# Supplementary material for: De novo characterization of the Baphicacanthus cusia(Nees) Bremek transcriptome and analysis of candidate genes involved in indican biosynthesis and metabolism
Source: PLoS One. 2018 Jul 5;13(7):e0199788. doi: 10.1371/journal.pone.0199788 (PMC6033399; doi:10.1371/journal.pone.0199788)
Supplement: S1 Table — (XLSX) [file pone.0199788.s001.xlsx]

## Sheet: CR-VS-CL.path
KEGG_A_class	KEGG_B_class	Pathway	CR-VS-CL (2825)	All (7350)	Pvalue	Qvalue	Pathway ID	Genes	KOs
Environmental Information Processing	Signal transduction	Plant hormone signal transduction	186	326	2.65e-12	3.36e-10	ko04075	Unigene0000055;Unigene0000086;Unigene0000184;Unigene0000867;Unigene0000935;Unigene0001038;Unigene0001228;Unigene0001971;Unigene0002017;Unigene0002023;Unigene0003048;Unigene0003133;Unigene0004091;Unigene0004493;Unigene0004615;Unigene0004851;Unigene0004880;Unigene0004890;Unigene0005181;Unigene0005764;Unigene0005769;Unigene0006552;Unigene0006827;Unigene0007031;Unigene0007647;Unigene0008062;Unigene00…	K14487+K13464+K14496+K14488+K14512+K13422+K14490+K14488+K13463+K14489+K14499+K14493+K14492+K14505+K14503+K14497+K14488+K14431+K14498+K14490+K14431+K14516+K14491+K14431+K14493+K14492+K14503+K14503+K14484+K14484+K14487+K14488+K14490+K14515+K14488+K14488+K14516+K14516+K13449+K14484+K14484+K14484+K14484+K14497+K13449+K13449+K14484+K14486+K14496+K14497+K14488+K14484+K14484+K14491+K14488+K14494+K14490+…
Metabolism	Biosynthesis of other secondary metabolites	Phenylpropanoid biosynthesis	125	204	1.9e-11	1.2e-09	ko00940	Unigene0000161;Unigene0000794;Unigene0001326;Unigene0002358;Unigene0002731;Unigene0002929;Unigene0002991;Unigene0003220;Unigene0003289;Unigene0003389;Unigene0003679;Unigene0003852;Unigene0004486;Unigene0004641;Unigene0004888;Unigene0004953;Unigene0005195;Unigene0005516;Unigene0005962;Unigene0007382;Unigene0008068;Unigene0008123;Unigene0008124;Unigene0008292;Unigene0008296;Unigene0008561;Unigene00…	K13065+K01904+K01188+K05350+K12355+K13065+K00083+K11188+K00430+K01904+K00487+K00430+K10775+K00430+K00588+K13065+K09754+K01188+K00588+K01904+K00430+K00430+K00430+K00430+K00430+K00588+K13065+K13065+K00430+K10775+K00430+K13066+K05349+K00430+K00430+K00430+K00430+K13065+K13066+K13066+K00430+K00430+K00430+K00588+K00588+K00083+K00083+K00430+K13065+K05349+K09753+K00430+K01904+K01904+K00430+K00430+K00588+…
Metabolism	Energy metabolism	Photosynthesis	41	59	1.21e-06	5.12e-05	ko00195	Unigene0000044;Unigene0000789;Unigene0001317;Unigene0003538;Unigene0004409;Unigene0005033;Unigene0005291;Unigene0006086;Unigene0006491;Unigene0007304;Unigene0007379;Unigene0007533;Unigene0008745;Unigene0009499;Unigene0011243;Unigene0012531;Unigene0014376;Unigene0018163;Unigene0019069;Unigene0023056;Unigene0023418;Unigene0023811;Unigene0025910;Unigene0029944;Unigene0030075;Unigene0030091;Unigene00…	K14332+K02705+K08901+K02717+K02704+K02699+K02716+K02109+K02639+K03541+K02701+K03542+K08905+K02634+K02698+K02115+K02113+K02639+K02695+K08901+K02641+K02693+K02721+K02717+K02638+K02717+K02705+K02716+K02634+K02689+K02692+K02112+K02699+K02707+K08902+K02639+K02710+K08901+K02113+K02701+K02636
Metabolism	Metabolism of other amino acids	Glutathione metabolism	79	140	1.01e-05	0.000257	ko00480	Unigene0000603;Unigene0001150;Unigene0001803;Unigene0001900;Unigene0002671;Unigene0002817;Unigene0003236;Unigene0003475;Unigene0003610;Unigene0004739;Unigene0005539;Unigene0005781;Unigene0005929;Unigene0005966;Unigene0006372;Unigene0007488;Unigene0007579;Unigene0008690;Unigene0008816;Unigene0009284;Unigene0009737;Unigene0013479;Unigene0015710;Unigene0018261;Unigene0018262;Unigene0018957;Unigene00…	K00799+K00432+K00383+K00799+K00799+K00432+K00031+K00799+K00434+K01581+K00799+K00033+K00383+K00432+K00033+K00036+K00799+K00383+K00799+K00033+K00799+K00799+K00031+K00036+K00036+K00799+K00031+K00799+K00033+K00799+K00799+K00383+K00432+K00799+K00432+K00434+K01581+K00033+K00799+K00434+K00799+K00434+K00434+K10807+K10807+K00033+K00799+K00799+K00799+K00799+K00434+K00383+K00799+K00799+K00799+K00799+K00799+…
Metabolism	Metabolism of terpenoids and polyketides	Carotenoid biosynthesis	40	60	8.22e-06	0.000257	ko00906	Unigene0000182;Unigene0002698;Unigene0003843;Unigene0003924;Unigene0004209;Unigene0004287;Unigene0004577;Unigene0004622;Unigene0005509;Unigene0006454;Unigene0006476;Unigene0007156;Unigene0007512;Unigene0012386;Unigene0012560;Unigene0012561;Unigene0012605;Unigene0015624;Unigene0022011;Unigene0022667;Unigene0028271;Unigene0028498;Unigene0029272;Unigene0029742;Unigene0030252;Unigene0030253;Unigene00…	K15746+K00514+K17911+K09842+K09835+K09840+K09840+K09840+K17912+K09840+K09843+K00514+K09843+K09840+K09839+K09839+K15747+K15746+K15744+K06444+K17913+K02291+K09840+K15744+K09843+K09843+K02293+K09837+K09838+K09838+K00514+K09841+K09843+K17912+K09837+K09840+K02291+K09843+K09843+K09841
Metabolism	Biosynthesis of other secondary metabolites	Flavonoid biosynthesis	30	44	5.89e-05	0.00125	ko00941	Unigene0000161;Unigene0002929;Unigene0003679;Unigene0004888;Unigene0004953;Unigene0005195;Unigene0005962;Unigene0008561;Unigene0009029;Unigene0009885;Unigene0009886;Unigene0014082;Unigene0014146;Unigene0014262;Unigene0016694;Unigene0016835;Unigene0017048;Unigene0018935;Unigene0020401;Unigene0026663;Unigene0026664;Unigene0029198;Unigene0030484;Unigene0030845;Unigene0030978;Unigene0031120;Unigene00…	K13065+K13065+K00487+K00588+K13065+K09754+K00588+K00588+K00660+K13065+K13065+K13065+K00660+K05277+K00588+K00588+K00475+K13065+K00588+K05278+K05278+K00487+K13065+K13082+K13065+K13065+K00660+K01859+K13065+K13065
Environmental Information Processing	Membrane transport	ABC transporters	38	62	0.000211943	0.00385	ko02010	Unigene0002015;Unigene0011354;Unigene0012164;Unigene0012165;Unigene0012166;Unigene0014452;Unigene0014480;Unigene0014481;Unigene0014482;Unigene0014545;Unigene0015857;Unigene0015858;Unigene0015859;Unigene0015860;Unigene0016523;Unigene0016524;Unigene0016683;Unigene0017013;Unigene0017014;Unigene0017015;Unigene0017471;Unigene0017472;Unigene0017473;Unigene0018017;Unigene0019235;Unigene0023555;Unigene00…	K05656+K05658+K05658+K05658+K05658+K05658+K05658+K05658+K05658+K05658+K05658+K05658+K05658+K05658+K05658+K05658+K05658+K05658+K05658+K05658+K05658+K05658+K05658+K05658+K05658+K05658+K05658+K05658+K05658+K05658+K05658+K05658+K05656+K05658+K05658+K05681+K05658+K05658
Metabolism	Energy metabolism	Photosynthesis - antenna proteins	15	19	0.000379803	0.00603	ko00196	Unigene0000714;Unigene0001320;Unigene0001418;Unigene0003243;Unigene0003317;Unigene0006163;Unigene0007952;Unigene0008749;Unigene0021155;Unigene0022099;Unigene0027331;Unigene0040806;Unigene0040807;Unigene0043241;Unigene0045456	K08916+K08908+K08912+K08907+K08910+K08912+K08914+K08913+K08913+K08915+K08911+K08912+K08912+K08917+K08909
Metabolism	Biosynthesis of other secondary metabolites	Stilbenoid, diarylheptanoid and gingerol biosynthesis	25	38	0.000567444	0.00801	ko00945	Unigene0000161;Unigene0002929;Unigene0003679;Unigene0004888;Unigene0004953;Unigene0005195;Unigene0005550;Unigene0005962;Unigene0008561;Unigene0008659;Unigene0009885;Unigene0009886;Unigene0014082;Unigene0016694;Unigene0016835;Unigene0018935;Unigene0020401;Unigene0029198;Unigene0030484;Unigene0030978;Unigene0031120;Unigene0035336;Unigene0043145;Unigene0043161;Unigene0050495	K13065+K13065+K00487+K00588+K13065+K09754+K00517+K00588+K00588+K00517+K13065+K13065+K13065+K00588+K00588+K13065+K00588+K00487+K13065+K13065+K13065+K00517+K13065+K13065+K00517
Metabolism	Amino acid metabolism	Phenylalanine metabolism	37	65	0.00183423	0.0233	ko00360	Unigene0000794;Unigene0003389;Unigene0003679;Unigene0004486;Unigene0004888;Unigene0005460;Unigene0005709;Unigene0005962;Unigene0006595;Unigene0007382;Unigene0008561;Unigene0008753;Unigene0010904;Unigene0011051;Unigene0015322;Unigene0015383;Unigene0016694;Unigene0016835;Unigene0019889;Unigene0019978;Unigene0019979;Unigene0020401;Unigene0021173;Unigene0022096;Unigene0023940;Unigene0029198;Unigene00…	K01904+K01904+K00487+K10775+K00588+K00811+K00276+K00588+K00276+K01904+K00588+K00457+K15849+K10775+K00276+K00815+K00588+K00588+K00074+K01904+K01904+K00588+K01426+K01904+K10775+K00487+K00815+K01426+K01904+K14454+K10775+K01904+K01904+K00276+K00074+K00457+K07253
Organismal Systems	Environmental adaptation	Plant-pathogen interaction	180	397	0.00230537	0.0266	ko04626	Unigene0000581;Unigene0000751;Unigene0000752;Unigene0000753;Unigene0000754;Unigene0001270;Unigene0001533;Unigene0001592;Unigene0001704;Unigene0002192;Unigene0002212;Unigene0002446;Unigene0002568;Unigene0002758;Unigene0002925;Unigene0003015;Unigene0003079;Unigene0003314;Unigene0003400;Unigene0003477;Unigene0003877;Unigene0003929;Unigene0004241;Unigene0004584;Unigene0004770;Unigene0005436;Unigene00…	K13447+K13459+K13459+K13459+K13459+K13412+K13430+K13447+K13420+K13459+K13457+K13412+K13457+K13412+K13457+K02183+K02183+K13457+K02183+K13447+K13420+K13466+K13459+K13459+K13420+K13459+K13420+K02183+K13420+K13457+K13466+K13413+K13412+K13412+K13459+K13412+K05391+K13448+K13448+K13448+K13449+K13412+K13412+K04079+K09487+K13448+K02183+K13457+K13449+K13449+K13420+K13425+K13425+K13459+K13434+K13420+K13457+…
Metabolism	Lipid metabolism	Steroid biosynthesis	35	62	0.00292071	0.0309	ko00100	Unigene0003192;Unigene0004476;Unigene0007361;Unigene0008024;Unigene0008025;Unigene0015368;Unigene0019775;Unigene0021350;Unigene0021909;Unigene0023380;Unigene0023889;Unigene0024243;Unigene0024692;Unigene0024701;Unigene0027205;Unigene0028469;Unigene0030616;Unigene0030617;Unigene0032646;Unigene0032698;Unigene0032988;Unigene0036464;Unigene0036465;Unigene0036606;Unigene0037329;Unigene0037330;Unigene00…	K01853+K09832+K01052+K00559+K00559+K14423+K14423+K05917+K01052+K00511+K08242+K09828+K01853+K00511+K00511+K14424+K00511+K00511+K07748+K01052+K00222+K00801+K00801+K01853+K01853+K01853+K00511+K14424+K00559+K09829+K14424+K01853+K01052+K09828+K00511
Metabolism	Glycan biosynthesis and metabolism	Glycosphingolipid biosynthesis - globo series	12	16	0.00328525	0.0321	ko00603	Unigene0001062;Unigene0001945;Unigene0011805;Unigene0016660;Unigene0021753;Unigene0028867;Unigene0028868;Unigene0034644;Unigene0037567;Unigene0039384;Unigene0042851;Unigene0043368	K07407+K12373+K01988+K12373+K07407+K07407+K07407+K07407+K07407+K07407+K01988+K01988
Metabolism	Carbohydrate metabolism	Pentose and glucuronate interconversions	61	120	0.00359312	0.0326	ko00040	Unigene0001906;Unigene0003038;Unigene0003687;Unigene0003712;Unigene0003833;Unigene0004629;Unigene0004927;Unigene0005422;Unigene0006537;Unigene0006583;Unigene0006747;Unigene0008679;Unigene0009664;Unigene0012230;Unigene0014173;Unigene0014504;Unigene0014632;Unigene0015559;Unigene0015560;Unigene0015983;Unigene0016951;Unigene0017362;Unigene0017743;Unigene0017744;Unigene0018561;Unigene0018562;Unigene00…	K01783+K00128+K00128+K01051+K01051+K00963+K00128+K01728+K01051+K01728+K00012+K01728+K01051+K01051+K00128+K00854+K00011+K01051+K01051+K01184+K01728+K01728+K01051+K01051+K00008+K00008+K01728+K00011+K00011+K01051+K01051+K01051+K00012+K01728+K01051+K01184+K01051+K00008+K00008+K01051+K01728+K01728+K01728+K01051+K01051+K01051+K01184+K00128+K01783+K01728+K00963+K00963+K01805+K01184+K01051+K01728+K01728+…
Metabolism	Biosynthesis of other secondary metabolites	Isoquinoline alkaloid biosynthesis	20	32	0.00491123	0.0416	ko00950	Unigene0001692;Unigene0004466;Unigene0004626;Unigene0005460;Unigene0005709;Unigene0006595;Unigene0007154;Unigene0010118;Unigene0010904;Unigene0011404;Unigene0015322;Unigene0015383;Unigene0031451;Unigene0031906;Unigene0036358;Unigene0036503;Unigene0038517;Unigene0038815;Unigene0045413;Unigene0046747	K00422+K00422+K01592+K00811+K00276+K00276+K00422+K00422+K15849+K00505+K00276+K00815+K00815+K01592+K14454+K00422+K00422+K00422+K01592+K00276
Metabolism	Lipid metabolism	Fatty acid elongation	30	53	0.00538271	0.0427	ko00062	Unigene0002556;Unigene0004098;Unigene0004291;Unigene0004366;Unigene0004752;Unigene0012853;Unigene0015739;Unigene0015746;Unigene0016905;Unigene0017252;Unigene0017253;Unigene0017909;Unigene0019561;Unigene0020841;Unigene0022816;Unigene0026148;Unigene0027090;Unigene0027213;Unigene0028932;Unigene0028933;Unigene0038732;Unigene0043228;Unigene0044675;Unigene0044987;Unigene0045388;Unigene0047262;Unigene00…	K15397+K15397+K15397+K15397+K10251+K10251+K15397+K10258+K15397+K15397+K15397+K15397+K15397+K10246+K10251+K10258+K15397+K01074+K15397+K15397+K15397+K15397+K10246+K15397+K15397+K15397+K15397+K15397+K15397+K15397
Metabolism	Metabolism of cofactors and vitamins	Ubiquinone and other terpenoid-quinone biosynthesis	33	60	0.00654875	0.0489	ko00130	Unigene0000794;Unigene0003389;Unigene0003679;Unigene0006284;Unigene0007313;Unigene0007382;Unigene0008753;Unigene0009793;Unigene0015027;Unigene0015383;Unigene0015799;Unigene0017597;Unigene0019978;Unigene0019979;Unigene0020700;Unigene0022096;Unigene0025898;Unigene0025899;Unigene0029198;Unigene0029296;Unigene0031451;Unigene0032822;Unigene0032823;Unigene0034436;Unigene0038601;Unigene0038602;Unigene00…	K01904+K01904+K00487+K02552+K01661+K01904+K00457+K03809+K14760+K00815+K01661+K09833+K01904+K01904+K03809+K01904+K02548+K02548+K00487+K12501+K00815+K02548+K02548+K01904+K02552+K02552+K01661+K01904+K12502+K12502+K02552+K01904+K00457
Metabolism	Amino acid metabolism	Tyrosine metabolism	36	67	0.00759771	0.0495	ko00350	Unigene0001692;Unigene0003397;Unigene0004466;Unigene0004626;Unigene0005108;Unigene0005460;Unigene0005709;Unigene0006269;Unigene0006595;Unigene0007154;Unigene0008753;Unigene0009892;Unigene0010118;Unigene0010904;Unigene0011404;Unigene0012377;Unigene0013223;Unigene0015322;Unigene0015383;Unigene0026809;Unigene0027802;Unigene0028795;Unigene0029192;Unigene0031451;Unigene0031906;Unigene0034911;Unigene00…	K00422+K00001+K00422+K01592+K00001+K00811+K00276+K18857+K00276+K00422+K00457+K00121+K00422+K15849+K00505+K00001+K01800+K00276+K00815+K00451+K18857+K00121+K01555+K00815+K01592+K00001+K00121+K14454+K00422+K01800+K00422+K00422+K01592+K00276+K00457+K07253
Metabolism	Carbohydrate metabolism	Starch and sucrose metabolism	132	290	0.00715127	0.0495	ko00500	Unigene0000897;Unigene0001298;Unigene0001326;Unigene0001981;Unigene0002185;Unigene0002358;Unigene0002890;Unigene0003032;Unigene0003712;Unigene0003750;Unigene0003833;Unigene0003906;Unigene0003944;Unigene0003966;Unigene0004133;Unigene0004302;Unigene0004354;Unigene0004525;Unigene0004629;Unigene0005516;Unigene0006321;Unigene0006537;Unigene0006747;Unigene0007661;Unigene0009538;Unigene0009630;Unigene00…	K00696+K00695+K01188+K00705+K16055+K05350+K00844+K01177+K01051+K19356+K01051+K19356+K00847+K19356+K13648+K00770+K01193+K00703+K00963+K01188+K08679+K01051+K00012+K00847+K01087+K00975+K01051+K01087+K15920+K13648+K16055+K01051+K05349+K00688+K19356+K00695+K01051+K01051+K01193+K01184+K15920+K15920+K01051+K01051+K00975+K05349+K16055+K16055+K01087+K01051+K01051+K01835+K01051+K00012+K01051+K01184+K00700+…
Metabolism	Metabolism of terpenoids and polyketides	Brassinosteroid biosynthesis	21	35	0.00779293	0.0495	ko00905	Unigene0000452;Unigene0000647;Unigene0004186;Unigene0004541;Unigene0007918;Unigene0010742;Unigene0012503;Unigene0013381;Unigene0015577;Unigene0019479;Unigene0023990;Unigene0031056;Unigene0038621;Unigene0038622;Unigene0038623;Unigene0039236;Unigene0039237;Unigene0039238;Unigene0042784;Unigene0046016;Unigene0050182	K15639+K15639+K12640+K12640+K15639+K12640+K15639+K15639+K15639+K12638+K09588+K09587+K15639+K15639+K15639+K15639+K15639+K15639+K12639+K12639+K15639
Metabolism	Biosynthesis of other secondary metabolites	Anthocyanin biosynthesis	8	10	0.00927977	0.0561	ko00942	Unigene0014273;Unigene0014818;Unigene0017286;Unigene0017287;Unigene0020360;Unigene0022268;Unigene0025582;Unigene0038170	K12937+K12937+K12930+K12930+K12937+K12338+K17193+K12937
Metabolism	Metabolism of terpenoids and polyketides	Sesquiterpenoid and triterpenoid biosynthesis	24	43	0.0152349	0.0879	ko00909	Unigene0001314;Unigene0002702;Unigene0003176;Unigene0005386;Unigene0010351;Unigene0012622;Unigene0015593;Unigene0023229;Unigene0023380;Unigene0024701;Unigene0027205;Unigene0027361;Unigene0027958;Unigene0027959;Unigene0030616;Unigene0030617;Unigene0032508;Unigene0035905;Unigene0036464;Unigene0036465;Unigene0042929;Unigene0045791;Unigene0049442;Unigene0051116	K15813+K15813+K14182+K15803+K15472+K15472+K15472+K15472+K00511+K00511+K00511+K14182+K15472+K15472+K00511+K00511+K14182+K15472+K00801+K00801+K00511+K15803+K15472+K00511
Metabolism	Biosynthesis of other secondary metabolites	Glucosinolate biosynthesis	5	6	0.034151	0.189	ko00966	Unigene0006577;Unigene0012553;Unigene0015478;Unigene0024154;Unigene0037227	K12153+K12153+K12153+K15741+K11820
Metabolism	Lipid metabolism	Cutin, suberine and wax biosynthesis	20	37	0.0383838	0.203	ko00073	Unigene0000134;Unigene0003106;Unigene0003585;Unigene0003677;Unigene0004064;Unigene0005019;Unigene0008436;Unigene0009114;Unigene0009729;Unigene0009947;Unigene0011676;Unigene0011677;Unigene0017005;Unigene0022604;Unigene0022605;Unigene0026384;Unigene0034345;Unigene0034540;Unigene0045273;Unigene0048261	K15400+K15404+K13356+K15400+K13407+K15400+K15398+K15402+K15401+K13356+K15402+K15402+K15398+K15404+K15404+K15404+K13356+K15404+K15398+K15400
Metabolism	Amino acid metabolism	Tryptophan metabolism	34	69	0.0426012	0.216	ko00380	Unigene0000417;Unigene0001707;Unigene0003038;Unigene0003687;Unigene0004927;Unigene0009710;Unigene0014173;Unigene0015774;Unigene0016334;Unigene0018978;Unigene0020098;Unigene0020449;Unigene0020499;Unigene0021173;Unigene0026436;Unigene0027982;Unigene0028687;Unigene0029827;Unigene0029828;Unigene0033053;Unigene0036584;Unigene0037227;Unigene0040221;Unigene0041475;Unigene0043089;Unigene0043473;Unigene00…	K16903+K11816+K00128+K00128+K00128+K11816+K00128+K03781+K11816+K16903+K03781+K16903+K11816+K01426+K07408+K00164+K11816+K11817+K11817+K01426+K00128+K11820+K03781+K03781+K11816+K07408+K11816+K11816+K11816+K00128+K00128+K00128+K11816+K00816
Metabolism	Amino acid metabolism	Glycine, serine and threonine metabolism	45	95	0.0461261	0.225	ko00260	Unigene0000094;Unigene0001323;Unigene0002450;Unigene0002505;Unigene0003793;Unigene0004834;Unigene0004887;Unigene0005709;Unigene0006595;Unigene0010282;Unigene0010632;Unigene0011701;Unigene0013665;Unigene0014957;Unigene0015322;Unigene0017664;Unigene0018962;Unigene0019388;Unigene0019389;Unigene0020701;Unigene0022659;Unigene0023107;Unigene0023157;Unigene0023517;Unigene0024708;Unigene0025318;Unigene00…	K01754+K00827+K01754+K00830+K12235+K15634+K00827+K00276+K00276+K15633+K02437+K01758+K15893+K00827+K00276+K00306+K15634+K15919+K00058+K15919+K00133+K00130+K06001+K01696+K00281+K00058+K00827+K01754+K00108+K00130+K01696+K14272+K01696+K00928+K00058+K00382+K15919+K00600+K14272+K14272+K00600+K15919+K00276+K15919+K00130
Metabolism	Energy metabolism	Nitrogen metabolism	31	63	0.0523375	0.246	ko00910	Unigene0001438;Unigene0003334;Unigene0003744;Unigene0004079;Unigene0004510;Unigene0007068;Unigene0013290;Unigene0015497;Unigene0015754;Unigene0015902;Unigene0016668;Unigene0016812;Unigene0017563;Unigene0017682;Unigene0017733;Unigene0022420;Unigene0022427;Unigene0022429;Unigene0023838;Unigene0029976;Unigene0030019;Unigene0030341;Unigene0036965;Unigene0043878;Unigene0044556;Unigene0045405;Unigene00…	K02575+K01674+K01915+K02575+K00366+K10534+K01674+K01673+K00284+K01674+K01673+K01673+K01915+K10534+K01674+K02575+K01915+K01915+K01725+K01915+K00261+K01673+K00262+K01915+K01915+K01915+K01674+K01674+K01674+K01674+K01674
Metabolism	Metabolism of cofactors and vitamins	Porphyrin and chlorophyll metabolism	26	53	0.0742855	0.328	ko00860	Unigene0000267;Unigene0004571;Unigene0004612;Unigene0005547;Unigene0011837;Unigene0012350;Unigene0014784;Unigene0021508;Unigene0022656;Unigene0022792;Unigene0023504;Unigene0024738;Unigene0028904;Unigene0028905;Unigene0029682;Unigene0031868;Unigene0033618;Unigene0034034;Unigene0034917;Unigene0035065;Unigene0035632;Unigene0036301;Unigene0045507;Unigene0046688;Unigene0046932;Unigene0047036	K10960+K00218+K03405+K13600+K04035+K01719+K00510+K04040+K03404+K13600+K08099+K03428+K00228+K00228+K02492+K00231+K00218+K18010+K03405+K13071+K19073+K13606+K03403+K01749+K13545+K01599
Metabolism	Global and Overview	Degradation of aromatic compounds	9	15	0.0749432	0.328	ko01220	Unigene0003397;Unigene0003679;Unigene0005108;Unigene0009892;Unigene0012377;Unigene0028795;Unigene0029198;Unigene0034911;Unigene0035913	K00001+K00487+K00001+K00121+K00001+K00121+K00487+K00001+K00121
Metabolism	Metabolism of terpenoids and polyketides	Zeatin biosynthesis	21	42	0.0841206	0.345	ko00908	Unigene0004330;Unigene0004663;Unigene0008740;Unigene0014104;Unigene0014105;Unigene0015503;Unigene0017957;Unigene0019027;Unigene0020886;Unigene0021661;Unigene0021801;Unigene0024335;Unigene0030931;Unigene0030932;Unigene0035934;Unigene0044634;Unigene0046146;Unigene0048266;Unigene0048330;Unigene0048864;Unigene0049672	K13495+K13495+K13495+K00279+K00279+K13495+K10717+K00279+K13495+K00279+K00279+K10760+K13495+K13495+K10760+K13495+K00279+K13495+K10760+K10760+K00279
Metabolism	Carbohydrate metabolism	Galactose metabolism	54	120	0.0822133	0.345	ko00052	Unigene0000710;Unigene0001062;Unigene0002036;Unigene0002890;Unigene0003531;Unigene0004354;Unigene0004629;Unigene0005109;Unigene0007821;Unigene0007822;Unigene0008899;Unigene0009354;Unigene0014632;Unigene0015579;Unigene0015960;Unigene0018796;Unigene0020242;Unigene0020719;Unigene0020720;Unigene0021387;Unigene0021753;Unigene0025166;Unigene0025218;Unigene0026357;Unigene0028662;Unigene0028867;Unigene00…	K01784+K07407+K00965+K00844+K00850+K01193+K00963+K18819+K18819+K18819+K00850+K18819+K00011+K01193+K06617+K06617+K01784+K00011+K00011+K01835+K07407+K06617+K06617+K06617+K00850+K07407+K07407+K01835+K06617+K00850+K00850+K06617+K06617+K00844+K00850+K06617+K01835+K18819+K18819+K18819+K01193+K07407+K18819+K07407+K00850+K07407+K06617+K06617+K00963+K00963+K01187+K01785+K01785+K01785
Metabolism	Lipid metabolism	alpha-Linolenic acid metabolism	29	61	0.0917922	0.364	ko00592	Unigene0003926;Unigene0004741;Unigene0006269;Unigene0006358;Unigene0006517;Unigene0011720;Unigene0012697;Unigene0017376;Unigene0020179;Unigene0020180;Unigene0021959;Unigene0023355;Unigene0023715;Unigene0026375;Unigene0027802;Unigene0029467;Unigene0032438;Unigene0033612;Unigene0034038;Unigene0038656;Unigene0038660;Unigene0039442;Unigene0039596;Unigene0039906;Unigene0039908;Unigene0039910;Unigene00…	K01047+K10526+K18857+K01723+K01723+K07513+K07513+K08241+K10526+K10526+K05894+K10527+K07513+K01723+K18857+K10525+K00454+K07513+K08241+K00454+K00454+K10529+K00232+K05894+K05894+K05894+K05894+K01723+K08241
Metabolism	Metabolism of terpenoids and polyketides	Limonene and pinene degradation	10	18	0.106441	0.398	ko00903	Unigene0004927;Unigene0005550;Unigene0008659;Unigene0014173;Unigene0035336;Unigene0036584;Unigene0048739;Unigene0050495;Unigene0050670;Unigene0050671	K00128+K00517+K00517+K00128+K00517+K00128+K00128+K00517+K00128+K00128
Metabolism	Carbohydrate metabolism	Ascorbate and aldarate metabolism	30	64	0.103766	0.398	ko00053	Unigene0003038;Unigene0003610;Unigene0003687;Unigene0004927;Unigene0006747;Unigene0014173;Unigene0014785;Unigene0020740;Unigene0022603;Unigene0023762;Unigene0024475;Unigene0024548;Unigene0024694;Unigene0026238;Unigene0026980;Unigene0027806;Unigene0028214;Unigene0028240;Unigene0030056;Unigene0030057;Unigene0032852;Unigene0033086;Unigene0034467;Unigene0036028;Unigene0036584;Unigene0044032;Unigene00…	K00128+K00434+K00128+K00128+K00012+K00128+K00423+K08232+K00012+K10047+K00434+K14190+K00225+K00434+K08232+K00434+K00434+K00423+K00423+K00423+K00434+K14190+K00469+K00434+K00128+K17744+K00423+K00128+K00128+K00128
Metabolism	Metabolism of other amino acids	Cyanoamino acid metabolism	30	66	0.146912	0.522	ko00460	Unigene0001326;Unigene0002358;Unigene0005516;Unigene0006577;Unigene0012451;Unigene0012553;Unigene0015478;Unigene0019439;Unigene0027817;Unigene0032048;Unigene0032466;Unigene0033581;Unigene0033640;Unigene0034757;Unigene0034761;Unigene0034762;Unigene0035485;Unigene0035528;Unigene0035529;Unigene0035770;Unigene0035771;Unigene0038174;Unigene0038304;Unigene0038310;Unigene0038617;Unigene0038618;Unigene00…	K01188+K05350+K01188+K12153+K05349+K12153+K12153+K05349+K01188+K01188+K01188+K05349+K01188+K01188+K01188+K01188+K05350+K01188+K01188+K01188+K01188+K00600+K05350+K01188+K01188+K01188+K01188+K00600+K05349+K01188
Organismal Systems	Environmental adaptation	Circadian rhythm - plant	27	59	0.152206	0.522	ko04712	Unigene0000468;Unigene0002918;Unigene0004029;Unigene0004711;Unigene0006280;Unigene0007819;Unigene0009029;Unigene0014146;Unigene0015621;Unigene0017348;Unigene0017616;Unigene0018994;Unigene0020598;Unigene0021812;Unigene0021832;Unigene0023539;Unigene0023540;Unigene0025436;Unigene0028212;Unigene0030397;Unigene0030873;Unigene0031268;Unigene0032126;Unigene0032811;Unigene0036199;Unigene0037506;Unigene00…	K16222+K16223+K10143+K12127+K16223+K16223+K00660+K00660+K12116+K16241+K16223+K12125+K12115+K12130+K12121+K12120+K12120+K12130+K10143+K12126+K16241+K12124+K12126+K00660+K12125+K03115+K10143
Metabolism	Lipid metabolism	Arachidonic acid metabolism	10	19	0.149875	0.522	ko00590	Unigene0001150;Unigene0002817;Unigene0003926;Unigene0005966;Unigene0007196;Unigene0021879;Unigene0022346;Unigene0023693;Unigene0043892;Unigene0045544	K00432+K00432+K01047+K00432+K15730+K05309+K00432+K00432+K00432+K15730
Metabolism	Biosynthesis of other secondary metabolites	Betalain biosynthesis	3	4	0.161585	0.54	ko00965	Unigene0001133;Unigene0008257;Unigene0011404	K15777+K15777+K00505
Metabolism	Amino acid metabolism	Cysteine and methionine metabolism	67	158	0.169821	0.553	ko00270	Unigene0001323;Unigene0001463;Unigene0001518;Unigene0003173;Unigene0004065;Unigene0004340;Unigene0004483;Unigene0004519;Unigene0004887;Unigene0005460;Unigene0006032;Unigene0006612;Unigene0007662;Unigene0007663;Unigene0009810;Unigene0009811;Unigene0009831;Unigene0009852;Unigene0011432;Unigene0011449;Unigene0011701;Unigene0013727;Unigene0014957;Unigene0015383;Unigene0016657;Unigene0016658;Unigene00…	K00827+K01760+K05933+K08967+K00026+K01611+K01738+K00789+K00827+K00811+K00547+K01611+K16054+K16054+K01761+K01761+K05933+K00026+K01762+K00640+K01758+K00789+K00827+K00815+K01762+K01762+K01760+K00026+K00026+K01244+K05933+K00640+K00547+K00547+K00640+K00133+K08967+K00026+K00827+K08967+K00016+K00547+K08963+K08963+K00826+K00826+K17398+K00549+K00815+K16054+K00549+K00928+K01761+K05933+K01611+K01611+K14454+…
Metabolism	Glycan biosynthesis and metabolism	Glycosaminoglycan degradation	10	20	0.200713	0.637	ko00531	Unigene0001945;Unigene0002388;Unigene0007578;Unigene0016660;Unigene0028024;Unigene0028025;Unigene0029429;Unigene0033181;Unigene0033541;Unigene0034953	K12373+K07964+K07964+K12373+K07964+K07964+K10532+K10532+K10532+K10532
Cellular Processes	Transport and catabolism	Regulation of autophagy	27	61	0.208822	0.647	ko04140	Unigene0002662;Unigene0003776;Unigene0006251;Unigene0006263;Unigene0011772;Unigene0011773;Unigene0013754;Unigene0014512;Unigene0015982;Unigene0019362;Unigene0019537;Unigene0021504;Unigene0021505;Unigene0022222;Unigene0023052;Unigene0024867;Unigene0024925;Unigene0024928;Unigene0026105;Unigene0027247;Unigene0027537;Unigene0030761;Unigene0030762;Unigene0033749;Unigene0040920;Unigene0040923;Unigene00…	K08341+K17890+K08331+K08333+K07198+K07198+K07198+K08341+K07198+K07198+K07198+K08332+K08332+K08332+K08341+K07198+K08341+K07198+K08341+K08341+K08342+K07198+K07198+K07198+K08333+K08333+K07198
Metabolism	Carbohydrate metabolism	Pentose phosphate pathway	49	116	0.224783	0.68	ko00030	Unigene0001906;Unigene0003531;Unigene0003618;Unigene0004304;Unigene0005474;Unigene0005781;Unigene0006372;Unigene0006707;Unigene0007488;Unigene0008899;Unigene0009284;Unigene0011189;Unigene0011389;Unigene0011394;Unigene0012265;Unigene0012266;Unigene0014061;Unigene0014901;Unigene0015395;Unigene0017064;Unigene0018261;Unigene0018262;Unigene0019799;Unigene0020419;Unigene0021387;Unigene0021894;Unigene00…	K01783+K00850+K01807+K01623+K01624+K00033+K00033+K00615+K00036+K00850+K00033+K00615+K00616+K00616+K00616+K00616+K00131+K01624+K00948+K03841+K00036+K00036+K01807+K00033+K01835+K00948+K01057+K00616+K00033+K01807+K00033+K00850+K01835+K01623+K00850+K00850+K00850+K01835+K01783+K00615+K00850+K00036+K00036+K00033+K01623+K00851+K01057+K00948+K03841
Metabolism	Glycan biosynthesis and metabolism	Other types of O-glycan biosynthesis	5	9	0.234625	0.693	ko00514	Unigene0004031;Unigene0035167;Unigene0036116;Unigene0041982;Unigene0046022	K03691+K00735+K13667+K03691+K10967
Metabolism	Metabolism of terpenoids and polyketides	Monoterpenoid biosynthesis	13	28	0.247086	0.713	ko00902	Unigene0008505;Unigene0009708;Unigene0022108;Unigene0026410;Unigene0026411;Unigene0037387;Unigene0037388;Unigene0041052;Unigene0042975;Unigene0044883;Unigene0045817;Unigene0047329;Unigene0051196	K18108+K15086+K15095+K18108+K18108+K15095+K15095+K15086+K15086+K15095+K15096+K15086+K15095
Metabolism	Amino acid metabolism	Phenylalanine, tyrosine and tryptophan biosynthesis	25	58	0.272805	0.751	ko00400	Unigene0001561;Unigene0004009;Unigene0004572;Unigene0005460;Unigene0005740;Unigene0009670;Unigene0010904;Unigene0011315;Unigene0015383;Unigene0015721;Unigene0017923;Unigene0020029;Unigene0023157;Unigene0023517;Unigene0025125;Unigene0027221;Unigene0028320;Unigene0028986;Unigene0029660;Unigene0030963;Unigene0031451;Unigene0032001;Unigene0032957;Unigene0033118;Unigene0036358	K15227+K01850+K05359+K00811+K01658+K01657+K15849+K01736+K00815+K05359+K01657+K01850+K06001+K01696+K00800+K00766+K01626+K05359+K01658+K01736+K00815+K01696+K00891+K01696+K14454
Metabolism	Carbohydrate metabolism	Glyoxylate and dicarboxylate metabolism	62	151	0.277853	0.751	ko00630	Unigene0000315;Unigene0002462;Unigene0002505;Unigene0003744;Unigene0004065;Unigene0004671;Unigene0005147;Unigene0006926;Unigene0009852;Unigene0010632;Unigene0013665;Unigene0013745;Unigene0015754;Unigene0015774;Unigene0015895;Unigene0017142;Unigene0017247;Unigene0017248;Unigene0017563;Unigene0018637;Unigene0019388;Unigene0020098;Unigene0020701;Unigene0022427;Unigene0022429;Unigene0022568;Unigene00…	K01681+K01681+K00830+K01915+K00026+K18121+K00122+K11517+K00026+K02437+K15893+K01647+K00284+K03781+K01681+K01637+K00026+K00026+K01915+K00122+K15919+K03781+K15919+K01915+K01915+K11517+K11517+K01681+K00281+K00026+K19269+K01638+K01602+K01915+K11517+K01637+K01637+K01602+K01602+K01602+K19269+K14272+K01681+K01602+K11517+K00382+K01433+K15919+K00600+K14272+K14272+K00600+K01647+K03781+K03781+K01915+K15919+…
Metabolism	Energy metabolism	Carbon fixation in photosynthetic organisms	57	138	0.269274	0.751	ko00710	Unigene0001906;Unigene0002403;Unigene0003618;Unigene0004065;Unigene0004304;Unigene0004677;Unigene0005474;Unigene0006351;Unigene0006707;Unigene0007475;Unigene0007887;Unigene0008657;Unigene0009730;Unigene0009852;Unigene0011189;Unigene0014901;Unigene0017064;Unigene0017247;Unigene0017248;Unigene0019799;Unigene0022066;Unigene0024657;Unigene0024934;Unigene0025023;Unigene0025243;Unigene0025719;Unigene00…	K01783+K00927+K01807+K00026+K01623+K00134+K01624+K00855+K00615+K01610+K05298+K01803+K01595+K00026+K00615+K01624+K03841+K00026+K00026+K01807+K00855+K01610+K00855+K00026+K01807+K01595+K01595+K00051+K00927+K05298+K01602+K00814+K01623+K01006+K01595+K00134+K01602+K01602+K01602+K01595+K14272+K01610+K01602+K14454+K01783+K00029+K00615+K14272+K14272+K00029+K00025+K01623+K01100+K01595+K05298+K00134+K03841
Metabolism	Metabolism of other amino acids	Selenocompound metabolism	20	46	0.287496	0.761	ko00450	Unigene0001463;Unigene0002978;Unigene0003489;Unigene0004905;Unigene0009810;Unigene0009811;Unigene0011701;Unigene0016886;Unigene0024700;Unigene0030035;Unigene0030068;Unigene0032201;Unigene0032503;Unigene0032504;Unigene0032657;Unigene0036124;Unigene0045778;Unigene0045833;Unigene0048290;Unigene0051184	K01760+K00384+K00384+K00384+K01761+K01761+K01758+K01760+K00384+K00549+K01874+K00549+K00384+K00384+K00384+K01761+K00384+K00384+K01760+K00816
Metabolism	Metabolism of terpenoids and polyketides	Terpenoid backbone biosynthesis	35	84	0.30658	0.795	ko00900	Unigene0000267;Unigene0001095;Unigene0002258;Unigene0002621;Unigene0004335;Unigene0004345;Unigene0004442;Unigene0004989;Unigene0008440;Unigene0008441;Unigene0010186;Unigene0015158;Unigene0015371;Unigene0016922;Unigene0020337;Unigene0021273;Unigene0022103;Unigene0022500;Unigene0024579;Unigene0025650;Unigene0027439;Unigene0028338;Unigene0028869;Unigene0031653;Unigene0031976;Unigene0032035;Unigene00…	K10960+K13789+K11778+K00787+K15889+K05356+K01662+K01770+K13789+K13789+K13789+K01662+K11778+K00869+K03527+K00991+K11778+K01662+K01662+K00938+K03526+K05356+K00021+K00787+K01823+K01641+K15889+K15889+K14066+K01597+K00869+K13789+K00869+K01770+K13789
Genetic Information Processing	Folding, sorting and degradation	SNARE interactions in vesicular transport	24	57	0.328854	0.835	ko04130	Unigene0001545;Unigene0002352;Unigene0003404;Unigene0006101;Unigene0006438;Unigene0009505;Unigene0010356;Unigene0010565;Unigene0012838;Unigene0016947;Unigene0020147;Unigene0022702;Unigene0022704;Unigene0022935;Unigene0023581;Unigene0031387;Unigene0034217;Unigene0038088;Unigene0041709;Unigene0041713;Unigene0045156;Unigene0050047;Unigene0050867;Unigene0050868	K08515+K08493+K08503+K08495+K08486+K08486+K08486+K08490+K08486+K08486+K08496+K08517+K08517+K08488+K08488+K08486+K08490+K08503+K08507+K08507+K08493+K08515+K08515+K08515
Metabolism	Metabolism of other amino acids	Taurine and hypotaurine metabolism	7	15	0.342317	0.836	ko00430	Unigene0004228;Unigene0005947;Unigene0011739;Unigene0020628;Unigene0020629;Unigene0020941;Unigene0037945	K10712+K01580+K10712+K01580+K01580+K01580+K01580
Metabolism	Lipid metabolism	Linoleic acid metabolism	7	15	0.342317	0.836	ko00591	Unigene0003926;Unigene0011713;Unigene0018522;Unigene0028462;Unigene0032438;Unigene0038656;Unigene0038660	K01047+K15718+K15718+K15718+K00454+K00454+K00454
Metabolism	Metabolism of terpenoids and polyketides	Diterpenoid biosynthesis	15	36	0.405219	0.971	ko00904	Unigene0001882;Unigene0008549;Unigene0008671;Unigene0010216;Unigene0015355;Unigene0019440;Unigene0021115;Unigene0021483;Unigene0023354;Unigene0026489;Unigene0028218;Unigene0034755;Unigene0037850;Unigene0038028;Unigene0044638	K04125+K04123+K17982+K04120+K04125+K04125+K04125+K04121+K05282+K04125+K04122+K04123+K04123+K04125+K04124
Metabolism	Energy metabolism	Sulfur metabolism	22	54	0.413281	0.972	ko00920	Unigene0000916;Unigene0004483;Unigene0006914;Unigene0011449;Unigene0013777;Unigene0017301;Unigene0018031;Unigene0018253;Unigene0018280;Unigene0018281;Unigene0020935;Unigene0021185;Unigene0022009;Unigene0022269;Unigene0022651;Unigene0026498;Unigene0030124;Unigene0031477;Unigene0033859;Unigene0039891;Unigene0045709;Unigene0050130	K05907+K01738+K00387+K00640+K00390+K05907+K00392+K01082+K17725+K17725+K08738+K00640+K00860+K00640+K05907+K08738+K00860+K08738+K17725+K01738+K08738+K15422
Metabolism	Metabolism of cofactors and vitamins	Vitamin B6 metabolism	7	19	0.641112	1	ko00750	Unigene0004662;Unigene0023624;Unigene0032258;Unigene0037606;Unigene0037607;Unigene0050834;Unigene0050835	K06215+K06215+K05275+K13248+K13248+K13248+K13248
Metabolism	Amino acid metabolism	Valine, leucine and isoleucine degradation	28	87	0.907266	1	ko00280	Unigene0001323;Unigene0003038;Unigene0003687;Unigene0004597;Unigene0004887;Unigene0004927;Unigene0011720;Unigene0012697;Unigene0014173;Unigene0014957;Unigene0020375;Unigene0023715;Unigene0024613;Unigene0025685;Unigene0028471;Unigene0028472;Unigene0030876;Unigene0031479;Unigene0032035;Unigene0033612;Unigene0036368;Unigene0036559;Unigene0036584;Unigene0036881;Unigene0045659;Unigene0048739;Unigene00…	K00827+K00128+K00128+K00249+K00827+K00128+K07513+K07513+K00128+K00827+K00249+K07513+K18660+K00827+K00826+K00826+K00140+K00166+K01641+K07513+K00382+K18660+K00128+K01968+K00826+K00128+K00128+K00128
Metabolism	Amino acid metabolism	Valine, leucine and isoleucine biosynthesis	10	34	0.898208	1	ko00290	Unigene0000094;Unigene0002450;Unigene0004537;Unigene0024155;Unigene0025779;Unigene0028471;Unigene0028472;Unigene0040522;Unigene0045659;Unigene0049668	K01754+K01754+K01703+K01649+K01754+K00826+K00826+K01649+K00826+K00053
Genetic Information Processing	Folding, sorting and degradation	Ubiquitin mediated proteolysis	52	190	0.999556	1	ko04120	Unigene0000300;Unigene0000541;Unigene0001439;Unigene0001754;Unigene0002675;Unigene0004029;Unigene0004948;Unigene0005300;Unigene0005796;Unigene0007091;Unigene0007521;Unigene0010361;Unigene0015418;Unigene0017105;Unigene0017222;Unigene0017509;Unigene0017624;Unigene0017996;Unigene0019685;Unigene0021145;Unigene0023314;Unigene0023510;Unigene0024100;Unigene0027409;Unigene0028212;Unigene0028607;Unigene00…	K04506+K10144+K03363+K10144+K03094+K10143+K09561+K06689+K03094+K03363+K04506+K06689+K10576+K04506+K10573+K06689+K06689+K06688+K04506+K06689+K03872+K06689+K06689+K03875+K10143+K03875+K03363+K03363+K06689+K10576+K03354+K03354+K10581+K03363+K10590+K10144+K03358+K10573+K10144+K03869+K10144+K03353+K03364+K10143+K03094+K04554+K04649+K03875+K03094+K10591+K03094+K10597
Metabolism	Biosynthesis of other secondary metabolites	Tropane, piperidine and pyridine alkaloid biosynthesis	11	27	0.474582	1	ko00960	Unigene0005460;Unigene0005709;Unigene0006595;Unigene0010904;Unigene0011285;Unigene0014894;Unigene0015322;Unigene0015383;Unigene0031451;Unigene0036358;Unigene0046747	K00811+K00276+K00276+K15849+K08081+K08081+K00276+K00815+K00815+K14454+K00276
Metabolism	Metabolism of cofactors and vitamins	Thiamine metabolism	9	24	0.613513	1	ko00730	Unigene0004442;Unigene0012733;Unigene0015158;Unigene0015376;Unigene0022500;Unigene0024579;Unigene0030550;Unigene0035600;Unigene0037555	K01662+K03146+K01662+K03146+K01662+K01662+K06928+K00949+K03146
Metabolism	Lipid metabolism	Synthesis and degradation of ketone bodies	1	10	0.992208	1	ko00072	Unigene0032035	K01641
Genetic Information Processing	Folding, sorting and degradation	Sulfur relay system	2	14	0.989111	1	ko04122	Unigene0025894;Unigene0029241	K03635+K00566
Genetic Information Processing	Transcription	Spliceosome	72	281	0.999999	1	ko03040	Unigene0000248;Unigene0000614;Unigene0000814;Unigene0001292;Unigene0001372;Unigene0001718;Unigene0002240;Unigene0002787;Unigene0003063;Unigene0003306;Unigene0004021;Unigene0004059;Unigene0004216;Unigene0004393;Unigene0005824;Unigene0006426;Unigene0006662;Unigene0006960;Unigene0007185;Unigene0009039;Unigene0009363;Unigene0009397;Unigene0009861;Unigene0010661;Unigene0011602;Unigene0012822;Unigene00…	K12834+K03283+K03283+K13025+K03283+K03283+K12850+K12897+K12897+K12741+K12834+K12855+K12857+K12858+K11088+K12823+K03283+K12885+K12881+K03283+K12873+K12880+K12896+K12817+K12881+K12733+K12733+K12897+K12873+K11096+K11096+K12621+K03283+K12741+K03283+K12741+K03283+K12818+K03283+K12741+K12823+K12900+K12813+K12856+K12890+K12812+K12823+K12868+K12893+K12896+K12881+K12836+K12881+K12741+K12741+K12741+K12741+…
Metabolism	Lipid metabolism	Sphingolipid metabolism	18	45	0.470351	1	ko00600	Unigene0001062;Unigene0006194;Unigene0010962;Unigene0012231;Unigene0020513;Unigene0021753;Unigene0023010;Unigene0028867;Unigene0028868;Unigene0031723;Unigene0033671;Unigene0034644;Unigene0034744;Unigene0037567;Unigene0039384;Unigene0040648;Unigene0044451;Unigene0049486	K07407+K04711+K00654+K00654+K00654+K07407+K04708+K07407+K07407+K12349+K04716+K07407+K04718+K07407+K07407+K12349+K01634+K04708
Genetic Information Processing	Translation	RNA transport	84	287	0.99963	1	ko03013	Unigene0000159;Unigene0000287;Unigene0000378;Unigene0001055;Unigene0001100;Unigene0001292;Unigene0001506;Unigene0002067;Unigene0002527;Unigene0002700;Unigene0003233;Unigene0003973;Unigene0004229;Unigene0005612;Unigene0006133;Unigene0007185;Unigene0007965;Unigene0008947;Unigene0009349;Unigene0009397;Unigene0010003;Unigene0010927;Unigene0011602;Unigene0012248;Unigene0013716;Unigene0013963;Unigene00…	K03231+K03231+K13126+K03231+K14290+K13025+K03257+K13126+K03113+K03231+K14299+K03113+K13126+K03231+K13126+K12881+K13130+K03231+K14293+K12880+K12160+K03231+K12881+K03231+K13126+K13126+K03236+K03259+K18213+K13126+K13126+K13126+K03259+K03262+K13126+K13126+K07936+K13126+K14325+K14319+K03113+K13151+K14297+K14297+K07936+K14297+K03113+K14317+K03231+K14301+K03253+K03113+K12812+K14293+K03241+K03113+K03231+…
Genetic Information Processing	Transcription	RNA polymerase	7	51	0.999977	1	ko03020	Unigene0002079;Unigene0005643;Unigene0009589;Unigene0027657;Unigene0039256;Unigene0042926;Unigene0048258	K03046+K03025+K03010+K03026+K03006+K02999+K03043
Genetic Information Processing	Folding, sorting and degradation	RNA degradation	47	171	0.999105	1	ko03018	Unigene0000378;Unigene0000529;Unigene0002067;Unigene0003047;Unigene0003324;Unigene0003531;Unigene0003730;Unigene0004030;Unigene0004229;Unigene0004500;Unigene0004933;Unigene0004967;Unigene0006133;Unigene0008899;Unigene0012175;Unigene0013716;Unigene0013963;Unigene0015150;Unigene0017137;Unigene0018949;Unigene0019145;Unigene0019146;Unigene0019398;Unigene0019399;Unigene0019681;Unigene0019745;Unigene00…	K13126+K12611+K13126+K01689+K12619+K00850+K01689+K00962+K13126+K01148+K01689+K04077+K13126+K00850+K01689+K13126+K13126+K12581+K12621+K13126+K12616+K12616+K13126+K13126+K13126+K13126+K13126+K04043+K03514+K12603+K12611+K00850+K04077+K12581+K12581+K00850+K00850+K12619+K12619+K00850+K12617+K00850+K04077+K01689+K13126+K04043+K13126
Genetic Information Processing	Translation	Ribosome biogenesis in eukaryotes	20	124	1	1	ko03008	Unigene0001100;Unigene0003324;Unigene0008071;Unigene0016339;Unigene0020290;Unigene0023133;Unigene0031355;Unigene0031595;Unigene0031596;Unigene0033392;Unigene0034328;Unigene0037506;Unigene0039544;Unigene0039547;Unigene0039876;Unigene0040798;Unigene0040800;Unigene0041929;Unigene0041930;Unigene0042102	K14290+K12619+K11130+K14558+K07936+K07936+K14548+K12619+K12619+K14544+K14557+K03115+K14290+K14290+K14290+K14290+K14290+K14536+K14536+K07178
Genetic Information Processing	Translation	Ribosome	207	626	0.99843	1	ko03010	Unigene0000121;Unigene0000473;Unigene0000734;Unigene0000920;Unigene0000954;Unigene0001048;Unigene0001050;Unigene0001088;Unigene0001171;Unigene0001201;Unigene0001457;Unigene0001690;Unigene0002455;Unigene0002604;Unigene0002859;Unigene0003181;Unigene0003738;Unigene0004233;Unigene0005218;Unigene0005428;Unigene0005503;Unigene0005524;Unigene0005659;Unigene0005867;Unigene0005990;Unigene0006038;Unigene00…	K02866+K02864+K02946+K02989+K02945+K02898+K02982+K02908+K02883+K02976+K02922+K02921+K02966+K02865+K02901+K02872+K02940+K02986+K02950+K02908+K02932+K02920+K02953+K02984+K02872+K02936+K02990+K02964+K02943+K02885+K02898+K02927+K02946+K02946+K02892+K02932+K02940+K02889+K02893+K02896+K02951+K02984+K02947+K02905+K02917+K02988+K02997+K02929+K02902+K02903+K02873+K02975+K02942+K02911+K02984+K02981+K02941+…
Metabolism	Metabolism of cofactors and vitamins	Riboflavin metabolism	7	18	0.57283	1	ko00740	Unigene0003102;Unigene0010947;Unigene0011404;Unigene0011757;Unigene0028155;Unigene0037021;Unigene0040979	K14652+K14652+K00505+K14652+K00793+K14652+K00861
Metabolism	Carbohydrate metabolism	Pyruvate metabolism	48	155	0.979239	1	ko00620	Unigene0003038;Unigene0003687;Unigene0003880;Unigene0004065;Unigene0004927;Unigene0007362;Unigene0007475;Unigene0009730;Unigene0009852;Unigene0010436;Unigene0011514;Unigene0014173;Unigene0017247;Unigene0017248;Unigene0018153;Unigene0019084;Unigene0020864;Unigene0021750;Unigene0024155;Unigene0024657;Unigene0024710;Unigene0024750;Unigene0025023;Unigene0025173;Unigene0025719;Unigene0025720;Unigene00…	K00128+K00128+K00873+K00026+K00128+K00873+K01610+K01595+K00026+K00627+K00873+K00128+K00026+K00026+K00873+K00627+K00873+K18881+K01649+K01610+K00873+K00162+K00026+K11262+K01595+K01595+K01638+K00051+K00016+K01006+K01595+K00162+K00162+K01595+K01610+K00382+K00128+K00029+K00029+K01963+K01649+K00873+K00162+K00025+K00128+K01595+K00128+K00128
Metabolism	Nucleotide metabolism	Pyrimidine metabolism	45	163	0.998724	1	ko00240	Unigene0000730;Unigene0002079;Unigene0002978;Unigene0003489;Unigene0003685;Unigene0004030;Unigene0004905;Unigene0004986;Unigene0005304;Unigene0005643;Unigene0009589;Unigene0009681;Unigene0012855;Unigene0013134;Unigene0018860;Unigene0019429;Unigene0020955;Unigene0021304;Unigene0022722;Unigene0024700;Unigene0025570;Unigene0027657;Unigene0028377;Unigene0028378;Unigene0029615;Unigene0031937;Unigene00…	K13421+K03046+K00384+K00384+K00940+K00962+K00384+K09903+K13421+K03025+K03010+K14641+K01489+K00940+K00761+K02321+K00940+K02324+K02684+K00384+K02685+K03026+K10807+K10807+K01510+K13800+K00384+K00384+K00384+K09903+K03787+K03787+K02320+K10808+K13998+K00876+K01937+K14641+K03006+K02999+K00940+K01464+K00384+K00384+K03043
Metabolism	Nucleotide metabolism	Purine metabolism	64	217	0.997914	1	ko00230	Unigene0001203;Unigene0002079;Unigene0003685;Unigene0003880;Unigene0004030;Unigene0004758;Unigene0005643;Unigene0007362;Unigene0009435;Unigene0009589;Unigene0009681;Unigene0010619;Unigene0011514;Unigene0013134;Unigene0015395;Unigene0018153;Unigene0019429;Unigene0020864;Unigene0020955;Unigene0021159;Unigene0021304;Unigene0021387;Unigene0021894;Unigene0022009;Unigene0022535;Unigene0022722;Unigene00…	K00939+K03046+K00940+K00873+K00962+K14977+K03025+K00873+K01514+K03010+K14641+K01514+K00873+K00940+K00948+K00873+K02321+K00873+K00940+K18151+K02324+K01835+K00948+K00860+K02083+K02684+K00760+K00873+K01490+K01490+K02685+K00939+K03026+K00939+K01933+K10807+K10807+K01835+K01510+K00759+K00860+K00759+K06928+K01488+K01835+K00365+K03787+K03787+K02320+K01466+K10808+K01513+K01513+K01513+K14641+K03006+K02999+…
Genetic Information Processing	Folding, sorting and degradation	Protein processing in endoplasmic reticulum	112	348	0.994416	1	ko04141	Unigene0000380;Unigene0000614;Unigene0000814;Unigene0001372;Unigene0001718;Unigene0002091;Unigene0002262;Unigene0002487;Unigene0002675;Unigene0004062;Unigene0004224;Unigene0004441;Unigene0004948;Unigene0005300;Unigene0005582;Unigene0005796;Unigene0005953;Unigene0006121;Unigene0006662;Unigene0006843;Unigene0006882;Unigene0007557;Unigene0008099;Unigene0008615;Unigene0008616;Unigene0009039;Unigene00…	K09580+K03283+K03283+K03283+K03283+K08054+K09517+K13989+K03094+K10666+K10956+K10636+K09561+K06689+K09503+K03094+K07342+K04079+K03283+K09490+K09490+K10666+K09490+K10666+K10666+K03283+K09490+K13993+K12669+K06689+K09481+K09584+K13993+K13993+K04079+K10956+K09487+K09486+K04079+K09490+K14005+K04523+K14011+K10666+K13993+K06689+K06689+K03283+K04079+K09580+K03283+K10636+K10666+K09487+K09481+K08054+K07342+…
Genetic Information Processing	Folding, sorting and degradation	Protein export	31	91	0.83402	1	ko03060	Unigene0000620;Unigene0004224;Unigene0005953;Unigene0006843;Unigene0006882;Unigene0008099;Unigene0009481;Unigene0010275;Unigene0010583;Unigene0011932;Unigene0014623;Unigene0018791;Unigene0019939;Unigene0021094;Unigene0021842;Unigene0023531;Unigene0024571;Unigene0024869;Unigene0025683;Unigene0025806;Unigene0025807;Unigene0026442;Unigene0028771;Unigene0029214;Unigene0032925;Unigene0041219;Unigene00…	K03217+K10956+K07342+K09490+K09490+K09490+K09490+K12948+K09481+K10956+K09490+K03118+K09481+K07342+K12946+K09490+K03217+K13280+K12947+K03105+K03105+K13280+K12272+K09490+K03100+K09490+K09490+K09490+K10956+K09647+K03116
Genetic Information Processing	Folding, sorting and degradation	Proteasome	5	72	1	1	ko03050	Unigene0002704;Unigene0019604;Unigene0030103;Unigene0030106;Unigene0045011	K03066+K02734+K02728+K02728+K02736
Metabolism	Carbohydrate metabolism	Propanoate metabolism	9	51	0.999648	1	ko00640	Unigene0004597;Unigene0013834;Unigene0020375;Unigene0025173;Unigene0027244;Unigene0030876;Unigene0031479;Unigene0036368;Unigene0039961	K00249+K01578+K00249+K11262+K00016+K00140+K00166+K00382+K01963
Environmental Information Processing	Signal transduction	Phosphatidylinositol signaling system	46	130	0.791018	1	ko04070	Unigene0000899;Unigene0002341;Unigene0002554;Unigene0002591;Unigene0003015;Unigene0003079;Unigene0003400;Unigene0003885;Unigene0003930;Unigene0004331;Unigene0004783;Unigene0005484;Unigene0006356;Unigene0006373;Unigene0007312;Unigene0009275;Unigene0013260;Unigene0013380;Unigene0015122;Unigene0015674;Unigene0017589;Unigene0019326;Unigene0021431;Unigene0022536;Unigene0022541;Unigene0023762;Unigene00…	K00889+K01099+K05857+K01106+K02183+K02183+K02183+K10572+K00901+K00889+K00888+K00999+K02183+K00913+K00888+K00921+K02183+K18081+K00913+K00915+K01110+K00901+K01099+K01099+K05857+K10047+K05857+K18081+K02183+K00913+K00921+K00921+K00999+K13024+K00901+K02183+K02183+K02183+K02183+K02183+K02183+K02183+K02183+K02183+K15422+K02183
Cellular Processes	Transport and catabolism	Phagosome	54	164	0.940334	1	ko04145	Unigene0000844;Unigene0001101;Unigene0001685;Unigene0002091;Unigene0002755;Unigene0002780;Unigene0004224;Unigene0005473;Unigene0005670;Unigene0005953;Unigene0006055;Unigene0006243;Unigene0007671;Unigene0009275;Unigene0009364;Unigene0009448;Unigene0009713;Unigene0009983;Unigene0010013;Unigene0010583;Unigene0011932;Unigene0011954;Unigene0012786;Unigene0012862;Unigene0017037;Unigene0017160;Unigene00…	K02154+K07374+K02150+K08054+K07889+K04392+K10956+K07374+K07374+K07342+K02152+K07897+K07375+K00921+K02155+K07375+K02154+K02152+K04392+K09481+K10956+K04392+K07375+K02154+K04392+K07374+K07375+K07374+K07374+K09481+K08054+K02144+K07342+K07897+K04392+K04392+K02149+K08517+K08517+K08488+K08488+K07375+K04392+K02152+K00921+K00921+K04392+K04392+K08057+K08057+K02145+K07375+K05692+K10956
Cellular Processes	Transport and catabolism	Peroxisome	59	160	0.687081	1	ko04146	Unigene0000187;Unigene0000633;Unigene0000709;Unigene0002505;Unigene0003236;Unigene0003585;Unigene0004005;Unigene0006926;Unigene0008108;Unigene0009947;Unigene0010202;Unigene0010964;Unigene0011720;Unigene0012697;Unigene0013834;Unigene0014445;Unigene0015514;Unigene0015710;Unigene0015774;Unigene0016412;Unigene0016922;Unigene0017650;Unigene0017664;Unigene0018057;Unigene0019313;Unigene0020098;Unigene00…	K13348+K13344+K04564+K00830+K00031+K13356+K17879+K11517+K13347+K13356+K13348+K01897+K07513+K07513+K01578+K04564+K13342+K00031+K03781+K04565+K00869+K13342+K00306+K12663+K00031+K03781+K04565+K04565+K01897+K04564+K11517+K11517+K07513+K01897+K13347+K04565+K11517+K13347+K13354+K01897+K07513+K13356+K13343+K13354+K01897+K11517+K00232+K13346+K13346+K03781+K03781+K00869+K01897+K00869+K04565+K01897+K13342+…
Metabolism	Metabolism of cofactors and vitamins	Pantothenate and CoA biosynthesis	11	42	0.966626	1	ko00770	Unigene0025011;Unigene0028471;Unigene0028472;Unigene0033003;Unigene0034849;Unigene0035462;Unigene0035463;Unigene0035464;Unigene0045592;Unigene0045659;Unigene0049668	K01922+K00826+K00826+K09680+K09680+K01513+K01513+K01513+K01464+K00826+K00053
Metabolism	Energy metabolism	Oxidative phosphorylation	99	261	0.591294	1	ko00190	Unigene0000016;Unigene0000057;Unigene0000707;Unigene0000844;Unigene0001639;Unigene0001685;Unigene0002598;Unigene0002845;Unigene0004035;Unigene0004259;Unigene0004705;Unigene0006055;Unigene0006086;Unigene0006676;Unigene0006677;Unigene0006678;Unigene0006682;Unigene0006683;Unigene0006684;Unigene0006685;Unigene0006686;Unigene0006687;Unigene0006689;Unigene0006690;Unigene0007225;Unigene0008770;Unigene00…	K01535+K02262+K02126+K02154+K02262+K02150+K02256+K02133+K00234+K03879+K02256+K02152+K02109+K02132+K02132+K02132+K02132+K02132+K02132+K02132+K02132+K02132+K02132+K02132+K02262+K02132+K02128+K02155+K02154+K02152+K01535+K02132+K02261+K02115+K02132+K02132+K02132+K02132+K02154+K01535+K00234+K02113+K00412+K02256+K02262+K02132+K02133+K02136+K01535+K02144+K02149+K02133+K02133+K03884+K11352+K01535+K01507+…
Metabolism	Glycan biosynthesis and metabolism	Other glycan degradation	15	37	0.457298	1	ko00511	Unigene0000725;Unigene0001945;Unigene0002585;Unigene0004225;Unigene0016660;Unigene0019675;Unigene0022062;Unigene0031189;Unigene0032986;Unigene0042455;Unigene0042456;Unigene0042457;Unigene0042458;Unigene0042459;Unigene0050537	K01206+K12373+K01191+K01191+K12373+K01206+K15923+K01191+K01444+K01227+K01227+K01227+K01227+K01227+K01191
Metabolism	Metabolism of cofactors and vitamins	One carbon pool by folate	5	25	0.985976	1	ko00670	Unigene0036084;Unigene0036445;Unigene0036505;Unigene0038174;Unigene0039146	K13998+K00604+K01433+K00600+K00600
Genetic Information Processing	Replication and repair	Nucleotide excision repair	18	100	0.999998	1	ko03420	Unigene0001079;Unigene0015539;Unigene0017721;Unigene0017722;Unigene0019650;Unigene0019651;Unigene0021208;Unigene0021304;Unigene0025909;Unigene0026099;Unigene0027573;Unigene0033546;Unigene0037821;Unigene0040366;Unigene0040367;Unigene0044518;Unigene0044679;Unigene0045256	K10756+K10739+K07466+K07466+K07466+K07466+K07466+K02324+K10755+K10756+K07466+K10848+K10747+K07466+K07466+K07466+K04802+K10756
Genetic Information Processing	Replication and repair	Non-homologous end-joining	4	17	0.939883	1	ko03450	Unigene0000947;Unigene0005253;Unigene0038718;Unigene0041204	K04799+K03512+K04799+K10777
Metabolism	Metabolism of cofactors and vitamins	Nicotinate and nicotinamide metabolism	11	34	0.817169	1	ko00760	Unigene0000160;Unigene0029760;Unigene0033862;Unigene0033863;Unigene0034982;Unigene0035462;Unigene0035463;Unigene0035464;Unigene0038241;Unigene0040191;Unigene0041192	K06210+K00858+K03787+K03787+K00858+K01513+K01513+K01513+K00763+K00278+K00858
Metabolism	Glycan biosynthesis and metabolism	N-Glycan biosynthesis	13	57	0.996106	1	ko00510	Unigene0004512;Unigene0010268;Unigene0013836;Unigene0017337;Unigene0017338;Unigene0029562;Unigene0030780;Unigene0031947;Unigene0032170;Unigene0032661;Unigene0040488;Unigene0040934;Unigene0046011	K00737+K12669+K01231+K00737+K00737+K03849+K00729+K03850+K00737+K03846+K01228+K03844+K01231
Genetic Information Processing	Translation	mRNA surveillance pathway	49	190	0.999929	1	ko03015	Unigene0000378;Unigene0001292;Unigene0002067;Unigene0003545;Unigene0004229;Unigene0006133;Unigene0007185;Unigene0008406;Unigene0011602;Unigene0012049;Unigene0013535;Unigene0013716;Unigene0013963;Unigene0014309;Unigene0014310;Unigene0014926;Unigene0018949;Unigene0019398;Unigene0019399;Unigene0019681;Unigene0019745;Unigene0020462;Unigene0020485;Unigene0020486;Unigene0020691;Unigene0021470;Unigene00…	K13126+K13025+K13126+K11584+K13126+K13126+K12881+K14398+K12881+K11584+K11584+K13126+K13126+K06269+K06269+K15544+K13126+K13126+K13126+K13126+K13126+K13126+K11584+K11584+K14411+K14325+K14400+K06269+K04382+K14409+K14398+K12812+K14962+K14411+K14397+K12881+K06100+K06100+K12881+K13917+K04382+K14408+K13126+K13126+K04382+K14407+K12812+K06269+K12881
Metabolism	Biosynthesis of other secondary metabolites	Monobactam biosynthesis	3	11	0.859074	1	ko00261	Unigene0014251;Unigene0022659;Unigene0033568	K01714+K00133+K00928
Genetic Information Processing	Replication and repair	Mismatch repair	19	65	0.953771	1	ko03430	Unigene0001079;Unigene0015539;Unigene0017721;Unigene0017722;Unigene0019650;Unigene0019651;Unigene0021208;Unigene0023250;Unigene0023251;Unigene0025909;Unigene0026099;Unigene0027573;Unigene0037469;Unigene0037821;Unigene0040366;Unigene0040367;Unigene0044518;Unigene0044679;Unigene0045256	K10756+K10739+K07466+K07466+K07466+K07466+K07466+K10746+K10746+K10755+K10756+K07466+K08736+K10747+K07466+K07466+K07466+K04802+K10756
Metabolism	Amino acid metabolism	Lysine degradation	15	57	0.98078	1	ko00310	Unigene0003038;Unigene0003687;Unigene0003923;Unigene0004927;Unigene0006218;Unigene0010073;Unigene0014173;Unigene0017664;Unigene0027982;Unigene0032758;Unigene0034346;Unigene0036584;Unigene0048739;Unigene0050670;Unigene0050671	K00128+K00128+K11423+K00128+K00658+K11420+K00128+K00306+K00164+K11420+K14157+K00128+K00128+K00128+K00128
Metabolism	Amino acid metabolism	Lysine biosynthesis	5	15	0.744718	1	ko00300	Unigene0007109;Unigene0014251;Unigene0022659;Unigene0033568;Unigene0039823	K10206+K01714+K00133+K00928+K10206
Metabolism	Biosynthesis of other secondary metabolites	Isoflavonoid biosynthesis	1	3	0.766717	1	ko00943	Unigene0044016	K13260
Metabolism	Carbohydrate metabolism	Inositol phosphate metabolism	33	105	0.945392	1	ko00562	Unigene0000408;Unigene0000899;Unigene0002341;Unigene0002554;Unigene0002591;Unigene0003885;Unigene0004331;Unigene0004783;Unigene0005484;Unigene0006373;Unigene0007312;Unigene0008657;Unigene0009275;Unigene0013380;Unigene0015122;Unigene0015674;Unigene0017589;Unigene0021431;Unigene0022536;Unigene0022541;Unigene0023762;Unigene0024992;Unigene0027381;Unigene0028157;Unigene0030876;Unigene0032125;Unigene00…	K01114+K00889+K01099+K05857+K01106+K10572+K00889+K00888+K00999+K00913+K00888+K01803+K00921+K18081+K00913+K00915+K01110+K01099+K01099+K05857+K10047+K05857+K18081+K00913+K00140+K00921+K00469+K00921+K00999+K01114+K01858+K15422+K01858
Genetic Information Processing	Replication and repair	Homologous recombination	19	78	0.997168	1	ko03440	Unigene0008350;Unigene0012028;Unigene0015539;Unigene0015970;Unigene0017721;Unigene0017722;Unigene0017807;Unigene0019650;Unigene0019651;Unigene0021208;Unigene0027573;Unigene0033232;Unigene0034047;Unigene0035906;Unigene0035907;Unigene0035908;Unigene0040366;Unigene0040367;Unigene0044518	K10875+K10875+K10739+K10875+K07466+K07466+K10875+K07466+K07466+K07466+K07466+K10875+K03553+K10879+K10879+K10879+K07466+K07466+K07466
Metabolism	Amino acid metabolism	Histidine metabolism	16	52	0.901899	1	ko00340	Unigene0000372;Unigene0001174;Unigene0003038;Unigene0003557;Unigene0003687;Unigene0004927;Unigene0009663;Unigene0014173;Unigene0031215;Unigene0033642;Unigene0036584;Unigene0040760;Unigene0048739;Unigene0050670;Unigene0050671;Unigene0051139	K00013+K00013+K00128+K01590+K00128+K00128+K01590+K00128+K01590+K00765+K00128+K00013+K00128+K00128+K00128+K01590
Metabolism	Glycan biosynthesis and metabolism	Glycosylphosphatidylinositol(GPI)-anchor biosynthesis	1	23	0.999986	1	ko00563	Unigene0031751	K11001
Metabolism	Glycan biosynthesis and metabolism	Glycosphingolipid biosynthesis - ganglio series	2	6	0.741698	1	ko00604	Unigene0001945;Unigene0016660	K12373+K12373
Metabolism	Carbohydrate metabolism	Glycolysis / Gluconeogenesis	83	240	0.906372	1	ko00010	Unigene0002403;Unigene0002890;Unigene0003038;Unigene0003047;Unigene0003397;Unigene0003531;Unigene0003687;Unigene0003730;Unigene0003880;Unigene0004304;Unigene0004677;Unigene0004834;Unigene0004927;Unigene0004933;Unigene0005108;Unigene0005474;Unigene0006269;Unigene0007362;Unigene0007475;Unigene0008657;Unigene0008899;Unigene0009892;Unigene0010282;Unigene0010436;Unigene0011514;Unigene0012175;Unigene00…	K00927+K00844+K00128+K01689+K00001+K00850+K00128+K01689+K00873+K01623+K00134+K15634+K00128+K01689+K00001+K01624+K18857+K00873+K01610+K01803+K00850+K00121+K15633+K00627+K00873+K01689+K00001+K00131+K00128+K01624+K03841+K00873+K15634+K00627+K00873+K01835+K01792+K01792+K01568+K01610+K00873+K00162+K01792+K00016+K18857+K00927+K01792+K00850+K00121+K01835+K01623+K01568+K01568+K00850+K00850+K00162+K00162+…
Metabolism	Lipid metabolism	Glycerophospholipid metabolism	64	166	0.517104	1	ko00564	Unigene0000067;Unigene0000139;Unigene0000408;Unigene0000491;Unigene0001623;Unigene0002394;Unigene0003926;Unigene0003930;Unigene0004415;Unigene0004935;Unigene0005013;Unigene0005484;Unigene0007258;Unigene0007659;Unigene0008348;Unigene0011241;Unigene0013445;Unigene0014210;Unigene0018353;Unigene0019241;Unigene0019242;Unigene0019243;Unigene0019326;Unigene0020285;Unigene0020329;Unigene0020331;Unigene00…	K14156+K01613+K01114+K00550+K18693+K13508+K01047+K00901+K01115+K00006+K13519+K00999+K13513+K13508+K13513+K01613+K06123+K01115+K13508+K06130+K06130+K06130+K00901+K01115+K01049+K01049+K13519+K06130+K06130+K13511+K01094+K13508+K06130+K00968+K06130+K01115+K01115+K05929+K05929+K13510+K13510+K00006+K00993+K13510+K14156+K01115+K14156+K01049+K06130+K00999+K01126+K06124+K01115+K01114+K01115+K01115+K08730+…
Metabolism	Lipid metabolism	Glycerolipid metabolism	38	112	0.861588	1	ko00561	Unigene0001062;Unigene0001623;Unigene0002394;Unigene0003038;Unigene0003687;Unigene0003930;Unigene0004927;Unigene0005013;Unigene0007258;Unigene0007659;Unigene0008348;Unigene0009762;Unigene0009763;Unigene0011599;Unigene0014173;Unigene0014632;Unigene0018353;Unigene0019326;Unigene0020347;Unigene0020719;Unigene0020720;Unigene0021753;Unigene0023680;Unigene0025854;Unigene0028867;Unigene0028868;Unigene00…	K07407+K18693+K13508+K00128+K00128+K00901+K00128+K13519+K13513+K13508+K13513+K00679+K00679+K00864+K00128+K00011+K13508+K00901+K13519+K00011+K00011+K07407+K13508+K03715+K07407+K07407+K06119+K03715+K07407+K00679+K00128+K07407+K07407+K00901+K00128+K00128+K00128+K13508
Metabolism	Carbohydrate metabolism	Fructose and mannose metabolism	39	109	0.748268	1	ko00051	Unigene0002890;Unigene0003531;Unigene0003944;Unigene0004304;Unigene0005474;Unigene0007661;Unigene0008657;Unigene0008899;Unigene0011962;Unigene0011963;Unigene0012312;Unigene0014632;Unigene0014901;Unigene0017064;Unigene0018561;Unigene0018562;Unigene0020719;Unigene0020720;Unigene0022277;Unigene0024363;Unigene0024364;Unigene0027571;Unigene0028662;Unigene0029841;Unigene0030263;Unigene0030952;Unigene00…	K00844+K00850+K00847+K01623+K01624+K00847+K01803+K00850+K19355+K19355+K19355+K00011+K01624+K03841+K00008+K00008+K00011+K00011+K00966+K00008+K00008+K01809+K00850+K01623+K00850+K00850+K00966+K00844+K00850+K01103+K00850+K01809+K01805+K01711+K00847+K01623+K00895+K00847+K03841
Metabolism	Metabolism of cofactors and vitamins	Folate biosynthesis	7	23	0.842518	1	ko00790	Unigene0003014;Unigene0008776;Unigene0018733;Unigene0025676;Unigene0025894;Unigene0033389;Unigene0036084	K13950+K01077+K13941+K18482+K03635+K01930+K13998
Metabolism	Global and Overview	Fatty acid metabolism	54	160	0.906425	1	ko01212	Unigene0000747;Unigene0002928;Unigene0004597;Unigene0004752;Unigene0005800;Unigene0008242;Unigene0010964;Unigene0011720;Unigene0012269;Unigene0012697;Unigene0012853;Unigene0014401;Unigene0015746;Unigene0017251;Unigene0017708;Unigene0018279;Unigene0018747;Unigene0018748;Unigene0020307;Unigene0020375;Unigene0020841;Unigene0020911;Unigene0021294;Unigene0022037;Unigene0022282;Unigene0022816;Unigene00…	K00507+K00507+K00249+K10251+K10256+K03921+K01897+K07513+K00507+K07513+K10251+K03921+K10258+K09458+K00059+K00507+K00507+K00507+K10781+K00249+K10246+K00507+K00507+K00208+K01897+K10251+K10527+K07513+K10255+K11262+K10258+K01897+K01074+K00059+K09458+K00507+K00507+K00507+K00645+K00507+K00507+K00507+K00507+K01897+K07513+K01897+K10257+K00232+K01963+K10246+K10781+K01897+K01897+K00507
Metabolism	Lipid metabolism	Fatty acid degradation	32	86	0.632644	1	ko00071	Unigene0003038;Unigene0003397;Unigene0003687;Unigene0004597;Unigene0004927;Unigene0005108;Unigene0006269;Unigene0009892;Unigene0010964;Unigene0011720;Unigene0012377;Unigene0012697;Unigene0014173;Unigene0020375;Unigene0022282;Unigene0023355;Unigene0023715;Unigene0026857;Unigene0027802;Unigene0028795;Unigene0033402;Unigene0033612;Unigene0034911;Unigene0035913;Unigene0036090;Unigene0036584;Unigene00…	K00128+K00001+K00128+K00249+K00128+K00001+K18857+K00121+K01897+K07513+K00001+K07513+K00128+K00249+K01897+K10527+K07513+K01897+K18857+K00121+K01897+K07513+K00001+K00121+K01897+K00128+K00232+K01897+K01897+K00128+K00128+K00128
Metabolism	Lipid metabolism	Fatty acid biosynthesis	20	72	0.978646	1	ko00061	Unigene0008242;Unigene0010964;Unigene0014401;Unigene0017251;Unigene0017708;Unigene0020307;Unigene0022037;Unigene0022194;Unigene0022282;Unigene0025173;Unigene0026857;Unigene0027238;Unigene0027896;Unigene0029727;Unigene0033402;Unigene0036090;Unigene0039961;Unigene0045467;Unigene0045811;Unigene0047493	K03921+K01897+K03921+K09458+K00059+K10781+K00208+K10782+K01897+K11262+K01897+K00059+K09458+K00645+K01897+K01897+K01963+K10781+K01897+K01897
Metabolism	Lipid metabolism	Ether lipid metabolism	19	48	0.489392	1	ko00565	Unigene0000408;Unigene0003926;Unigene0004415;Unigene0005013;Unigene0013445;Unigene0014210;Unigene0020285;Unigene0020347;Unigene0026741;Unigene0026742;Unigene0027144;Unigene0027145;Unigene0030740;Unigene0030881;Unigene0031880;Unigene0037489;Unigene0038339;Unigene0039111;Unigene0039119	K01114+K01047+K01115+K13519+K06123+K01115+K01115+K13519+K01115+K01115+K13510+K13510+K00993+K13510+K01115+K01115+K01114+K01115+K01115
Cellular Processes	Transport and catabolism	Endocytosis	73	260	0.999859	1	ko04144	Unigene0000614;Unigene0000814;Unigene0000899;Unigene0001372;Unigene0001718;Unigene0002755;Unigene0003081;Unigene0003891;Unigene0004331;Unigene0004415;Unigene0004708;Unigene0005203;Unigene0005287;Unigene0005959;Unigene0006243;Unigene0006662;Unigene0006838;Unigene0006937;Unigene0008960;Unigene0008961;Unigene0009039;Unigene0009661;Unigene0011787;Unigene0012082;Unigene0012083;Unigene0013119;Unigene00…	K03283+K03283+K00889+K03283+K03283+K07889+K19476+K11866+K00889+K01115+K19366+K12562+K07904+K07904+K07897+K03283+K12486+K11866+K12471+K12471+K03283+K18442+K07904+K12493+K12493+K07937+K04393+K18442+K01115+K12486+K03283+K03283+K07904+K12191+K12191+K01115+K12199+K12199+K07897+K19476+K07937+K03283+K12183+K03283+K12184+K05758+K19476+K01115+K01115+K07937+K11866+K12190+K01528+K12489+K01115+K19476+K07937+…
Genetic Information Processing	Replication and repair	DNA replication	30	78	0.54115	1	ko03030	Unigene0000947;Unigene0001079;Unigene0015539;Unigene0017120;Unigene0017721;Unigene0017722;Unigene0019429;Unigene0019650;Unigene0019651;Unigene0021208;Unigene0021304;Unigene0022722;Unigene0025570;Unigene0025664;Unigene0025909;Unigene0026099;Unigene0027573;Unigene0030687;Unigene0034779;Unigene0037821;Unigene0038718;Unigene0040020;Unigene0040366;Unigene0040367;Unigene0042890;Unigene0044193;Unigene00…	K04799+K10756+K10739+K02210+K07466+K07466+K02321+K07466+K07466+K07466+K02324+K02684+K02685+K10742+K10755+K10756+K07466+K02212+K02320+K10747+K04799+K02540+K07466+K07466+K02542+K02541+K07466+K04802+K10756+K02209
Metabolism	Carbohydrate metabolism	Citrate cycle (TCA cycle)	34	101	0.863804	1	ko00020	Unigene0000315;Unigene0002462;Unigene0003236;Unigene0004035;Unigene0004065;Unigene0006218;Unigene0007475;Unigene0009852;Unigene0010436;Unigene0013352;Unigene0013745;Unigene0015710;Unigene0015895;Unigene0017247;Unigene0017248;Unigene0019084;Unigene0019313;Unigene0024269;Unigene0024657;Unigene0024750;Unigene0025023;Unigene0025236;Unigene0027982;Unigene0028816;Unigene0028851;Unigene0031033;Unigene00…	K01681+K01681+K00031+K00234+K00026+K00658+K01610+K00026+K00627+K00234+K01647+K00031+K01681+K00026+K00026+K00627+K00031+K01681+K01610+K00162+K00026+K01648+K00164+K01648+K01648+K00162+K00162+K01610+K01681+K00382+K01647+K00162+K01681+K00025
Metabolism	Global and Overview	Carbon metabolism	176	473	0.730216	1	ko01200	Unigene0000094;Unigene0000315;Unigene0001906;Unigene0002403;Unigene0002450;Unigene0002462;Unigene0002505;Unigene0002890;Unigene0003047;Unigene0003236;Unigene0003531;Unigene0003618;Unigene0003730;Unigene0003880;Unigene0004035;Unigene0004065;Unigene0004304;Unigene0004483;Unigene0004597;Unigene0004671;Unigene0004677;Unigene0004834;Unigene0004933;Unigene0005147;Unigene0005474;Unigene0005781;Unigene00…	K01754+K01681+K01783+K00927+K01754+K01681+K00830+K00844+K01689+K00031+K00850+K01807+K01689+K00873+K00234+K00026+K01623+K01738+K00249+K18121+K00134+K15634+K01689+K00122+K01624+K00033+K00658+K00855+K00033+K00615+K11517+K00873+K01610+K00036+K05298+K01803+K00850+K00033+K01595+K00026+K00121+K15633+K00627+K00615+K00616+K00616+K00640+K00873+K01689+K00616+K00616+K00234+K01070+K15893+K01647+K00131+K01624+…
Metabolism	Biosynthesis of other secondary metabolites	Caffeine metabolism	2	4	0.497618	1	ko00232	Unigene0033165;Unigene0047662	K00365+K00365
Metabolism	Carbohydrate metabolism	C5-Branched dibasic acid metabolism	1	9	0.987334	1	ko00660	Unigene0004537	K01703
Metabolism	Carbohydrate metabolism	Butanoate metabolism	11	37	0.898095	1	ko00650	Unigene0004671;Unigene0005947;Unigene0019889;Unigene0020628;Unigene0020629;Unigene0020941;Unigene0032035;Unigene0035077;Unigene0036015;Unigene0037945;Unigene0048883	K18121+K01580+K00074+K01580+K01580+K01580+K01641+K17761+K16871+K01580+K00074
Metabolism	Metabolism of cofactors and vitamins	Biotin metabolism	6	26	0.969287	1	ko00780	Unigene0017251;Unigene0017708;Unigene0022037;Unigene0027238;Unigene0027896;Unigene0048409	K09458+K00059+K00208+K00059+K09458+K01012
Metabolism	Lipid metabolism	Biosynthesis of unsaturated fatty acids	35	88	0.43753	1	ko01040	Unigene0000747;Unigene0002928;Unigene0004752;Unigene0005800;Unigene0008242;Unigene0011720;Unigene0012269;Unigene0012697;Unigene0012853;Unigene0014401;Unigene0015746;Unigene0017708;Unigene0018279;Unigene0018747;Unigene0018748;Unigene0020841;Unigene0020911;Unigene0021294;Unigene0022816;Unigene0023715;Unigene0024987;Unigene0026148;Unigene0027238;Unigene0028715;Unigene0029725;Unigene0029726;Unigene00…	K00507+K00507+K10251+K10256+K03921+K07513+K00507+K07513+K10251+K03921+K10258+K00059+K00507+K00507+K00507+K10246+K00507+K00507+K10251+K07513+K10255+K10258+K00059+K00507+K00507+K00507+K00507+K00507+K00507+K00507+K07513+K10257+K00232+K10246+K00507
Metabolism	Global and Overview	Biosynthesis of amino acids	145	380	0.565393	1	ko01230	Unigene0000094;Unigene0000315;Unigene0000372;Unigene0001174;Unigene0001463;Unigene0001561;Unigene0001906;Unigene0002403;Unigene0002450;Unigene0002462;Unigene0003047;Unigene0003236;Unigene0003531;Unigene0003618;Unigene0003730;Unigene0003744;Unigene0003880;Unigene0004009;Unigene0004244;Unigene0004304;Unigene0004483;Unigene0004519;Unigene0004537;Unigene0004572;Unigene0004677;Unigene0004834;Unigene00…	K01754+K01681+K00013+K00013+K01760+K15227+K01783+K00927+K01754+K01681+K01689+K00031+K00850+K01807+K01689+K01915+K00873+K01850+K12657+K01623+K01738+K00789+K01703+K05359+K00134+K15634+K01476+K01689+K00811+K01624+K01658+K00615+K10206+K00873+K01803+K00850+K01657+K15633+K15849+K00615+K01736+K00616+K00616+K00640+K00873+K01758+K01689+K00616+K00616+K00789+K01647+K01714+K01624+K00815+K00948+K00031+K05359+…
Metabolism	Metabolism of other amino acids	beta-Alanine metabolism	29	77	0.598438	1	ko00410	Unigene0003038;Unigene0003687;Unigene0004597;Unigene0004927;Unigene0005709;Unigene0005947;Unigene0006595;Unigene0010416;Unigene0013834;Unigene0014173;Unigene0015322;Unigene0020375;Unigene0020628;Unigene0020629;Unigene0020941;Unigene0028384;Unigene0030876;Unigene0035128;Unigene0036584;Unigene0037945;Unigene0038184;Unigene0038185;Unigene0045592;Unigene0046747;Unigene0048044;Unigene0048739;Unigene00…	K00128+K00128+K00249+K00128+K00276+K01580+K00276+K12259+K01578+K00128+K00276+K00249+K01580+K01580+K01580+K13366+K00140+K17839+K00128+K01580+K13366+K13366+K01464+K00276+K12259+K00128+K12259+K00128+K00128
Genetic Information Processing	Replication and repair	Base excision repair	20	62	0.872604	1	ko03410	Unigene0000947;Unigene0001512;Unigene0005253;Unigene0015778;Unigene0017524;Unigene0017525;Unigene0020857;Unigene0021304;Unigene0021897;Unigene0022417;Unigene0024271;Unigene0027791;Unigene0032704;Unigene0035101;Unigene0037821;Unigene0038718;Unigene0042208;Unigene0043314;Unigene0044679;Unigene0050896	K04799+K10802+K03512+K01246+K10802+K10802+K10802+K02324+K03652+K10798+K10773+K10563+K01246+K10802+K10747+K04799+K10798+K10802+K04802+K10802
Genetic Information Processing	Transcription	Basal transcription factors	7	65	1	1	ko03022	Unigene0005548;Unigene0006091;Unigene0007754;Unigene0010737;Unigene0022359;Unigene0045620;Unigene0045890	K03133+K03120+K03120+K03124+K14649+K03123+K03120
Metabolism	Amino acid metabolism	Arginine biosynthesis	23	65	0.735518	1	ko00220	Unigene0003744;Unigene0004913;Unigene0005460;Unigene0017280;Unigene0017563;Unigene0022427;Unigene0022429;Unigene0024674;Unigene0028797;Unigene0029976;Unigene0030019;Unigene0032497;Unigene0033617;Unigene0036358;Unigene0036965;Unigene0038464;Unigene0038465;Unigene0039020;Unigene0039022;Unigene0040290;Unigene0043878;Unigene0044556;Unigene0045405	K01915+K01476+K00811+K00818+K01915+K01915+K01915+K14682+K00814+K01915+K00261+K14272+K01476+K14454+K00262+K01755+K01755+K14272+K14272+K00930+K01915+K01915+K01915
Metabolism	Amino acid metabolism	Arginine and proline metabolism	33	93	0.755412	1	ko00330	Unigene0003038;Unigene0003687;Unigene0004244;Unigene0004340;Unigene0004739;Unigene0004913;Unigene0004927;Unigene0005460;Unigene0006612;Unigene0010416;Unigene0014173;Unigene0021173;Unigene0025089;Unigene0027733;Unigene0028384;Unigene0033053;Unigene0033504;Unigene0033617;Unigene0035128;Unigene0036302;Unigene0036303;Unigene0036358;Unigene0036584;Unigene0038184;Unigene0038185;Unigene0043446;Unigene00…	K00128+K00128+K12657+K01611+K01581+K01476+K00128+K00811+K01611+K12259+K00128+K01426+K01581+K10536+K13366+K01426+K00472+K01476+K17839+K01611+K01611+K14454+K00128+K13366+K13366+K00819+K00472+K00472+K12259+K00128+K12259+K00128+K00128
Genetic Information Processing	Translation	Aminoacyl-tRNA biosynthesis	10	70	0.999998	1	ko00970	Unigene0013471;Unigene0021631;Unigene0027532;Unigene0029942;Unigene0030068;Unigene0033061;Unigene0036445;Unigene0036782;Unigene0037477;Unigene0047441	K01873+K01868+K02434+K01880+K01874+K01869+K00604+K01870+K01872+K01868
Metabolism	Carbohydrate metabolism	Amino sugar and nucleotide sugar metabolism	88	234	0.628766	1	ko00520	Unigene0000710;Unigene0001945;Unigene0002036;Unigene0002331;Unigene0002727;Unigene0002890;Unigene0003161;Unigene0003242;Unigene0003944;Unigene0003967;Unigene0004133;Unigene0004302;Unigene0004629;Unigene0005188;Unigene0005378;Unigene0006321;Unigene0006747;Unigene0006878;Unigene0007661;Unigene0008095;Unigene0008489;Unigene0009630;Unigene0010665;Unigene0010847;Unigene0011111;Unigene0013552;Unigene00…	K01784+K12373+K00965+K01183+K00621+K00844+K00621+K01183+K00847+K01183+K13648+K00770+K00963+K13379+K00698+K08679+K00012+K00698+K00847+K01183+K01183+K00975+K01183+K15920+K13648+K00820+K01183+K01183+K12448+K15920+K12373+K15920+K00975+K13379+K00820+K01183+K01183+K01183+K00326+K01784+K01835+K01183+K00966+K00012+K01183+K01183+K00621+K01183+K12450+K12450+K00975+K01809+K13379+K01183+K01835+K12448+K15920+…
Metabolism	Amino acid metabolism	Alanine, aspartate and glutamate metabolism	37	95	0.497955	1	ko00250	Unigene0001323;Unigene0002505;Unigene0003744;Unigene0004887;Unigene0005460;Unigene0005947;Unigene0013552;Unigene0014760;Unigene0014957;Unigene0017563;Unigene0018914;Unigene0020628;Unigene0020629;Unigene0020941;Unigene0022427;Unigene0022429;Unigene0025685;Unigene0027363;Unigene0027364;Unigene0028797;Unigene0029976;Unigene0030019;Unigene0030384;Unigene0032497;Unigene0035077;Unigene0036015;Unigene00…	K00827+K00830+K01915+K00827+K00811+K01580+K00820+K01953+K00827+K01915+K00820+K01580+K01580+K01580+K01915+K01915+K00827+K01953+K01953+K00814+K01915+K00261+K13566+K14272+K17761+K16871+K14454+K00262+K01580+K01755+K01755+K14272+K14272+K00278+K01915+K01915+K01915
Metabolism	Global and Overview	2-Oxocarboxylic acid metabolism	34	89	0.55838	1	ko01210	Unigene0000315;Unigene0002462;Unigene0003236;Unigene0004537;Unigene0005460;Unigene0006577;Unigene0012553;Unigene0013745;Unigene0015478;Unigene0015710;Unigene0015895;Unigene0017280;Unigene0019313;Unigene0022659;Unigene0024154;Unigene0024155;Unigene0024269;Unigene0024674;Unigene0028471;Unigene0028472;Unigene0028797;Unigene0032497;Unigene0033568;Unigene0034539;Unigene0036358;Unigene0037227;Unigene00…	K01681+K01681+K00031+K01703+K00811+K12153+K12153+K01647+K12153+K00031+K01681+K00818+K00031+K00133+K15741+K01649+K01681+K14682+K00826+K00826+K00814+K14272+K00928+K01681+K14454+K11820+K14272+K14272+K01647+K00930+K01649+K00826+K01681+K00053
