# Supplementary material for: De novo characterization of the Baphicacanthus cusia(Nees) Bremek transcriptome and analysis of candidate genes involved in indican biosynthesis and metabolism
Source: PLoS One. 2018 Jul 5;13(7):e0199788. doi: 10.1371/journal.pone.0199788 (PMC6033399; doi:10.1371/journal.pone.0199788)
Supplement: S2 Table — (XLSX) [file pone.0199788.s002.xlsx]

## Sheet: CR-VS-CS.path
KEGG_A_class	KEGG_B_class	Pathway	CR-VS-CS (2267)	All (7350)	Pvalue	Qvalue	Pathway ID	Genes	KOs
Metabolism	Biosynthesis of other secondary metabolites	Phenylpropanoid biosynthesis	100	204	2.91e-08	3.66e-06	ko00940	Unigene0000922;Unigene0001043;Unigene0001326;Unigene0002664;Unigene0002731;Unigene0002929;Unigene0003134;Unigene0003220;Unigene0003289;Unigene0003389;Unigene0003532;Unigene0003679;Unigene0003852;Unigene0004486;Unigene0004641;Unigene0004888;Unigene0004953;Unigene0005962;Unigene0007382;Unigene0008292;Unigene0008452;Unigene0008561;Unigene0009885;Unigene0009886;Unigene0010089;Unigene0011230;Unigene00…	K01904+K11188+K01188+K00083+K12355+K13065+K12355+K11188+K00430+K01904+K00083+K00487+K00430+K10775+K00430+K00588+K13065+K00588+K01904+K00430+K12355+K00588+K13065+K13065+K00430+K00430+K00430+K13066+K00430+K00430+K00430+K00430+K00430+K13065+K00430+K13065+K13065+K00430+K00430+K05349+K00588+K00588+K00083+K00083+K13065+K05349+K05349+K00430+K00430+K00430+K00430+K09753+K00083+K00083+K12355+K00083+K00083+…
Metabolism	Lipid metabolism	Biosynthesis of unsaturated fatty acids	47	88	7.98e-06	0.000503	ko01040	Unigene0000747;Unigene0001322;Unigene0001931;Unigene0002928;Unigene0004227;Unigene0005800;Unigene0008242;Unigene0008558;Unigene0010668;Unigene0011398;Unigene0011720;Unigene0012269;Unigene0012697;Unigene0017708;Unigene0017918;Unigene0018279;Unigene0018747;Unigene0018748;Unigene0020841;Unigene0020911;Unigene0021294;Unigene0021632;Unigene0022816;Unigene0023099;Unigene0023416;Unigene0026148;Unigene00…	K00507+K00507+K00507+K00507+K03921+K10256+K03921+K10256+K10256+K10703+K07513+K00507+K07513+K00059+K00507+K00507+K00507+K00507+K10246+K00507+K00507+K00507+K10251+K10256+K00507+K10258+K00507+K00507+K00059+K00507+K00507+K00507+K00507+K00507+K00507+K07513+K00507+K00507+K10257+K00507+K00507+K00507+K00507+K10246+K10256+K00507+K00059
Metabolism	Energy metabolism	Photosynthesis	34	59	1.72e-05	0.000722	ko00195	Unigene0000044;Unigene0000789;Unigene0001317;Unigene0003538;Unigene0004409;Unigene0005033;Unigene0005291;Unigene0006086;Unigene0006491;Unigene0007304;Unigene0007379;Unigene0007533;Unigene0008745;Unigene0011243;Unigene0012531;Unigene0014376;Unigene0018163;Unigene0019069;Unigene0023056;Unigene0023418;Unigene0023811;Unigene0025910;Unigene0029944;Unigene0030075;Unigene0030091;Unigene0030093;Unigene00…	K14332+K02705+K08901+K02717+K02704+K02699+K02716+K02109+K02639+K03541+K02701+K03542+K08905+K02698+K02115+K02113+K02639+K02695+K08901+K02641+K02693+K02721+K02717+K02638+K02717+K02717+K02716+K02692+K02635+K02703+K08902+K02639+K08901+K02636
Metabolism	Biosynthesis of other secondary metabolites	Flavonoid biosynthesis	27	44	2.68e-05	0.000846	ko00941	Unigene0002929;Unigene0003679;Unigene0004888;Unigene0004953;Unigene0005962;Unigene0008561;Unigene0009029;Unigene0009885;Unigene0009886;Unigene0014082;Unigene0014262;Unigene0015926;Unigene0015927;Unigene0016694;Unigene0016835;Unigene0018935;Unigene0026663;Unigene0026664;Unigene0030484;Unigene0030845;Unigene0030846;Unigene0030978;Unigene0031120;Unigene0032811;Unigene0036012;Unigene0043145;Unigene00…	K13065+K00487+K00588+K13065+K00588+K00588+K00660+K13065+K13065+K13065+K05277+K13065+K13065+K00588+K00588+K13065+K05278+K05278+K13065+K13082+K13082+K13065+K13065+K00660+K13065+K13065+K05277
Metabolism	Carbohydrate metabolism	Starch and sucrose metabolism	119	290	0.000113531	0.00286	ko00500	Unigene0000851;Unigene0001298;Unigene0001326;Unigene0001981;Unigene0002046;Unigene0002650;Unigene0002748;Unigene0002890;Unigene0003750;Unigene0003833;Unigene0003906;Unigene0003966;Unigene0004133;Unigene0004354;Unigene0004525;Unigene0004629;Unigene0004774;Unigene0005617;Unigene0006537;Unigene0006747;Unigene0006888;Unigene0007347;Unigene0007661;Unigene0009122;Unigene0009538;Unigene0010847;Unigene00…	K00963+K00695+K01188+K00705+K19356+K08678+K01835+K00844+K19356+K01051+K19356+K19356+K13648+K01193+K00703+K00963+K16055+K00963+K01051+K00012+K01835+K00963+K00847+K00847+K01087+K15920+K13648+K00688+K01835+K19356+K01051+K01193+K01184+K19356+K15920+K05349+K15920+K01087+K01179+K05349+K05349+K00700+K16055+K16055+K01051+K08679+K08679+K01087+K01835+K01051+K00012+K01051+K00700+K01184+K00700+K01051+K01087+…
Metabolism	Energy metabolism	Photosynthesis - antenna proteins	14	19	0.000148356	0.00312	ko00196	Unigene0000714;Unigene0001320;Unigene0001418;Unigene0003243;Unigene0003317;Unigene0006163;Unigene0007952;Unigene0021155;Unigene0022099;Unigene0027331;Unigene0040806;Unigene0040807;Unigene0043241;Unigene0045456	K08916+K08908+K08912+K08907+K08910+K08912+K08914+K08913+K08915+K08911+K08912+K08912+K08917+K08909
Environmental Information Processing	Membrane transport	ABC transporters	33	62	0.000191735	0.00345	ko02010	Unigene0002015;Unigene0011354;Unigene0012164;Unigene0012165;Unigene0012166;Unigene0014452;Unigene0014480;Unigene0014481;Unigene0014482;Unigene0014545;Unigene0015857;Unigene0015858;Unigene0015859;Unigene0015860;Unigene0016523;Unigene0016524;Unigene0016683;Unigene0017013;Unigene0017014;Unigene0017015;Unigene0017472;Unigene0017473;Unigene0018017;Unigene0019235;Unigene0024098;Unigene0026165;Unigene00…	K05656+K05658+K05658+K05658+K05658+K05658+K05658+K05658+K05658+K05658+K05658+K05658+K05658+K05658+K05658+K05658+K05658+K05658+K05658+K05658+K05658+K05658+K05658+K05658+K05658+K05658+K05658+K05658+K05658+K05658+K05656+K05658+K05658
Environmental Information Processing	Signal transduction	Plant hormone signal transduction	130	326	0.000248727	0.00392	ko04075	Unigene0000086;Unigene0001228;Unigene0002017;Unigene0002348;Unigene0003048;Unigene0004039;Unigene0004091;Unigene0004493;Unigene0004838;Unigene0004851;Unigene0004880;Unigene0004890;Unigene0005618;Unigene0005764;Unigene0005769;Unigene0006552;Unigene0007031;Unigene0007647;Unigene0007925;Unigene0007999;Unigene0008062;Unigene0008688;Unigene0009725;Unigene0009911;Unigene0010744;Unigene0010950;Unigene00…	K13464+K14490+K13463+K14488+K14499+K14488+K14492+K14505+K14432+K14497+K14488+K14431+K14488+K14490+K14431+K14516+K14431+K14493+K14488+K14431+K14492+K14484+K14487+K14487+K14488+K14490+K14488+K14516+K14516+K14484+K14488+K14484+K14484+K14497+K14484+K13449+K13449+K14484+K14484+K14492+K14497+K14497+K14488+K14484+K14484+K14505+K14491+K14488+K14431+K14492+K14492+K14484+K13946+K14431+K14509+K14485+K14432+…
Metabolism	Global and Overview	Fatty acid metabolism	70	160	0.000342195	0.00479	ko01212	Unigene0000747;Unigene0001151;Unigene0001322;Unigene0001931;Unigene0002928;Unigene0004149;Unigene0004227;Unigene0004597;Unigene0005800;Unigene0008242;Unigene0008558;Unigene0010668;Unigene0010964;Unigene0011398;Unigene0011720;Unigene0012269;Unigene0012697;Unigene0014185;Unigene0014186;Unigene0014187;Unigene0015015;Unigene0017708;Unigene0017918;Unigene0018279;Unigene0018747;Unigene0018748;Unigene00…	K00507+K11262+K00507+K00507+K00507+K01962+K03921+K00249+K10256+K03921+K10256+K10256+K01897+K10703+K07513+K00507+K07513+K00667+K00667+K00667+K02160+K00059+K00507+K00507+K00507+K00507+K00249+K10246+K00507+K00507+K00507+K00208+K00208+K01897+K10251+K10256+K10527+K00507+K10258+K00507+K00507+K00059+K09458+K01962+K00507+K00507+K00507+K00645+K00507+K00507+K00507+K07513+K01897+K00507+K00507+K10257+K01963+…
Metabolism	Biosynthesis of other secondary metabolites	Stilbenoid, diarylheptanoid and gingerol biosynthesis	22	38	0.000484627	0.00541	ko00945	Unigene0002929;Unigene0003679;Unigene0004888;Unigene0004953;Unigene0005550;Unigene0005962;Unigene0008561;Unigene0008659;Unigene0009885;Unigene0009886;Unigene0014082;Unigene0015926;Unigene0015927;Unigene0016694;Unigene0016835;Unigene0018935;Unigene0030484;Unigene0030978;Unigene0031120;Unigene0035336;Unigene0036012;Unigene0043145	K13065+K00487+K00588+K13065+K00517+K00588+K00588+K00517+K13065+K13065+K13065+K13065+K13065+K00588+K00588+K13065+K13065+K13065+K13065+K00517+K13065+K13065
Metabolism	Carbohydrate metabolism	Pentose phosphate pathway	53	116	0.000500921	0.00541	ko00030	Unigene0001906;Unigene0002748;Unigene0003531;Unigene0005474;Unigene0006372;Unigene0006468;Unigene0006707;Unigene0006888;Unigene0007303;Unigene0007488;Unigene0008899;Unigene0009284;Unigene0011189;Unigene0011389;Unigene0011394;Unigene0012265;Unigene0012266;Unigene0013396;Unigene0014024;Unigene0014061;Unigene0014901;Unigene0015395;Unigene0017064;Unigene0018262;Unigene0019799;Unigene0020144;Unigene00…	K01783+K01835+K00850+K01624+K00033+K03841+K00615+K01835+K00616+K00036+K00850+K00033+K00615+K00616+K00616+K00616+K00616+K03841+K01835+K00131+K01624+K00948+K03841+K00036+K01807+K01057+K00033+K01835+K00948+K01623+K00616+K01807+K01835+K00850+K01835+K01835+K01835+K01835+K01835+K01835+K01623+K00850+K00850+K00036+K00615+K01810+K00615+K00615+K00036+K00851+K01057+K00948+K03841
Metabolism	Carbohydrate metabolism	Glyoxylate and dicarboxylate metabolism	66	151	0.000515572	0.00541	ko00630	Unigene0000315;Unigene0000699;Unigene0001612;Unigene0002118;Unigene0002505;Unigene0002541;Unigene0003744;Unigene0004065;Unigene0004671;Unigene0005147;Unigene0006293;Unigene0006926;Unigene0007208;Unigene0008335;Unigene0008336;Unigene0009095;Unigene0009096;Unigene0009852;Unigene0010508;Unigene0010792;Unigene0013665;Unigene0015774;Unigene0015895;Unigene0016461;Unigene0017142;Unigene0017247;Unigene00…	K01681+K03781+K01637+K01601+K00830+K00122+K01915+K00026+K18121+K00122+K01638+K11517+K01638+K00026+K00026+K01637+K01637+K00026+K15919+K00600+K15893+K03781+K01681+K01915+K01637+K00026+K00026+K01915+K00122+K15919+K01637+K01637+K01637+K15919+K01915+K01915+K11517+K01915+K01681+K01637+K00281+K00026+K01638+K01638+K01637+K01637+K01602+K15918+K01915+K00122+K11517+K01637+K18121+K19269+K01602+K00382+K01433+…
Metabolism	Metabolism of terpenoids and polyketides	Diterpenoid biosynthesis	21	36	0.000565226	0.00548	ko00904	Unigene0001882;Unigene0007052;Unigene0008549;Unigene0011412;Unigene0011413;Unigene0017777;Unigene0017778;Unigene0020289;Unigene0020979;Unigene0020981;Unigene0021138;Unigene0023354;Unigene0024829;Unigene0024830;Unigene0032148;Unigene0034755;Unigene0034995;Unigene0037850;Unigene0038028;Unigene0038035;Unigene0044638	K04125+K04120+K04123+K04120+K04120+K04125+K04125+K04124+K04120+K04120+K05282+K05282+K05282+K05282+K04125+K04123+K04121+K04123+K04125+K04125+K04124
Metabolism	Carbohydrate metabolism	Amino sugar and nucleotide sugar metabolism	95	234	0.000828543	0.00746	ko00520	Unigene0000851;Unigene0001945;Unigene0002650;Unigene0002727;Unigene0002748;Unigene0002890;Unigene0003161;Unigene0004133;Unigene0004629;Unigene0005188;Unigene0005378;Unigene0005617;Unigene0006747;Unigene0006878;Unigene0006888;Unigene0007347;Unigene0007661;Unigene0008095;Unigene0008489;Unigene0008490;Unigene0009122;Unigene0010665;Unigene0010847;Unigene0012372;Unigene0013552;Unigene0014024;Unigene00…	K00963+K12373+K08678+K00621+K01835+K00844+K00621+K13648+K00963+K13379+K00698+K00963+K00012+K00698+K01835+K00963+K00847+K01183+K01183+K01183+K00847+K01183+K15920+K13648+K00820+K01835+K13379+K13379+K01183+K01183+K12448+K15920+K12373+K15920+K00820+K01183+K01183+K01784+K08679+K08679+K01835+K01183+K00966+K00012+K01183+K00621+K00963+K13648+K01183+K12450+K01835+K00975+K01784+K01809+K01183+K01835+K01835+…
Metabolism	Energy metabolism	Carbon fixation in photosynthetic organisms	60	138	0.00106485	0.00894	ko00710	Unigene0000412;Unigene0001906;Unigene0002118;Unigene0002403;Unigene0004065;Unigene0004300;Unigene0004677;Unigene0005474;Unigene0006128;Unigene0006351;Unigene0006468;Unigene0006707;Unigene0007475;Unigene0007887;Unigene0008335;Unigene0008336;Unigene0008657;Unigene0009730;Unigene0009852;Unigene0011189;Unigene0012799;Unigene0013396;Unigene0014067;Unigene0014205;Unigene0014901;Unigene0017064;Unigene00…	K01610+K01783+K01601+K00927+K00026+K01803+K00134+K01624+K01803+K00855+K03841+K00615+K01610+K05298+K00026+K00026+K01803+K01595+K00026+K00615+K01803+K03841+K00029+K01610+K01624+K03841+K00026+K00026+K01610+K01807+K00855+K01623+K00855+K00026+K01610+K01807+K00134+K00051+K05298+K01602+K01623+K01006+K01610+K01610+K01610+K00927+K00134+K01602+K00029+K00615+K14272+K14272+K00615+K00615+K01610+K01610+K01100+…
Metabolism	Carbohydrate metabolism	Pentose and glucuronate interconversions	53	120	0.00132524	0.0104	ko00040	Unigene0000851;Unigene0001906;Unigene0003038;Unigene0003687;Unigene0003833;Unigene0004629;Unigene0004927;Unigene0005422;Unigene0005617;Unigene0006537;Unigene0006583;Unigene0006747;Unigene0007347;Unigene0008679;Unigene0014433;Unigene0014504;Unigene0014632;Unigene0015560;Unigene0015983;Unigene0017362;Unigene0018562;Unigene0020394;Unigene0020719;Unigene0020720;Unigene0022204;Unigene0022603;Unigene00…	K00963+K01783+K00128+K00128+K01051+K00963+K00128+K01728+K00963+K01051+K01728+K00012+K00963+K01728+K00008+K00854+K00011+K01051+K01184+K01728+K00008+K01051+K00011+K00011+K01051+K00012+K01728+K01051+K01184+K01051+K00963+K01051+K01051+K01051+K01051+K01051+K01051+K01184+K00128+K01728+K00963+K00963+K00963+K00128+K01051+K01728+K00008+K00128+K01728+K01728+K01728+K01051+K00128
Metabolism	Energy metabolism	Nitrogen metabolism	31	63	0.00167691	0.0124	ko00910	Unigene0001438;Unigene0002040;Unigene0002645;Unigene0002754;Unigene0003200;Unigene0003744;Unigene0004079;Unigene0007068;Unigene0013290;Unigene0015497;Unigene0016461;Unigene0016812;Unigene0017563;Unigene0017682;Unigene0017683;Unigene0017733;Unigene0021733;Unigene0022428;Unigene0023336;Unigene0023344;Unigene0023838;Unigene0029976;Unigene0030019;Unigene0030341;Unigene0033551;Unigene0041325;Unigene00…	K02575+K01725+K00261+K00366+K01674+K01915+K02575+K10534+K01674+K01673+K01915+K01673+K01915+K10534+K10534+K01674+K01915+K01915+K01915+K02575+K01725+K01915+K00261+K01673+K01673+K00261+K01915+K01915+K01915+K01674+K01674
Metabolism	Lipid metabolism	Cutin, suberine and wax biosynthesis	20	37	0.00272199	0.0191	ko00073	Unigene0000134;Unigene0000704;Unigene0003106;Unigene0003677;Unigene0005019;Unigene0008436;Unigene0008437;Unigene0009114;Unigene0009947;Unigene0017005;Unigene0019643;Unigene0022482;Unigene0022605;Unigene0029571;Unigene0034540;Unigene0041566;Unigene0043229;Unigene0044184;Unigene0045273;Unigene0050805	K15400+K15403+K15404+K15400+K15400+K15398+K15398+K15402+K13356+K15398+K15400+K15403+K15404+K13356+K15404+K13407+K15398+K13356+K15398+K15404
Metabolism	Metabolism of terpenoids and polyketides	Carotenoid biosynthesis	29	60	0.00327957	0.0217	ko00906	Unigene0000182;Unigene0002698;Unigene0003843;Unigene0004209;Unigene0004622;Unigene0004978;Unigene0005509;Unigene0006454;Unigene0007156;Unigene0007512;Unigene0012560;Unigene0012561;Unigene0012605;Unigene0015624;Unigene0022667;Unigene0028498;Unigene0030252;Unigene0032065;Unigene0033009;Unigene0043239;Unigene0044173;Unigene0045922;Unigene0046731;Unigene0047128;Unigene0047884;Unigene0047910;Unigene00…	K15746+K00514+K17911+K09835+K09840+K14595+K17912+K09840+K00514+K09843+K09839+K09839+K15747+K15746+K06444+K02291+K09843+K09837+K09838+K09841+K09843+K17912+K09840+K09843+K02291+K09840+K09843+K09843+K09841
Metabolism	Amino acid metabolism	Glycine, serine and threonine metabolism	41	95	0.00721467	0.0444	ko00260	Unigene0000094;Unigene0000122;Unigene0002450;Unigene0002505;Unigene0003793;Unigene0004834;Unigene0004887;Unigene0010508;Unigene0010792;Unigene0010843;Unigene0011701;Unigene0013665;Unigene0014957;Unigene0017664;Unigene0018962;Unigene0019388;Unigene0019389;Unigene0020701;Unigene0021754;Unigene0022487;Unigene0023157;Unigene0023517;Unigene0024708;Unigene0025318;Unigene0025685;Unigene0025779;Unigene00…	K01754+K00276+K01754+K00830+K12235+K15634+K00827+K15919+K00600+K14085+K01758+K15893+K00827+K00306+K15634+K15919+K00058+K15919+K01620+K01733+K06001+K01696+K00281+K00058+K00827+K01754+K00108+K15918+K00130+K01696+K00928+K00058+K00382+K14272+K14272+K00600+K00306+K00276+K15919+K00130+K00130
Metabolism	Carbohydrate metabolism	Galactose metabolism	50	120	0.0074035	0.0444	ko00052	Unigene0000851;Unigene0001062;Unigene0002748;Unigene0002890;Unigene0003531;Unigene0004354;Unigene0004629;Unigene0005109;Unigene0005617;Unigene0006888;Unigene0007347;Unigene0007821;Unigene0007822;Unigene0008899;Unigene0014024;Unigene0014632;Unigene0015579;Unigene0018796;Unigene0020242;Unigene0020719;Unigene0020720;Unigene0021387;Unigene0021753;Unigene0024726;Unigene0025218;Unigene0026365;Unigene00…	K00963+K07407+K01835+K00844+K00850+K01193+K00963+K18819+K00963+K01835+K00963+K18819+K18819+K00850+K01835+K00011+K01193+K06617+K01784+K00011+K00011+K01835+K07407+K00963+K06617+K01835+K01784+K00850+K07407+K01835+K01835+K01835+K01835+K01835+K01835+K00850+K00850+K06617+K00844+K06617+K18819+K18819+K07407+K06617+K00963+K00963+K00963+K01187+K06617+K01187
Metabolism	Amino acid metabolism	Tryptophan metabolism	31	69	0.00928991	0.0488	ko00380	Unigene0000417;Unigene0000699;Unigene0000957;Unigene0001707;Unigene0003038;Unigene0003687;Unigene0004927;Unigene0006741;Unigene0009710;Unigene0010843;Unigene0015774;Unigene0016334;Unigene0016597;Unigene0026436;Unigene0027982;Unigene0028687;Unigene0029827;Unigene0029828;Unigene0030236;Unigene0033053;Unigene0034107;Unigene0037227;Unigene0042661;Unigene0043089;Unigene0045280;Unigene0048363;Unigene00…	K16903+K03781+K00252+K11816+K00128+K00128+K00128+K11816+K11816+K14085+K03781+K11816+K11816+K07408+K00164+K11816+K11817+K11817+K11816+K01426+K00128+K11820+K00128+K11816+K00128+K11816+K11816+K00128+K11816+K00463+K00816
Metabolism	Glycan biosynthesis and metabolism	Glycosphingolipid biosynthesis - globo series	10	16	0.00877596	0.0488	ko00603	Unigene0001062;Unigene0001945;Unigene0011805;Unigene0016660;Unigene0021753;Unigene0028867;Unigene0030190;Unigene0039384;Unigene0042851;Unigene0043368	K07407+K12373+K01988+K12373+K07407+K07407+K12373+K07407+K01988+K01988
Metabolism	Biosynthesis of other secondary metabolites	Betalain biosynthesis	4	4	0.00903361	0.0488	ko00965	Unigene0001133;Unigene0007474;Unigene0008257;Unigene0011404	K15777+K00505+K15777+K00505
Metabolism	Metabolism of terpenoids and polyketides	Sesquiterpenoid and triterpenoid biosynthesis	21	43	0.0100004	0.0504	ko00909	Unigene0002702;Unigene0003255;Unigene0004689;Unigene0005386;Unigene0008222;Unigene0010351;Unigene0012622;Unigene0015593;Unigene0022471;Unigene0023380;Unigene0024701;Unigene0027958;Unigene0027959;Unigene0030616;Unigene0032508;Unigene0035905;Unigene0036435;Unigene0036464;Unigene0036465;Unigene0042929;Unigene0043545	K15813+K00511+K15472+K15803+K15803+K15472+K15472+K15472+K15813+K00511+K00511+K15472+K15472+K00511+K14182+K15472+K15813+K00801+K00801+K00511+K14182
Metabolism	Biosynthesis of other secondary metabolites	Glucosinolate biosynthesis	5	6	0.0124122	0.0602	ko00966	Unigene0006577;Unigene0012553;Unigene0015478;Unigene0024154;Unigene0037227	K12153+K12153+K12153+K15741+K11820
Metabolism	Global and Overview	Carbon metabolism	168	473	0.0137732	0.0643	ko01200	Unigene0000094;Unigene0000315;Unigene0000412;Unigene0000699;Unigene0001160;Unigene0001612;Unigene0001906;Unigene0002118;Unigene0002403;Unigene0002450;Unigene0002505;Unigene0002541;Unigene0002645;Unigene0002890;Unigene0003531;Unigene0003730;Unigene0004065;Unigene0004149;Unigene0004300;Unigene0004597;Unigene0004671;Unigene0004677;Unigene0004834;Unigene0005147;Unigene0005474;Unigene0006128;Unigene00…	K01754+K01681+K01610+K03781+K00121+K01637+K01783+K01601+K00927+K01754+K00830+K00122+K00261+K00844+K00850+K01689+K00026+K01962+K01803+K00249+K18121+K00134+K15634+K00122+K01624+K01803+K00658+K01638+K00855+K00033+K03841+K00615+K11517+K00873+K01638+K00616+K00873+K01610+K00036+K05298+K00026+K00026+K01803+K00850+K01637+K01637+K00033+K01595+K00026+K00121+K00627+K15919+K00600+K00615+K00616+K00616+K00640+…
Metabolism	Energy metabolism	Oxidative phosphorylation	96	261	0.0214862	0.0967	ko00190	Unigene0000016;Unigene0000057;Unigene0000707;Unigene0001639;Unigene0001685;Unigene0001962;Unigene0002598;Unigene0002845;Unigene0004259;Unigene0004274;Unigene0004705;Unigene0006055;Unigene0006086;Unigene0006515;Unigene0006676;Unigene0006677;Unigene0006678;Unigene0006682;Unigene0006684;Unigene0006685;Unigene0006686;Unigene0006687;Unigene0006689;Unigene0006690;Unigene0007225;Unigene0007564;Unigene00…	K01535+K02262+K02126+K02262+K02150+K02155+K02256+K02133+K03879+K05577+K02256+K02152+K02109+K01535+K02132+K02132+K02132+K02132+K02132+K02132+K02132+K02132+K02132+K02132+K02262+K02256+K02132+K02261+K02128+K02155+K02133+K02152+K01535+K03881+K02261+K02115+K02132+K02132+K01535+K02113+K00412+K02262+K02132+K02133+K02126+K02136+K01535+K02153+K02153+K02144+K02133+K02149+K02133+K02133+K03884+K02132+K01535+…
Metabolism	Metabolism of other amino acids	Selenocompound metabolism	20	46	0.0473139	0.206	ko00450	Unigene0001463;Unigene0002978;Unigene0003489;Unigene0004905;Unigene0011701;Unigene0016886;Unigene0018323;Unigene0018324;Unigene0018325;Unigene0024700;Unigene0027922;Unigene0030068;Unigene0032201;Unigene0032503;Unigene0032504;Unigene0032657;Unigene0036123;Unigene0044853;Unigene0048290;Unigene0051184	K01760+K00384+K00384+K00384+K01758+K01760+K00549+K00549+K00549+K00384+K08247+K01874+K00549+K00384+K00384+K00384+K01761+K00549+K01760+K00816
Metabolism	Metabolism of terpenoids and polyketides	Monoterpenoid biosynthesis	13	28	0.0599393	0.252	ko00902	Unigene0006302;Unigene0009708;Unigene0009856;Unigene0012996;Unigene0026410;Unigene0026411;Unigene0037386;Unigene0037387;Unigene0037667;Unigene0041052;Unigene0042975;Unigene0046306;Unigene0047329	K15095+K15086+K15086+K15095+K18108+K18108+K15095+K15095+K15095+K15086+K15086+K15086+K15086
Metabolism	Metabolism of terpenoids and polyketides	Zeatin biosynthesis	18	42	0.0666323	0.262	ko00908	Unigene0004002;Unigene0004330;Unigene0006554;Unigene0019027;Unigene0020886;Unigene0030931;Unigene0030932;Unigene0035934;Unigene0044634;Unigene0045133;Unigene0046146;Unigene0048266;Unigene0048330;Unigene0048338;Unigene0048693;Unigene0048864;Unigene0049672;Unigene0049951	K00279+K13495+K00791+K00279+K13495+K13495+K13495+K10760+K13495+K00279+K00279+K13495+K10760+K13495+K13495+K10760+K00279+K00279
Metabolism	Lipid metabolism	Fatty acid elongation	22	53	0.0645554	0.262	ko00062	Unigene0002556;Unigene0004098;Unigene0004366;Unigene0011358;Unigene0011398;Unigene0012975;Unigene0016905;Unigene0017909;Unigene0019705;Unigene0020841;Unigene0022816;Unigene0026148;Unigene0027090;Unigene0028932;Unigene0028933;Unigene0038732;Unigene0043228;Unigene0044675;Unigene0045388;Unigene0047262;Unigene0049319;Unigene0049630	K15397+K15397+K15397+K15397+K10703+K15397+K15397+K15397+K15397+K10246+K10251+K10258+K15397+K15397+K15397+K15397+K15397+K10246+K15397+K15397+K15397+K15397
Metabolism	Amino acid metabolism	Alanine, aspartate and glutamate metabolism	36	95	0.0845476	0.323	ko00250	Unigene0001523;Unigene0002505;Unigene0002645;Unigene0003744;Unigene0004045;Unigene0004887;Unigene0005460;Unigene0005724;Unigene0013552;Unigene0014761;Unigene0014957;Unigene0016461;Unigene0017563;Unigene0018914;Unigene0019265;Unigene0020941;Unigene0021733;Unigene0022306;Unigene0022428;Unigene0023336;Unigene0025685;Unigene0026512;Unigene0027364;Unigene0029976;Unigene0030019;Unigene0031791;Unigene00…	K00278+K00830+K00261+K01915+K01953+K00827+K00811+K17761+K00820+K01953+K00827+K01915+K01915+K00820+K00609+K01580+K01915+K17761+K01915+K01915+K00827+K01580+K01953+K01915+K00261+K00820+K01953+K01953+K01580+K01755+K14272+K14272+K00261+K01915+K01915+K01915
Metabolism	Metabolism of terpenoids and polyketides	Brassinosteroid biosynthesis	15	35	0.089458	0.332	ko00905	Unigene0004186;Unigene0007918;Unigene0010742;Unigene0013381;Unigene0015577;Unigene0023990;Unigene0031056;Unigene0038621;Unigene0038622;Unigene0038623;Unigene0039236;Unigene0039237;Unigene0039238;Unigene0046016;Unigene0050182	K12640+K15639+K12640+K15639+K15639+K09588+K09587+K15639+K15639+K15639+K15639+K15639+K15639+K12639+K15639
Metabolism	Lipid metabolism	Steroid biosynthesis	24	62	0.114627	0.413	ko00100	Unigene0003255;Unigene0004476;Unigene0007361;Unigene0008024;Unigene0008025;Unigene0011523;Unigene0015368;Unigene0021909;Unigene0023380;Unigene0024692;Unigene0024701;Unigene0028467;Unigene0030616;Unigene0036464;Unigene0036465;Unigene0036606;Unigene0038513;Unigene0042929;Unigene0043929;Unigene0045536;Unigene0045700;Unigene0047300;Unigene0048423;Unigene0048834	K00511+K09832+K01052+K00559+K00559+K08242+K14423+K01052+K00511+K01853+K00511+K14424+K00511+K00801+K00801+K01853+K00559+K00511+K14424+K00559+K09829+K14424+K01052+K14423
Metabolism	Carbohydrate metabolism	Glycolysis / Gluconeogenesis	82	240	0.144256	0.502	ko00010	Unigene0000412;Unigene0001160;Unigene0002403;Unigene0002748;Unigene0002890;Unigene0003038;Unigene0003397;Unigene0003531;Unigene0003687;Unigene0003730;Unigene0004300;Unigene0004677;Unigene0004834;Unigene0004927;Unigene0005108;Unigene0005474;Unigene0006128;Unigene0006269;Unigene0006468;Unigene0006888;Unigene0007090;Unigene0007362;Unigene0007475;Unigene0008657;Unigene0008899;Unigene0009892;Unigene00…	K01610+K00121+K00927+K01835+K00844+K00128+K00001+K00850+K00128+K01689+K01803+K00134+K15634+K00128+K00001+K01624+K01803+K18857+K03841+K01835+K00873+K00873+K01610+K01803+K00850+K00121+K00627+K14085+K01689+K01803+K03841+K01835+K00131+K01610+K01624+K03841+K15634+K00627+K01610+K01835+K00873+K01623+K01895+K00162+K01610+K00134+K01835+K18857+K00850+K00121+K01835+K01835+K01835+K01835+K01835+K01835+K01623+…
Metabolism	Global and Overview	Degradation of aromatic compounds	7	15	0.147454	0.502	ko01220	Unigene0001160;Unigene0003397;Unigene0003679;Unigene0005108;Unigene0009892;Unigene0028795;Unigene0034911	K00121+K00001+K00487+K00001+K00121+K00121+K00001
Metabolism	Lipid metabolism	alpha-Linolenic acid metabolism	23	61	0.152532	0.506	ko00592	Unigene0002661;Unigene0003926;Unigene0004741;Unigene0006269;Unigene0006358;Unigene0006517;Unigene0011720;Unigene0012697;Unigene0013374;Unigene0017376;Unigene0020179;Unigene0021959;Unigene0023355;Unigene0026375;Unigene0027802;Unigene0032438;Unigene0033612;Unigene0034038;Unigene0034308;Unigene0038656;Unigene0039442;Unigene0047929;Unigene0048528	K10525+K01047+K10526+K18857+K01723+K01723+K07513+K07513+K08241+K08241+K10526+K05894+K10527+K01723+K18857+K00454+K07513+K08241+K10528+K00454+K10529+K08241+K05894
Metabolism	Carbohydrate metabolism	Pyruvate metabolism	53	155	0.20377	0.638	ko00620	Unigene0000412;Unigene0001151;Unigene0001624;Unigene0003038;Unigene0003687;Unigene0004065;Unigene0004149;Unigene0004927;Unigene0006293;Unigene0007090;Unigene0007208;Unigene0007362;Unigene0007475;Unigene0008335;Unigene0008336;Unigene0009730;Unigene0009852;Unigene0010436;Unigene0010843;Unigene0014067;Unigene0014205;Unigene0015015;Unigene0017247;Unigene0017248;Unigene0019084;Unigene0019649;Unigene00…	K01610+K11262+K01759+K00128+K00128+K00026+K01962+K00128+K01638+K00873+K01638+K00873+K01610+K00026+K00026+K01595+K00026+K00627+K14085+K00029+K01610+K02160+K00026+K00026+K00627+K01610+K00873+K18881+K01649+K01895+K00162+K00026+K01610+K01638+K01638+K00051+K01962+K01006+K00162+K00162+K01610+K01610+K01610+K00128+K00382+K00029+K01963+K00128+K01610+K01610+K00128+K01595+K00128
Metabolism	Carbohydrate metabolism	Fructose and mannose metabolism	38	109	0.207485	0.638	ko00051	Unigene0002890;Unigene0003531;Unigene0004300;Unigene0005474;Unigene0006128;Unigene0006468;Unigene0007661;Unigene0007863;Unigene0008657;Unigene0008899;Unigene0009122;Unigene0012312;Unigene0012313;Unigene0012799;Unigene0013396;Unigene0014433;Unigene0014632;Unigene0014901;Unigene0017064;Unigene0018562;Unigene0020719;Unigene0020720;Unigene0022277;Unigene0022975;Unigene0027571;Unigene0028662;Unigene00…	K00844+K00850+K01803+K01624+K01803+K03841+K00847+K19355+K01803+K00850+K00847+K19355+K19355+K01803+K03841+K00008+K00011+K01624+K03841+K00008+K00011+K00011+K00966+K01623+K01809+K00850+K19355+K01623+K00850+K00850+K00966+K00844+K01103+K17497+K01809+K01711+K00008+K03841
Metabolism	Lipid metabolism	Arachidonic acid metabolism	8	19	0.204449	0.638	ko00590	Unigene0001150;Unigene0002817;Unigene0003926;Unigene0005966;Unigene0007196;Unigene0029800;Unigene0043892;Unigene0045544	K00432+K00432+K01047+K00432+K15730+K18592+K00432+K15730
Metabolism	Biosynthesis of other secondary metabolites	Isoflavonoid biosynthesis	2	3	0.226679	0.68	ko00943	Unigene0036424;Unigene0044016	K13260+K13260
Genetic Information Processing	Translation	Ribosome	201	626	0.250189	0.707	ko03010	Unigene0000121;Unigene0000473;Unigene0000734;Unigene0000920;Unigene0000990;Unigene0001048;Unigene0001050;Unigene0001171;Unigene0001201;Unigene0001457;Unigene0001587;Unigene0001690;Unigene0001747;Unigene0002188;Unigene0002860;Unigene0002887;Unigene0003181;Unigene0003197;Unigene0003738;Unigene0004233;Unigene0005218;Unigene0005428;Unigene0005503;Unigene0005524;Unigene0005659;Unigene0005867;Unigene00…	K02866+K02864+K02946+K02989+K02995+K02898+K02982+K02883+K02976+K02922+K02896+K02921+K02941+K02964+K02938+K02984+K02872+K02882+K02940+K02986+K02950+K02908+K02932+K02920+K02953+K02984+K02872+K02936+K02990+K02964+K02943+K02885+K02898+K02927+K02946+K02946+K02992+K02932+K02940+K02889+K02893+K02896+K02951+K02984+K02947+K02905+K02917+K02988+K02997+K02929+K02957+K02986+K02902+K02903+K02873+K02975+K02987+…
Metabolism	Amino acid metabolism	Phenylalanine metabolism	23	65	0.251257	0.707	ko00360	Unigene0000122;Unigene0000922;Unigene0003389;Unigene0003679;Unigene0004486;Unigene0004888;Unigene0005460;Unigene0005962;Unigene0007382;Unigene0008561;Unigene0008753;Unigene0015383;Unigene0016694;Unigene0016835;Unigene0021288;Unigene0023976;Unigene0033053;Unigene0034436;Unigene0036639;Unigene0045181;Unigene0046747;Unigene0048883;Unigene0048945	K00276+K01904+K01904+K00487+K10775+K00588+K00811+K00588+K01904+K00588+K00457+K00815+K00588+K00588+K00817+K07253+K01426+K01904+K10775+K01904+K00276+K00074+K00457
Metabolism	Glycan biosynthesis and metabolism	Glycosphingolipid biosynthesis - ganglio series	3	6	0.271408	0.707	ko00604	Unigene0001945;Unigene0016660;Unigene0030190	K12373+K12373+K12373
Metabolism	Metabolism of other amino acids	Glutathione metabolism	47	140	0.267587	0.707	ko00480	Unigene0000568;Unigene0000603;Unigene0001150;Unigene0001803;Unigene0001898;Unigene0001900;Unigene0002671;Unigene0002817;Unigene0003610;Unigene0004739;Unigene0005539;Unigene0005748;Unigene0005929;Unigene0005966;Unigene0006372;Unigene0007488;Unigene0007579;Unigene0008816;Unigene0009284;Unigene0009737;Unigene0013479;Unigene0018262;Unigene0018957;Unigene0020419;Unigene0020899;Unigene0024475;Unigene00…	K00799+K00799+K00432+K00383+K00799+K00799+K00799+K00432+K00434+K01581+K00799+K00799+K00383+K00432+K00033+K00036+K00799+K00799+K00033+K00799+K00799+K00036+K00799+K00033+K00799+K00434+K01581+K00799+K00434+K10807+K18592+K00799+K00383+K00799+K00799+K00036+K00799+K00799+K00799+K00383+K00036+K00432+K00799+K00799+K00799+K00799+K00383
Metabolism	Lipid metabolism	Fatty acid biosynthesis	25	72	0.274901	0.707	ko00061	Unigene0001151;Unigene0004149;Unigene0004227;Unigene0008242;Unigene0010964;Unigene0014185;Unigene0014186;Unigene0014187;Unigene0015015;Unigene0017708;Unigene0022037;Unigene0022038;Unigene0022282;Unigene0027238;Unigene0027896;Unigene0028506;Unigene0029727;Unigene0035898;Unigene0039961;Unigene0045410;Unigene0045420;Unigene0045467;Unigene0045811;Unigene0047493;Unigene0050796	K11262+K01962+K03921+K03921+K01897+K00667+K00667+K00667+K02160+K00059+K00208+K00208+K01897+K00059+K09458+K01962+K00645+K01897+K01963+K01897+K02372+K10781+K01897+K01897+K00059
Metabolism	Amino acid metabolism	Cysteine and methionine metabolism	53	158	0.254011	0.707	ko00270	Unigene0000621;Unigene0001463;Unigene0004065;Unigene0004340;Unigene0004519;Unigene0004887;Unigene0005460;Unigene0006032;Unigene0008335;Unigene0008336;Unigene0009852;Unigene0011449;Unigene0011701;Unigene0013727;Unigene0013879;Unigene0014117;Unigene0014957;Unigene0015383;Unigene0016657;Unigene0016658;Unigene0016886;Unigene0017131;Unigene0017247;Unigene0017248;Unigene0017450;Unigene0018323;Unigene00…	K01611+K01760+K00026+K01611+K00789+K00827+K00811+K00547+K00026+K00026+K00026+K00640+K01758+K00789+K01611+K00558+K00827+K00815+K01762+K01762+K01760+K01762+K00026+K00026+K00789+K00549+K00549+K00549+K00789+K08967+K00026+K08967+K00827+K00826+K01251+K01251+K16054+K16054+K00549+K00928+K01761+K01611+K01611+K00789+K00789+K01762+K00789+K00549+K00826+K01251+K05933+K01760+K05933
Metabolism	Amino acid metabolism	Arginine and proline metabolism	32	93	0.259693	0.707	ko00330	Unigene0000621;Unigene0003038;Unigene0003447;Unigene0003687;Unigene0004244;Unigene0004340;Unigene0004739;Unigene0004913;Unigene0004927;Unigene0005460;Unigene0010843;Unigene0013879;Unigene0025089;Unigene0027733;Unigene0028384;Unigene0033053;Unigene0033617;Unigene0034107;Unigene0035419;Unigene0036302;Unigene0036303;Unigene0038184;Unigene0038185;Unigene0042661;Unigene0043064;Unigene0043446;Unigene00…	K01611+K00128+K00318+K00128+K12657+K01611+K01581+K01476+K00128+K00811+K14085+K01611+K01581+K10536+K13366+K01426+K01476+K00128+K10536+K01611+K01611+K13366+K13366+K00128+K13366+K00819+K00472+K00472+K00128+K13366+K12259+K00128
Metabolism	Energy metabolism	Sulfur metabolism	19	54	0.288396	0.727	ko00920	Unigene0000916;Unigene0010793;Unigene0011449;Unigene0012119;Unigene0013777;Unigene0018031;Unigene0018280;Unigene0018281;Unigene0020935;Unigene0022009;Unigene0022651;Unigene0026498;Unigene0027476;Unigene0027477;Unigene0029657;Unigene0030124;Unigene0033859;Unigene0046161;Unigene0050130	K05907+K08738+K00640+K08738+K00390+K00392+K17725+K17725+K08738+K00860+K05907+K08738+K08738+K08738+K01082+K00860+K17725+K08738+K15422
Metabolism	Amino acid metabolism	Tyrosine metabolism	23	67	0.308577	0.762	ko00350	Unigene0000122;Unigene0001160;Unigene0003397;Unigene0005108;Unigene0005460;Unigene0006269;Unigene0007154;Unigene0007474;Unigene0008753;Unigene0009892;Unigene0011404;Unigene0013223;Unigene0015383;Unigene0021288;Unigene0023976;Unigene0027802;Unigene0028795;Unigene0031906;Unigene0034911;Unigene0038517;Unigene0038815;Unigene0046747;Unigene0048945	K00276+K00121+K00001+K00001+K00811+K18857+K00422+K00505+K00457+K00121+K00505+K01800+K00815+K00817+K07253+K18857+K00121+K01592+K00001+K00422+K00422+K00276+K00457
Metabolism	Lipid metabolism	Fatty acid degradation	29	86	0.317418	0.769	ko00071	Unigene0000957;Unigene0001160;Unigene0003038;Unigene0003397;Unigene0003687;Unigene0004597;Unigene0004927;Unigene0005108;Unigene0006269;Unigene0009892;Unigene0010843;Unigene0010964;Unigene0011720;Unigene0012697;Unigene0020375;Unigene0022282;Unigene0023355;Unigene0027802;Unigene0028795;Unigene0033612;Unigene0034107;Unigene0034911;Unigene0035898;Unigene0042661;Unigene0045280;Unigene0045410;Unigene00…	K00252+K00121+K00128+K00001+K00128+K00249+K00128+K00001+K18857+K00121+K14085+K01897+K07513+K07513+K00249+K01897+K10527+K18857+K00121+K07513+K00128+K00001+K01897+K00128+K00128+K01897+K01897+K01897+K00128
Organismal Systems	Environmental adaptation	Circadian rhythm - plant	20	59	0.350645	0.834	ko04712	Unigene0000468;Unigene0000562;Unigene0002918;Unigene0004029;Unigene0004711;Unigene0006280;Unigene0009029;Unigene0011176;Unigene0017348;Unigene0017616;Unigene0023539;Unigene0025436;Unigene0028211;Unigene0028212;Unigene0030397;Unigene0030873;Unigene0031268;Unigene0032126;Unigene0032811;Unigene0044390	K16222+K12130+K16223+K10143+K12127+K16223+K00660+K16223+K16241+K16223+K12120+K12130+K10143+K10143+K12126+K16241+K12124+K12126+K00660+K10143
Cellular Processes	Transport and catabolism	Phagosome	53	164	0.368096	0.859	ko04145	Unigene0001101;Unigene0001685;Unigene0001962;Unigene0002091;Unigene0002755;Unigene0002780;Unigene0004224;Unigene0005670;Unigene0005953;Unigene0006055;Unigene0006243;Unigene0007671;Unigene0009364;Unigene0009448;Unigene0009983;Unigene0010013;Unigene0011932;Unigene0011954;Unigene0012786;Unigene0012787;Unigene0013867;Unigene0016321;Unigene0017037;Unigene0017767;Unigene0018515;Unigene0019714;Unigene00…	K07374+K02150+K02155+K08054+K07889+K04392+K10956+K07374+K07342+K02152+K07897+K07375+K02155+K07375+K02152+K04392+K10956+K04392+K07375+K07375+K08057+K00921+K04392+K07374+K07374+K04392+K09481+K02153+K02153+K07375+K08054+K07374+K02144+K04392+K07897+K02149+K08517+K04392+K07375+K10956+K08057+K08054+K04392+K04392+K07374+K07374+K00921+K04392+K04392+K08057+K07374+K05692+K10956
Metabolism	Metabolism of cofactors and vitamins	Ubiquinone and other terpenoid-quinone biosynthesis	20	60	0.384021	0.88	ko00130	Unigene0000922;Unigene0003389;Unigene0003679;Unigene0006284;Unigene0007382;Unigene0008753;Unigene0009793;Unigene0014129;Unigene0015383;Unigene0015799;Unigene0020700;Unigene0032822;Unigene0032823;Unigene0034436;Unigene0036671;Unigene0038601;Unigene0038602;Unigene0045181;Unigene0048945;Unigene0048976	K01904+K01904+K00487+K02552+K01904+K00457+K03809+K03809+K00815+K01661+K03809+K02548+K02548+K01904+K14759+K02552+K02552+K01904+K00457+K03809
Metabolism	Metabolism of cofactors and vitamins	Biotin metabolism	9	26	0.409028	0.91	ko00780	Unigene0017708;Unigene0022037;Unigene0022038;Unigene0027238;Unigene0027896;Unigene0030132;Unigene0045420;Unigene0048409;Unigene0050796	K00059+K00208+K00208+K00059+K09458+K00652+K02372+K01012+K00059
Metabolism	Carbohydrate metabolism	Ascorbate and aldarate metabolism	21	64	0.411851	0.91	ko00053	Unigene0003038;Unigene0003610;Unigene0003687;Unigene0004927;Unigene0006747;Unigene0010843;Unigene0022603;Unigene0023762;Unigene0024475;Unigene0024548;Unigene0026238;Unigene0026980;Unigene0028240;Unigene0030056;Unigene0030057;Unigene0034107;Unigene0034467;Unigene0042661;Unigene0045280;Unigene0046262;Unigene0050671	K00128+K00434+K00128+K00128+K00012+K14085+K00012+K10047+K00434+K14190+K00434+K08232+K00423+K00423+K00423+K00128+K00469+K00128+K00128+K00423+K00128
Metabolism	Biosynthesis of other secondary metabolites	Tropane, piperidine and pyridine alkaloid biosynthesis	9	27	0.460788	0.921	ko00960	Unigene0000122;Unigene0001102;Unigene0005460;Unigene0011285;Unigene0014894;Unigene0015383;Unigene0021288;Unigene0023290;Unigene0046747	K00276+K08081+K00811+K08081+K08081+K00815+K00817+K08081+K00276
Metabolism	Metabolism of cofactors and vitamins	Thiamine metabolism	8	24	0.471452	0.921	ko00730	Unigene0000645;Unigene0003156;Unigene0007566;Unigene0015158;Unigene0035599;Unigene0035600;Unigene0037555;Unigene0050443	K00878+K00949+K01662+K01662+K00949+K00949+K03146+K00949
Metabolism	Metabolism of cofactors and vitamins	Riboflavin metabolism	6	18	0.49719	0.921	ko00740	Unigene0003102;Unigene0004435;Unigene0007474;Unigene0010947;Unigene0011404;Unigene0011757	K14652+K00861+K00505+K14652+K00505+K14652
Metabolism	Metabolism of cofactors and vitamins	Porphyrin and chlorophyll metabolism	17	53	0.47429	0.921	ko00860	Unigene0000267;Unigene0004571;Unigene0004612;Unigene0011837;Unigene0012173;Unigene0021508;Unigene0022656;Unigene0023504;Unigene0024738;Unigene0031868;Unigene0033618;Unigene0034034;Unigene0034917;Unigene0035632;Unigene0036301;Unigene0045507;Unigene0046688	K10960+K00218+K03405+K04035+K08099+K04040+K03404+K08099+K03428+K00231+K00218+K18010+K03405+K19073+K13606+K03403+K01749
Organismal Systems	Environmental adaptation	Plant-pathogen interaction	123	397	0.495178	0.921	ko04626	Unigene0000581;Unigene0000751;Unigene0000753;Unigene0000754;Unigene0001270;Unigene0001592;Unigene0001599;Unigene0001704;Unigene0002192;Unigene0002369;Unigene0002446;Unigene0002758;Unigene0002925;Unigene0003015;Unigene0003079;Unigene0003400;Unigene0003477;Unigene0003877;Unigene0003932;Unigene0004241;Unigene0005328;Unigene0005436;Unigene0006367;Unigene0006636;Unigene0006904;Unigene0007906;Unigene00…	K13447+K13459+K13459+K13459+K13412+K13447+K13448+K13420+K13459+K13448+K13412+K13412+K13457+K02183+K02183+K02183+K13447+K13420+K13447+K13459+K13459+K13459+K05391+K13457+K13459+K13459+K13412+K05391+K13448+K13420+K02183+K04079+K13448+K04079+K13412+K04079+K02183+K13457+K13449+K13449+K13420+K13425+K13412+K04079+K13425+K13420+K09487+K13448+K13448+K13448+K13434+K13447+K13412+K05391+K04079+K13457+K13447+…
Metabolism	Glycan biosynthesis and metabolism	Other glycan degradation	12	37	0.478417	0.921	ko00511	Unigene0000725;Unigene0001945;Unigene0002585;Unigene0016660;Unigene0019675;Unigene0022062;Unigene0030190;Unigene0031189;Unigene0034607;Unigene0039954;Unigene0042456;Unigene0050537	K01206+K12373+K01191+K12373+K01206+K15923+K12373+K01191+K17108+K15923+K01227+K01191
Metabolism	Metabolism of terpenoids and polyketides	Limonene and pinene degradation	6	18	0.49719	0.921	ko00903	Unigene0004927;Unigene0005550;Unigene0008659;Unigene0034107;Unigene0035336;Unigene0050671	K00128+K00517+K00517+K00128+K00517+K00128
Metabolism	Glycan biosynthesis and metabolism	Glycosaminoglycan degradation	7	20	0.424444	0.921	ko00531	Unigene0001945;Unigene0002388;Unigene0016660;Unigene0028025;Unigene0030190;Unigene0033181;Unigene0033541	K12373+K07964+K12373+K07964+K12373+K10532+K10532
Metabolism	Metabolism of other amino acids	Cyanoamino acid metabolism	21	66	0.477992	0.921	ko00460	Unigene0001326;Unigene0006577;Unigene0010792;Unigene0012553;Unigene0015478;Unigene0016646;Unigene0019438;Unigene0019439;Unigene0029800;Unigene0032048;Unigene0032466;Unigene0033338;Unigene0035485;Unigene0035528;Unigene0035770;Unigene0038304;Unigene0038617;Unigene0038618;Unigene0038619;Unigene0039146;Unigene0043818	K01188+K12153+K00600+K12153+K12153+K05349+K05349+K05349+K18592+K01188+K01188+K05349+K05350+K01188+K01188+K05350+K01188+K01188+K01188+K00600+K01188
Metabolism	Global and Overview	Biosynthesis of amino acids	118	380	0.483998	0.921	ko01230	Unigene0000094;Unigene0000315;Unigene0001463;Unigene0001906;Unigene0002403;Unigene0002450;Unigene0003531;Unigene0003730;Unigene0003744;Unigene0004009;Unigene0004244;Unigene0004300;Unigene0004519;Unigene0004537;Unigene0004677;Unigene0004834;Unigene0004913;Unigene0005460;Unigene0005474;Unigene0005740;Unigene0006128;Unigene0006707;Unigene0007090;Unigene0007109;Unigene0007303;Unigene0007362;Unigene00…	K01754+K01681+K01760+K01783+K00927+K01754+K00850+K01689+K01915+K01850+K12657+K01803+K00789+K01703+K00134+K15634+K01476+K00811+K01624+K01658+K01803+K00615+K00873+K10206+K00616+K00873+K01803+K00850+K00600+K14085+K00615+K01736+K00616+K00616+K00640+K01758+K01689+K00616+K00616+K01803+K00789+K01714+K01624+K00815+K00948+K01681+K01915+K01760+K00818+K00789+K01915+K01657+K01657+K00549+K00549+K00549+K15634+…
Metabolism	Amino acid metabolism	Arginine biosynthesis	21	65	0.444936	0.921	ko00220	Unigene0002645;Unigene0003744;Unigene0004913;Unigene0005460;Unigene0016461;Unigene0017280;Unigene0017563;Unigene0021733;Unigene0022428;Unigene0023336;Unigene0024674;Unigene0029976;Unigene0030019;Unigene0033617;Unigene0038465;Unigene0039020;Unigene0039022;Unigene0041325;Unigene0043878;Unigene0044556;Unigene0045405	K00261+K01915+K01476+K00811+K01915+K00818+K01915+K01915+K01915+K01915+K14682+K01915+K00261+K01476+K01755+K14272+K14272+K00261+K01915+K01915+K01915
Metabolism	Biosynthesis of other secondary metabolites	Isoquinoline alkaloid biosynthesis	10	32	0.546666	0.992	ko00950	Unigene0000122;Unigene0005460;Unigene0007154;Unigene0007474;Unigene0011404;Unigene0015383;Unigene0031906;Unigene0038517;Unigene0038815;Unigene0046747	K00276+K00811+K00422+K00505+K00505+K00815+K01592+K00422+K00422+K00276
Metabolism	Carbohydrate metabolism	Citrate cycle (TCA cycle)	31	101	0.550936	0.992	ko00020	Unigene0000315;Unigene0000412;Unigene0004065;Unigene0006218;Unigene0007475;Unigene0008335;Unigene0008336;Unigene0009852;Unigene0010436;Unigene0014068;Unigene0014205;Unigene0015895;Unigene0017247;Unigene0017248;Unigene0019084;Unigene0019649;Unigene0024269;Unigene0024750;Unigene0025023;Unigene0025208;Unigene0027982;Unigene0028816;Unigene0031033;Unigene0031035;Unigene0033027;Unigene0033028;Unigene00…	K01681+K01610+K00026+K00658+K01610+K00026+K00026+K00026+K00627+K01648+K01610+K01681+K00026+K00026+K00627+K01610+K01681+K00162+K00026+K01610+K00164+K01648+K00162+K00162+K01610+K01610+K01610+K00382+K01610+K01610+K01681
Metabolism	Glycan biosynthesis and metabolism	Other types of O-glycan biosynthesis	3	9	0.559571	0.993	ko00514	Unigene0000271;Unigene0036116;Unigene0046022	K13667+K13667+K10967
Metabolism	Metabolism of cofactors and vitamins	Vitamin B6 metabolism	4	19	0.883112	1	ko00750	Unigene0022487;Unigene0033248;Unigene0037606;Unigene0050835	K01733+K00868+K13248+K13248
Metabolism	Amino acid metabolism	Valine, leucine and isoleucine degradation	23	87	0.844402	1	ko00280	Unigene0003038;Unigene0003687;Unigene0004597;Unigene0004887;Unigene0004927;Unigene0006145;Unigene0010843;Unigene0011720;Unigene0012697;Unigene0014957;Unigene0015603;Unigene0020375;Unigene0025685;Unigene0028471;Unigene0030876;Unigene0031479;Unigene0033612;Unigene0034107;Unigene0036368;Unigene0042661;Unigene0045280;Unigene0045659;Unigene0050671	K00128+K00128+K00249+K00827+K00128+K01641+K14085+K07513+K07513+K00827+K01641+K00249+K00827+K00826+K00140+K00166+K07513+K00128+K00382+K00128+K00128+K00826+K00128
Metabolism	Amino acid metabolism	Valine, leucine and isoleucine biosynthesis	9	34	0.766581	1	ko00290	Unigene0000094;Unigene0002450;Unigene0004537;Unigene0024155;Unigene0025779;Unigene0028471;Unigene0029030;Unigene0045659;Unigene0049668	K01754+K01754+K01703+K01649+K01754+K00826+K00052+K00826+K00053
Genetic Information Processing	Folding, sorting and degradation	Ubiquitin mediated proteolysis	39	190	0.999538	1	ko04120	Unigene0000541;Unigene0001754;Unigene0002703;Unigene0004029;Unigene0004948;Unigene0005300;Unigene0005796;Unigene0006036;Unigene0006370;Unigene0010361;Unigene0015418;Unigene0017222;Unigene0019685;Unigene0023314;Unigene0023510;Unigene0024100;Unigene0027409;Unigene0028211;Unigene0028212;Unigene0028607;Unigene0030358;Unigene0031461;Unigene0033265;Unigene0033441;Unigene0037335;Unigene0039766;Unigene00…	K10144+K10144+K10144+K10143+K09561+K06689+K03094+K06689+K04506+K06689+K10576+K10573+K04506+K03872+K06689+K06689+K03875+K10143+K10143+K03875+K10578+K03363+K03354+K10581+K03358+K10573+K10144+K10144+K10573+K03353+K03364+K10143+K03094+K04554+K03875+K03094+K10591+K03094+K10597
Metabolism	Metabolism of terpenoids and polyketides	Terpenoid backbone biosynthesis	25	84	0.62592	1	ko00900	Unigene0000267;Unigene0002621;Unigene0004345;Unigene0005316;Unigene0006145;Unigene0007566;Unigene0008440;Unigene0008441;Unigene0010186;Unigene0015158;Unigene0015371;Unigene0015603;Unigene0016922;Unigene0020337;Unigene0024404;Unigene0027281;Unigene0028869;Unigene0031653;Unigene0032969;Unigene0034574;Unigene0034575;Unigene0043798;Unigene0046289;Unigene0046377;Unigene0050841	K10960+K00787+K05356+K00021+K01641+K01662+K13789+K13789+K13789+K01662+K11778+K01641+K00869+K03527+K00021+K00787+K00021+K00787+K15892+K15889+K15889+K00869+K00869+K11778+K13789
Metabolism	Metabolism of other amino acids	Taurine and hypotaurine metabolism	4	15	0.727371	1	ko00430	Unigene0020941;Unigene0026512;Unigene0029800;Unigene0037945	K01580+K01580+K18592+K01580
Metabolism	Lipid metabolism	Synthesis and degradation of ketone bodies	2	10	0.863555	1	ko00072	Unigene0006145;Unigene0015603	K01641+K01641
Genetic Information Processing	Transcription	Spliceosome	55	281	0.999995	1	ko03040	Unigene0000554;Unigene0000614;Unigene0000814;Unigene0001223;Unigene0001292;Unigene0001372;Unigene0002766;Unigene0002769;Unigene0002787;Unigene0003063;Unigene0004059;Unigene0004216;Unigene0004393;Unigene0005397;Unigene0005824;Unigene0006285;Unigene0006426;Unigene0006960;Unigene0007185;Unigene0009039;Unigene0009363;Unigene0009861;Unigene0011602;Unigene0012822;Unigene0016214;Unigene0016859;Unigene00…	K03283+K03283+K03283+K03283+K13025+K03283+K03283+K03283+K12897+K12897+K12855+K12857+K12858+K03283+K11088+K12733+K12823+K12885+K12881+K03283+K12873+K12896+K12881+K12733+K12897+K12873+K11096+K12741+K03283+K12741+K11092+K12818+K03283+K12741+K12823+K12813+K12812+K12823+K12896+K12881+K12881+K11094+K12821+K12818+K12819+K03283+K03283+K03283+K12830+K12827+K12854+K12818+K03283+K11087+K12881
Metabolism	Lipid metabolism	Sphingolipid metabolism	12	45	0.77679	1	ko00600	Unigene0001062;Unigene0012231;Unigene0020513;Unigene0021753;Unigene0028867;Unigene0031723;Unigene0033852;Unigene0034607;Unigene0039384;Unigene0040648;Unigene0044451;Unigene0049486	K07407+K00654+K00654+K07407+K07407+K12349+K01634+K17108+K07407+K12349+K01634+K04708
Genetic Information Processing	Folding, sorting and degradation	SNARE interactions in vesicular transport	12	57	0.963993	1	ko04130	Unigene0001545;Unigene0006438;Unigene0016947;Unigene0020147;Unigene0022704;Unigene0028575;Unigene0031387;Unigene0034217;Unigene0038088;Unigene0045156;Unigene0050047;Unigene0050867	K08515+K08486+K08486+K08496+K08517+K08493+K08486+K08490+K08503+K08493+K08515+K08515
Genetic Information Processing	Translation	RNA transport	64	287	0.999599	1	ko03013	Unigene0000159;Unigene0000378;Unigene0001055;Unigene0001292;Unigene0001506;Unigene0002067;Unigene0002527;Unigene0002700;Unigene0003233;Unigene0003973;Unigene0005612;Unigene0006133;Unigene0007185;Unigene0007965;Unigene0008947;Unigene0010927;Unigene0011602;Unigene0012248;Unigene0013716;Unigene0013963;Unigene0014878;Unigene0014879;Unigene0017953;Unigene0018233;Unigene0018949;Unigene0019398;Unigene00…	K03231+K13126+K03231+K13025+K03257+K13126+K03113+K03231+K14299+K03113+K03231+K13126+K12881+K13130+K03231+K03231+K12881+K03231+K13126+K13126+K13126+K13126+K18213+K03231+K13126+K13126+K13126+K03259+K03262+K07936+K13126+K03254+K03113+K14297+K14297+K07936+K14297+K03113+K14317+K03231+K03113+K03253+K03113+K12812+K03113+K03231+K12881+K03113+K12881+K14293+K03253+K14292+K14292+K03231+K03231+K03236+K03231+…
Genetic Information Processing	Transcription	RNA polymerase	3	51	0.999998	1	ko03020	Unigene0004163;Unigene0005643;Unigene0011770	K03046+K03025+K03017
Genetic Information Processing	Folding, sorting and degradation	RNA degradation	37	171	0.997463	1	ko03018	Unigene0000378;Unigene0000966;Unigene0002067;Unigene0003531;Unigene0003730;Unigene0004030;Unigene0004967;Unigene0006133;Unigene0008899;Unigene0010894;Unigene0012175;Unigene0013716;Unigene0013963;Unigene0014878;Unigene0014879;Unigene0018949;Unigene0019145;Unigene0019146;Unigene0019398;Unigene0019399;Unigene0020462;Unigene0021971;Unigene0023813;Unigene0027196;Unigene0028662;Unigene0029608;Unigene00…	K13126+K12606+K13126+K00850+K01689+K00962+K04077+K13126+K00850+K12585+K01689+K13126+K13126+K13126+K13126+K13126+K12616+K12616+K13126+K13126+K13126+K12614+K04043+K12603+K00850+K04077+K00850+K00850+K12619+K12619+K07573+K10643+K12604+K12604+K01689+K13126+K04043
Genetic Information Processing	Translation	Ribosome biogenesis in eukaryotes	13	124	1	1	ko03008	Unigene0002938;Unigene0020290;Unigene0023133;Unigene0029091;Unigene0031355;Unigene0031595;Unigene0031596;Unigene0033681;Unigene0034328;Unigene0041930;Unigene0042102;Unigene0042778;Unigene0050760	K14572+K07936+K07936+K14564+K14548+K12619+K12619+K14563+K14557+K14536+K07178+K14572+K11131
Cellular Processes	Transport and catabolism	Regulation of autophagy	13	61	0.964441	1	ko04140	Unigene0006263;Unigene0009236;Unigene0014512;Unigene0019362;Unigene0019537;Unigene0020542;Unigene0021504;Unigene0021505;Unigene0024867;Unigene0024925;Unigene0024928;Unigene0033749;Unigene0050878	K08333+K07198+K08341+K07198+K07198+K07198+K08332+K08332+K07198+K08341+K07198+K07198+K07198
Metabolism	Nucleotide metabolism	Pyrimidine metabolism	30	163	0.999903	1	ko00240	Unigene0000730;Unigene0002978;Unigene0003489;Unigene0003685;Unigene0004030;Unigene0004163;Unigene0004905;Unigene0005304;Unigene0005479;Unigene0005643;Unigene0011770;Unigene0013134;Unigene0018860;Unigene0019265;Unigene0021304;Unigene0022722;Unigene0024700;Unigene0026480;Unigene0028377;Unigene0029615;Unigene0032503;Unigene0032504;Unigene0032657;Unigene0033353;Unigene0034779;Unigene0035920;Unigene00…	K13421+K00384+K00384+K00940+K00962+K03046+K00384+K13421+K03787+K03025+K03017+K00940+K00761+K00609+K02324+K02684+K00384+K13800+K10807+K01510+K00384+K00384+K00384+K09903+K02320+K13800+K00876+K00876+K00940+K01464
Metabolism	Nucleotide metabolism	Purine metabolism	43	217	0.999924	1	ko00230	Unigene0001203;Unigene0002748;Unigene0003685;Unigene0004030;Unigene0004163;Unigene0005479;Unigene0005643;Unigene0006888;Unigene0007090;Unigene0007362;Unigene0009435;Unigene0011770;Unigene0013134;Unigene0014024;Unigene0015395;Unigene0021304;Unigene0021387;Unigene0021549;Unigene0021894;Unigene0022009;Unigene0022535;Unigene0022722;Unigene0024405;Unigene0026365;Unigene0027888;Unigene0028050;Unigene00…	K00939+K01835+K00940+K00962+K03046+K03787+K03025+K01835+K00873+K00873+K01514+K03017+K00940+K01835+K00948+K02324+K01835+K00873+K00948+K00860+K02083+K02684+K00760+K01835+K00759+K00939+K10807+K01835+K01835+K01835+K01835+K01835+K01835+K01510+K00860+K01488+K00856+K02320+K01513+K00940+K00365+K00948+K01514
Genetic Information Processing	Folding, sorting and degradation	Protein processing in endoplasmic reticulum	100	348	0.824044	1	ko04141	Unigene0000380;Unigene0000554;Unigene0000614;Unigene0000814;Unigene0001223;Unigene0001372;Unigene0002091;Unigene0002262;Unigene0002766;Unigene0002769;Unigene0004224;Unigene0004441;Unigene0004948;Unigene0005300;Unigene0005397;Unigene0005582;Unigene0005796;Unigene0005953;Unigene0006036;Unigene0006121;Unigene0006843;Unigene0006882;Unigene0008099;Unigene0008615;Unigene0009039;Unigene0009481;Unigene00…	K09580+K03283+K03283+K03283+K03283+K03283+K08054+K09517+K03283+K03283+K10956+K10636+K09561+K06689+K03283+K09503+K03094+K07342+K06689+K04079+K09490+K09490+K09490+K10666+K03283+K09490+K13993+K12669+K06689+K04079+K13993+K04079+K04079+K10956+K09486+K04079+K14009+K08057+K09490+K10666+K14005+K09503+K10666+K04079+K03283+K10636+K09487+K09481+K08054+K09580+K06689+K09490+K04079+K04079+K06689+K10956+K08057+…
Genetic Information Processing	Folding, sorting and degradation	Protein export	23	91	0.900075	1	ko03060	Unigene0000620;Unigene0004224;Unigene0005953;Unigene0006843;Unigene0006882;Unigene0008099;Unigene0009481;Unigene0011932;Unigene0014623;Unigene0018791;Unigene0019939;Unigene0021842;Unigene0023531;Unigene0024106;Unigene0024571;Unigene0024869;Unigene0025807;Unigene0029214;Unigene0041219;Unigene0041221;Unigene0041223;Unigene0049651;Unigene0049970	K03217+K10956+K07342+K09490+K09490+K09490+K09490+K10956+K09490+K03118+K09481+K12946+K09490+K10956+K03217+K13280+K03105+K09490+K09490+K09490+K09490+K10956+K09647
Genetic Information Processing	Folding, sorting and degradation	Proteasome	3	72	1	1	ko03050	Unigene0014560;Unigene0019820;Unigene0045011	K02729+K03031+K02736
Metabolism	Carbohydrate metabolism	Propanoate metabolism	11	51	0.948345	1	ko00640	Unigene0001151;Unigene0004149;Unigene0004597;Unigene0015015;Unigene0020375;Unigene0024543;Unigene0028506;Unigene0030876;Unigene0031479;Unigene0036368;Unigene0039961	K11262+K01962+K00249+K02160+K00249+K01895+K01962+K00140+K00166+K00382+K01963
Environmental Information Processing	Signal transduction	Phosphatidylinositol signaling system	39	130	0.615986	1	ko04070	Unigene0002554;Unigene0003015;Unigene0003079;Unigene0003308;Unigene0003400;Unigene0004331;Unigene0004783;Unigene0005484;Unigene0007312;Unigene0010431;Unigene0012744;Unigene0013260;Unigene0013380;Unigene0013929;Unigene0015674;Unigene0016321;Unigene0017589;Unigene0019130;Unigene0020771;Unigene0021431;Unigene0022536;Unigene0022541;Unigene0023762;Unigene0024993;Unigene0029601;Unigene0034794;Unigene00…	K05857+K02183+K02183+K00889+K02183+K00889+K00888+K00999+K00888+K02183+K00901+K02183+K18081+K00999+K00915+K00921+K01110+K00981+K00889+K01099+K01099+K05857+K10047+K05857+K00901+K00921+K05857+K13024+K00888+K00889+K02183+K02183+K02183+K02183+K02183+K02183+K02183+K02183+K15422
Metabolism	Amino acid metabolism	Phenylalanine, tyrosine and tryptophan biosynthesis	15	58	0.833092	1	ko00400	Unigene0004009;Unigene0005460;Unigene0005740;Unigene0011315;Unigene0015383;Unigene0017922;Unigene0017923;Unigene0021288;Unigene0023157;Unigene0023517;Unigene0027221;Unigene0028986;Unigene0029660;Unigene0031841;Unigene0033118	K01850+K00811+K01658+K01736+K00815+K01657+K01657+K00817+K06001+K01696+K00766+K05359+K01658+K05359+K01696
Cellular Processes	Transport and catabolism	Peroxisome	48	160	0.62188	1	ko04146	Unigene0000699;Unigene0000709;Unigene0002123;Unigene0002505;Unigene0003560;Unigene0004005;Unigene0006926;Unigene0007235;Unigene0008108;Unigene0008238;Unigene0009947;Unigene0010202;Unigene0010964;Unigene0011720;Unigene0012697;Unigene0014445;Unigene0015514;Unigene0015774;Unigene0016412;Unigene0016730;Unigene0016922;Unigene0017650;Unigene0017664;Unigene0021558;Unigene0022282;Unigene0022355;Unigene00…	K03781+K04564+K04565+K00830+K13348+K17879+K11517+K04565+K13347+K04565+K13356+K13348+K01897+K07513+K07513+K04564+K13342+K03781+K04565+K04565+K00869+K13342+K00306+K13338+K01897+K04564+K11517+K13347+K04565+K04565+K13356+K11517+K13347+K13354+K07513+K01897+K13348+K00869+K13356+K01897+K00306+K01897+K00869+K04565+K01897+K13342+K04564+K13352
Metabolism	Metabolism of cofactors and vitamins	Pantothenate and CoA biosynthesis	6	42	0.996206	1	ko00770	Unigene0028471;Unigene0034931;Unigene0035462;Unigene0045592;Unigene0045659;Unigene0049668	K00826+K06133+K01513+K01464+K00826+K00053
Metabolism	Metabolism of cofactors and vitamins	One carbon pool by folate	3	25	0.992958	1	ko00670	Unigene0010792;Unigene0036505;Unigene0039146	K00600+K01433+K00600
Genetic Information Processing	Replication and repair	Nucleotide excision repair	8	100	1	1	ko03420	Unigene0015539;Unigene0019650;Unigene0019651;Unigene0021208;Unigene0021304;Unigene0038728;Unigene0040023;Unigene0040366	K10739+K07466+K07466+K07466+K02324+K07466+K03141+K07466
Genetic Information Processing	Replication and repair	Non-homologous end-joining	1	17	0.998123	1	ko03450	Unigene0005253	K03512
Metabolism	Metabolism of cofactors and vitamins	Nicotinate and nicotinamide metabolism	6	34	0.973728	1	ko00760	Unigene0001523;Unigene0005479;Unigene0029760;Unigene0033510;Unigene0034507;Unigene0035462	K00278+K03787+K00858+K18551+K03517+K01513
Metabolism	Glycan biosynthesis and metabolism	N-Glycan biosynthesis	3	57	1	1	ko00510	Unigene0004512;Unigene0010268;Unigene0017337	K00737+K12669+K00737
Genetic Information Processing	Translation	mRNA surveillance pathway	33	190	0.999994	1	ko03015	Unigene0000378;Unigene0001292;Unigene0002067;Unigene0005085;Unigene0006133;Unigene0007185;Unigene0008406;Unigene0011602;Unigene0013716;Unigene0013963;Unigene0014309;Unigene0014310;Unigene0014878;Unigene0014879;Unigene0017921;Unigene0018949;Unigene0019398;Unigene0019399;Unigene0020462;Unigene0024696;Unigene0026668;Unigene0027623;Unigene0027929;Unigene0031557;Unigene0032352;Unigene0036455;Unigene00…	K13126+K13025+K13126+K14409+K13126+K12881+K14398+K12881+K13126+K13126+K06269+K06269+K13126+K13126+K14411+K13126+K13126+K13126+K13126+K14400+K14398+K14398+K12812+K12881+K12881+K14376+K04382+K13126+K14404+K04382+K14407+K06269+K12881
Metabolism	Biosynthesis of other secondary metabolites	Monobactam biosynthesis	2	11	0.897974	1	ko00261	Unigene0014251;Unigene0033568	K01714+K00928
Genetic Information Processing	Replication and repair	Mismatch repair	8	65	0.99988	1	ko03430	Unigene0015539;Unigene0019650;Unigene0019651;Unigene0021208;Unigene0023251;Unigene0035465;Unigene0038728;Unigene0040366	K10739+K07466+K07466+K07466+K10746+K10858+K07466+K07466
Metabolism	Amino acid metabolism	Lysine degradation	17	57	0.615678	1	ko00310	Unigene0000957;Unigene0003038;Unigene0003687;Unigene0003923;Unigene0004927;Unigene0006218;Unigene0010843;Unigene0017664;Unigene0024826;Unigene0027982;Unigene0032758;Unigene0034107;Unigene0034346;Unigene0042661;Unigene0045280;Unigene0045624;Unigene0050671	K00252+K00128+K00128+K11423+K00128+K00658+K14085+K00306+K11420+K00164+K11420+K00128+K14157+K00128+K00128+K00306+K00128
Metabolism	Amino acid metabolism	Lysine biosynthesis	4	15	0.727371	1	ko00300	Unigene0007109;Unigene0010843;Unigene0014251;Unigene0033568	K10206+K14085+K01714+K00928
Metabolism	Lipid metabolism	Linoleic acid metabolism	4	15	0.727371	1	ko00591	Unigene0003926;Unigene0018522;Unigene0032438;Unigene0038656	K01047+K15718+K00454+K00454
Metabolism	Carbohydrate metabolism	Inositol phosphate metabolism	31	105	0.651686	1	ko00562	Unigene0000408;Unigene0002554;Unigene0003308;Unigene0004300;Unigene0004331;Unigene0004783;Unigene0005484;Unigene0006128;Unigene0007312;Unigene0008657;Unigene0012799;Unigene0013380;Unigene0013929;Unigene0015674;Unigene0016321;Unigene0017589;Unigene0020771;Unigene0021431;Unigene0022536;Unigene0022541;Unigene0023762;Unigene0024993;Unigene0026635;Unigene0030876;Unigene0034467;Unigene0034794;Unigene00…	K01114+K05857+K00889+K01803+K00889+K00888+K00999+K01803+K00888+K01803+K01803+K18081+K00999+K00915+K00921+K01110+K00889+K01099+K01099+K05857+K10047+K05857+K01114+K00140+K00469+K00921+K05857+K00888+K00889+K15422+K01858
Genetic Information Processing	Replication and repair	Homologous recombination	8	78	0.999997	1	ko03440	Unigene0000543;Unigene0008350;Unigene0015539;Unigene0019650;Unigene0019651;Unigene0021208;Unigene0038728;Unigene0040366	K10875+K10875+K10739+K07466+K07466+K07466+K07466+K07466
Metabolism	Amino acid metabolism	Histidine metabolism	10	52	0.979534	1	ko00340	Unigene0003038;Unigene0003687;Unigene0004927;Unigene0010843;Unigene0021288;Unigene0031215;Unigene0034107;Unigene0042661;Unigene0045280;Unigene0050671	K00128+K00128+K00128+K14085+K00817+K01590+K00128+K00128+K00128+K00128
Metabolism	Glycan biosynthesis and metabolism	Glycosylphosphatidylinositol(GPI)-anchor biosynthesis	1	23	0.999796	1	ko00563	Unigene0019716	K07541
Metabolism	Lipid metabolism	Glycerophospholipid metabolism	50	166	0.610004	1	ko00564	Unigene0000139;Unigene0000408;Unigene0001173;Unigene0001623;Unigene0002394;Unigene0003926;Unigene0004415;Unigene0004935;Unigene0005013;Unigene0005484;Unigene0007132;Unigene0009019;Unigene0011241;Unigene0012744;Unigene0013445;Unigene0013929;Unigene0014210;Unigene0014492;Unigene0019017;Unigene0019130;Unigene0019241;Unigene0020285;Unigene0020329;Unigene0020331;Unigene0021318;Unigene0022912;Unigene00…	K01613+K01114+K13508+K18693+K13508+K01047+K01115+K00006+K13519+K00999+K08730+K00968+K01613+K00901+K06123+K00999+K01115+K00111+K18696+K00981+K06130+K01115+K01049+K01049+K13508+K06130+K06130+K01094+K13508+K06130+K06130+K01114+K01115+K05929+K00901+K00993+K13510+K00006+K14156+K01049+K08730+K01126+K06124+K01115+K08730+K08730+K13523+K00006+K13508+K01115
Metabolism	Lipid metabolism	Glycerolipid metabolism	30	112	0.851167	1	ko00561	Unigene0001062;Unigene0001173;Unigene0001623;Unigene0002394;Unigene0003038;Unigene0003687;Unigene0004927;Unigene0005013;Unigene0010843;Unigene0011599;Unigene0012744;Unigene0014632;Unigene0020719;Unigene0020720;Unigene0021318;Unigene0021753;Unigene0023680;Unigene0025854;Unigene0028867;Unigene0028990;Unigene0029601;Unigene0033377;Unigene0034107;Unigene0036172;Unigene0039384;Unigene0042661;Unigene00…	K07407+K13508+K18693+K13508+K00128+K00128+K00128+K13519+K14085+K00864+K00901+K00011+K00011+K00011+K13508+K07407+K13508+K03715+K07407+K15918+K00901+K09480+K00128+K00679+K07407+K00128+K13523+K00128+K00128+K13508
Metabolism	Metabolism of cofactors and vitamins	Folate biosynthesis	5	23	0.882534	1	ko00790	Unigene0003014;Unigene0008776;Unigene0030986;Unigene0033389;Unigene0037959	K13950+K01077+K01307+K01930+K01495
Metabolism	Lipid metabolism	Ether lipid metabolism	13	48	0.76191	1	ko00565	Unigene0000408;Unigene0003926;Unigene0004415;Unigene0005013;Unigene0013445;Unigene0014210;Unigene0020285;Unigene0026635;Unigene0026742;Unigene0030740;Unigene0030881;Unigene0037489;Unigene0050859	K01114+K01047+K01115+K13519+K06123+K01115+K01115+K01114+K01115+K00993+K13510+K01115+K01115
Cellular Processes	Transport and catabolism	Endocytosis	56	260	0.99975	1	ko04144	Unigene0000554;Unigene0000614;Unigene0000814;Unigene0001223;Unigene0001372;Unigene0002273;Unigene0002755;Unigene0002766;Unigene0002769;Unigene0003097;Unigene0003308;Unigene0003609;Unigene0003891;Unigene0004120;Unigene0004331;Unigene0004415;Unigene0005203;Unigene0005287;Unigene0005397;Unigene0006243;Unigene0006937;Unigene0008960;Unigene0009039;Unigene0009661;Unigene0011362;Unigene0013399;Unigene00…	K03283+K03283+K03283+K03283+K03283+K12486+K07889+K03283+K03283+K12483+K00889+K07904+K11866+K07904+K00889+K01115+K12562+K07904+K03283+K07897+K11866+K12471+K03283+K18442+K19476+K04393+K18442+K01115+K12486+K07904+K03283+K07904+K01115+K00889+K07897+K07937+K03283+K05758+K01115+K07937+K12486+K01528+K05756+K07901+K01115+K12194+K03283+K12183+K03283+K03283+K00889+K07901+K03283+K18442+K10591+K01115
Genetic Information Processing	Replication and repair	DNA replication	16	78	0.985299	1	ko03030	Unigene0015539;Unigene0017120;Unigene0019650;Unigene0019651;Unigene0021208;Unigene0021304;Unigene0022722;Unigene0025664;Unigene0030687;Unigene0034779;Unigene0038728;Unigene0040020;Unigene0040366;Unigene0042890;Unigene0044193;Unigene0046745	K10739+K02210+K07466+K07466+K07466+K02324+K02684+K10742+K02212+K02320+K07466+K02540+K07466+K02542+K02541+K02209
Metabolism	Biosynthesis of other secondary metabolites	Caffeine metabolism	1	4	0.771349	1	ko00232	Unigene0047662	K00365
Metabolism	Carbohydrate metabolism	C5-Branched dibasic acid metabolism	2	9	0.818751	1	ko00660	Unigene0004537;Unigene0029030	K01703+K00052
Metabolism	Carbohydrate metabolism	Butanoate metabolism	10	37	0.748282	1	ko00650	Unigene0004671;Unigene0005724;Unigene0006145;Unigene0015603;Unigene0020941;Unigene0022306;Unigene0026512;Unigene0031286;Unigene0037945;Unigene0048883	K18121+K17761+K01641+K01641+K01580+K17761+K01580+K18121+K01580+K00074
Metabolism	Metabolism of other amino acids	beta-Alanine metabolism	23	77	0.616175	1	ko00410	Unigene0000122;Unigene0003038;Unigene0003687;Unigene0004597;Unigene0004927;Unigene0010843;Unigene0020375;Unigene0020941;Unigene0026512;Unigene0028384;Unigene0030876;Unigene0034107;Unigene0037945;Unigene0038184;Unigene0038185;Unigene0042661;Unigene0043064;Unigene0045280;Unigene0045592;Unigene0046747;Unigene0049060;Unigene0049383;Unigene0050671	K00276+K00128+K00128+K00249+K00128+K14085+K00249+K01580+K01580+K13366+K00140+K00128+K01580+K13366+K13366+K00128+K13366+K00128+K01464+K00276+K13366+K12259+K00128
Genetic Information Processing	Replication and repair	Base excision repair	10	62	0.997524	1	ko03410	Unigene0001512;Unigene0005253;Unigene0017524;Unigene0017525;Unigene0021304;Unigene0022417;Unigene0024271;Unigene0029117;Unigene0035101;Unigene0043314	K10802+K03512+K10802+K10802+K02324+K10798+K10773+K03648+K10802+K10802
Genetic Information Processing	Transcription	Basal transcription factors	13	65	0.982412	1	ko03022	Unigene0003745;Unigene0006091;Unigene0007754;Unigene0012099;Unigene0013032;Unigene0019964;Unigene0024908;Unigene0039475;Unigene0040023;Unigene0040871;Unigene0045620;Unigene0045890;Unigene0049527	K03124+K03120+K03120+K03124+K03124+K03126+K03120+K03135+K03141+K03138+K03123+K03120+K03139
Metabolism	Biosynthesis of other secondary metabolites	Anthocyanin biosynthesis	3	10	0.639539	1	ko00942	Unigene0014818;Unigene0020360;Unigene0022268	K12937+K12937+K12338
Genetic Information Processing	Translation	Aminoacyl-tRNA biosynthesis	9	70	0.999883	1	ko00970	Unigene0008007;Unigene0010172;Unigene0027532;Unigene0030068;Unigene0033061;Unigene0036782;Unigene0037191;Unigene0037477;Unigene0046796	K01886+K01868+K02434+K01874+K01869+K01870+K14164+K01872+K01893
Metabolism	Global and Overview	2-Oxocarboxylic acid metabolism	21	89	0.948704	1	ko01210	Unigene0000315;Unigene0004537;Unigene0005460;Unigene0006577;Unigene0012553;Unigene0015478;Unigene0015895;Unigene0017280;Unigene0024154;Unigene0024155;Unigene0024269;Unigene0024674;Unigene0028471;Unigene0029030;Unigene0033568;Unigene0037227;Unigene0039020;Unigene0039022;Unigene0045659;Unigene0045774;Unigene0049668	K01681+K01703+K00811+K12153+K12153+K12153+K01681+K00818+K15741+K01649+K01681+K14682+K00826+K00052+K00928+K11820+K14272+K14272+K00826+K01681+K00053
