# Supplementary material for: De novo characterization of the Baphicacanthus cusia(Nees) Bremek transcriptome and analysis of candidate genes involved in indican biosynthesis and metabolism
Source: PLoS One. 2018 Jul 5;13(7):e0199788. doi: 10.1371/journal.pone.0199788 (PMC6033399; doi:10.1371/journal.pone.0199788)
Supplement: S3 Table — (XLSX) [file pone.0199788.s003.xlsx]

## Sheet: CS-VS-CL.path
KEGG_A_class	KEGG_B_class	Pathway	CS-VS-CL (1673)	All (7350)	Pvalue	Qvalue	Pathway ID	Genes	KOs
Metabolism	Biosynthesis of other secondary metabolites	Phenylpropanoid biosynthesis	106	204	3.03e-20	3.7e-18	ko00940	Unigene0000161;Unigene0000922;Unigene0001043;Unigene0002664;Unigene0002929;Unigene0002991;Unigene0003134;Unigene0003532;Unigene0003852;Unigene0004641;Unigene0004888;Unigene0005288;Unigene0005516;Unigene0005962;Unigene0008068;Unigene0008124;Unigene0009886;Unigene0010089;Unigene0011051;Unigene0011414;Unigene0012451;Unigene0013035;Unigene0013661;Unigene0015604;Unigene0015605;Unigene0015622;Unigene00…	K13065+K01904+K11188+K00083+K13065+K00083+K12355+K00083+K00430+K00430+K00588+K13065+K01188+K00588+K00430+K00430+K13065+K00430+K10775+K00430+K05349+K00430+K00430+K13066+K13066+K00430+K00083+K13065+K13065+K00430+K00430+K05349+K00588+K00083+K00430+K13065+K09753+K00430+K00430+K01904+K01904+K00430+K00588+K09753+K00430+K01904+K00083+K12355+K12355+K00430+K10775+K00083+K00430+K00430+K01188+K12355+K01904+…
Environmental Information Processing	Signal transduction	Plant hormone signal transduction	135	326	1.15e-14	7.03e-13	ko04075	Unigene0000055;Unigene0000086;Unigene0000184;Unigene0000867;Unigene0001971;Unigene0002017;Unigene0002023;Unigene0002348;Unigene0003133;Unigene0004039;Unigene0004091;Unigene0004706;Unigene0004838;Unigene0005181;Unigene0005618;Unigene0005769;Unigene0006552;Unigene0007999;Unigene0008062;Unigene0008138;Unigene0008687;Unigene0008688;Unigene0009725;Unigene0009911;Unigene0010744;Unigene0011019;Unigene00…	K14487+K13464+K14496+K14488+K14488+K13463+K14489+K14488+K14493+K14488+K14492+K14488+K14432+K14498+K14488+K14431+K14516+K14431+K14492+K14503+K14484+K14484+K14487+K14487+K14488+K14515+K14488+K14516+K13449+K14484+K14432+K14484+K14484+K14484+K14484+K14484+K14492+K14486+K14506+K14488+K14484+K14484+K14505+K14494+K14490+K14509+K14492+K14492+K14484+K13946+K13946+K14484+K14484+K14505+K14488+K14509+K14490+…
Metabolism	Carbohydrate metabolism	Starch and sucrose metabolism	118	290	2.51e-12	1.02e-10	ko00500	Unigene0000851;Unigene0001298;Unigene0002046;Unigene0002650;Unigene0002748;Unigene0003032;Unigene0003569;Unigene0003712;Unigene0003944;Unigene0004133;Unigene0004302;Unigene0004354;Unigene0004375;Unigene0004774;Unigene0005516;Unigene0006061;Unigene0006537;Unigene0006888;Unigene0007204;Unigene0007347;Unigene0007348;Unigene0009122;Unigene0009630;Unigene0009969;Unigene0010847;Unigene0011111;Unigene00…	K00963+K00695+K19356+K08678+K01835+K01177+K00688+K01051+K00847+K13648+K00770+K01193+K13648+K16055+K01188+K13648+K01051+K01835+K01810+K00963+K01213+K00847+K00975+K01087+K15920+K13648+K13648+K05349+K01835+K00695+K01051+K19356+K15920+K05349+K01051+K01051+K00975+K01179+K16055+K16055+K01087+K01051+K01051+K01051+K01051+K00700+K00700+K01087+K00695+K00695+K01051+K01835+K16055+K01051+K01051+K00975+K01188+…
Metabolism	Metabolism of terpenoids and polyketides	Diterpenoid biosynthesis	25	36	3.06e-09	9.34e-08	ko00904	Unigene0001882;Unigene0007052;Unigene0008671;Unigene0010216;Unigene0011412;Unigene0011413;Unigene0012668;Unigene0015355;Unigene0017777;Unigene0017778;Unigene0019440;Unigene0020289;Unigene0020979;Unigene0020981;Unigene0021115;Unigene0021138;Unigene0021483;Unigene0024829;Unigene0024830;Unigene0028218;Unigene0032148;Unigene0037850;Unigene0038028;Unigene0038035;Unigene0044626	K04125+K04120+K17982+K04120+K04120+K04120+K04125+K04125+K04125+K04125+K04125+K04124+K04120+K04120+K04125+K05282+K04121+K05282+K05282+K04122+K04125+K04123+K04125+K04125+K05282
Metabolism	Energy metabolism	Photosynthesis - antenna proteins	15	19	3.25e-07	7.94e-06	ko00196	Unigene0000714;Unigene0001320;Unigene0001418;Unigene0003243;Unigene0003317;Unigene0006163;Unigene0007952;Unigene0008749;Unigene0021155;Unigene0022099;Unigene0027331;Unigene0040806;Unigene0040807;Unigene0043241;Unigene0045456	K08916+K08908+K08912+K08907+K08910+K08912+K08914+K08913+K08913+K08915+K08911+K08912+K08912+K08917+K08909
Metabolism	Energy metabolism	Photosynthesis	29	59	7.46e-06	0.000152	ko00195	Unigene0000789;Unigene0003538;Unigene0004409;Unigene0005033;Unigene0005291;Unigene0007304;Unigene0007379;Unigene0008745;Unigene0009499;Unigene0011243;Unigene0012531;Unigene0014376;Unigene0019069;Unigene0023418;Unigene0023811;Unigene0025910;Unigene0030075;Unigene0030093;Unigene0034335;Unigene0036079;Unigene0036179;Unigene0037117;Unigene0040956;Unigene0043288;Unigene0047164;Unigene0048033;Unigene00…	K02705+K02717+K02704+K02699+K02716+K03541+K02701+K08905+K02634+K02698+K02115+K02113+K02695+K02641+K02693+K02721+K02638+K02717+K02634+K02689+K02692+K02635+K02703+K02699+K02639+K02710+K08901+K02701+K02636
Metabolism	Carbohydrate metabolism	Amino sugar and nucleotide sugar metabolism	81	234	1.83e-05	0.000319	ko00520	Unigene0000851;Unigene0002331;Unigene0002650;Unigene0002748;Unigene0002905;Unigene0003242;Unigene0003944;Unigene0003967;Unigene0004133;Unigene0004191;Unigene0004302;Unigene0004375;Unigene0005188;Unigene0005279;Unigene0006061;Unigene0006888;Unigene0007204;Unigene0007347;Unigene0009122;Unigene0009630;Unigene0010665;Unigene0010847;Unigene0011111;Unigene0012372;Unigene0014024;Unigene0015235;Unigene00…	K00963+K01183+K08678+K01835+K18677+K01183+K00847+K01183+K13648+K01711+K00770+K13648+K13379+K12448+K13648+K01835+K01810+K00963+K00847+K00975+K01183+K15920+K13648+K13648+K01835+K13379+K13379+K15920+K00975+K13379+K01183+K01183+K01183+K01784+K01183+K01183+K01183+K12450+K01835+K00975+K01835+K01835+K01835+K01835+K01835+K01835+K15920+K12373+K00972+K00975+K08678+K00844+K01183+K01183+K01835+K13648+K01183+…
Metabolism	Metabolism of other amino acids	Cyanoamino acid metabolism	30	66	3.62e-05	0.000552	ko00460	Unigene0002081;Unigene0005516;Unigene0010792;Unigene0012451;Unigene0012553;Unigene0013186;Unigene0015478;Unigene0016646;Unigene0027817;Unigene0029800;Unigene0032048;Unigene0033338;Unigene0033640;Unigene0033729;Unigene0034757;Unigene0034761;Unigene0034762;Unigene0035485;Unigene0035528;Unigene0035529;Unigene0035771;Unigene0035773;Unigene0038174;Unigene0038304;Unigene0038310;Unigene0038617;Unigene00…	K00600+K01188+K00600+K05349+K12153+K00600+K12153+K05349+K01188+K18592+K01188+K05349+K01188+K01188+K01188+K01188+K01188+K05350+K01188+K01188+K01188+K01188+K00600+K05350+K01188+K01188+K01188+K00600+K05349+K01188
Metabolism	Biosynthesis of other secondary metabolites	Flavonoid biosynthesis	22	44	6.75e-05	0.000915	ko00941	Unigene0000161;Unigene0002929;Unigene0004888;Unigene0005288;Unigene0005962;Unigene0009886;Unigene0014146;Unigene0015926;Unigene0015927;Unigene0016835;Unigene0017048;Unigene0018935;Unigene0020401;Unigene0022566;Unigene0026663;Unigene0030485;Unigene0030845;Unigene0032811;Unigene0036580;Unigene0043145;Unigene0043161;Unigene0044828	K13065+K13065+K00588+K13065+K00588+K13065+K00660+K13065+K13065+K00588+K00475+K13065+K00588+K01859+K05278+K13065+K13082+K00660+K01859+K13065+K13065+K05277
Metabolism	Metabolism of terpenoids and polyketides	Zeatin biosynthesis	21	42	9.86e-05	0.0012	ko00908	Unigene0004002;Unigene0004330;Unigene0004663;Unigene0006554;Unigene0008740;Unigene0013202;Unigene0014105;Unigene0015502;Unigene0015503;Unigene0017957;Unigene0019027;Unigene0020886;Unigene0021801;Unigene0024335;Unigene0030932;Unigene0044634;Unigene0045133;Unigene0045464;Unigene0048266;Unigene0048338;Unigene0048693	K00279+K13495+K13495+K00791+K13495+K13495+K00279+K13494+K13495+K10717+K00279+K13495+K00279+K10760+K13495+K13495+K00279+K13495+K13495+K13495+K13495
Metabolism	Lipid metabolism	Cutin, suberine and wax biosynthesis	18	37	0.000474298	0.00526	ko00073	Unigene0000704;Unigene0003585;Unigene0004064;Unigene0005019;Unigene0009729;Unigene0009947;Unigene0011677;Unigene0017005;Unigene0018316;Unigene0019643;Unigene0022605;Unigene0026384;Unigene0029571;Unigene0034344;Unigene0043229;Unigene0044184;Unigene0048261;Unigene0050805	K15403+K13356+K13407+K15400+K15401+K13356+K15402+K15398+K17991+K15400+K15404+K15404+K13356+K13356+K15398+K13356+K15400+K15404
Metabolism	Carbohydrate metabolism	Pentose and glucuronate interconversions	43	120	0.000730079	0.00742	ko00040	Unigene0000851;Unigene0001906;Unigene0003687;Unigene0003712;Unigene0004927;Unigene0005422;Unigene0006537;Unigene0007347;Unigene0007348;Unigene0014433;Unigene0015560;Unigene0016951;Unigene0017362;Unigene0017743;Unigene0017744;Unigene0021263;Unigene0022204;Unigene0022755;Unigene0022815;Unigene0024363;Unigene0024364;Unigene0026113;Unigene0026387;Unigene0026655;Unigene0026656;Unigene0026874;Unigene00…	K00963+K01783+K00128+K01051+K00128+K01728+K01051+K00963+K01213+K00008+K01051+K01728+K01728+K01051+K01051+K01051+K01051+K01051+K01051+K00008+K00008+K01051+K01728+K01728+K01728+K01051+K01051+K00128+K00128+K01728+K00963+K00963+K00963+K01805+K00128+K01051+K01728+K01184+K00008+K01051+K00128+K01728+K01051
Organismal Systems	Environmental adaptation	Plant-pathogen interaction	117	397	0.000857673	0.00805	ko04626	Unigene0000198;Unigene0000887;Unigene0001533;Unigene0001599;Unigene0001704;Unigene0001771;Unigene0002212;Unigene0002369;Unigene0003079;Unigene0003314;Unigene0003315;Unigene0003400;Unigene0003477;Unigene0004241;Unigene0004584;Unigene0004770;Unigene0005135;Unigene0005580;Unigene0006356;Unigene0006367;Unigene0006652;Unigene0006902;Unigene0006904;Unigene0006905;Unigene0007947;Unigene0008298;Unigene00…	K13457+K13448+K13430+K13448+K13420+K13412+K13457+K13448+K02183+K13457+K13457+K02183+K13447+K13459+K13459+K13420+K13459+K13420+K02183+K05391+K13466+K13459+K13459+K13459+K13413+K13412+K13412+K13420+K13420+K02183+K04079+K13448+K04079+K13449+K13459+K13425+K13425+K13459+K13459+K13434+K13420+K13420+K13420+K13412+K13448+K13448+K13448+K13448+K05391+K13448+K13457+K13456+K13412+K13412+K12795+K13466+K18835+…
Metabolism	Carbohydrate metabolism	Galactose metabolism	42	120	0.00143049	0.0125	ko00052	Unigene0000851;Unigene0001062;Unigene0002748;Unigene0004354;Unigene0005109;Unigene0006888;Unigene0007347;Unigene0007821;Unigene0007822;Unigene0008899;Unigene0009354;Unigene0014024;Unigene0015960;Unigene0018796;Unigene0020242;Unigene0026357;Unigene0026365;Unigene0028867;Unigene0028868;Unigene0028896;Unigene0028897;Unigene0028898;Unigene0028899;Unigene0028900;Unigene0028901;Unigene0030018;Unigene00…	K00963+K07407+K01835+K01193+K18819+K01835+K00963+K18819+K18819+K00850+K18819+K01835+K06617+K06617+K01784+K06617+K01835+K07407+K07407+K01835+K01835+K01835+K01835+K01835+K01835+K06617+K00850+K00844+K01835+K18819+K18819+K18819+K01193+K07407+K07407+K00850+K06617+K00963+K00963+K00963+K06617+K01187
Metabolism	Lipid metabolism	Fatty acid elongation	22	53	0.00173205	0.0141	ko00062	Unigene0004098;Unigene0004291;Unigene0004752;Unigene0011358;Unigene0011398;Unigene0012975;Unigene0013551;Unigene0015746;Unigene0016402;Unigene0016905;Unigene0017253;Unigene0019561;Unigene0022816;Unigene0027090;Unigene0027213;Unigene0028932;Unigene0028933;Unigene0044987;Unigene0045388;Unigene0049319;Unigene0049630;Unigene0050749	K15397+K15397+K10251+K15397+K10703+K15397+K15397+K10258+K10258+K15397+K15397+K15397+K10251+K15397+K01074+K15397+K15397+K15397+K15397+K15397+K15397+K15397
Metabolism	Amino acid metabolism	Cysteine and methionine metabolism	52	158	0.00203274	0.0155	ko00270	Unigene0001323;Unigene0004340;Unigene0004483;Unigene0004887;Unigene0006612;Unigene0007662;Unigene0008335;Unigene0008336;Unigene0009810;Unigene0009811;Unigene0009831;Unigene0011432;Unigene0012201;Unigene0013879;Unigene0014117;Unigene0014957;Unigene0017450;Unigene0018324;Unigene0019634;Unigene0020564;Unigene0021134;Unigene0021185;Unigene0021215;Unigene0021217;Unigene0022269;Unigene0025023;Unigene00…	K00827+K01611+K01738+K00827+K01611+K16054+K00026+K00026+K01761+K01761+K05933+K01762+K00826+K01611+K00558+K00827+K00789+K00549+K01738+K05933+K00789+K00640+K00547+K00547+K00640+K00026+K08967+K00827+K00016+K00547+K08963+K08963+K00826+K00826+K00815+K01251+K01251+K16054+K16054+K00558+K01761+K05933+K01611+K14454+K00789+K01738+K01919+K01762+K00549+K00826+K00025+K01251
Metabolism	Energy metabolism	Carbon fixation in photosynthetic organisms	46	138	0.00270694	0.0194	ko00710	Unigene0001906;Unigene0002118;Unigene0002403;Unigene0004304;Unigene0006351;Unigene0006468;Unigene0007475;Unigene0007887;Unigene0008335;Unigene0008336;Unigene0013396;Unigene0014067;Unigene0014205;Unigene0019799;Unigene0021515;Unigene0022066;Unigene0022975;Unigene0024657;Unigene0024934;Unigene0025023;Unigene0026125;Unigene0028215;Unigene0028511;Unigene0028797;Unigene0029841;Unigene0030862;Unigene00…	K01783+K01601+K00927+K01623+K00855+K03841+K01610+K05298+K00026+K00026+K03841+K00029+K01610+K01807+K01803+K00855+K01623+K01610+K00855+K00026+K00134+K00927+K05298+K00814+K01623+K01595+K00134+K01602+K01602+K01602+K14272+K00029+K01610+K00927+K00134+K01602+K14454+K00029+K00615+K00615+K01610+K00025+K01623+K01100+K05298+K03841
Metabolism	Metabolism of terpenoids and polyketides	Sesquiterpenoid and triterpenoid biosynthesis	18	43	0.00397374	0.0269	ko00909	Unigene0001314;Unigene0002702;Unigene0003176;Unigene0003255;Unigene0004689;Unigene0008222;Unigene0022471;Unigene0023380;Unigene0027205;Unigene0027361;Unigene0027958;Unigene0027959;Unigene0030617;Unigene0036435;Unigene0036464;Unigene0036465;Unigene0043545;Unigene0049442	K15813+K15813+K14182+K00511+K15472+K15803+K15813+K00511+K00511+K14182+K15472+K15472+K00511+K15813+K00801+K00801+K14182+K15472
Metabolism	Metabolism of terpenoids and polyketides	Carotenoid biosynthesis	23	60	0.004645	0.0298	ko00906	Unigene0000182;Unigene0003843;Unigene0003924;Unigene0004287;Unigene0004577;Unigene0004622;Unigene0004978;Unigene0006476;Unigene0007156;Unigene0007512;Unigene0012386;Unigene0015624;Unigene0029840;Unigene0030253;Unigene0031815;Unigene0033009;Unigene0033723;Unigene0041805;Unigene0041806;Unigene0044173;Unigene0046731;Unigene0047128;Unigene0048478	K15746+K17911+K09842+K09840+K09840+K09840+K14595+K09843+K00514+K09843+K09840+K15746+K15746+K09843+K02291+K09838+K09838+K00514+K00514+K09843+K09840+K09843+K09843
Metabolism	Carbohydrate metabolism	Glycolysis / Gluconeogenesis	72	240	0.00504545	0.0308	ko00010	Unigene0001160;Unigene0002336;Unigene0002403;Unigene0002748;Unigene0003047;Unigene0003397;Unigene0003687;Unigene0003880;Unigene0004304;Unigene0004834;Unigene0004927;Unigene0004933;Unigene0006468;Unigene0006888;Unigene0007204;Unigene0007362;Unigene0007475;Unigene0008899;Unigene0010282;Unigene0010504;Unigene0012377;Unigene0013396;Unigene0014024;Unigene0014205;Unigene0018153;Unigene0021515;Unigene00…	K00121+K00873+K00927+K01835+K01689+K00001+K00128+K00873+K01623+K15634+K00128+K01689+K03841+K01835+K01810+K00873+K01610+K00850+K15633+K01895+K00001+K03841+K01835+K01610+K00873+K01803+K01792+K01792+K01568+K01792+K01623+K01895+K01610+K00162+K01792+K00134+K01835+K00016+K18857+K00927+K00121+K00121+K01835+K01835+K01835+K01835+K01835+K01835+K01623+K00850+K00162+K00134+K01568+K00844+K01610+K01835+K00128+…
Metabolism	Lipid metabolism	Steroid biosynthesis	23	62	0.00738179	0.0429	ko00100	Unigene0003192;Unigene0003255;Unigene0007361;Unigene0011523;Unigene0017385;Unigene0020018;Unigene0021350;Unigene0023380;Unigene0023889;Unigene0024243;Unigene0024692;Unigene0027205;Unigene0030617;Unigene0032698;Unigene0032988;Unigene0036464;Unigene0036465;Unigene0036606;Unigene0037330;Unigene0038513;Unigene0048834;Unigene0050863;Unigene0051062	K01853+K00511+K01052+K08242+K01853+K01853+K05917+K00511+K08242+K09828+K01853+K00511+K00511+K01052+K00222+K00801+K00801+K01853+K01853+K00559+K14423+K09828+K09828
Metabolism	Energy metabolism	Nitrogen metabolism	23	63	0.00917854	0.0509	ko00910	Unigene0001438;Unigene0002040;Unigene0002645;Unigene0003334;Unigene0004079;Unigene0004510;Unigene0007068;Unigene0013290;Unigene0015497;Unigene0015754;Unigene0015902;Unigene0016461;Unigene0016668;Unigene0017682;Unigene0017683;Unigene0021733;Unigene0023336;Unigene0029976;Unigene0030019;Unigene0033551;Unigene0036965;Unigene0046787;Unigene0048244	K02575+K01725+K00261+K01674+K02575+K00366+K10534+K01674+K01673+K00284+K01674+K01915+K01673+K10534+K10534+K01915+K01915+K01915+K00261+K01673+K00262+K01674+K01674
Metabolism	Amino acid metabolism	Tyrosine metabolism	24	67	0.010242	0.0528	ko00350	Unigene0001160;Unigene0001692;Unigene0003397;Unigene0004466;Unigene0004626;Unigene0005709;Unigene0006595;Unigene0007154;Unigene0010904;Unigene0012377;Unigene0021288;Unigene0027802;Unigene0028795;Unigene0028796;Unigene0029192;Unigene0031451;Unigene0035913;Unigene0036358;Unigene0036503;Unigene0036921;Unigene0038815;Unigene0045413;Unigene0046747;Unigene0050084	K00121+K00422+K00001+K00422+K01592+K00276+K00276+K00422+K15849+K00001+K00817+K18857+K00121+K00121+K01555+K00815+K00121+K14454+K00422+K01800+K00422+K01592+K00276+K07253
Metabolism	Carbohydrate metabolism	Glyoxylate and dicarboxylate metabolism	47	151	0.0103889	0.0528	ko00630	Unigene0002081;Unigene0002118;Unigene0002541;Unigene0006293;Unigene0007208;Unigene0008335;Unigene0008336;Unigene0009095;Unigene0009096;Unigene0010632;Unigene0010792;Unigene0013186;Unigene0015754;Unigene0016461;Unigene0020098;Unigene0020478;Unigene0020479;Unigene0020480;Unigene0021733;Unigene0022568;Unigene0022688;Unigene0023336;Unigene0025023;Unigene0025240;Unigene0026475;Unigene0027615;Unigene00…	K00600+K01601+K00122+K01638+K01638+K00026+K00026+K01637+K01637+K02437+K00600+K00600+K00284+K01915+K03781+K01637+K01637+K01637+K01915+K11517+K11517+K01915+K00026+K01638+K01638+K01637+K01915+K00122+K11517+K01602+K01602+K01602+K19269+K14272+K01681+K01602+K11517+K15919+K00600+K00600+K01647+K03781+K03781+K18121+K03781+K00025+K01637
Metabolism	Biosynthesis of other secondary metabolites	Anthocyanin biosynthesis	6	10	0.0122962	0.06	ko00942	Unigene0002360;Unigene0014273;Unigene0017286;Unigene0017287;Unigene0025582;Unigene0038170	K12937+K12937+K12930+K12930+K17193+K12937
Metabolism	Biosynthesis of other secondary metabolites	Stilbenoid, diarylheptanoid and gingerol biosynthesis	15	38	0.0152218	0.0714	ko00945	Unigene0000161;Unigene0002929;Unigene0004888;Unigene0005288;Unigene0005962;Unigene0008659;Unigene0009886;Unigene0015926;Unigene0015927;Unigene0016835;Unigene0018935;Unigene0020401;Unigene0030485;Unigene0043145;Unigene0043161	K13065+K13065+K00588+K13065+K00588+K00517+K13065+K13065+K13065+K00588+K13065+K00588+K13065+K13065+K13065
Metabolism	Biosynthesis of other secondary metabolites	Isoquinoline alkaloid biosynthesis	13	32	0.0178927	0.0808	ko00950	Unigene0001692;Unigene0004466;Unigene0004626;Unigene0005709;Unigene0006595;Unigene0007154;Unigene0010904;Unigene0031451;Unigene0036358;Unigene0036503;Unigene0038815;Unigene0045413;Unigene0046747	K00422+K00422+K01592+K00276+K00276+K00422+K15849+K00815+K14454+K00422+K00422+K01592+K00276
Metabolism	Carbohydrate metabolism	Pentose phosphate pathway	36	116	0.0239057	0.104	ko00030	Unigene0001906;Unigene0002748;Unigene0004304;Unigene0006468;Unigene0006888;Unigene0007204;Unigene0007303;Unigene0008899;Unigene0013396;Unigene0014024;Unigene0019799;Unigene0020144;Unigene0021957;Unigene0022975;Unigene0023542;Unigene0025135;Unigene0026365;Unigene0028526;Unigene0028527;Unigene0028896;Unigene0028897;Unigene0028898;Unigene0028899;Unigene0028900;Unigene0028901;Unigene0029841;Unigene00…	K01783+K01835+K01623+K03841+K01835+K01810+K00616+K00850+K03841+K01835+K01807+K01057+K01057+K01623+K00616+K00033+K01835+K00033+K00033+K01835+K01835+K01835+K01835+K01835+K01835+K01623+K00850+K01835+K00036+K00615+K00850+K00036+K01810+K00615+K01623+K03841
Metabolism	Amino acid metabolism	Phenylalanine metabolism	22	65	0.0268199	0.113	ko00360	Unigene0000922;Unigene0004888;Unigene0005709;Unigene0005962;Unigene0006595;Unigene0010904;Unigene0011051;Unigene0016835;Unigene0019889;Unigene0019978;Unigene0019979;Unigene0020401;Unigene0021288;Unigene0022096;Unigene0023940;Unigene0030234;Unigene0031451;Unigene0034436;Unigene0036358;Unigene0036639;Unigene0046747;Unigene0050084	K01904+K00588+K00276+K00588+K00276+K15849+K10775+K00588+K00074+K01904+K01904+K00588+K00817+K01904+K10775+K01904+K00815+K01904+K14454+K10775+K00276+K07253
Metabolism	Metabolism of cofactors and vitamins	Thiamine metabolism	10	24	0.0300371	0.122	ko00730	Unigene0007566;Unigene0012733;Unigene0015158;Unigene0015376;Unigene0022500;Unigene0024579;Unigene0025846;Unigene0035599;Unigene0037555;Unigene0050443	K01662+K03146+K01662+K03146+K01662+K01662+K14153+K00949+K03146+K00949
Metabolism	Metabolism of terpenoids and polyketides	Monoterpenoid biosynthesis	11	28	0.0366581	0.144	ko00902	Unigene0008505;Unigene0009856;Unigene0022108;Unigene0034382;Unigene0037386;Unigene0037667;Unigene0041052;Unigene0042975;Unigene0044883;Unigene0046306;Unigene0051196	K18108+K15086+K15095+K18108+K15095+K15095+K15086+K15086+K15095+K15086+K15095
Metabolism	Metabolism of cofactors and vitamins	Pantothenate and CoA biosynthesis	15	42	0.0388397	0.148	ko00770	Unigene0012201;Unigene0025011;Unigene0028471;Unigene0028472;Unigene0033003;Unigene0034849;Unigene0035462;Unigene0035463;Unigene0035464;Unigene0037219;Unigene0037220;Unigene0041416;Unigene0041418;Unigene0045592;Unigene0045659	K00826+K01922+K00826+K00826+K09680+K09680+K01513+K01513+K01513+K00859+K00859+K00606+K00606+K01464+K00826
Metabolism	Metabolism of cofactors and vitamins	Vitamin B6 metabolism	8	19	0.0473902	0.173	ko00750	Unigene0004662;Unigene0022487;Unigene0023624;Unigene0032258;Unigene0033248;Unigene0037606;Unigene0050834;Unigene0050835	K06215+K01733+K06215+K05275+K00868+K13248+K13248+K13248
Metabolism	Amino acid metabolism	Tryptophan metabolism	22	69	0.0511333	0.173	ko00380	Unigene0003687;Unigene0004927;Unigene0006741;Unigene0009710;Unigene0016334;Unigene0016597;Unigene0018978;Unigene0020098;Unigene0020499;Unigene0029828;Unigene0030236;Unigene0034107;Unigene0036584;Unigene0040221;Unigene0041475;Unigene0042661;Unigene0043089;Unigene0043473;Unigene0044545;Unigene0045280;Unigene0050875;Unigene0051111	K00128+K00128+K11816+K11816+K11816+K11816+K16903+K03781+K11816+K11817+K11816+K00128+K00128+K03781+K03781+K00128+K11816+K07408+K03781+K00128+K11816+K00463
Metabolism	Glycan biosynthesis and metabolism	Glycosphingolipid biosynthesis - globo series	7	16	0.0508119	0.173	ko00603	Unigene0001062;Unigene0028867;Unigene0028868;Unigene0030190;Unigene0034644;Unigene0037567;Unigene0042851	K07407+K07407+K07407+K12373+K07407+K07407+K01988
Metabolism	Lipid metabolism	Biosynthesis of unsaturated fatty acids	27	88	0.052411	0.173	ko01040	Unigene0001322;Unigene0001931;Unigene0002928;Unigene0004227;Unigene0004752;Unigene0008242;Unigene0008558;Unigene0010668;Unigene0011398;Unigene0015746;Unigene0016402;Unigene0017918;Unigene0021632;Unigene0022816;Unigene0023099;Unigene0023416;Unigene0024987;Unigene0026943;Unigene0026944;Unigene0036429;Unigene0036430;Unigene0039115;Unigene0040756;Unigene0040757;Unigene0040758;Unigene0040759;Unigene00…	K00507+K00507+K00507+K03921+K10251+K03921+K10256+K10256+K10703+K10258+K10258+K00507+K00507+K10251+K10256+K00507+K10255+K00507+K00507+K00507+K00507+K10257+K00507+K00507+K00507+K00507+K00059
Metabolism	Amino acid metabolism	Alanine, aspartate and glutamate metabolism	29	95	0.0485117	0.173	ko00250	Unigene0001323;Unigene0001523;Unigene0002645;Unigene0004045;Unigene0004887;Unigene0005724;Unigene0014761;Unigene0014957;Unigene0016461;Unigene0020628;Unigene0020629;Unigene0021733;Unigene0022306;Unigene0023336;Unigene0025685;Unigene0026512;Unigene0027363;Unigene0028797;Unigene0029976;Unigene0030019;Unigene0030384;Unigene0032497;Unigene0032919;Unigene0035077;Unigene0036358;Unigene0036965;Unigene00…	K00827+K00278+K00261+K01953+K00827+K17761+K01953+K00827+K01915+K01580+K01580+K01915+K17761+K01915+K00827+K01580+K01953+K00814+K01915+K00261+K13566+K14272+K01953+K17761+K14454+K00262+K01580+K01755+K00278
Metabolism	Global and Overview	Carbon metabolism	122	473	0.0597973	0.192	ko01200	Unigene0001160;Unigene0001906;Unigene0002081;Unigene0002118;Unigene0002336;Unigene0002403;Unigene0002541;Unigene0002645;Unigene0003047;Unigene0003880;Unigene0004149;Unigene0004304;Unigene0004483;Unigene0004834;Unigene0004933;Unigene0005012;Unigene0006293;Unigene0006351;Unigene0006468;Unigene0007204;Unigene0007208;Unigene0007303;Unigene0007362;Unigene0007475;Unigene0007887;Unigene0008335;Unigene00…	K00121+K01783+K00600+K01601+K00873+K00927+K00122+K00261+K01689+K00873+K01962+K01623+K01738+K15634+K01689+K02160+K01638+K00855+K03841+K01810+K01638+K00616+K00873+K01610+K05298+K00026+K00026+K00850+K01637+K01637+K15633+K01895+K00600+K00600+K03841+K01070+K00029+K01610+K00873+K01738+K01807+K03781+K01057+K01637+K01637+K01637+K00640+K01803+K01057+K00855+K00640+K11517+K11517+K01623+K00616+K01895+K01610+…
Metabolism	Metabolism of cofactors and vitamins	Nicotinate and nicotinamide metabolism	12	34	0.0663517	0.208	ko00760	Unigene0000160;Unigene0001523;Unigene0005479;Unigene0033510;Unigene0034507;Unigene0034982;Unigene0035462;Unigene0035463;Unigene0035464;Unigene0038241;Unigene0040191;Unigene0041192	K06210+K00278+K03787+K18551+K03517+K00858+K01513+K01513+K01513+K00763+K00278+K00858
Metabolism	Metabolism of cofactors and vitamins	Ubiquinone and other terpenoid-quinone biosynthesis	19	60	0.0708378	0.216	ko00130	Unigene0000922;Unigene0015027;Unigene0017597;Unigene0019978;Unigene0019979;Unigene0020700;Unigene0022096;Unigene0025898;Unigene0025899;Unigene0030234;Unigene0031451;Unigene0034436;Unigene0036671;Unigene0038601;Unigene0038602;Unigene0038603;Unigene0039248;Unigene0042855;Unigene0042856	K01904+K14760+K09833+K01904+K01904+K03809+K01904+K02548+K02548+K01904+K00815+K01904+K14759+K02552+K02552+K02552+K01661+K12502+K12502
Metabolism	Energy metabolism	Sulfur metabolism	17	54	0.088411	0.251	ko00920	Unigene0004483;Unigene0006914;Unigene0012119;Unigene0017301;Unigene0018253;Unigene0019634;Unigene0021185;Unigene0022009;Unigene0022269;Unigene0027476;Unigene0027477;Unigene0028937;Unigene0029657;Unigene0030124;Unigene0033859;Unigene0039891;Unigene0046161	K01738+K00387+K08738+K05907+K01082+K01738+K00640+K00860+K00640+K08738+K08738+K13811+K01082+K00860+K17725+K01738+K08738
Metabolism	Metabolism of other amino acids	Glutathione metabolism	39	140	0.0905567	0.251	ko00480	Unigene0000568;Unigene0000603;Unigene0001898;Unigene0002671;Unigene0003475;Unigene0003610;Unigene0004739;Unigene0005748;Unigene0025135;Unigene0025397;Unigene0026238;Unigene0027806;Unigene0028214;Unigene0028526;Unigene0028527;Unigene0029800;Unigene0030449;Unigene0030451;Unigene0032852;Unigene0033857;Unigene0034189;Unigene0035325;Unigene0035526;Unigene0036028;Unigene0036835;Unigene0036836;Unigene00…	K00799+K00799+K00799+K00799+K00799+K00434+K01581+K00799+K00033+K00799+K00434+K00434+K00434+K00033+K00033+K18592+K00799+K00799+K00434+K00799+K00799+K10808+K00036+K00434+K00799+K00799+K00799+K00799+K00799+K00799+K00036+K00799+K01919+K00799+K00799+K00799+K00799+K00799+K00799
Metabolism	Global and Overview	Fatty acid metabolism	44	160	0.0904497	0.251	ko01212	Unigene0001151;Unigene0001322;Unigene0001931;Unigene0002928;Unigene0004149;Unigene0004227;Unigene0004752;Unigene0005012;Unigene0006209;Unigene0008242;Unigene0008558;Unigene0010668;Unigene0011398;Unigene0014185;Unigene0014186;Unigene0014187;Unigene0015746;Unigene0016402;Unigene0017251;Unigene0017918;Unigene0020307;Unigene0021632;Unigene0022037;Unigene0022816;Unigene0023099;Unigene0023416;Unigene00…	K11262+K00507+K00507+K00507+K01962+K03921+K10251+K02160+K10781+K03921+K10256+K10256+K10703+K00667+K00667+K00667+K10258+K10258+K09458+K00507+K10781+K00507+K00208+K10251+K10256+K00507+K10255+K11262+K01897+K00507+K00507+K01074+K01963+K01897+K01897+K01897+K00507+K00507+K10257+K00507+K00507+K00507+K00507+K00059
Metabolism	Metabolism of other amino acids	beta-Alanine metabolism	23	77	0.0898086	0.251	ko00410	Unigene0003687;Unigene0004927;Unigene0005709;Unigene0006595;Unigene0010416;Unigene0013834;Unigene0020628;Unigene0020629;Unigene0026512;Unigene0028384;Unigene0034107;Unigene0036584;Unigene0037945;Unigene0038184;Unigene0038185;Unigene0042661;Unigene0043064;Unigene0045280;Unigene0045592;Unigene0046747;Unigene0048044;Unigene0049060;Unigene0049383	K00128+K00128+K00276+K00276+K12259+K01578+K01580+K01580+K01580+K13366+K00128+K00128+K01580+K13366+K13366+K00128+K13366+K00128+K01464+K00276+K12259+K13366+K12259
Metabolism	Carbohydrate metabolism	Fructose and mannose metabolism	31	109	0.0972804	0.264	ko00051	Unigene0003944;Unigene0004191;Unigene0004304;Unigene0006468;Unigene0007863;Unigene0008899;Unigene0009122;Unigene0011963;Unigene0012312;Unigene0012313;Unigene0013396;Unigene0014433;Unigene0021515;Unigene0022975;Unigene0024363;Unigene0024364;Unigene0029331;Unigene0029841;Unigene0030263;Unigene0031181;Unigene0031583;Unigene0032789;Unigene0033378;Unigene0038353;Unigene0040551;Unigene0044278;Unigene00…	K00847+K01711+K01623+K03841+K19355+K00850+K00847+K19355+K19355+K19355+K03841+K00008+K01803+K01623+K00008+K00008+K19355+K01623+K00850+K19355+K00844+K18447+K01103+K00850+K01805+K00008+K00847+K01623+K00895+K00847+K03841
Metabolism	Metabolism of other amino acids	Taurine and hypotaurine metabolism	6	15	0.10338	0.268	ko00430	Unigene0011739;Unigene0020628;Unigene0020629;Unigene0026512;Unigene0029800;Unigene0037945	K10712+K01580+K01580+K01580+K18592+K01580
Metabolism	Global and Overview	Degradation of aromatic compounds	6	15	0.10338	0.268	ko01220	Unigene0001160;Unigene0003397;Unigene0012377;Unigene0028795;Unigene0028796;Unigene0035913	K00121+K00001+K00001+K00121+K00121+K00121
Environmental Information Processing	Signal transduction	Phosphatidylinositol signaling system	36	130	0.10777	0.274	ko04070	Unigene0000899;Unigene0002591;Unigene0003079;Unigene0003308;Unigene0003400;Unigene0003885;Unigene0006356;Unigene0006373;Unigene0009275;Unigene0010431;Unigene0012744;Unigene0016321;Unigene0019130;Unigene0019326;Unigene0020414;Unigene0020771;Unigene0022536;Unigene0022615;Unigene0022978;Unigene0024993;Unigene0027381;Unigene0028157;Unigene0029601;Unigene0030315;Unigene0032125;Unigene0032227;Unigene00…	K00889+K01106+K02183+K00889+K02183+K10572+K02183+K00913+K00921+K02183+K00901+K00921+K00981+K00901+K00889+K00889+K01099+K00889+K05857+K05857+K18081+K00913+K00901+K10047+K00921+K02183+K00901+K00999+K00921+K00901+K05857+K00901+K00921+K00889+K02183+K02183
Cellular Processes	Transport and catabolism	Phagosome	44	164	0.123564	0.308	ko04145	Unigene0001962;Unigene0005473;Unigene0005670;Unigene0006243;Unigene0009275;Unigene0009448;Unigene0012786;Unigene0012787;Unigene0012862;Unigene0016321;Unigene0017344;Unigene0018963;Unigene0019714;Unigene0019939;Unigene0020100;Unigene0020270;Unigene0020936;Unigene0021586;Unigene0022560;Unigene0022561;Unigene0022702;Unigene0022919;Unigene0023581;Unigene0023980;Unigene0023981;Unigene0024106;Unigene00…	K02155+K07374+K07374+K07897+K00921+K07375+K07375+K07375+K02154+K00921+K07375+K07375+K04392+K09481+K02153+K07375+K02144+K04392+K04392+K04392+K08517+K04392+K08488+K07375+K07375+K10956+K08057+K02147+K04392+K07374+K07374+K07374+K04392+K00921+K04392+K04392+K04392+K00921+K08057+K08057+K00921+K02145+K07374+K07375
Metabolism	Glycan biosynthesis and metabolism	Other types of O-glycan biosynthesis	4	9	0.126357	0.308	ko00514	Unigene0000271;Unigene0035167;Unigene0036116;Unigene0041982	K13667+K00735+K13667+K03691
Metabolism	Carbohydrate metabolism	Inositol phosphate metabolism	29	105	0.140967	0.337	ko00562	Unigene0000408;Unigene0000899;Unigene0002591;Unigene0003308;Unigene0003885;Unigene0006373;Unigene0009275;Unigene0016321;Unigene0020414;Unigene0020771;Unigene0021515;Unigene0022536;Unigene0022615;Unigene0022978;Unigene0024993;Unigene0026635;Unigene0027381;Unigene0028157;Unigene0030315;Unigene0032125;Unigene0034980;Unigene0035124;Unigene0035175;Unigene0035176;Unigene0035610;Unigene0038339;Unigene00…	K01114+K00889+K01106+K00889+K10572+K00913+K00921+K00921+K00889+K00889+K01803+K01099+K00889+K05857+K05857+K01114+K18081+K00913+K10047+K00921+K00999+K00921+K00469+K00469+K05857+K01114+K00921+K00889+K01858
Metabolism	Metabolism of terpenoids and polyketides	Terpenoid backbone biosynthesis	23	84	0.186732	0.433	ko00900	Unigene0002258;Unigene0004345;Unigene0004989;Unigene0005316;Unigene0007566;Unigene0010186;Unigene0015158;Unigene0015603;Unigene0017456;Unigene0017845;Unigene0020337;Unigene0022103;Unigene0022500;Unigene0024404;Unigene0024579;Unigene0025207;Unigene0025650;Unigene0027438;Unigene0028869;Unigene0032969;Unigene0036983;Unigene0046177;Unigene0046377	K11778+K05356+K01770+K00021+K01662+K13789+K01662+K01641+K00869+K00099+K03527+K11778+K01662+K00021+K01662+K03526+K00938+K03526+K00021+K15892+K14066+K13789+K11778
Metabolism	Lipid metabolism	Fatty acid biosynthesis	20	72	0.188092	0.433	ko00061	Unigene0001151;Unigene0004149;Unigene0004227;Unigene0005012;Unigene0006209;Unigene0008242;Unigene0014185;Unigene0014186;Unigene0014187;Unigene0017251;Unigene0020307;Unigene0022037;Unigene0022194;Unigene0025173;Unigene0026857;Unigene0028010;Unigene0033402;Unigene0033403;Unigene0036090;Unigene0050796	K11262+K01962+K03921+K02160+K10781+K03921+K00667+K00667+K00667+K09458+K10781+K00208+K10782+K11262+K01897+K01963+K01897+K01897+K01897+K00059
Metabolism	Amino acid metabolism	Arginine and proline metabolism	25	93	0.201527	0.455	ko00330	Unigene0003447;Unigene0003687;Unigene0004340;Unigene0004739;Unigene0004927;Unigene0006612;Unigene0010416;Unigene0013879;Unigene0021945;Unigene0026055;Unigene0027733;Unigene0028384;Unigene0034107;Unigene0036302;Unigene0036358;Unigene0036584;Unigene0038184;Unigene0038185;Unigene0042661;Unigene0043064;Unigene0045198;Unigene0045280;Unigene0048044;Unigene0049060;Unigene0049383	K00318+K00128+K01611+K01581+K00128+K01611+K12259+K01611+K00472+K00472+K10536+K13366+K00128+K01611+K14454+K00128+K13366+K13366+K00128+K13366+K00472+K00128+K12259+K13366+K12259
Metabolism	Carbohydrate metabolism	Pyruvate metabolism	40	155	0.205386	0.456	ko00620	Unigene0001151;Unigene0001624;Unigene0002336;Unigene0003687;Unigene0003880;Unigene0004149;Unigene0004927;Unigene0005012;Unigene0006293;Unigene0007208;Unigene0007362;Unigene0007475;Unigene0008335;Unigene0008336;Unigene0010504;Unigene0014067;Unigene0014205;Unigene0018087;Unigene0018153;Unigene0024543;Unigene0024657;Unigene0024750;Unigene0025023;Unigene0025173;Unigene0025240;Unigene0026475;Unigene00…	K11262+K01759+K00873+K00128+K00873+K01962+K00128+K02160+K01638+K01638+K00873+K01610+K00026+K00026+K01895+K00029+K01610+K01649+K00873+K01895+K01610+K00162+K00026+K11262+K01638+K01638+K00016+K01963+K01595+K00162+K00029+K01610+K00128+K00128+K00029+K00128+K00873+K01610+K00128+K00025
Metabolism	Biosynthesis of other secondary metabolites	Tropane, piperidine and pyridine alkaloid biosynthesis	8	27	0.258616	0.563	ko00960	Unigene0005709;Unigene0006595;Unigene0010904;Unigene0021288;Unigene0023290;Unigene0031451;Unigene0036358;Unigene0046747	K00276+K00276+K15849+K00817+K08081+K00815+K14454+K00276
Metabolism	Carbohydrate metabolism	Ascorbate and aldarate metabolism	17	64	0.275575	0.59	ko00053	Unigene0003610;Unigene0003687;Unigene0004927;Unigene0014785;Unigene0026238;Unigene0027806;Unigene0028214;Unigene0030315;Unigene0032852;Unigene0033086;Unigene0034107;Unigene0035175;Unigene0035176;Unigene0036028;Unigene0036584;Unigene0042661;Unigene0045280	K00434+K00128+K00128+K00423+K00434+K00434+K00434+K10047+K00434+K14190+K00128+K00469+K00469+K00434+K00128+K00128+K00128
Metabolism	Lipid metabolism	alpha-Linolenic acid metabolism	16	61	0.303081	0.638	ko00592	Unigene0004741;Unigene0006517;Unigene0013374;Unigene0020179;Unigene0026375;Unigene0027802;Unigene0029467;Unigene0034038;Unigene0038656;Unigene0038660;Unigene0039442;Unigene0039908;Unigene0039910;Unigene0044116;Unigene0047929;Unigene0049897	K10526+K01723+K08241+K10526+K01723+K18857+K10525+K08241+K00454+K00454+K10529+K05894+K05894+K01723+K08241+K08241
Metabolism	Amino acid metabolism	Glycine, serine and threonine metabolism	24	95	0.315993	0.648	ko00260	Unigene0001323;Unigene0002081;Unigene0004834;Unigene0004887;Unigene0005709;Unigene0006595;Unigene0010282;Unigene0010632;Unigene0010792;Unigene0013186;Unigene0014957;Unigene0017664;Unigene0021754;Unigene0022487;Unigene0023107;Unigene0023157;Unigene0025685;Unigene0032497;Unigene0033742;Unigene0036867;Unigene0038174;Unigene0039146;Unigene0045624;Unigene0046747	K00827+K00600+K15634+K00827+K00276+K00276+K15633+K02437+K00600+K00600+K00827+K00306+K01620+K01733+K00130+K06001+K00827+K14272+K00058+K15919+K00600+K00600+K00306+K00276
Metabolism	Lipid metabolism	Glycerolipid metabolism	28	112	0.318715	0.648	ko00561	Unigene0001062;Unigene0001173;Unigene0002394;Unigene0003687;Unigene0004927;Unigene0007659;Unigene0008348;Unigene0009762;Unigene0012744;Unigene0019326;Unigene0021318;Unigene0028867;Unigene0028868;Unigene0029601;Unigene0030516;Unigene0031933;Unigene0033535;Unigene0034107;Unigene0034476;Unigene0034644;Unigene0035235;Unigene0036584;Unigene0037567;Unigene0039911;Unigene0042661;Unigene0042785;Unigene00…	K07407+K13508+K13508+K00128+K00128+K13508+K13513+K00679+K00901+K00901+K13508+K07407+K07407+K00901+K14457+K13513+K03715+K00128+K00901+K07407+K00901+K00128+K07407+K00901+K00128+K13513+K00128+K13508
Metabolism	Carbohydrate metabolism	Butanoate metabolism	10	37	0.325556	0.651	ko00650	Unigene0005724;Unigene0015603;Unigene0019889;Unigene0020628;Unigene0020629;Unigene0022306;Unigene0026512;Unigene0035077;Unigene0037945;Unigene0043478	K17761+K01641+K00074+K01580+K01580+K17761+K01580+K17761+K01580+K18121
Metabolism	Metabolism of cofactors and vitamins	One carbon pool by folate	7	25	0.336214	0.662	ko00670	Unigene0002081;Unigene0010792;Unigene0013186;Unigene0027621;Unigene0036445;Unigene0038174;Unigene0039146	K00600+K00600+K00600+K00297+K00604+K00600+K00600
Metabolism	Biosynthesis of other secondary metabolites	Glucosinolate biosynthesis	2	6	0.412283	0.798	ko00966	Unigene0012553;Unigene0015478	K12153+K12153
Metabolism	Lipid metabolism	Glycerophospholipid metabolism	39	166	0.440453	0.84	ko00564	Unigene0000408;Unigene0001173;Unigene0002394;Unigene0007132;Unigene0007659;Unigene0008348;Unigene0012061;Unigene0012744;Unigene0014492;Unigene0019130;Unigene0019241;Unigene0019242;Unigene0019243;Unigene0019326;Unigene0021318;Unigene0022913;Unigene0025665;Unigene0026635;Unigene0026741;Unigene0026742;Unigene0029601;Unigene0030740;Unigene0030881;Unigene0031273;Unigene0031750;Unigene0031933;Unigene00…	K01114+K13508+K13508+K08730+K13508+K13513+K01115+K00901+K00111+K00981+K06130+K06130+K06130+K00901+K13508+K06130+K06130+K01114+K01115+K01115+K00901+K00993+K13510+K00006+K14156+K13513+K06130+K00901+K00999+K08730+K00901+K01114+K01115+K06130+K00901+K13513+K00006+K13508+K01115
Metabolism	Glycan biosynthesis and metabolism	Glycosaminoglycan degradation	5	20	0.491258	0.922	ko00531	Unigene0007578;Unigene0029429;Unigene0029880;Unigene0030190;Unigene0034953	K07964+K10532+K01205+K12373+K10532
Metabolism	Biosynthesis of other secondary metabolites	Isoflavonoid biosynthesis	1	3	0.539274	0.982	ko00943	Unigene0036424	K13260
Metabolism	Amino acid metabolism	Histidine metabolism	12	52	0.532513	0.982	ko00340	Unigene0000372;Unigene0003557;Unigene0003687;Unigene0004927;Unigene0009663;Unigene0021288;Unigene0031215;Unigene0033642;Unigene0034107;Unigene0036584;Unigene0042661;Unigene0045280	K00013+K01590+K00128+K00128+K01590+K00817+K01590+K00765+K00128+K00128+K00128+K00128
Metabolism	Metabolism of terpenoids and polyketides	Brassinosteroid biosynthesis	8	35	0.560459	0.996	ko00905	Unigene0000452;Unigene0000647;Unigene0004541;Unigene0012503;Unigene0019479;Unigene0023990;Unigene0031056;Unigene0038623	K15639+K15639+K12640+K15639+K12638+K09588+K09587+K15639
Environmental Information Processing	Membrane transport	ABC transporters	14	62	0.563318	0.996	ko02010	Unigene0003919;Unigene0015019;Unigene0015860;Unigene0018017;Unigene0019235;Unigene0023555;Unigene0026674;Unigene0026676;Unigene0027404;Unigene0030851;Unigene0031598;Unigene0033017;Unigene0042064;Unigene0042065	K05658+K05658+K05658+K05658+K05658+K05658+K05658+K05658+K05658+K05658+K05658+K05658+K05658+K05658
Metabolism	Amino acid metabolism	Valine, leucine and isoleucine degradation	18	87	0.718005	1	ko00280	Unigene0001323;Unigene0003687;Unigene0004887;Unigene0004927;Unigene0012201;Unigene0014957;Unigene0015603;Unigene0024613;Unigene0025685;Unigene0028471;Unigene0028472;Unigene0031479;Unigene0034107;Unigene0036559;Unigene0036584;Unigene0042661;Unigene0045280;Unigene0045659	K00827+K00128+K00827+K00128+K00826+K00827+K01641+K18660+K00827+K00826+K00826+K00166+K00128+K18660+K00128+K00128+K00128+K00826
Metabolism	Amino acid metabolism	Valine, leucine and isoleucine biosynthesis	5	34	0.914095	1	ko00290	Unigene0012201;Unigene0018087;Unigene0028471;Unigene0028472;Unigene0045659	K00826+K01649+K00826+K00826+K00826
Genetic Information Processing	Folding, sorting and degradation	Ubiquitin mediated proteolysis	28	190	0.998042	1	ko04120	Unigene0000541;Unigene0001754;Unigene0001778;Unigene0001839;Unigene0002703;Unigene0006036;Unigene0006370;Unigene0006809;Unigene0007521;Unigene0010480;Unigene0015418;Unigene0017996;Unigene0018119;Unigene0021145;Unigene0023314;Unigene0023627;Unigene0027409;Unigene0031460;Unigene0031461;Unigene0031887;Unigene0033447;Unigene0035690;Unigene0036663;Unigene0037335;Unigene0041208;Unigene0041211;Unigene00…	K10144+K10144+K10576+K10570+K10144+K06689+K04506+K10583+K04506+K03094+K10576+K06688+K03354+K06689+K03872+K10604+K03875+K03363+K03363+K06689+K10260+K10144+K10144+K03358+K10144+K10144+K03363+K03364
Metabolism	Lipid metabolism	Synthesis and degradation of ketone bodies	1	10	0.924572	1	ko00072	Unigene0015603	K01641
Genetic Information Processing	Folding, sorting and degradation	Sulfur relay system	2	14	0.862401	1	ko04122	Unigene0025894;Unigene0029240	K03635+K00566
Genetic Information Processing	Transcription	Spliceosome	22	281	1	1	ko03040	Unigene0000554;Unigene0001223;Unigene0001718;Unigene0002240;Unigene0002766;Unigene0002769;Unigene0005397;Unigene0006285;Unigene0006662;Unigene0009397;Unigene0016214;Unigene0017046;Unigene0017738;Unigene0024913;Unigene0029164;Unigene0029775;Unigene0031970;Unigene0033384;Unigene0038418;Unigene0041220;Unigene0041562;Unigene0046311	K03283+K03283+K03283+K12850+K03283+K03283+K03283+K12733+K03283+K12880+K12897+K11096+K03283+K03283+K12893+K13025+K12836+K12741+K12878+K03283+K12830+K12818
Metabolism	Lipid metabolism	Sphingolipid metabolism	7	45	0.914281	1	ko00600	Unigene0001062;Unigene0028867;Unigene0028868;Unigene0033671;Unigene0033852;Unigene0034644;Unigene0037567	K07407+K07407+K07407+K04716+K01634+K07407+K07407
Genetic Information Processing	Folding, sorting and degradation	SNARE interactions in vesicular transport	7	57	0.985357	1	ko04130	Unigene0002111;Unigene0006101;Unigene0009505;Unigene0010356;Unigene0022702;Unigene0023581;Unigene0038088	K08486+K08495+K08486+K08486+K08517+K08488+K08503
Metabolism	Metabolism of other amino acids	Selenocompound metabolism	7	46	0.92514	1	ko00450	Unigene0009810;Unigene0009811;Unigene0018324;Unigene0027922;Unigene0028937;Unigene0036124;Unigene0044853	K01761+K01761+K00549+K08247+K13811+K01761+K00549
Genetic Information Processing	Translation	RNA transport	24	287	1	1	ko03013	Unigene0001100;Unigene0009397;Unigene0014879;Unigene0017087;Unigene0018233;Unigene0021396;Unigene0021657;Unigene0026473;Unigene0029622;Unigene0029775;Unigene0029916;Unigene0032512;Unigene0033103;Unigene0033818;Unigene0035639;Unigene0036526;Unigene0038418;Unigene0039092;Unigene0039547;Unigene0040184;Unigene0040575;Unigene0040576;Unigene0040798;Unigene0049506	K14290+K12880+K13126+K03257+K03231+K03254+K14319+K03113+K14293+K13025+K03241+K03260+K14293+K03253+K13175+K14292+K12878+K03260+K14290+K03236+K03231+K03231+K14290+K13174
Genetic Information Processing	Transcription	RNA polymerase	5	51	0.995267	1	ko03020	Unigene0004163;Unigene0011770;Unigene0027137;Unigene0027657;Unigene0039256	K03046+K03017+K03010+K03026+K03006
Genetic Information Processing	Folding, sorting and degradation	RNA degradation	20	171	0.999939	1	ko03018	Unigene0000529;Unigene0000966;Unigene0001780;Unigene0003047;Unigene0003324;Unigene0004500;Unigene0004736;Unigene0004933;Unigene0008899;Unigene0010894;Unigene0012955;Unigene0014879;Unigene0021971;Unigene0026090;Unigene0026499;Unigene0026579;Unigene0030263;Unigene0032546;Unigene0038353;Unigene0038541	K12611+K12606+K12619+K01689+K12619+K01148+K12611+K01689+K00850+K12585+K03678+K13126+K12614+K12608+K03514+K12605+K00850+K10643+K00850+K12604
Genetic Information Processing	Translation	Ribosome biogenesis in eukaryotes	12	124	0.999961	1	ko03008	Unigene0001100;Unigene0001780;Unigene0002938;Unigene0003324;Unigene0015671;Unigene0029091;Unigene0033681;Unigene0037505;Unigene0037506;Unigene0039547;Unigene0040798;Unigene0042778	K14290+K12619+K14572+K12619+K13288+K14564+K14563+K03115+K03115+K14290+K14290+K14572
Genetic Information Processing	Translation	Ribosome	31	626	1	1	ko03010	Unigene0001587;Unigene0001747;Unigene0002188;Unigene0002859;Unigene0002860;Unigene0002887;Unigene0006335;Unigene0006688;Unigene0010175;Unigene0012272;Unigene0012404;Unigene0013761;Unigene0013874;Unigene0014462;Unigene0014741;Unigene0017742;Unigene0018050;Unigene0019684;Unigene0027056;Unigene0028427;Unigene0029368;Unigene0029961;Unigene0030348;Unigene0035966;Unigene0039538;Unigene0041830;Unigene00…	K02896+K02941+K02964+K02901+K02938+K02984+K02997+K02992+K02877+K02909+K02959+K02987+K02943+K02940+K02947+K02984+K02951+K02997+K02916+K02927+K02978+K02885+K02865+K02946+K02952+K02883+K02932+K02975+K02908+K02934+K02912
Cellular Processes	Transport and catabolism	Regulation of autophagy	12	61	0.763584	1	ko04140	Unigene0009236;Unigene0015982;Unigene0019537;Unigene0020542;Unigene0021504;Unigene0021505;Unigene0022222;Unigene0024928;Unigene0026105;Unigene0030761;Unigene0040920;Unigene0040923	K07198+K07198+K07198+K07198+K08332+K08332+K08332+K07198+K08341+K07198+K08333+K08333
Metabolism	Nucleotide metabolism	Pyrimidine metabolism	18	163	0.999968	1	ko00240	Unigene0004163;Unigene0005479;Unigene0009681;Unigene0011770;Unigene0012855;Unigene0026480;Unigene0027137;Unigene0027657;Unigene0031937;Unigene0035325;Unigene0035920;Unigene0036151;Unigene0036152;Unigene0036855;Unigene0037565;Unigene0039256;Unigene0041995;Unigene0045592	K03046+K03787+K14641+K03017+K01489+K13800+K03010+K03026+K13800+K10808+K13800+K00876+K00876+K01937+K14641+K03006+K00254+K01464
Metabolism	Nucleotide metabolism	Purine metabolism	40	217	0.950747	1	ko00230	Unigene0002336;Unigene0002748;Unigene0003880;Unigene0004163;Unigene0004758;Unigene0005479;Unigene0006888;Unigene0007362;Unigene0009681;Unigene0011770;Unigene0014024;Unigene0018153;Unigene0022009;Unigene0026365;Unigene0027137;Unigene0027657;Unigene0027888;Unigene0028050;Unigene0028896;Unigene0028897;Unigene0028898;Unigene0028899;Unigene0028900;Unigene0028901;Unigene0028937;Unigene0029823;Unigene00…	K00873+K01835+K00873+K03046+K14977+K03787+K01835+K00873+K14641+K03017+K01835+K00873+K00860+K01835+K03010+K03026+K00759+K00939+K01835+K01835+K01835+K01835+K01835+K01835+K13811+K00759+K00860+K00759+K18447+K01835+K00856+K01945+K01466+K10808+K01513+K01513+K01513+K14641+K03006+K00873
Genetic Information Processing	Folding, sorting and degradation	Protein processing in endoplasmic reticulum	54	348	0.999769	1	ko04141	Unigene0000554;Unigene0001223;Unigene0001718;Unigene0002487;Unigene0002766;Unigene0002769;Unigene0005397;Unigene0006036;Unigene0006662;Unigene0007557;Unigene0008075;Unigene0008615;Unigene0008616;Unigene0010480;Unigene0010494;Unigene0010717;Unigene0010777;Unigene0011562;Unigene0013647;Unigene0014882;Unigene0015106;Unigene0015924;Unigene0016233;Unigene0017738;Unigene0018587;Unigene0019939;Unigene00…	K03283+K03283+K03283+K13989+K03283+K03283+K03283+K06689+K03283+K10666+K09490+K10666+K10666+K03094+K04079+K13993+K09584+K04079+K14009+K10666+K04523+K09503+K10666+K03283+K10666+K09481+K06689+K10956+K08057+K03283+K07151+K09580+K13249+K13525+K13525+K14003+K08852+K06689+K13993+K13993+K13993+K13993+K09487+K08057+K08057+K09487+K14012+K08288+K01228+K03283+K13993+K07953+K13993+K14009
Genetic Information Processing	Folding, sorting and degradation	Protein export	4	91	1	1	ko03060	Unigene0008075;Unigene0019939;Unigene0024106;Unigene0028771	K09490+K09481+K10956+K12272
Genetic Information Processing	Folding, sorting and degradation	Proteasome	3	72	0.999998	1	ko03050	Unigene0003812;Unigene0014560;Unigene0018808	K03065+K02729+K03065
Metabolism	Carbohydrate metabolism	Propanoate metabolism	10	51	0.755124	1	ko00640	Unigene0001151;Unigene0004149;Unigene0005012;Unigene0010504;Unigene0013834;Unigene0024543;Unigene0025173;Unigene0027244;Unigene0028010;Unigene0031479	K11262+K01962+K02160+K01895+K01578+K01895+K11262+K00016+K01963+K00166
Metabolism	Metabolism of cofactors and vitamins	Porphyrin and chlorophyll metabolism	4	53	0.999191	1	ko00860	Unigene0005547;Unigene0012173;Unigene0022792;Unigene0035065	K13600+K08099+K13600+K13071
Metabolism	Amino acid metabolism	Phenylalanine, tyrosine and tryptophan biosynthesis	13	58	0.57658	1	ko00400	Unigene0001561;Unigene0004009;Unigene0008663;Unigene0010904;Unigene0017922;Unigene0020029;Unigene0021288;Unigene0023157;Unigene0028320;Unigene0030963;Unigene0031451;Unigene0031841;Unigene0036358	K15227+K01850+K05359+K15849+K01657+K01850+K00817+K06001+K01626+K01736+K00815+K05359+K14454
Cellular Processes	Transport and catabolism	Peroxisome	29	160	0.937498	1	ko04146	Unigene0002123;Unigene0003585;Unigene0008238;Unigene0009947;Unigene0013834;Unigene0015304;Unigene0016730;Unigene0017456;Unigene0017664;Unigene0020098;Unigene0021269;Unigene0022568;Unigene0022688;Unigene0026857;Unigene0027975;Unigene0029571;Unigene0030257;Unigene0033402;Unigene0033403;Unigene0034344;Unigene0036090;Unigene0036324;Unigene0040221;Unigene0041475;Unigene0041714;Unigene0044184;Unigene00…	K04565+K13356+K04565+K13356+K01578+K13344+K04565+K00869+K00306+K03781+K04565+K11517+K11517+K01897+K04565+K13356+K11517+K01897+K01897+K13356+K01897+K11517+K03781+K03781+K13348+K13356+K03781+K00306+K13352
Metabolism	Energy metabolism	Oxidative phosphorylation	46	261	0.983816	1	ko00190	Unigene0001962;Unigene0004274;Unigene0006683;Unigene0006689;Unigene0007182;Unigene0008812;Unigene0009722;Unigene0010323;Unigene0012531;Unigene0012862;Unigene0014376;Unigene0014421;Unigene0018390;Unigene0020100;Unigene0020936;Unigene0020985;Unigene0022245;Unigene0024281;Unigene0025666;Unigene0026588;Unigene0029792;Unigene0031364;Unigene0031365;Unigene0031879;Unigene0031916;Unigene0031918;Unigene00…	K02155+K05577+K02132+K02132+K02260+K02261+K02133+K03881+K02115+K02154+K02113+K02256+K02126+K02153+K02144+K02133+K03955+K11352+K01535+K02147+K01507+K01535+K01535+K02258+K05579+K05575+K01535+K03935+K03883+K03883+K05582+K01535+K01535+K01535+K01535+K03881+K03878+K05573+K02145+K02267+K03883+K02262+K02126+K02256+K02265+K02133
Metabolism	Glycan biosynthesis and metabolism	Other glycan degradation	6	37	0.877811	1	ko00511	Unigene0021951;Unigene0022062;Unigene0030190;Unigene0031189;Unigene0042456;Unigene0042457	K01191+K15923+K12373+K01191+K01227+K01227
Genetic Information Processing	Replication and repair	Nucleotide excision repair	12	100	0.998058	1	ko03420	Unigene0001839;Unigene0017721;Unigene0017722;Unigene0019695;Unigene0026099;Unigene0027573;Unigene0033546;Unigene0037821;Unigene0038728;Unigene0040023;Unigene0040367;Unigene0041816	K10570+K07466+K07466+K10756+K10756+K07466+K10848+K10747+K07466+K03141+K07466+K07466
Genetic Information Processing	Replication and repair	Non-homologous end-joining	3	17	0.779482	1	ko03450	Unigene0038718;Unigene0041204;Unigene0041912	K04799+K10777+K10777
Metabolism	Glycan biosynthesis and metabolism	N-Glycan biosynthesis	7	57	0.985357	1	ko00510	Unigene0013836;Unigene0025096;Unigene0029562;Unigene0032170;Unigene0040488;Unigene0040934;Unigene0046011	K01231+K07151+K03849+K00737+K01228+K03844+K01231
Genetic Information Processing	Translation	mRNA surveillance pathway	13	190	1	1	ko03015	Unigene0004854;Unigene0012049;Unigene0014879;Unigene0020485;Unigene0020486;Unigene0025136;Unigene0027593;Unigene0028792;Unigene0029775;Unigene0031683;Unigene0035900;Unigene0036733;Unigene0038537	K14396+K11584+K13126+K11584+K11584+K06269+K14409+K14411+K13025+K06100+K13917+K04382+K00565
Metabolism	Biosynthesis of other secondary metabolites	Monobactam biosynthesis	1	11	0.941764	1	ko00261	Unigene0028937	K13811
Genetic Information Processing	Replication and repair	Mismatch repair	9	65	0.974875	1	ko03430	Unigene0017721;Unigene0017722;Unigene0019695;Unigene0026099;Unigene0027573;Unigene0037821;Unigene0038728;Unigene0040367;Unigene0041816	K07466+K07466+K10756+K10756+K07466+K10747+K07466+K07466+K07466
Metabolism	Amino acid metabolism	Lysine degradation	11	57	0.780324	1	ko00310	Unigene0003687;Unigene0004927;Unigene0010073;Unigene0017664;Unigene0024826;Unigene0034107;Unigene0036584;Unigene0037437;Unigene0042661;Unigene0045280;Unigene0045624	K00128+K00128+K11420+K00306+K11420+K00128+K00128+K11423+K00128+K00128+K00306
Metabolism	Lipid metabolism	Linoleic acid metabolism	3	15	0.698249	1	ko00591	Unigene0028462;Unigene0038656;Unigene0038660	K15718+K00454+K00454
Metabolism	Metabolism of terpenoids and polyketides	Limonene and pinene degradation	4	18	0.61282	1	ko00903	Unigene0004927;Unigene0008659;Unigene0034107;Unigene0036584	K00128+K00517+K00128+K00128
Genetic Information Processing	Replication and repair	Homologous recombination	6	78	0.9999	1	ko03440	Unigene0017721;Unigene0017722;Unigene0027573;Unigene0038728;Unigene0040367;Unigene0041816	K07466+K07466+K07466+K07466+K07466+K07466
Metabolism	Glycan biosynthesis and metabolism	Glycosylphosphatidylinositol(GPI)-anchor biosynthesis	2	23	0.979674	1	ko00563	Unigene0019716;Unigene0031751	K07541+K11001
Metabolism	Glycan biosynthesis and metabolism	Glycosphingolipid biosynthesis - ganglio series	1	6	0.787809	1	ko00604	Unigene0030190	K12373
Metabolism	Metabolism of cofactors and vitamins	Folate biosynthesis	2	23	0.979674	1	ko00790	Unigene0025676;Unigene0025894	K18482+K03635
Metabolism	Lipid metabolism	Fatty acid degradation	17	86	0.784329	1	ko00071	Unigene0001160;Unigene0003397;Unigene0003687;Unigene0004927;Unigene0012377;Unigene0026857;Unigene0027802;Unigene0028795;Unigene0028796;Unigene0033402;Unigene0033403;Unigene0034107;Unigene0035913;Unigene0036090;Unigene0036584;Unigene0042661;Unigene0045280	K00121+K00001+K00128+K00128+K00001+K01897+K18857+K00121+K00121+K01897+K01897+K00128+K00121+K01897+K00128+K00128+K00128
Metabolism	Lipid metabolism	Ether lipid metabolism	10	48	0.679957	1	ko00565	Unigene0000408;Unigene0012061;Unigene0026635;Unigene0026741;Unigene0026742;Unigene0030740;Unigene0030881;Unigene0038339;Unigene0039111;Unigene0050859	K01114+K01115+K01114+K01115+K01115+K00993+K13510+K01114+K01115+K01115
Cellular Processes	Transport and catabolism	Endocytosis	45	260	0.988338	1	ko04144	Unigene0000554;Unigene0000899;Unigene0001223;Unigene0001718;Unigene0002766;Unigene0002769;Unigene0003081;Unigene0003097;Unigene0003308;Unigene0003609;Unigene0004708;Unigene0005397;Unigene0006243;Unigene0006662;Unigene0008890;Unigene0008960;Unigene0011362;Unigene0011787;Unigene0012061;Unigene0013119;Unigene0015612;Unigene0017588;Unigene0017738;Unigene0018186;Unigene0020414;Unigene0020670;Unigene00…	K03283+K00889+K03283+K03283+K03283+K03283+K19476+K12483+K00889+K07904+K19366+K03283+K07897+K03283+K12486+K12471+K19476+K07904+K01115+K07937+K12486+K07904+K03283+K07904+K00889+K12199+K00889+K00889+K03283+K05758+K01115+K01115+K11866+K01528+K12190+K07904+K12486+K12188+K01115+K12183+K03283+K01528+K00889+K07904+K01115
Genetic Information Processing	Replication and repair	DNA replication	11	78	0.980281	1	ko03030	Unigene0017721;Unigene0017722;Unigene0019695;Unigene0026099;Unigene0027573;Unigene0037821;Unigene0038718;Unigene0038728;Unigene0040367;Unigene0041816;Unigene0046745	K07466+K07466+K10756+K10756+K07466+K10747+K04799+K07466+K07466+K07466+K02209
Metabolism	Carbohydrate metabolism	Citrate cycle (TCA cycle)	15	101	0.982634	1	ko00020	Unigene0007475;Unigene0008335;Unigene0008336;Unigene0014068;Unigene0014205;Unigene0024657;Unigene0024750;Unigene0025023;Unigene0025236;Unigene0031035;Unigene0033029;Unigene0034539;Unigene0039758;Unigene0043696;Unigene0045987	K01610+K00026+K00026+K01648+K01610+K01610+K00162+K00026+K01648+K00162+K01610+K01681+K01647+K01610+K00025
Organismal Systems	Environmental adaptation	Circadian rhythm - plant	13	59	0.603864	1	ko04712	Unigene0000562;Unigene0006280;Unigene0007819;Unigene0011176;Unigene0014146;Unigene0015621;Unigene0018994;Unigene0021812;Unigene0021832;Unigene0025436;Unigene0032811;Unigene0037505;Unigene0037506	K12130+K16223+K16223+K16223+K00660+K12116+K12125+K12130+K12121+K12130+K00660+K03115+K03115
Metabolism	Metabolism of cofactors and vitamins	Biotin metabolism	3	26	0.955547	1	ko00780	Unigene0017251;Unigene0022037;Unigene0050796	K09458+K00208+K00059
Metabolism	Global and Overview	Biosynthesis of amino acids	77	380	0.896567	1	ko01230	Unigene0000372;Unigene0001561;Unigene0001906;Unigene0002081;Unigene0002336;Unigene0002403;Unigene0003047;Unigene0003880;Unigene0004009;Unigene0004304;Unigene0004483;Unigene0004834;Unigene0004933;Unigene0007303;Unigene0007362;Unigene0008663;Unigene0008899;Unigene0010282;Unigene0010792;Unigene0010904;Unigene0012201;Unigene0013186;Unigene0013818;Unigene0016461;Unigene0017450;Unigene0017922;Unigene00…	K00013+K15227+K01783+K00600+K00873+K00927+K01689+K00873+K01850+K01623+K01738+K15634+K01689+K00616+K00873+K05359+K00850+K15633+K00600+K15849+K00826+K00600+K00145+K01915+K00789+K01657+K01649+K00873+K00549+K01738+K01807+K01850+K00789+K00640+K00817+K01803+K01915+K01620+K00640+K01733+K01623+K06001+K01915+K00616+K00134+K00927+K01626+K00826+K00826+K00814+K01623+K01915+K00850+K01736+K00134+K00815+K05359+…
Genetic Information Processing	Replication and repair	Base excision repair	8	62	0.983142	1	ko03410	Unigene0015778;Unigene0020857;Unigene0027791;Unigene0032704;Unigene0037821;Unigene0038718;Unigene0042208;Unigene0050896	K01246+K10802+K10563+K01246+K10747+K04799+K10798+K10802
Genetic Information Processing	Transcription	Basal transcription factors	5	65	0.999686	1	ko03022	Unigene0003745;Unigene0013032;Unigene0024908;Unigene0039475;Unigene0040023	K03124+K03124+K03120+K03135+K03141
Metabolism	Amino acid metabolism	Arginine biosynthesis	12	65	0.836155	1	ko00220	Unigene0002645;Unigene0013818;Unigene0016461;Unigene0021733;Unigene0023336;Unigene0028797;Unigene0029976;Unigene0030019;Unigene0032497;Unigene0036358;Unigene0036965;Unigene0038464	K00261+K00145+K01915+K01915+K01915+K00814+K01915+K00261+K14272+K14454+K00262+K01755
Metabolism	Lipid metabolism	Arachidonic acid metabolism	1	19	0.992658	1	ko00590	Unigene0029800	K18592
Genetic Information Processing	Translation	Aminoacyl-tRNA biosynthesis	6	70	0.999524	1	ko00970	Unigene0010172;Unigene0031736;Unigene0036445;Unigene0036782;Unigene0042085;Unigene0047441	K01868+K01880+K00604+K01870+K01876+K01868
Metabolism	Global and Overview	2-Oxocarboxylic acid metabolism	13	89	0.980125	1	ko01210	Unigene0012201;Unigene0012553;Unigene0013818;Unigene0015478;Unigene0018087;Unigene0028471;Unigene0028472;Unigene0028797;Unigene0032497;Unigene0034539;Unigene0036358;Unigene0039758;Unigene0045659	K00826+K12153+K00145+K12153+K01649+K00826+K00826+K00814+K14272+K01681+K14454+K01647+K00826
