# Supplementary material for: De novo characterization of the Baphicacanthus cusia(Nees) Bremek transcriptome and analysis of candidate genes involved in indican biosynthesis and metabolism
Source: PLoS One. 2018 Jul 5;13(7):e0199788. doi: 10.1371/journal.pone.0199788 (PMC6033399; doi:10.1371/journal.pone.0199788)
Supplement: S4 Table — (XLSX) [file pone.0199788.s004.xlsx]

## Sheet: Sheet1
geneID	geneLength	unique-mapped-reads(669178411)	RPKM	Nr-ID	Nr-Score	Nr-Evalue	Nr-annotation	Swissprot-ID	Swissprot-Score	Swissprot-Evalue	Swissprot-annotation	KOG-Protein-or-Domain	KOG-Score	KOG-Evalue	KOG-ID	KOG-Function-Description	KO-ID	KEGG-Evalue	KEGG-Score	KEGG-Gene	Pathway	GO-BiologicalProcess	GO-MolecularFunction	GO-CellularComponent
Unigene0001347	407	59	0.2166	gi|299117261|emb|CBN75223.1|	127	4e-33	Glutamate ammonia ligase [Ectocarpus siliculosus]	sp|Q86ZU6|GLNA_TUBBO	190	4e-58	Glutamine synthetase OS=Tuber borchii GN=GLN1 PE=2 SV=1	YPR035w	150	9e-44	KOG0683	Glutamine synthetase	K01915//glutamine synthetase [EC:6.3.1.2]	5e-30	116	ccp:CHC_T00005454001	ko01230//Biosynthesis of amino acids//Global and Overview//Metabolism;ko00630//Glyoxylate and dicarboxylate metabolism//Carbohydrate metabolism//Metabolism;ko00250//Alanine, aspartate and glutamate metabolism//Amino acid metabolism//Metabolism;ko00220//Arginine biosynthesis//Amino acid metabolism//Metabolism;ko00910//Nitrogen metabolism//Energy metabolism//Metabolism	GO:0006807//nitrogen compound metabolic process;GO:0008152//metabolic process	GO:1901363//heterocyclic compound binding;GO:0016874//ligase activity;GO:0005488//binding;GO:0097159//organic cyclic compound binding;GO:0003824//catalytic activity;GO:0036094//small molecule binding	-
Unigene0001438	1730	2485	2.1465	gi|747083741|ref|XP_011089248.1|	982	0	PREDICTED: high affinity nitrate transporter 2.4-like [Sesamum indicum]	sp|O82811|NRT21_ARATH	867	0	High-affinity nitrate transporter 2.1 OS=Arabidopsis thaliana GN=NRT2.1 PE=1 SV=1	--	--	--	--	--	K02575//MFS transporter, NNP family, nitrate/nitrite transporter	0	952	tcc:TCM_042127	ko00910//Nitrogen metabolism//Energy metabolism//Metabolism	GO:0044699//single-organism process;GO:0009987//cellular process;GO:0044763//single-organism cellular process	-	GO:0044425//membrane part;GO:0031224//intrinsic component of membrane;GO:0016020//membrane
Unigene0001800	12859	228880	26.5986	gi|747059276|ref|XP_011076010.1|	3421	0	PREDICTED: glutamate synthase 1 [NADH], chloroplastic isoform X3 [Sesamum indicum]	sp|Q03460|GLSN_MEDSA	3181	0	Glutamate synthase [NADH], amyloplastic OS=Medicago sativa PE=1 SV=1	At5g53460	3175	0	KOG0399	Glutamate synthase	K00264//glutamate synthase (NADPH/NADH) [EC:1.4.1.13 1.4.1.14]	0	3304	sot:102580516	ko01230//Biosynthesis of amino acids//Global and Overview//Metabolism;ko00250//Alanine, aspartate and glutamate metabolism//Amino acid metabolism//Metabolism;ko00910//Nitrogen metabolism//Energy metabolism//Metabolism	GO:0044763//single-organism cellular process;GO:0019752//carboxylic acid metabolic process;GO:0044699//single-organism process;GO:0006950//response to stress;GO:0006970//response to osmotic stress;GO:0043650//dicarboxylic acid biosynthetic process;GO:0006536//glutamate metabolic process;GO:0044711//single-organism biosynthetic process;GO:0046394//carboxylic acid biosynthetic process;GO:0008652//c…	GO:0016638//oxidoreductase activity, acting on the CH-NH2 group of donors;GO:0051540//metal cluster binding;GO:0097367//carbohydrate derivative binding;GO:0045181//glutamate synthase activity, NAD(P)H as acceptor;GO:0097159//organic cyclic compound binding;GO:0046914//transition metal ion binding;GO:0051536//iron-sulfur cluster binding;GO:0015930//glutamate synthase activity;GO:0046872//metal ion…	GO:0043231//intracellular membrane-bounded organelle;GO:0044446//intracellular organelle part;GO:0044424//intracellular part;GO:0009536//plastid;GO:0005737//cytoplasm;GO:0009532//plastid stroma;GO:0044444//cytoplasmic part;GO:0043229//intracellular organelle;GO:0043227//membrane-bounded organelle;GO:0043226//organelle;GO:0044422//organelle part;GO:0005622//intracellular;GO:0044435//plastid part;G…
Unigene0002040	419	89	0.3174	gi|612386733|ref|XP_007508888.1|	85.1	9e-19	cyanate hydratase [Bathycoccus prasinos]	sp|Q0UBT2|CYNS_PHANO	202	4e-65	Cyanate hydratase OS=Phaeosphaeria nodorum (strain SN15 / ATCC MYA-4574 / FGSC 10173) GN=CYN1 PE=3 SV=3	--	--	--	--	--	K01725//cyanate lyase [EC:4.2.1.104]	7e-15	73.2	csv:101205401	ko00910//Nitrogen metabolism//Energy metabolism//Metabolism	GO:0044281//small molecule metabolic process;GO:0071704//organic substance metabolic process;GO:0008152//metabolic process;GO:0044237//cellular metabolic process;GO:0044710//single-organism metabolic process;GO:0009987//cellular process;GO:0044763//single-organism cellular process;GO:0044699//single-organism process;GO:0006082//organic acid metabolic process	GO:0003824//catalytic activity;GO:0005488//binding;GO:0097159//organic cyclic compound binding;GO:1901363//heterocyclic compound binding;GO:0016829//lyase activity;GO:0003676//nucleic acid binding	-
Unigene0002645	1092	1245	1.7037	gi|747060084|ref|XP_011076454.1|	128	4e-31	PREDICTED: glutamate dehydrogenase A [Sesamum indicum]	sp|Q38946|DHE2_ARATH	114	3e-27	Glutamate dehydrogenase 2 OS=Arabidopsis thaliana GN=GDH2 PE=1 SV=1	At5g07440	114	5e-28	KOG2250	Glutamate/leucine/phenylalanine/valine dehydrogenases	K00261//glutamate dehydrogenase (NAD(P)+) [EC:1.4.1.3]	3e-29	122	brp:103850656	ko01200//Carbon metabolism//Global and Overview//Metabolism;ko00250//Alanine, aspartate and glutamate metabolism//Amino acid metabolism//Metabolism;ko00220//Arginine biosynthesis//Amino acid metabolism//Metabolism;ko00910//Nitrogen metabolism//Energy metabolism//Metabolism	GO:0008152//metabolic process;GO:0044237//cellular metabolic process;GO:0071704//organic substance metabolic process;GO:0044699//single-organism process;GO:1901564//organonitrogen compound metabolic process;GO:0044763//single-organism cellular process;GO:0044710//single-organism metabolic process;GO:0006807//nitrogen compound metabolic process;GO:0009987//cellular process	GO:0043167//ion binding;GO:0016638//oxidoreductase activity, acting on the CH-NH2 group of donors;GO:0016491//oxidoreductase activity;GO:0003824//catalytic activity;GO:0005488//binding	-
Unigene0002754	2673	33864	18.932	gi|747081925|ref|XP_011088260.1|	446	0	PREDICTED: ferredoxin--nitrite reductase, chloroplastic [Sesamum indicum]	sp|P05314|NIR_SPIOL	404	0	Ferredoxin--nitrite reductase, chloroplastic OS=Spinacia oleracea GN=NIR PE=1 SV=1	At2g15620	401	0	KOG0560	Sulfite reductase (ferredoxin)	K00366//ferredoxin-nitrite reductase [EC:1.7.7.1]	0	429	sly:778325	ko00910//Nitrogen metabolism//Energy metabolism//Metabolism	GO:0044699//single-organism process;GO:0044710//single-organism metabolic process;GO:0008152//metabolic process	GO:0097159//organic cyclic compound binding;GO:0016664//oxidoreductase activity, acting on other nitrogenous compounds as donors, iron-sulfur protein as acceptor;GO:1901363//heterocyclic compound binding;GO:0016661//oxidoreductase activity, acting on other nitrogenous compounds as donors;GO:0043169//cation binding;GO:0051540//metal cluster binding;GO:0043167//ion binding;GO:0003824//catalytic act…	-
Unigene0003200	1258	56	0.0665	gi|747062676|ref|XP_011077861.1|	446	4e-154	PREDICTED: alpha carbonic anhydrase 1, chloroplastic-like [Sesamum indicum]	sp|O04846|ATCA1_ARATH	249	4e-78	Alpha carbonic anhydrase 1, chloroplastic OS=Arabidopsis thaliana GN=ACA1 PE=1 SV=2	At3g52720	249	7e-79	KOG0382	Carbonic anhydrase	K01674//carbonic anhydrase [EC:4.2.1.1]	1e-104	319	sot:102602780	ko00910//Nitrogen metabolism//Energy metabolism//Metabolism	-	GO:0043169//cation binding;GO:0005488//binding;GO:0016829//lyase activity;GO:0003824//catalytic activity;GO:0046872//metal ion binding;GO:0043167//ion binding	-
Unigene0003334	1221	4645	5.685	gi|747058051|ref|XP_011075357.1|	387	3e-131	PREDICTED: alpha carbonic anhydrase 4-like [Sesamum indicum]	sp|F4JIK2|ATCA4_ARATH	299	2e-97	Alpha carbonic anhydrase 4 OS=Arabidopsis thaliana GN=ACA4 PE=3 SV=1	At4g20990	299	2e-98	KOG0382	Carbonic anhydrase	K01674//carbonic anhydrase [EC:4.2.1.1]	2e-109	331	tcc:TCM_024529	ko00910//Nitrogen metabolism//Energy metabolism//Metabolism	GO:0044237//cellular metabolic process;GO:0009987//cellular process;GO:0008152//metabolic process	GO:0046872//metal ion binding;GO:0043169//cation binding;GO:0016836//hydro-lyase activity;GO:0005488//binding;GO:0016829//lyase activity;GO:0043167//ion binding;GO:0003824//catalytic activity;GO:0046914//transition metal ion binding;GO:0016835//carbon-oxygen lyase activity	-
Unigene0003744	1095	838	1.1436	gi|298708003|emb|CBJ30365.1|	436	1e-149	Glutamate ammonia ligase [Ectocarpus siliculosus]	sp|O00088|GLNA_AGABI	641	0	Glutamine synthetase OS=Agaricus bisporus GN=glnA PE=3 SV=1	YPR035w	538	0	KOG0683	Glutamine synthetase	K01915//glutamine synthetase [EC:6.3.1.2]	7e-145	422	bvg:104902584	ko01230//Biosynthesis of amino acids//Global and Overview//Metabolism;ko00630//Glyoxylate and dicarboxylate metabolism//Carbohydrate metabolism//Metabolism;ko00250//Alanine, aspartate and glutamate metabolism//Amino acid metabolism//Metabolism;ko00220//Arginine biosynthesis//Amino acid metabolism//Metabolism;ko00910//Nitrogen metabolism//Energy metabolism//Metabolism	GO:0006807//nitrogen compound metabolic process;GO:0008152//metabolic process	GO:0003824//catalytic activity;GO:0097159//organic cyclic compound binding;GO:0036094//small molecule binding;GO:1901363//heterocyclic compound binding;GO:0016874//ligase activity;GO:0005488//binding	-
Unigene0004079	1914	6883	5.374	gi|747085016|ref|XP_011089944.1|	970	0	PREDICTED: high affinity nitrate transporter 2.4-like [Sesamum indicum]	sp|P0DKH0|NRT22_ORYSJ	854	0	High-affinity nitrate transporter 2.2 OS=Oryza sativa subsp. japonica GN=NRT2.2 PE=1 SV=1	--	--	--	--	--	K02575//MFS transporter, NNP family, nitrate/nitrite transporter	0	925	tcc:TCM_042127	ko00910//Nitrogen metabolism//Energy metabolism//Metabolism	GO:0009987//cellular process;GO:0044699//single-organism process;GO:0044763//single-organism cellular process	-	GO:0016020//membrane;GO:0044425//membrane part;GO:0031224//intrinsic component of membrane
Unigene0004510	2091	54430	38.8994	gi|747081925|ref|XP_011088260.1|	1070	0	PREDICTED: ferredoxin--nitrite reductase, chloroplastic [Sesamum indicum]	sp|Q39161|NIR_ARATH	970	0	Ferredoxin--nitrite reductase, chloroplastic OS=Arabidopsis thaliana GN=NIR1 PE=1 SV=1	At2g15620	970	0	KOG0560	Sulfite reductase (ferredoxin)	K00366//ferredoxin-nitrite reductase [EC:1.7.7.1]	0	1022	sot:102596437	ko00910//Nitrogen metabolism//Energy metabolism//Metabolism	GO:0044710//single-organism metabolic process;GO:0008152//metabolic process;GO:0044699//single-organism process	GO:0003824//catalytic activity;GO:0046906//tetrapyrrole binding;GO:0016664//oxidoreductase activity, acting on other nitrogenous compounds as donors, iron-sulfur protein as acceptor;GO:1901363//heterocyclic compound binding;GO:0051540//metal cluster binding;GO:0097159//organic cyclic compound binding;GO:0043169//cation binding;GO:0016661//oxidoreductase activity, acting on other nitrogenous compo…	-
Unigene0007068	2927	21951	11.207	gi|747046092|ref|XP_011097626.1|	1501	0	PREDICTED: nitrate reductase [NADH] 2 [Sesamum indicum]	sp|P36859|NIA_PETHY	1412	0	Nitrate reductase [NADH] OS=Petunia hybrida GN=NIA PE=2 SV=1	At1g37130_1	756	0	KOG0535	Sulfite oxidase, molybdopterin-binding component	K10534//nitrate reductase (NAD(P)H) [EC:1.7.1.1 1.7.1.2 1.7.1.3]	0	1439	cic:CICLE_v10000220mg	ko00910//Nitrogen metabolism//Energy metabolism//Metabolism	GO:0006807//nitrogen compound metabolic process;GO:0043436//oxoacid metabolic process;GO:0044237//cellular metabolic process;GO:0071704//organic substance metabolic process;GO:0044281//small molecule metabolic process;GO:0044699//single-organism process;GO:2001057//reactive nitrogen species metabolic process;GO:0008152//metabolic process;GO:0009987//cellular process;GO:0044763//single-organism ce…	GO:0000166//nucleotide binding;GO:0097159//organic cyclic compound binding;GO:0016491//oxidoreductase activity;GO:0046872//metal ion binding;GO:1901363//heterocyclic compound binding;GO:1901265//nucleoside phosphate binding;GO:0036094//small molecule binding;GO:0048037//cofactor binding;GO:0050662//coenzyme binding;GO:0003824//catalytic activity;GO:0016661//oxidoreductase activity, acting on othe…	-
Unigene0008455	340	56	0.2461	gi|545367351|ref|XP_005648509.1|	100	4e-24	glutamine synthetase [Coccomyxa subellipsoidea C-169]	sp|Q86ZU6|GLNA_TUBBO	129	3e-35	Glutamine synthetase OS=Tuber borchii GN=GLN1 PE=2 SV=1	YPR035w	108	1e-28	KOG0683	Glutamine synthetase	K01915//glutamine synthetase [EC:6.3.1.2]	2e-24	100	csl:COCSUDRAFT_23194	ko01230//Biosynthesis of amino acids//Global and Overview//Metabolism;ko00630//Glyoxylate and dicarboxylate metabolism//Carbohydrate metabolism//Metabolism;ko00250//Alanine, aspartate and glutamate metabolism//Amino acid metabolism//Metabolism;ko00220//Arginine biosynthesis//Amino acid metabolism//Metabolism;ko00910//Nitrogen metabolism//Energy metabolism//Metabolism	GO:0006082//organic acid metabolic process;GO:0071704//organic substance metabolic process;GO:0044237//cellular metabolic process;GO:0044699//single-organism process;GO:0009064//glutamine family amino acid metabolic process;GO:0006541//glutamine metabolic process;GO:0009987//cellular process;GO:0019752//carboxylic acid metabolic process;GO:0044763//single-organism cellular process;GO:1901564//org…	GO:0001882//nucleoside binding;GO:0036094//small molecule binding;GO:0005488//binding;GO:0097367//carbohydrate derivative binding;GO:0032550//purine ribonucleoside binding;GO:0016211//ammonia ligase activity;GO:0016879//ligase activity, forming carbon-nitrogen bonds;GO:0016874//ligase activity;GO:1901363//heterocyclic compound binding;GO:0097159//organic cyclic compound binding;GO:0003824//cataly…	-
Unigene0013290	1326	56292	63.4397	gi|747093068|ref|XP_011094325.1|	399	2e-135	PREDICTED: alpha carbonic anhydrase 1, chloroplastic [Sesamum indicum]	sp|O04846|ATCA1_ARATH	211	6e-63	Alpha carbonic anhydrase 1, chloroplastic OS=Arabidopsis thaliana GN=ACA1 PE=1 SV=2	At3g52720	211	1e-63	KOG0382	Carbonic anhydrase	K01674//carbonic anhydrase [EC:4.2.1.1]	8e-77	248	tcc:TCM_022604	ko00910//Nitrogen metabolism//Energy metabolism//Metabolism	-	GO:0003824//catalytic activity;GO:0005488//binding;GO:0043167//ion binding;GO:0046872//metal ion binding;GO:0016829//lyase activity;GO:0043169//cation binding	-
Unigene0014495	332	57	0.2566	gi|551571429|ref|XP_005771599.1|	93.2	1e-22	glutamine synthetase, partial [Emiliania huxleyi CCMP1516]	sp|Q86ZU6|GLNA_TUBBO	134	5e-37	Glutamine synthetase OS=Tuber borchii GN=GLN1 PE=2 SV=1	YPR035w	103	1e-26	KOG0683	Glutamine synthetase	K01915//glutamine synthetase [EC:6.3.1.2]	6e-18	82	ccp:CHC_T00005454001	ko01230//Biosynthesis of amino acids//Global and Overview//Metabolism;ko00630//Glyoxylate and dicarboxylate metabolism//Carbohydrate metabolism//Metabolism;ko00250//Alanine, aspartate and glutamate metabolism//Amino acid metabolism//Metabolism;ko00220//Arginine biosynthesis//Amino acid metabolism//Metabolism;ko00910//Nitrogen metabolism//Energy metabolism//Metabolism	GO:0044281//small molecule metabolic process;GO:0006807//nitrogen compound metabolic process;GO:0006520//cellular amino acid metabolic process;GO:0008152//metabolic process;GO:0043436//oxoacid metabolic process;GO:0009064//glutamine family amino acid metabolic process;GO:0006541//glutamine metabolic process;GO:0044763//single-organism cellular process;GO:0044238//primary metabolic process;GO:0019…	GO:0032550//purine ribonucleoside binding;GO:0001882//nucleoside binding;GO:0097367//carbohydrate derivative binding;GO:0005488//binding;GO:0032549//ribonucleoside binding;GO:0097159//organic cyclic compound binding;GO:0016211//ammonia ligase activity;GO:0016874//ligase activity;GO:0003824//catalytic activity;GO:0016879//ligase activity, forming carbon-nitrogen bonds;GO:1901363//heterocyclic comp…	-
Unigene0015467	1644	12437	11.305	gi|747060084|ref|XP_011076454.1|	796	0	PREDICTED: glutamate dehydrogenase A [Sesamum indicum]	sp|O04937|DHEA_NICPL	766	0	Glutamate dehydrogenase A OS=Nicotiana plumbaginifolia GN=GDHA PE=2 SV=1	At5g07440	763	0	KOG2250	Glutamate/leucine/phenylalanine/valine dehydrogenases	K00261//glutamate dehydrogenase (NAD(P)+) [EC:1.4.1.3]	0	777	sly:101246116	ko01200//Carbon metabolism//Global and Overview//Metabolism;ko00250//Alanine, aspartate and glutamate metabolism//Amino acid metabolism//Metabolism;ko00220//Arginine biosynthesis//Amino acid metabolism//Metabolism;ko00910//Nitrogen metabolism//Energy metabolism//Metabolism	GO:0044281//small molecule metabolic process;GO:0051234//establishment of localization;GO:0006725//cellular aromatic compound metabolic process;GO:0010038//response to metal ion;GO:0009308//amine metabolic process;GO:0006520//cellular amino acid metabolic process;GO:0044106//cellular amine metabolic process;GO:0006575//cellular modified amino acid metabolic process;GO:0009072//aromatic amino acid…	GO:0003824//catalytic activity;GO:0032550//purine ribonucleoside binding;GO:0043169//cation binding;GO:1901363//heterocyclic compound binding;GO:0036094//small molecule binding;GO:0005488//binding;GO:0016491//oxidoreductase activity;GO:0097367//carbohydrate derivative binding;GO:0097159//organic cyclic compound binding;GO:0016638//oxidoreductase activity, acting on the CH-NH2 group of donors;GO:0…	GO:0016020//membrane;GO:0005622//intracellular;GO:0044422//organelle part;GO:0043229//intracellular organelle;GO:0031090//organelle membrane;GO:0043226//organelle;GO:0043231//intracellular membrane-bounded organelle;GO:0005623//cell;GO:0044424//intracellular part;GO:0043227//membrane-bounded organelle;GO:0044464//cell part
Unigene0015497	1263	9931	11.7503	gi|747100747|ref|XP_011098474.1|	453	6e-156	PREDICTED: carbonic anhydrase, chloroplastic-like isoform X2 [Sesamum indicum]	sp|P27141|CAHC_TOBAC	397	9e-135	Carbonic anhydrase, chloroplastic OS=Nicotiana tabacum PE=2 SV=1	At3g01500	370	6e-125	KOG1578	Predicted carbonic anhydrase involved in protection against oxidative damage	K01673//carbonic anhydrase [EC:4.2.1.1]	2e-137	405	cit:102616455	ko00910//Nitrogen metabolism//Energy metabolism//Metabolism	GO:0044699//single-organism process	GO:0043169//cation binding;GO:0046872//metal ion binding;GO:0016836//hydro-lyase activity;GO:0046914//transition metal ion binding;GO:0043167//ion binding;GO:0016829//lyase activity;GO:0005488//binding;GO:0003824//catalytic activity;GO:0016835//carbon-oxygen lyase activity	-
Unigene0015754	6035	181535	44.9512	gi|747058164|ref|XP_011075414.1|	2552	0	PREDICTED: ferredoxin-dependent glutamate synthase, chloroplastic [Sesamum indicum]	sp|Q9ZNZ7|GLTB1_ARATH	2287	0	Ferredoxin-dependent glutamate synthase 1, chloroplastic/mitochondrial OS=Arabidopsis thaliana GN=GLU1 PE=1 SV=3	At5g04140	2272	0	KOG0399	Glutamate synthase	K00284//glutamate synthase (ferredoxin) [EC:1.4.7.1]	0	2406	tcc:TCM_024267	ko00630//Glyoxylate and dicarboxylate metabolism//Carbohydrate metabolism//Metabolism;ko00910//Nitrogen metabolism//Energy metabolism//Metabolism	GO:0044699//single-organism process;GO:0009064//glutamine family amino acid metabolic process;GO:0006807//nitrogen compound metabolic process;GO:0044763//single-organism cellular process;GO:0006536//glutamate metabolic process;GO:1901564//organonitrogen compound metabolic process;GO:0044237//cellular metabolic process;GO:1901605//alpha-amino acid metabolic process;GO:0006082//organic acid metabol…	GO:0015930//glutamate synthase activity;GO:0016491//oxidoreductase activity;GO:0016638//oxidoreductase activity, acting on the CH-NH2 group of donors;GO:0003824//catalytic activity	-
Unigene0015902	867	518	0.8928	gi|747085291|ref|XP_011090098.1|	407	4e-141	PREDICTED: alpha carbonic anhydrase 7 [Sesamum indicum]	sp|Q8L817|ATCA7_ARATH	314	3e-105	Alpha carbonic anhydrase 7 OS=Arabidopsis thaliana GN=ACA7 PE=2 SV=1	At1g08080	314	5e-106	KOG0382	Carbonic anhydrase	K01674//carbonic anhydrase [EC:4.2.1.1]	7e-123	360	sly:101264399	ko00910//Nitrogen metabolism//Energy metabolism//Metabolism	-	GO:0005488//binding;GO:0043169//cation binding;GO:0046872//metal ion binding;GO:0043167//ion binding	-
Unigene0016461	1316	307	0.3486	gi|283139168|gb|ADB12589.1|	432	6e-147	glutamine synthetase II [Pseudochlorella pringsheimii]	sp|P0CN84|GLNA_CRYNJ	696	0	Glutamine synthetase OS=Cryptococcus neoformans var. neoformans serotype D (strain JEC21 / ATCC MYA-565) GN=GLN1 PE=2 SV=1	YPR035w	514	0	KOG0683	Glutamine synthetase	K01915//glutamine synthetase [EC:6.3.1.2]	4e-147	432	csl:COCSUDRAFT_23194	ko01230//Biosynthesis of amino acids//Global and Overview//Metabolism;ko00630//Glyoxylate and dicarboxylate metabolism//Carbohydrate metabolism//Metabolism;ko00250//Alanine, aspartate and glutamate metabolism//Amino acid metabolism//Metabolism;ko00220//Arginine biosynthesis//Amino acid metabolism//Metabolism;ko00910//Nitrogen metabolism//Energy metabolism//Metabolism	GO:0043269//regulation of ion transport;GO:0010038//response to metal ion;GO:0006793//phosphorus metabolic process;GO:0009746//response to hexose;GO:0009058//biosynthetic process;GO:0044283//small molecule biosynthetic process;GO:0019362//pyridine nucleotide metabolic process;GO:0010035//response to inorganic substance;GO:0050789//regulation of biological process;GO:0055086//nucleobase-containing…	GO:0016879//ligase activity, forming carbon-nitrogen bonds;GO:0036094//small molecule binding;GO:0016880//acid-ammonia (or amide) ligase activity;GO:0005488//binding;GO:0097159//organic cyclic compound binding;GO:0016211//ammonia ligase activity;GO:0003824//catalytic activity;GO:0016874//ligase activity;GO:1901363//heterocyclic compound binding	GO:0044446//intracellular organelle part;GO:0005737//cytoplasm;GO:0005576//extracellular region;GO:0044464//cell part;GO:0032991//macromolecular complex;GO:0043229//intracellular organelle;GO:0009526//plastid envelope;GO:0031967//organelle envelope;GO:0009507//chloroplast;GO:0030529//ribonucleoprotein complex;GO:0005840//ribosome;GO:0043227//membrane-bounded organelle;GO:0044444//cytoplasmic part…
Unigene0016668	1161	106682	137.315	gi|565399385|ref|XP_006365235.1|	393	6e-134	PREDICTED: carbonic anhydrase, chloroplastic-like isoform X2 [Solanum tuberosum]	sp|P27141|CAHC_TOBAC	347	1e-115	Carbonic anhydrase, chloroplastic OS=Nicotiana tabacum PE=2 SV=1	At5g14740	337	2e-112	KOG1578	Predicted carbonic anhydrase involved in protection against oxidative damage	K01673//carbonic anhydrase [EC:4.2.1.1]	3e-134	393	sot:102604042	ko00910//Nitrogen metabolism//Energy metabolism//Metabolism	GO:0044699//single-organism process	GO:0043169//cation binding;GO:0016836//hydro-lyase activity;GO:0043167//ion binding;GO:0005488//binding;GO:0016829//lyase activity;GO:0016835//carbon-oxygen lyase activity;GO:0003824//catalytic activity;GO:0046914//transition metal ion binding;GO:0046872//metal ion binding	-
Unigene0016812	569	148	0.3887	gi|320041710|gb|ADW08083.1|	91.3	1e-20	carbonic anhydrase 9 [Chlamydomonas reinhardtii]	sp|G0WXL9|CADIL_ACIS1	67	1e-12	Carbon disulfide lyase OS=Acidianus sp. (strain A1-3) GN=csh PE=1 SV=1	--	--	--	--	--	K01673//carbonic anhydrase [EC:4.2.1.1]	4e-22	94.4	vcn:VOLCADRAFT_61240	ko00910//Nitrogen metabolism//Energy metabolism//Metabolism	-	-	-
Unigene0017563	486	109	0.3352	gi|584594523|gb|AHJ10959.1|	256	2e-82	cytosolic glutamine synthetase 1 isoform 1 [Lemna minor]	sp|O00088|GLNA_AGABI	272	1e-89	Glutamine synthetase OS=Agaricus bisporus GN=glnA PE=3 SV=1	SPAC23H4.06	262	2e-86	KOG0683	Glutamine synthetase	K01915//glutamine synthetase [EC:6.3.1.2]	9e-81	250	bvg:104902584	ko01230//Biosynthesis of amino acids//Global and Overview//Metabolism;ko00630//Glyoxylate and dicarboxylate metabolism//Carbohydrate metabolism//Metabolism;ko00250//Alanine, aspartate and glutamate metabolism//Amino acid metabolism//Metabolism;ko00220//Arginine biosynthesis//Amino acid metabolism//Metabolism;ko00910//Nitrogen metabolism//Energy metabolism//Metabolism	GO:1901605//alpha-amino acid metabolic process;GO:0044699//single-organism process;GO:0009987//cellular process;GO:0044710//single-organism metabolic process;GO:0006541//glutamine metabolic process;GO:0044238//primary metabolic process;GO:0044763//single-organism cellular process;GO:0019752//carboxylic acid metabolic process;GO:0006807//nitrogen compound metabolic process;GO:0044281//small molecu…	GO:0003824//catalytic activity;GO:0001883//purine nucleoside binding;GO:0032549//ribonucleoside binding;GO:0016211//ammonia ligase activity;GO:0032550//purine ribonucleoside binding;GO:0097367//carbohydrate derivative binding;GO:0016874//ligase activity;GO:0016880//acid-ammonia (or amide) ligase activity;GO:0097159//organic cyclic compound binding;GO:0036094//small molecule binding;GO:1901363//he…	GO:0005622//intracellular;GO:0044464//cell part;GO:0044424//intracellular part;GO:0005623//cell
Unigene0017682	3061	2252	1.0994	gi|747046092|ref|XP_011097626.1|	1606	0	PREDICTED: nitrate reductase [NADH] 2 [Sesamum indicum]	sp|P36859|NIA_PETHY	1520	0	Nitrate reductase [NADH] OS=Petunia hybrida GN=NIA PE=2 SV=1	At1g37130_1	769	0	KOG0535	Sulfite oxidase, molybdopterin-binding component	K10534//nitrate reductase (NAD(P)H) [EC:1.7.1.1 1.7.1.2 1.7.1.3]	0	1516	vvi:100264320	ko00910//Nitrogen metabolism//Energy metabolism//Metabolism	GO:0044237//cellular metabolic process;GO:2001057//reactive nitrogen species metabolic process;GO:0008152//metabolic process;GO:0071704//organic substance metabolic process;GO:0044699//single-organism process;GO:0009987//cellular process;GO:0006807//nitrogen compound metabolic process;GO:0043436//oxoacid metabolic process;GO:0044763//single-organism cellular process;GO:0042126//nitrate metabolic …	GO:0050662//coenzyme binding;GO:1901363//heterocyclic compound binding;GO:0005488//binding;GO:0048037//cofactor binding;GO:0016661//oxidoreductase activity, acting on other nitrogenous compounds as donors;GO:0036094//small molecule binding;GO:0046872//metal ion binding;GO:1901265//nucleoside phosphate binding;GO:0003824//catalytic activity;GO:0046906//tetrapyrrole binding;GO:0043169//cation bindi…	-
Unigene0017683	3436	270	0.1174	gi|747046092|ref|XP_011097626.1|	958	0	PREDICTED: nitrate reductase [NADH] 2 [Sesamum indicum]	sp|P36859|NIA_PETHY	908	0	Nitrate reductase [NADH] OS=Petunia hybrida GN=NIA PE=2 SV=1	At1g37130_1	560	0	KOG0535	Sulfite oxidase, molybdopterin-binding component	K10534//nitrate reductase (NAD(P)H) [EC:1.7.1.1 1.7.1.2 1.7.1.3]	0	912	tcc:TCM_035019	ko00910//Nitrogen metabolism//Energy metabolism//Metabolism	GO:0008152//metabolic process;GO:0042126//nitrate metabolic process;GO:0044699//single-organism process;GO:0044237//cellular metabolic process;GO:0006082//organic acid metabolic process;GO:0043436//oxoacid metabolic process;GO:2001057//reactive nitrogen species metabolic process;GO:0044281//small molecule metabolic process;GO:0044710//single-organism metabolic process;GO:0009987//cellular process…	GO:0046914//transition metal ion binding;GO:0016661//oxidoreductase activity, acting on other nitrogenous compounds as donors;GO:1901265//nucleoside phosphate binding;GO:1901363//heterocyclic compound binding;GO:0048037//cofactor binding;GO:0050662//coenzyme binding;GO:0000166//nucleotide binding;GO:0016491//oxidoreductase activity;GO:0046872//metal ion binding;GO:0097159//organic cyclic compound…	-
Unigene0017733	1191	18028	22.6201	gi|747058051|ref|XP_011075357.1|	209	5e-62	PREDICTED: alpha carbonic anhydrase 4-like [Sesamum indicum]	sp|F4JIK2|ATCA4_ARATH	174	2e-49	Alpha carbonic anhydrase 4 OS=Arabidopsis thaliana GN=ACA4 PE=3 SV=1	At4g20990	174	3e-50	KOG0382	Carbonic anhydrase	K01674//carbonic anhydrase [EC:4.2.1.1]	1e-58	199	cic:CICLE_v10005610mg	ko00910//Nitrogen metabolism//Energy metabolism//Metabolism	-	GO:0005488//binding;GO:0043169//cation binding;GO:0043167//ion binding;GO:0046872//metal ion binding	-
Unigene0020418	1063	10	0.0141	gi|747062676|ref|XP_011077861.1|	446	4e-155	PREDICTED: alpha carbonic anhydrase 1, chloroplastic-like [Sesamum indicum]	sp|O04846|ATCA1_ARATH	249	6e-79	Alpha carbonic anhydrase 1, chloroplastic OS=Arabidopsis thaliana GN=ACA1 PE=1 SV=2	At3g52720	249	1e-79	KOG0382	Carbonic anhydrase	K01674//carbonic anhydrase [EC:4.2.1.1]	1e-105	319	sot:102602780	ko00910//Nitrogen metabolism//Energy metabolism//Metabolism	-	GO:0043167//ion binding;GO:0005488//binding;GO:0046872//metal ion binding;GO:0043169//cation binding;GO:0003824//catalytic activity;GO:0016829//lyase activity	-
Unigene0021732	357	51	0.2135	gi|373938566|gb|AEY79466.1|	140	2e-38	glutamine synthetase 1 [Dunaliella viridis]	sp|Q96V52|GLNA_EMENI	191	6e-59	Glutamine synthetase OS=Emericella nidulans (strain FGSC A4 / ATCC 38163 / CBS 112.46 / NRRL 194 / M139) GN=glnA PE=3 SV=3	SPAC23H4.06	162	2e-48	KOG0683	Glutamine synthetase	K01915//glutamine synthetase [EC:6.3.1.2]	4e-34	127	cre:CHLREDRAFT_133971	ko01230//Biosynthesis of amino acids//Global and Overview//Metabolism;ko00630//Glyoxylate and dicarboxylate metabolism//Carbohydrate metabolism//Metabolism;ko00250//Alanine, aspartate and glutamate metabolism//Amino acid metabolism//Metabolism;ko00220//Arginine biosynthesis//Amino acid metabolism//Metabolism;ko00910//Nitrogen metabolism//Energy metabolism//Metabolism	GO:0009628//response to abiotic stimulus;GO:0042221//response to chemical;GO:0071704//organic substance metabolic process;GO:0006520//cellular amino acid metabolic process;GO:0044238//primary metabolic process;GO:0009314//response to radiation;GO:0006082//organic acid metabolic process;GO:0006807//nitrogen compound metabolic process;GO:1901700//response to oxygen-containing compound;GO:0044710//s…	GO:0003824//catalytic activity	GO:0044444//cytoplasmic part;GO:0044435//plastid part;GO:0044464//cell part;GO:0043227//membrane-bounded organelle;GO:0005622//intracellular;GO:0005623//cell;GO:0043231//intracellular membrane-bounded organelle;GO:0043226//organelle;GO:0009536//plastid;GO:0044422//organelle part;GO:0009507//chloroplast;GO:0044424//intracellular part;GO:0043229//intracellular organelle;GO:0044446//intracellular or…
Unigene0021733	812	258	0.4748	gi|115451647|ref|NP_001049424.1|	288	2e-93	Os03g0223400 [Oryza sativa Japonica Group]	sp|P32288|GLNA_YEAST	326	8e-109	Glutamine synthetase OS=Saccharomyces cerevisiae (strain ATCC 204508 / S288c) GN=GLN1 PE=1 SV=4	YPR035w	322	6e-108	KOG0683	Glutamine synthetase	K01915//glutamine synthetase [EC:6.3.1.2]	1e-94	291	vcn:VOLCADRAFT_77041	ko01230//Biosynthesis of amino acids//Global and Overview//Metabolism;ko00630//Glyoxylate and dicarboxylate metabolism//Carbohydrate metabolism//Metabolism;ko00250//Alanine, aspartate and glutamate metabolism//Amino acid metabolism//Metabolism;ko00220//Arginine biosynthesis//Amino acid metabolism//Metabolism;ko00910//Nitrogen metabolism//Energy metabolism//Metabolism	GO:0071941//nitrogen cycle metabolic process;GO:0006807//nitrogen compound metabolic process;GO:0008152//metabolic process	GO:0005488//binding;GO:0016880//acid-ammonia (or amide) ligase activity;GO:0016874//ligase activity;GO:0036094//small molecule binding;GO:1901363//heterocyclic compound binding;GO:0016879//ligase activity, forming carbon-nitrogen bonds;GO:0003824//catalytic activity;GO:0097159//organic cyclic compound binding;GO:0016211//ammonia ligase activity	-
Unigene0022420	2161	35705	24.6906	gi|747050127|ref|XP_011071124.1|	693	0	PREDICTED: high affinity nitrate transporter 2.5 [Sesamum indicum]	sp|Q9LPV5|NRT25_ARATH	587	0	High affinity nitrate transporter 2.5 OS=Arabidopsis thaliana GN=NRT2.5 PE=2 SV=1	--	--	--	--	--	K02575//MFS transporter, NNP family, nitrate/nitrite transporter	0	652	tcc:TCM_010451	ko00910//Nitrogen metabolism//Energy metabolism//Metabolism	GO:0044763//single-organism cellular process;GO:0009987//cellular process;GO:0044699//single-organism process	-	GO:0031224//intrinsic component of membrane;GO:0016020//membrane;GO:0044425//membrane part
Unigene0022427	709	96	0.2023	gi|2073448|emb|CAA73366.1|	147	3e-58	glutamine synthetase [Lotus japonicus]	sp|Q42899|GLNA1_LOTJA	147	5e-59	Glutamine synthetase cytosolic isozyme OS=Lotus japonicus GN=GLN1 PE=2 SV=2	At1g66200	142	2e-57	KOG0683	Glutamine synthetase	K01915//glutamine synthetase [EC:6.3.1.2]	2e-57	145	vvi:100266191	ko01230//Biosynthesis of amino acids//Global and Overview//Metabolism;ko00630//Glyoxylate and dicarboxylate metabolism//Carbohydrate metabolism//Metabolism;ko00250//Alanine, aspartate and glutamate metabolism//Amino acid metabolism//Metabolism;ko00220//Arginine biosynthesis//Amino acid metabolism//Metabolism;ko00910//Nitrogen metabolism//Energy metabolism//Metabolism	GO:0006520//cellular amino acid metabolic process;GO:0006807//nitrogen compound metabolic process;GO:0044238//primary metabolic process;GO:0008152//metabolic process;GO:0044699//single-organism process;GO:0044281//small molecule metabolic process;GO:0009064//glutamine family amino acid metabolic process;GO:1901564//organonitrogen compound metabolic process;GO:0006541//glutamine metabolic process;…	GO:0001882//nucleoside binding;GO:0032550//purine ribonucleoside binding;GO:0016879//ligase activity, forming carbon-nitrogen bonds;GO:1901363//heterocyclic compound binding;GO:0001883//purine nucleoside binding;GO:0005488//binding;GO:0097159//organic cyclic compound binding;GO:0016880//acid-ammonia (or amide) ligase activity;GO:0032549//ribonucleoside binding;GO:0036094//small molecule binding;G…	GO:0044464//cell part;GO:0005623//cell;GO:0005622//intracellular;GO:0044424//intracellular part
Unigene0022428	1380	4883	5.2877	gi|747053980|ref|XP_011073176.1|	684	0	PREDICTED: glutamine synthetase nodule isozyme-like [Sesamum indicum]	sp|P51118|GLNA1_VITVI	681	0	Glutamine synthetase cytosolic isozyme 1 OS=Vitis vinifera GN=GS1-1 PE=2 SV=1	At5g37600	659	0	KOG0683	Glutamine synthetase	K01915//glutamine synthetase [EC:6.3.1.2]	0	681	vvi:100266191	ko01230//Biosynthesis of amino acids//Global and Overview//Metabolism;ko00630//Glyoxylate and dicarboxylate metabolism//Carbohydrate metabolism//Metabolism;ko00250//Alanine, aspartate and glutamate metabolism//Amino acid metabolism//Metabolism;ko00220//Arginine biosynthesis//Amino acid metabolism//Metabolism;ko00910//Nitrogen metabolism//Energy metabolism//Metabolism	GO:0071941//nitrogen cycle metabolic process;GO:1901605//alpha-amino acid metabolic process;GO:0044238//primary metabolic process;GO:0009987//cellular process;GO:0071704//organic substance metabolic process;GO:0044237//cellular metabolic process;GO:0044699//single-organism process;GO:0006082//organic acid metabolic process;GO:0009064//glutamine family amino acid metabolic process;GO:0008152//meta…	GO:0032550//purine ribonucleoside binding;GO:0016211//ammonia ligase activity;GO:0003824//catalytic activity;GO:1901363//heterocyclic compound binding;GO:0016880//acid-ammonia (or amide) ligase activity;GO:0001883//purine nucleoside binding;GO:0032549//ribonucleoside binding;GO:0016874//ligase activity;GO:0001882//nucleoside binding;GO:0097159//organic cyclic compound binding;GO:0036094//small mo…	GO:0005623//cell;GO:0005622//intracellular;GO:0044464//cell part;GO:0044424//intracellular part
Unigene0022429	853	18	0.0315	gi|67423358|dbj|BAD99525.1|	457	1e-159	glutamine synthetase [Camellia sinensis]	sp|P51118|GLNA1_VITVI	456	1e-159	Glutamine synthetase cytosolic isozyme 1 OS=Vitis vinifera GN=GS1-1 PE=2 SV=1	At5g37600	438	1e-153	KOG0683	Glutamine synthetase	K01915//glutamine synthetase [EC:6.3.1.2]	3e-159	456	vvi:100266191	ko01230//Biosynthesis of amino acids//Global and Overview//Metabolism;ko00630//Glyoxylate and dicarboxylate metabolism//Carbohydrate metabolism//Metabolism;ko00250//Alanine, aspartate and glutamate metabolism//Amino acid metabolism//Metabolism;ko00220//Arginine biosynthesis//Amino acid metabolism//Metabolism;ko00910//Nitrogen metabolism//Energy metabolism//Metabolism	GO:0044281//small molecule metabolic process;GO:1901605//alpha-amino acid metabolic process;GO:0071941//nitrogen cycle metabolic process;GO:0009064//glutamine family amino acid metabolic process;GO:0071704//organic substance metabolic process;GO:0009987//cellular process;GO:0006541//glutamine metabolic process;GO:0044710//single-organism metabolic process;GO:0044238//primary metabolic process;GO:…	GO:1901363//heterocyclic compound binding;GO:0016880//acid-ammonia (or amide) ligase activity;GO:0016211//ammonia ligase activity;GO:0003824//catalytic activity;GO:0005488//binding;GO:0016874//ligase activity;GO:0001882//nucleoside binding;GO:0016879//ligase activity, forming carbon-nitrogen bonds;GO:0036094//small molecule binding;GO:0032550//purine ribonucleoside binding;GO:0097159//organic cyc…	GO:0005622//intracellular;GO:0005623//cell;GO:0044464//cell part;GO:0044424//intracellular part
Unigene0023336	1463	462	0.4719	gi|298708003|emb|CBJ30365.1|	437	4e-148	Glutamate ammonia ligase [Ectocarpus siliculosus]	sp|Q96V52|GLNA_EMENI	560	0	Glutamine synthetase OS=Emericella nidulans (strain FGSC A4 / ATCC 38163 / CBS 112.46 / NRRL 194 / M139) GN=glnA PE=3 SV=3	YPR035w	518	0	KOG0683	Glutamine synthetase	K01915//glutamine synthetase [EC:6.3.1.2]	1e-143	424	sita:101772334	ko01230//Biosynthesis of amino acids//Global and Overview//Metabolism;ko00630//Glyoxylate and dicarboxylate metabolism//Carbohydrate metabolism//Metabolism;ko00250//Alanine, aspartate and glutamate metabolism//Amino acid metabolism//Metabolism;ko00220//Arginine biosynthesis//Amino acid metabolism//Metabolism;ko00910//Nitrogen metabolism//Energy metabolism//Metabolism	GO:0008152//metabolic process;GO:0071941//nitrogen cycle metabolic process;GO:0006807//nitrogen compound metabolic process	GO:0036094//small molecule binding;GO:0016874//ligase activity;GO:0003824//catalytic activity;GO:0016211//ammonia ligase activity;GO:1901363//heterocyclic compound binding;GO:0005488//binding;GO:0016879//ligase activity, forming carbon-nitrogen bonds;GO:0016880//acid-ammonia (or amide) ligase activity;GO:0097159//organic cyclic compound binding	-
Unigene0023344	592	177	0.4468	gi|747093630|ref|XP_011094630.1|	345	2e-114	PREDICTED: high affinity nitrate transporter 2.4-like [Sesamum indicum]	sp|Q9FJH8|NRT24_ARATH	330	2e-109	High affinity nitrate transporter 2.4 OS=Arabidopsis thaliana GN=NRT2.4 PE=2 SV=1	--	--	--	--	--	K02575//MFS transporter, NNP family, nitrate/nitrite transporter	7e-114	342	pmum:103325815	ko00910//Nitrogen metabolism//Energy metabolism//Metabolism	GO:0009987//cellular process;GO:0044763//single-organism cellular process;GO:0044699//single-organism process	-	GO:0016020//membrane;GO:0044425//membrane part;GO:0031224//intrinsic component of membrane
Unigene0023345	593	143	0.3604	gi|747093630|ref|XP_011094630.1|	370	2e-124	PREDICTED: high affinity nitrate transporter 2.4-like [Sesamum indicum]	sp|Q9FJH8|NRT24_ARATH	328	1e-108	High affinity nitrate transporter 2.4 OS=Arabidopsis thaliana GN=NRT2.4 PE=2 SV=1	--	--	--	--	--	K02575//MFS transporter, NNP family, nitrate/nitrite transporter	2e-118	354	rcu:RCOM_1355110	ko00910//Nitrogen metabolism//Energy metabolism//Metabolism	GO:0009987//cellular process;GO:0044699//single-organism process;GO:0044763//single-organism cellular process	-	GO:0016020//membrane;GO:0031224//intrinsic component of membrane;GO:0044425//membrane part
Unigene0023838	998	52628	78.8033	gi|747087454|ref|XP_011091269.1|	311	5e-104	PREDICTED: cyanate hydratase [Sesamum indicum]	sp|A5BJL8|CYNS_VITVI	278	4e-92	Cyanate hydratase OS=Vitis vinifera GN=CYN PE=3 SV=1	--	--	--	--	--	K01725//cyanate lyase [EC:4.2.1.104]	3e-92	280	jcu:105641625	ko00910//Nitrogen metabolism//Energy metabolism//Metabolism	GO:0006807//nitrogen compound metabolic process;GO:0044699//single-organism process;GO:0008152//metabolic process;GO:0044237//cellular metabolic process;GO:0034641//cellular nitrogen compound metabolic process;GO:0009439//cyanate metabolic process;GO:0044763//single-organism cellular process;GO:0044710//single-organism metabolic process;GO:0009987//cellular process;GO:0044281//small molecule meta…	GO:0016829//lyase activity;GO:0003824//catalytic activity;GO:0097159//organic cyclic compound binding;GO:0003677//DNA binding;GO:0005515//protein binding;GO:1901363//heterocyclic compound binding;GO:0003676//nucleic acid binding;GO:0016840//carbon-nitrogen lyase activity;GO:0005488//binding	GO:0044444//cytoplasmic part;GO:0005622//intracellular;GO:0044464//cell part;GO:0005623//cell;GO:0005737//cytoplasm;GO:0044424//intracellular part
Unigene0029976	2997	114648	57.166	gi|747086629|ref|XP_011090823.1|	822	0	PREDICTED: glutamine synthetase leaf isozyme, chloroplastic [Sesamum indicum]	sp|P15102|GLNA4_PHAVU	783	0	Glutamine synthetase leaf isozyme, chloroplastic OS=Phaseolus vulgaris PE=2 SV=1	At5g35630	753	0	KOG0683	Glutamine synthetase	K01915//glutamine synthetase [EC:6.3.1.2]	0	802	sly:543998	ko01230//Biosynthesis of amino acids//Global and Overview//Metabolism;ko00630//Glyoxylate and dicarboxylate metabolism//Carbohydrate metabolism//Metabolism;ko00250//Alanine, aspartate and glutamate metabolism//Amino acid metabolism//Metabolism;ko00220//Arginine biosynthesis//Amino acid metabolism//Metabolism;ko00910//Nitrogen metabolism//Energy metabolism//Metabolism	GO:0032502//developmental process;GO:1901566//organonitrogen compound biosynthetic process;GO:0006541//glutamine metabolic process;GO:1902578//single-organism localization;GO:0006790//sulfur compound metabolic process;GO:0009642//response to light intensity;GO:0071704//organic substance metabolic process;GO:0009064//glutamine family amino acid metabolic process;GO:0009743//response to carbohydrat…	GO:0097159//organic cyclic compound binding;GO:0032549//ribonucleoside binding;GO:0032550//purine ribonucleoside binding;GO:0005488//binding;GO:0016874//ligase activity;GO:0016880//acid-ammonia (or amide) ligase activity;GO:0001883//purine nucleoside binding;GO:0097367//carbohydrate derivative binding;GO:0003824//catalytic activity;GO:1901363//heterocyclic compound binding;GO:0016879//ligase acti…	GO:0043229//intracellular organelle;GO:0031967//organelle envelope;GO:0044434//chloroplast part;GO:0005576//extracellular region;GO:0009532//plastid stroma;GO:0005737//cytoplasm;GO:0044435//plastid part;GO:0044464//cell part;GO:0009536//plastid;GO:0044446//intracellular organelle part;GO:0043226//organelle;GO:0044424//intracellular part;GO:0005623//cell;GO:0043227//membrane-bounded organelle;GO:0…
Unigene0030019	1872	7162	5.7172	gi|747075459|ref|XP_011084766.1|	483	0	PREDICTED: glutamate dehydrogenase A-like [Sesamum indicum]	sp|O04937|DHEA_NICPL	464	0	Glutamate dehydrogenase A OS=Nicotiana plumbaginifolia GN=GDHA PE=2 SV=1	At5g07440	457	0	KOG2250	Glutamate/leucine/phenylalanine/valine dehydrogenases	K00261//glutamate dehydrogenase (NAD(P)+) [EC:1.4.1.3]	0	481	tcc:TCM_014809	ko01200//Carbon metabolism//Global and Overview//Metabolism;ko00250//Alanine, aspartate and glutamate metabolism//Amino acid metabolism//Metabolism;ko00220//Arginine biosynthesis//Amino acid metabolism//Metabolism;ko00910//Nitrogen metabolism//Energy metabolism//Metabolism	GO:0044710//single-organism metabolic process;GO:0006807//nitrogen compound metabolic process;GO:0006520//cellular amino acid metabolic process;GO:0044238//primary metabolic process;GO:0006725//cellular aromatic compound metabolic process;GO:0019752//carboxylic acid metabolic process;GO:0044763//single-organism cellular process;GO:0006576//cellular biogenic amine metabolic process;GO:0009987//cel…	GO:0046914//transition metal ion binding;GO:0003824//catalytic activity;GO:0001882//nucleoside binding;GO:0043169//cation binding;GO:0001883//purine nucleoside binding;GO:0032549//ribonucleoside binding;GO:0016638//oxidoreductase activity, acting on the CH-NH2 group of donors;GO:0036094//small molecule binding;GO:1901363//heterocyclic compound binding;GO:0032550//purine ribonucleoside binding;GO:…	GO:0044424//intracellular part;GO:0005622//intracellular;GO:0044422//organelle part;GO:0043231//intracellular membrane-bounded organelle;GO:0044464//cell part;GO:0005623//cell;GO:0043227//membrane-bounded organelle;GO:0031090//organelle membrane;GO:0016020//membrane;GO:0043226//organelle;GO:0043229//intracellular organelle
Unigene0030020	587	28	0.0713	gi|703147707|ref|XP_010109148.1|	125	2e-31	Glutamate dehydrogenase 2 [Morus notabilis]	sp|O04937|DHEA_NICPL	121	4e-31	Glutamate dehydrogenase A OS=Nicotiana plumbaginifolia GN=GDHA PE=2 SV=1	At5g07440	117	2e-30	KOG2250	Glutamate/leucine/phenylalanine/valine dehydrogenases	K00261//glutamate dehydrogenase (NAD(P)+) [EC:1.4.1.3]	6e-31	122	cmo:103504697	ko01200//Carbon metabolism//Global and Overview//Metabolism;ko00250//Alanine, aspartate and glutamate metabolism//Amino acid metabolism//Metabolism;ko00220//Arginine biosynthesis//Amino acid metabolism//Metabolism;ko00910//Nitrogen metabolism//Energy metabolism//Metabolism	GO:0019752//carboxylic acid metabolic process;GO:0006725//cellular aromatic compound metabolic process;GO:0044763//single-organism cellular process;GO:1901564//organonitrogen compound metabolic process;GO:0006576//cellular biogenic amine metabolic process;GO:0051234//establishment of localization;GO:0008152//metabolic process;GO:0009308//amine metabolic process;GO:0009987//cellular process;GO:000…	GO:0016491//oxidoreductase activity;GO:0097159//organic cyclic compound binding;GO:0003824//catalytic activity;GO:0032549//ribonucleoside binding;GO:0001883//purine nucleoside binding;GO:0043167//ion binding;GO:0032550//purine ribonucleoside binding;GO:0043169//cation binding;GO:0097367//carbohydrate derivative binding;GO:0016639//oxidoreductase activity, acting on the CH-NH2 group of donors, NAD…	GO:0044464//cell part;GO:0043227//membrane-bounded organelle;GO:0016020//membrane;GO:0031090//organelle membrane;GO:0044424//intracellular part;GO:0043226//organelle;GO:0044422//organelle part;GO:0005623//cell;GO:0005622//intracellular;GO:0043229//intracellular organelle;GO:0043231//intracellular membrane-bounded organelle
Unigene0030341	1838	11898	9.6736	gi|747081325|ref|XP_011087942.1|	414	9e-139	PREDICTED: beta carbonic anhydrase 5, chloroplastic isoform X2 [Sesamum indicum]	sp|Q94CE3|BCA5_ARATH	313	5e-100	Beta carbonic anhydrase 5, chloroplastic OS=Arabidopsis thaliana GN=BCA5 PE=2 SV=1	At1g58180	231	7e-70	KOG1578	Predicted carbonic anhydrase involved in protection against oxidative damage	K01673//carbonic anhydrase [EC:4.2.1.1]	2e-111	344	tcc:TCM_007383	ko00910//Nitrogen metabolism//Energy metabolism//Metabolism	-	GO:0003824//catalytic activity;GO:0016829//lyase activity	-
Unigene0033551	1591	25052	23.5305	gi|747050055|ref|XP_011071084.1|	401	1e-134	PREDICTED: carbonic anhydrase 2-like [Sesamum indicum]	sp|Q94CE4|BCA4_ARATH	332	2e-108	Beta carbonic anhydrase 4 OS=Arabidopsis thaliana GN=BCA4 PE=1 SV=1	At1g70410	332	3e-109	KOG1578	Predicted carbonic anhydrase involved in protection against oxidative damage	K01673//carbonic anhydrase [EC:4.2.1.1]	1e-126	379	sot:102604042	ko00910//Nitrogen metabolism//Energy metabolism//Metabolism	-	GO:0003824//catalytic activity;GO:0016829//lyase activity	-
Unigene0033552	564	640	1.6957	gi|747050055|ref|XP_011071084.1|	79	1e-15	PREDICTED: carbonic anhydrase 2-like [Sesamum indicum]	sp|P46510|CAHX_FLABI	75.5	4e-15	Carbonic anhydrase OS=Flaveria bidentis PE=2 SV=2	At5g14740	74.7	1e-15	KOG1578	Predicted carbonic anhydrase involved in protection against oxidative damage	K01673//carbonic anhydrase [EC:4.2.1.1]	2e-16	77.4	pop:POPTR_0010s05030g	ko00910//Nitrogen metabolism//Energy metabolism//Metabolism	GO:0044699//single-organism process	GO:0005488//binding;GO:0016836//hydro-lyase activity;GO:0016829//lyase activity;GO:0043167//ion binding;GO:0016835//carbon-oxygen lyase activity;GO:0043169//cation binding;GO:0046914//transition metal ion binding;GO:0003824//catalytic activity;GO:0046872//metal ion binding	-
Unigene0036168	1634	24185	22.1183	gi|222840535|gb|ACM68705.1|	784	0	formamidase [Lupinus albus]	sp|Q50228|FMDA_METME	442	1e-149	Formamidase OS=Methylophilus methylotrophus GN=fmdA PE=1 SV=1	--	--	--	--	--	K01455//formamidase [EC:3.5.1.49]	0	803	sot:102591839	ko01200//Carbon metabolism//Global and Overview//Metabolism;ko00630//Glyoxylate and dicarboxylate metabolism//Carbohydrate metabolism//Metabolism;ko00460//Cyanoamino acid metabolism//Metabolism of other amino acids//Metabolism;ko00910//Nitrogen metabolism//Energy metabolism//Metabolism	-	GO:0003824//catalytic activity;GO:0016787//hydrolase activity;GO:0016810//hydrolase activity, acting on carbon-nitrogen (but not peptide) bonds	-
Unigene0036169	1768	4367	3.6911	gi|590705622|ref|XP_007047490.1|	778	0	Acetamidase/Formamidase family protein isoform 2 [Theobroma cacao]	sp|Q50228|FMDA_METME	427	5e-143	Formamidase OS=Methylophilus methylotrophus GN=fmdA PE=1 SV=1	--	--	--	--	--	K01455//formamidase [EC:3.5.1.49]	0	795	sot:102591839	ko01200//Carbon metabolism//Global and Overview//Metabolism;ko00630//Glyoxylate and dicarboxylate metabolism//Carbohydrate metabolism//Metabolism;ko00460//Cyanoamino acid metabolism//Metabolism of other amino acids//Metabolism;ko00910//Nitrogen metabolism//Energy metabolism//Metabolism	-	GO:0016810//hydrolase activity, acting on carbon-nitrogen (but not peptide) bonds;GO:0016787//hydrolase activity;GO:0003824//catalytic activity	-
Unigene0036259	676	557	1.2313	gi|747085291|ref|XP_011090098.1|	313	4e-105	PREDICTED: alpha carbonic anhydrase 7 [Sesamum indicum]	sp|Q8L817|ATCA7_ARATH	254	2e-82	Alpha carbonic anhydrase 7 OS=Arabidopsis thaliana GN=ACA7 PE=2 SV=1	At1g08080	254	3e-83	KOG0382	Carbonic anhydrase	K01674//carbonic anhydrase [EC:4.2.1.1]	3e-93	282	sly:101264399	ko00910//Nitrogen metabolism//Energy metabolism//Metabolism	GO:0044237//cellular metabolic process;GO:0008152//metabolic process;GO:0009987//cellular process	GO:0005488//binding;GO:0016836//hydro-lyase activity;GO:0016835//carbon-oxygen lyase activity;GO:0043169//cation binding;GO:0043167//ion binding;GO:0046872//metal ion binding;GO:0003824//catalytic activity;GO:0016829//lyase activity;GO:0046914//transition metal ion binding	-
Unigene0036965	1547	498	0.4811	gi|747052695|ref|XP_011072474.1|	88.2	3e-16	PREDICTED: LOW QUALITY PROTEIN: NADP-specific glutamate dehydrogenase [Sesamum indicum]	--	--	--	--	At1g51720	76.3	4e-14	KOG2250	Glutamate/leucine/phenylalanine/valine dehydrogenases	K00262//glutamate dehydrogenase (NADP+) [EC:1.4.1.4]	1e-16	84.7	pvu:PHAVU_010G1420000	ko00250//Alanine, aspartate and glutamate metabolism//Amino acid metabolism//Metabolism;ko00220//Arginine biosynthesis//Amino acid metabolism//Metabolism;ko00910//Nitrogen metabolism//Energy metabolism//Metabolism	GO:0034641//cellular nitrogen compound metabolic process;GO:0044271//cellular nitrogen compound biosynthetic process;GO:0044249//cellular biosynthetic process;GO:0042401//cellular biogenic amine biosynthetic process;GO:0043170//macromolecule metabolic process;GO:0009308//amine metabolic process;GO:0043436//oxoacid metabolic process;GO:0008152//metabolic process;GO:0044238//primary metabolic proce…	GO:0016639//oxidoreductase activity, acting on the CH-NH2 group of donors, NAD or NADP as acceptor;GO:0016491//oxidoreductase activity;GO:0016638//oxidoreductase activity, acting on the CH-NH2 group of donors;GO:0003824//catalytic activity	-
Unigene0036970	3357	18810	8.3733	gi|747052695|ref|XP_011072474.1|	1205	0	PREDICTED: LOW QUALITY PROTEIN: NADP-specific glutamate dehydrogenase [Sesamum indicum]	sp|P28724|DHE4_GIAIN	414	3e-131	NADP-specific glutamate dehydrogenase OS=Giardia intestinalis PE=2 SV=1	At1g51720	1008	0	KOG2250	Glutamate/leucine/phenylalanine/valine dehydrogenases	K00262//glutamate dehydrogenase (NADP+) [EC:1.4.1.4]	0	1133	sot:102590630	ko00250//Alanine, aspartate and glutamate metabolism//Amino acid metabolism//Metabolism;ko00220//Arginine biosynthesis//Amino acid metabolism//Metabolism;ko00910//Nitrogen metabolism//Energy metabolism//Metabolism	GO:0043436//oxoacid metabolic process;GO:0009309//amine biosynthetic process;GO:0009058//biosynthetic process;GO:0010410//hemicellulose metabolic process;GO:0006576//cellular biogenic amine metabolic process;GO:0044699//single-organism process;GO:0044710//single-organism metabolic process;GO:0009987//cellular process;GO:0044237//cellular metabolic process;GO:0005976//polysaccharide metabolic proc…	GO:0016639//oxidoreductase activity, acting on the CH-NH2 group of donors, NAD or NADP as acceptor;GO:0016491//oxidoreductase activity;GO:0003824//catalytic activity;GO:0016638//oxidoreductase activity, acting on the CH-NH2 group of donors	-
Unigene0039720	1665	160278	143.853	gi|697111925|ref|XP_009609837.1|	608	0	PREDICTED: glutamate synthase [NADH], amyloplastic-like [Nicotiana tomentosiformis]	sp|Q03460|GLSN_MEDSA	579	0	Glutamate synthase [NADH], amyloplastic OS=Medicago sativa PE=1 SV=1	At5g53460	573	0	KOG0399	Glutamate synthase	K00264//glutamate synthase (NADPH/NADH) [EC:1.4.1.13 1.4.1.14]	0	618	tcc:TCM_015379	ko01230//Biosynthesis of amino acids//Global and Overview//Metabolism;ko00250//Alanine, aspartate and glutamate metabolism//Amino acid metabolism//Metabolism;ko00910//Nitrogen metabolism//Energy metabolism//Metabolism	GO:0044699//single-organism process;GO:0044281//small molecule metabolic process;GO:0043648//dicarboxylic acid metabolic process;GO:0046394//carboxylic acid biosynthetic process;GO:0009084//glutamine family amino acid biosynthetic process;GO:0006807//nitrogen compound metabolic process;GO:0008152//metabolic process;GO:0009058//biosynthetic process;GO:0009064//glutamine family amino acid metabolic…	GO:1901265//nucleoside phosphate binding;GO:0097367//carbohydrate derivative binding;GO:0005488//binding;GO:1901363//heterocyclic compound binding;GO:0051536//iron-sulfur cluster binding;GO:0003824//catalytic activity;GO:0097159//organic cyclic compound binding;GO:0043169//cation binding;GO:0000166//nucleotide binding;GO:0046872//metal ion binding;GO:0015930//glutamate synthase activity;GO:001649…	GO:0009536//plastid;GO:0044464//cell part;GO:0043226//organelle;GO:0044435//plastid part;GO:0005623//cell;GO:0043229//intracellular organelle;GO:0009532//plastid stroma;GO:0044424//intracellular part;GO:0005622//intracellular;GO:0044444//cytoplasmic part;GO:0044422//organelle part;GO:0005737//cytoplasm;GO:0044446//intracellular organelle part;GO:0043231//intracellular membrane-bounded organelle;G…
Unigene0041325	845	1802	3.1868	gi|568846484|ref|XP_006477083.1|	53.9	1e-14	PREDICTED: glutamate dehydrogenase 2-like isoform X4 [Citrus sinensis]	sp|O04937|DHEA_NICPL	66.2	5e-11	Glutamate dehydrogenase A OS=Nicotiana plumbaginifolia GN=GDHA PE=2 SV=1	At5g18170	48.9	9e-12	KOG2250	Glutamate/leucine/phenylalanine/valine dehydrogenases	K00261//glutamate dehydrogenase (NAD(P)+) [EC:1.4.1.3]	4e-13	52.4	sot:102586580	ko01200//Carbon metabolism//Global and Overview//Metabolism;ko00250//Alanine, aspartate and glutamate metabolism//Amino acid metabolism//Metabolism;ko00220//Arginine biosynthesis//Amino acid metabolism//Metabolism;ko00910//Nitrogen metabolism//Energy metabolism//Metabolism	-	GO:0003824//catalytic activity;GO:0016491//oxidoreductase activity	-
Unigene0043813	547	66	0.1803	gi|298708003|emb|CBJ30365.1|	236	2e-74	Glutamate ammonia ligase [Ectocarpus siliculosus]	sp|Q96V52|GLNA_EMENI	281	1e-92	Glutamine synthetase OS=Emericella nidulans (strain FGSC A4 / ATCC 38163 / CBS 112.46 / NRRL 194 / M139) GN=glnA PE=3 SV=3	SPAC23H4.06	265	3e-87	KOG0683	Glutamine synthetase	K01915//glutamine synthetase [EC:6.3.1.2]	3e-72	229	csv:101213413	ko01230//Biosynthesis of amino acids//Global and Overview//Metabolism;ko00630//Glyoxylate and dicarboxylate metabolism//Carbohydrate metabolism//Metabolism;ko00250//Alanine, aspartate and glutamate metabolism//Amino acid metabolism//Metabolism;ko00220//Arginine biosynthesis//Amino acid metabolism//Metabolism;ko00910//Nitrogen metabolism//Energy metabolism//Metabolism	GO:0044281//small molecule metabolic process;GO:0043436//oxoacid metabolic process;GO:0044237//cellular metabolic process;GO:0006541//glutamine metabolic process;GO:0071704//organic substance metabolic process;GO:0044238//primary metabolic process;GO:1901564//organonitrogen compound metabolic process;GO:0009987//cellular process;GO:0044699//single-organism process;GO:0006082//organic acid metabol…	GO:0036094//small molecule binding;GO:0032549//ribonucleoside binding;GO:0005488//binding;GO:0016880//acid-ammonia (or amide) ligase activity;GO:0001883//purine nucleoside binding;GO:0097367//carbohydrate derivative binding;GO:0003824//catalytic activity;GO:0016211//ammonia ligase activity;GO:0016874//ligase activity;GO:0001882//nucleoside binding;GO:0032550//purine ribonucleoside binding;GO:1901…	-
Unigene0043878	396	49	0.1849	gi|585109240|gb|EWM27066.1|	125	2e-32	glutamate ammonia ligase [Nannochloropsis gaditana]	sp|Q96UV5|GLNA_HEBCY	211	2e-66	Glutamine synthetase OS=Hebeloma cylindrosporum GN=GLN1 PE=2 SV=1	YPR035w	149	4e-43	KOG0683	Glutamine synthetase	K01915//glutamine synthetase [EC:6.3.1.2]	4e-28	112	sly:543998	ko01230//Biosynthesis of amino acids//Global and Overview//Metabolism;ko00630//Glyoxylate and dicarboxylate metabolism//Carbohydrate metabolism//Metabolism;ko00250//Alanine, aspartate and glutamate metabolism//Amino acid metabolism//Metabolism;ko00220//Arginine biosynthesis//Amino acid metabolism//Metabolism;ko00910//Nitrogen metabolism//Energy metabolism//Metabolism	GO:0019752//carboxylic acid metabolic process;GO:0006520//cellular amino acid metabolic process;GO:0044699//single-organism process;GO:0009628//response to abiotic stimulus;GO:0008152//metabolic process;GO:0044281//small molecule metabolic process;GO:0050896//response to stimulus;GO:1901564//organonitrogen compound metabolic process;GO:0006807//nitrogen compound metabolic process;GO:0009987//cell…	GO:0003824//catalytic activity	GO:0005737//cytoplasm;GO:0044464//cell part;GO:0043231//intracellular membrane-bounded organelle;GO:0005623//cell;GO:0044424//intracellular part;GO:0043229//intracellular organelle;GO:0009507//chloroplast;GO:0043227//membrane-bounded organelle;GO:0009536//plastid;GO:0044444//cytoplasmic part;GO:0005622//intracellular;GO:0043226//organelle
Unigene0044261	1489	262213	263.159	gi|747077495|ref|XP_011085871.1|	677	0	PREDICTED: glutamine synthetase cytosolic isozyme [Sesamum indicum]	sp|P32289|GLNA_VIGAC	667	0	Glutamine synthetase nodule isozyme OS=Vigna aconitifolia PE=2 SV=1	At5g37600	649	0	KOG0683	Glutamine synthetase	K01915//glutamine synthetase [EC:6.3.1.2]	0	672	jcu:105645431	ko01230//Biosynthesis of amino acids//Global and Overview//Metabolism;ko00630//Glyoxylate and dicarboxylate metabolism//Carbohydrate metabolism//Metabolism;ko00250//Alanine, aspartate and glutamate metabolism//Amino acid metabolism//Metabolism;ko00220//Arginine biosynthesis//Amino acid metabolism//Metabolism;ko00910//Nitrogen metabolism//Energy metabolism//Metabolism	GO:0006520//cellular amino acid metabolic process;GO:0044699//single-organism process;GO:0006807//nitrogen compound metabolic process;GO:0006082//organic acid metabolic process;GO:0071704//organic substance metabolic process;GO:0043436//oxoacid metabolic process;GO:0006541//glutamine metabolic process;GO:0008152//metabolic process;GO:0044710//single-organism metabolic process;GO:0044237//cellular…	GO:0001882//nucleoside binding;GO:1901363//heterocyclic compound binding;GO:0032549//ribonucleoside binding;GO:0003824//catalytic activity;GO:0016874//ligase activity;GO:0036094//small molecule binding;GO:0005488//binding;GO:0016880//acid-ammonia (or amide) ligase activity;GO:0032550//purine ribonucleoside binding;GO:0016879//ligase activity, forming carbon-nitrogen bonds;GO:0097159//organic cycl…	GO:0005623//cell;GO:0044424//intracellular part;GO:0005622//intracellular;GO:0044464//cell part
Unigene0044556	348	42	0.1804	gi|585109240|gb|EWM27066.1|	115	3e-29	glutamate ammonia ligase [Nannochloropsis gaditana]	sp|O00088|GLNA_AGABI	189	3e-58	Glutamine synthetase OS=Agaricus bisporus GN=glnA PE=3 SV=1	YPR035w	137	3e-39	KOG0683	Glutamine synthetase	K01915//glutamine synthetase [EC:6.3.1.2]	2e-25	103	csl:COCSUDRAFT_23194	ko01230//Biosynthesis of amino acids//Global and Overview//Metabolism;ko00630//Glyoxylate and dicarboxylate metabolism//Carbohydrate metabolism//Metabolism;ko00250//Alanine, aspartate and glutamate metabolism//Amino acid metabolism//Metabolism;ko00220//Arginine biosynthesis//Amino acid metabolism//Metabolism;ko00910//Nitrogen metabolism//Energy metabolism//Metabolism	GO:0008152//metabolic process;GO:0006807//nitrogen compound metabolic process	GO:0005488//binding;GO:0016874//ligase activity;GO:1901363//heterocyclic compound binding;GO:0003824//catalytic activity;GO:0036094//small molecule binding;GO:0097159//organic cyclic compound binding	GO:0043229//intracellular organelle;GO:0043227//membrane-bounded organelle;GO:0044424//intracellular part;GO:0005622//intracellular;GO:0043231//intracellular membrane-bounded organelle;GO:0005623//cell;GO:0043226//organelle;GO:0044464//cell part
Unigene0045405	1284	8317	9.6797	gi|743916430|ref|XP_011002191.1|	690	0	PREDICTED: glutamine synthetase cytosolic isozyme 1 [Populus euphratica]	sp|P51119|GLNA2_VITVI	681	0	Glutamine synthetase cytosolic isozyme 2 OS=Vitis vinifera GN=GS1-2 PE=2 SV=1	At5g37600	669	0	KOG0683	Glutamine synthetase	K01915//glutamine synthetase [EC:6.3.1.2]	0	689	jcu:105645431	ko01230//Biosynthesis of amino acids//Global and Overview//Metabolism;ko00630//Glyoxylate and dicarboxylate metabolism//Carbohydrate metabolism//Metabolism;ko00250//Alanine, aspartate and glutamate metabolism//Amino acid metabolism//Metabolism;ko00220//Arginine biosynthesis//Amino acid metabolism//Metabolism;ko00910//Nitrogen metabolism//Energy metabolism//Metabolism	GO:0009064//glutamine family amino acid metabolic process;GO:0043436//oxoacid metabolic process;GO:0006541//glutamine metabolic process;GO:0006807//nitrogen compound metabolic process;GO:0044763//single-organism cellular process;GO:1901564//organonitrogen compound metabolic process;GO:0019752//carboxylic acid metabolic process;GO:0044710//single-organism metabolic process;GO:0009987//cellular pro…	GO:0005488//binding;GO:0097159//organic cyclic compound binding;GO:1901363//heterocyclic compound binding;GO:0016880//acid-ammonia (or amide) ligase activity;GO:0016874//ligase activity;GO:0097367//carbohydrate derivative binding;GO:0001882//nucleoside binding;GO:0016211//ammonia ligase activity;GO:0016879//ligase activity, forming carbon-nitrogen bonds;GO:0032550//purine ribonucleoside binding;G…	GO:0044464//cell part;GO:0005623//cell;GO:0044424//intracellular part;GO:0005622//intracellular
Unigene0046183	1237	21585	26.076	gi|747058053|ref|XP_011075358.1|	279	5e-89	PREDICTED: alpha carbonic anhydrase 7-like [Sesamum indicum]	sp|F4JIK2|ATCA4_ARATH	234	2e-72	Alpha carbonic anhydrase 4 OS=Arabidopsis thaliana GN=ACA4 PE=3 SV=1	At4g20990	234	3e-73	KOG0382	Carbonic anhydrase	K01674//carbonic anhydrase [EC:4.2.1.1]	4e-81	259	egr:104425327	ko00910//Nitrogen metabolism//Energy metabolism//Metabolism	-	-	-
Unigene0046203	874	221	0.3779	gi|747058053|ref|XP_011075358.1|	315	7e-105	PREDICTED: alpha carbonic anhydrase 7-like [Sesamum indicum]	sp|F4JIK2|ATCA4_ARATH	216	5e-67	Alpha carbonic anhydrase 4 OS=Arabidopsis thaliana GN=ACA4 PE=3 SV=1	At2g28210	216	5e-68	KOG0382	Carbonic anhydrase	K01674//carbonic anhydrase [EC:4.2.1.1]	7e-85	264	egr:104425327	ko00910//Nitrogen metabolism//Energy metabolism//Metabolism	-	-	-
Unigene0046787	847	5282	9.3191	gi|747058053|ref|XP_011075358.1|	262	3e-84	PREDICTED: alpha carbonic anhydrase 7-like [Sesamum indicum]	sp|F4JIK2|ATCA4_ARATH	214	3e-66	Alpha carbonic anhydrase 4 OS=Arabidopsis thaliana GN=ACA4 PE=3 SV=1	At4g20990	214	4e-67	KOG0382	Carbonic anhydrase	K01674//carbonic anhydrase [EC:4.2.1.1]	6e-77	243	jcu:105645270	ko00910//Nitrogen metabolism//Energy metabolism//Metabolism	-	-	-
Unigene0048244	1052	46055	65.4213	gi|747058053|ref|XP_011075358.1|	276	1e-88	PREDICTED: alpha carbonic anhydrase 7-like [Sesamum indicum]	sp|Q8L817|ATCA7_ARATH	225	2e-69	Alpha carbonic anhydrase 7 OS=Arabidopsis thaliana GN=ACA7 PE=2 SV=1	At1g08080	225	3e-70	KOG0382	Carbonic anhydrase	K01674//carbonic anhydrase [EC:4.2.1.1]	8e-82	259	egr:104425327	ko00910//Nitrogen metabolism//Energy metabolism//Metabolism	-	-	-
Unigene0049634	308	27	0.131	gi|294610604|tpg|DAA12505.1|	102	5e-25	TPA_exp: cytosolic glutamine synthetase II [Emiliania huxleyi CCMP1516]	sp|Q9C2U9|GLNA_GIBFU	186	2e-57	Glutamine synthetase OS=Gibberella fujikuroi GN=GLN1 PE=3 SV=1	YPR035w	119	2e-32	KOG0683	Glutamine synthetase	K01915//glutamine synthetase [EC:6.3.1.2]	2e-23	97.1	ccp:CHC_T00005451001	ko01230//Biosynthesis of amino acids//Global and Overview//Metabolism;ko00630//Glyoxylate and dicarboxylate metabolism//Carbohydrate metabolism//Metabolism;ko00250//Alanine, aspartate and glutamate metabolism//Amino acid metabolism//Metabolism;ko00220//Arginine biosynthesis//Amino acid metabolism//Metabolism;ko00910//Nitrogen metabolism//Energy metabolism//Metabolism	GO:0008152//metabolic process;GO:0006807//nitrogen compound metabolic process	GO:0003824//catalytic activity;GO:0036094//small molecule binding;GO:0097159//organic cyclic compound binding;GO:0016874//ligase activity;GO:1901363//heterocyclic compound binding;GO:0005488//binding	-
Unigene0050121	369	82	0.3321	gi|747085291|ref|XP_011090098.1|	150	4e-43	PREDICTED: alpha carbonic anhydrase 7 [Sesamum indicum]	sp|Q8L817|ATCA7_ARATH	112	2e-29	Alpha carbonic anhydrase 7 OS=Arabidopsis thaliana GN=ACA7 PE=2 SV=1	At1g08080	112	4e-30	KOG0382	Carbonic anhydrase	K01674//carbonic anhydrase [EC:4.2.1.1]	2e-38	137	jcu:105628320	ko00910//Nitrogen metabolism//Energy metabolism//Metabolism	-	GO:0043169//cation binding;GO:0046872//metal ion binding;GO:0043167//ion binding;GO:0005488//binding	-
Unigene0050541	333	20	0.0898	gi|425856420|gb|AFX97750.1|	88.6	5e-21	glutamate dehydrogenase, partial [Auxenochlorella protothecoides]	sp|Q96UJ9|DHE4_HEBCY	156	5e-45	NADP-specific glutamate dehydrogenase OS=Hebeloma cylindrosporum PE=2 SV=1	SPCC622.12c	123	1e-33	KOG2250	Glutamate/leucine/phenylalanine/valine dehydrogenases	K00262//glutamate dehydrogenase (NADP+) [EC:1.4.1.4]	1e-25	105	ppp:PHYPADRAFT_179243	ko00250//Alanine, aspartate and glutamate metabolism//Amino acid metabolism//Metabolism;ko00220//Arginine biosynthesis//Amino acid metabolism//Metabolism;ko00910//Nitrogen metabolism//Energy metabolism//Metabolism	GO:0044710//single-organism metabolic process;GO:0044699//single-organism process;GO:0008152//metabolic process	GO:0016638//oxidoreductase activity, acting on the CH-NH2 group of donors;GO:0016491//oxidoreductase activity;GO:0003824//catalytic activity	-
Unigene0051272	326	24	0.11	gi|294610604|tpg|DAA12505.1|	117	3e-30	TPA_exp: cytosolic glutamine synthetase II [Emiliania huxleyi CCMP1516]	sp|Q9UUN6|GLNA_FUSSH	197	2e-61	Glutamine synthetase OS=Fusarium solani subsp. phaseoli GN=GLN1 PE=2 SV=1	YPR035w	140	2e-40	KOG0683	Glutamine synthetase	K01915//glutamine synthetase [EC:6.3.1.2]	1e-25	103	ccp:CHC_T00005451001	ko01230//Biosynthesis of amino acids//Global and Overview//Metabolism;ko00630//Glyoxylate and dicarboxylate metabolism//Carbohydrate metabolism//Metabolism;ko00250//Alanine, aspartate and glutamate metabolism//Amino acid metabolism//Metabolism;ko00220//Arginine biosynthesis//Amino acid metabolism//Metabolism;ko00910//Nitrogen metabolism//Energy metabolism//Metabolism	GO:0008152//metabolic process;GO:0006807//nitrogen compound metabolic process	GO:0036094//small molecule binding;GO:0005488//binding;GO:0097159//organic cyclic compound binding;GO:0016874//ligase activity;GO:0003824//catalytic activity;GO:1901363//heterocyclic compound binding	-
