# Supplementary material for: De novo characterization of the Baphicacanthus cusia(Nees) Bremek transcriptome and analysis of candidate genes involved in indican biosynthesis and metabolism
Source: PLoS One. 2018 Jul 5;13(7):e0199788. doi: 10.1371/journal.pone.0199788 (PMC6033399; doi:10.1371/journal.pone.0199788)
Supplement: S5 Table — (XLSX) [file pone.0199788.s005.xlsx]

## Sheet: Sheet1
geneID	geneLength	unique-mapped-reads(669178411)	RPKM	Nr-ID	Nr-Score	Nr-Evalue	Nr-annotation	Swissprot-ID	Swissprot-Score	Swissprot-Evalue	Swissprot-annotation	KOG-Protein-or-Domain	KOG-Score	KOG-Evalue	KOG-ID	KOG-Function-Description	KO-ID	KEGG-Evalue	KEGG-Score	KEGG-Gene	Pathway	GO-BiologicalProcess	GO-MolecularFunction	GO-CellularComponent
Unigene0000415	2834	64614	34.071	gi|719973236|ref|XP_010240922.1|	464	4e-150	PREDICTED: bifunctional 3-dehydroquinate dehydratase/shikimate dehydrogenase, chloroplastic isoform X1 [Nelumbo nucifera]	sp|Q9SQT8|DHQSD_ARATH	258	6e-73	Bifunctional 3-dehydroquinate dehydratase/shikimate dehydrogenase, chloroplastic OS=Arabidopsis thaliana GN=EMB3004 PE=1 SV=1	At3g06350	258	9e-74	KOG0692	Pentafunctional AROM protein	K13832//3-dehydroquinate dehydratase / shikimate dehydrogenase [EC:4.2.1.10 1.1.1.25]	9e-96	313	pvu:PHAVU_003G0350001	ko01230//Biosynthesis of amino acids//Global and Overview//Metabolism;ko00400//Phenylalanine, tyrosine and tryptophan biosynthesis//Amino acid metabolism//Metabolism	GO:0032787//monocarboxylic acid metabolic process;GO:0006520//cellular amino acid metabolic process;GO:1901566//organonitrogen compound biosynthetic process;GO:0006082//organic acid metabolic process;GO:0044281//small molecule metabolic process;GO:0016053//organic acid biosynthetic process;GO:0046394//carboxylic acid biosynthetic process;GO:0044710//single-organism metabolic process;GO:0044249//c…	GO:0016835//carbon-oxygen lyase activity;GO:0016616//oxidoreductase activity, acting on the CH-OH group of donors, NAD or NADP as acceptor;GO:0000166//nucleotide binding;GO:1901265//nucleoside phosphate binding;GO:0003824//catalytic activity;GO:0036094//small molecule binding;GO:0016614//oxidoreductase activity, acting on CH-OH group of donors;GO:0097159//organic cyclic compound binding;GO:001649…	GO:0043231//intracellular membrane-bounded organelle;GO:0044444//cytoplasmic part;GO:0044424//intracellular part;GO:0044464//cell part;GO:0043226//organelle;GO:0005737//cytoplasm;GO:0009536//plastid;GO:0005623//cell;GO:0005622//intracellular;GO:0043229//intracellular organelle;GO:0043227//membrane-bounded organelle
Unigene0000516	2747	67187	36.5498	gi|747103899|ref|XP_011100160.1|	776	0	PREDICTED: 3-dehydroquinate synthase, chloroplastic [Sesamum indicum]	sp|Q8RU74|DHQS_SOLLC	711	0	3-dehydroquinate synthase, chloroplastic OS=Solanum lycopersicum GN=DHQS PE=2 SV=1	At5g66120	671	0	KOG0692	Pentafunctional AROM protein	K01735//3-dehydroquinate synthase [EC:4.2.3.4]	0	711	sly:544273	ko01230//Biosynthesis of amino acids//Global and Overview//Metabolism;ko00400//Phenylalanine, tyrosine and tryptophan biosynthesis//Amino acid metabolism//Metabolism	GO:0006082//organic acid metabolic process;GO:0043648//dicarboxylic acid metabolic process;GO:0008652//cellular amino acid biosynthetic process;GO:0042180//cellular ketone metabolic process;GO:0044249//cellular biosynthetic process;GO:1901564//organonitrogen compound metabolic process;GO:1901576//organic substance biosynthetic process;GO:0032787//monocarboxylic acid metabolic process;GO:0071704//…	GO:0016740//transferase activity;GO:0043169//cation binding;GO:0005488//binding;GO:0043167//ion binding;GO:0016829//lyase activity;GO:0016838//carbon-oxygen lyase activity, acting on phosphates;GO:0016835//carbon-oxygen lyase activity;GO:0003824//catalytic activity	GO:0044446//intracellular organelle part;GO:0043231//intracellular membrane-bounded organelle;GO:0005737//cytoplasm;GO:0005623//cell;GO:0031984//organelle subcompartment;GO:0009536//plastid;GO:0044435//plastid part;GO:0043229//intracellular organelle;GO:0044444//cytoplasmic part;GO:0043227//membrane-bounded organelle;GO:0005622//intracellular;GO:0044464//cell part;GO:0043226//organelle;GO:0009532…
Unigene0001561	1586	34937	32.9185	gi|747063939|ref|XP_011078538.1|	626	0	PREDICTED: arogenate dehydrogenase 2, chloroplastic-like [Sesamum indicum]	sp|Q9LMR3|TYRA2_ARATH	452	2e-154	Arogenate dehydrogenase 2, chloroplastic OS=Arabidopsis thaliana GN=TYRAAT2 PE=1 SV=1	At1g15710	452	3e-155	KOG2380	Prephenate dehydrogenase (NADP+)	K15227//arogenate dehydrogenase (NADP+), plant [EC:1.3.1.78]	0	558	sly:101259263	ko01230//Biosynthesis of amino acids//Global and Overview//Metabolism;ko00400//Phenylalanine, tyrosine and tryptophan biosynthesis//Amino acid metabolism//Metabolism	GO:0071704//organic substance metabolic process;GO:0044710//single-organism metabolic process;GO:1901360//organic cyclic compound metabolic process;GO:0006570//tyrosine metabolic process;GO:0006566//threonine metabolic process;GO:0009058//biosynthetic process;GO:0044249//cellular biosynthetic process;GO:1901564//organonitrogen compound metabolic process;GO:0044283//small molecule biosynthetic pro…	GO:0016627//oxidoreductase activity, acting on the CH-CH group of donors;GO:0016628//oxidoreductase activity, acting on the CH-CH group of donors, NAD or NADP as acceptor;GO:0016491//oxidoreductase activity;GO:0003824//catalytic activity	GO:0043231//intracellular membrane-bounded organelle;GO:0009536//plastid;GO:0044424//intracellular part;GO:0043227//membrane-bounded organelle;GO:0044464//cell part;GO:0005623//cell;GO:0005622//intracellular;GO:0043229//intracellular organelle;GO:0005737//cytoplasm;GO:0043226//organelle;GO:0044444//cytoplasmic part
Unigene0002628	345	19	0.0823	gi|224143559|ref|XP_002324997.1|	138	2e-37	aspartate aminotransferase family protein [Populus trichocarpa]	sp|P08907|AATM_HORSE	148	4e-42	Aspartate aminotransferase, mitochondrial OS=Equus caballus GN=GOT2 PE=1 SV=1	Hs20561667	145	8e-42	KOG1411	Aspartate aminotransferase/Glutamic oxaloacetic transaminase AAT1/GOT2	K14454//aspartate aminotransferase, cytoplasmic [EC:2.6.1.1]	7e-38	138	pop:POPTR_0018s08910g	ko01200//Carbon metabolism//Global and Overview//Metabolism;ko01230//Biosynthesis of amino acids//Global and Overview//Metabolism;ko00270//Cysteine and methionine metabolism//Amino acid metabolism//Metabolism;ko00710//Carbon fixation in photosynthetic organisms//Energy metabolism//Metabolism;ko00250//Alanine, aspartate and glutamate metabolism//Amino acid metabolism//Metabolism;ko00330//Arginine …	GO:0044699//single-organism process;GO:0044763//single-organism cellular process;GO:0009987//cellular process;GO:1901605//alpha-amino acid metabolic process;GO:0009064//glutamine family amino acid metabolic process;GO:0006101//citrate metabolic process;GO:0009066//aspartate family amino acid metabolic process;GO:0006520//cellular amino acid metabolic process;GO:0043648//dicarboxylic acid metaboli…	GO:0016740//transferase activity;GO:0043167//ion binding;GO:0005488//binding;GO:0016769//transferase activity, transferring nitrogenous groups;GO:0043168//anion binding;GO:0008483//transaminase activity;GO:0003824//catalytic activity;GO:0070546//L-phenylalanine aminotransferase activity	GO:0044464//cell part;GO:0044424//intracellular part;GO:0005623//cell;GO:0005622//intracellular
Unigene0002968	304	21	0.1032	gi|672122910|ref|XP_008784800.1|	127	1e-33	PREDICTED: aspartate aminotransferase, chloroplastic-like isoform X3 [Phoenix dactylifera]	sp|O42652|AATC_SCHPO	129	3e-35	Aspartate aminotransferase, cytoplasmic OS=Schizosaccharomyces pombe (strain 972 / ATCC 24843) GN=aat2 PE=3 SV=1	SPAC10F6.13c	129	5e-36	KOG1412	Aspartate aminotransferase/Glutamic oxaloacetic transaminase AAT2/GOT1	K00811//aspartate aminotransferase, chloroplastic [EC:2.6.1.1]	8e-34	127	pda:103703655	ko01230//Biosynthesis of amino acids//Global and Overview//Metabolism;ko00270//Cysteine and methionine metabolism//Amino acid metabolism//Metabolism;ko00250//Alanine, aspartate and glutamate metabolism//Amino acid metabolism//Metabolism;ko00330//Arginine and proline metabolism//Amino acid metabolism//Metabolism;ko01210//2-Oxocarboxylic acid metabolism//Global and Overview//Metabolism;ko00350//Tyr…	GO:0008152//metabolic process;GO:0044237//cellular metabolic process;GO:0009987//cellular process;GO:0071704//organic substance metabolic process	GO:0008483//transaminase activity;GO:0016740//transferase activity;GO:0003824//catalytic activity;GO:0016769//transferase activity, transferring nitrogenous groups	GO:0031967//organelle envelope;GO:0044424//intracellular part;GO:0009536//plastid;GO:0005623//cell;GO:0043226//organelle;GO:0005737//cytoplasm;GO:0031975//envelope;GO:0044422//organelle part;GO:0044464//cell part;GO:0009526//plastid envelope;GO:0043227//membrane-bounded organelle;GO:0044435//plastid part;GO:0044446//intracellular organelle part;GO:0005622//intracellular;GO:0043231//intracellular …
Unigene0003961	2196	85275	58.0293	gi|747072909|ref|XP_011083392.1|	974	0	PREDICTED: phospho-2-dehydro-3-deoxyheptonate aldolase 1, chloroplastic-like [Sesamum indicum]	sp|P21357|AROF_SOLTU	919	0	Phospho-2-dehydro-3-deoxyheptonate aldolase 1, chloroplastic OS=Solanum tuberosum GN=SHKA PE=1 SV=2	--	--	--	--	--	K01626//3-deoxy-7-phosphoheptulonate synthase [EC:2.5.1.54]	0	924	pop:POPTR_0005s17270g	ko01230//Biosynthesis of amino acids//Global and Overview//Metabolism;ko00400//Phenylalanine, tyrosine and tryptophan biosynthesis//Amino acid metabolism//Metabolism	GO:0044711//single-organism biosynthetic process;GO:0046394//carboxylic acid biosynthetic process;GO:0044550//secondary metabolite biosynthetic process;GO:0019748//secondary metabolic process;GO:0051716//cellular response to stimulus;GO:0043207//response to external biotic stimulus;GO:0044238//primary metabolic process;GO:0008152//metabolic process;GO:0002376//immune system process;GO:0006520//ce…	GO:0016765//transferase activity, transferring alkyl or aryl (other than methyl) groups;GO:0003824//catalytic activity;GO:0016740//transferase activity	GO:0044464//cell part;GO:0043229//intracellular organelle;GO:0009536//plastid;GO:0043231//intracellular membrane-bounded organelle;GO:0005737//cytoplasm;GO:0005623//cell;GO:0005622//intracellular;GO:0043227//membrane-bounded organelle;GO:0044424//intracellular part;GO:0044444//cytoplasmic part;GO:0043226//organelle
Unigene0004009	781	241	0.4611	gi|747077200|ref|XP_011085709.1|	283	3e-92	PREDICTED: chorismate mutase 1, chloroplastic-like isoform X2 [Sesamum indicum]	sp|P42738|CM1_ARATH	261	4e-84	Chorismate mutase 1, chloroplastic OS=Arabidopsis thaliana GN=CM1 PE=1 SV=3	At3g29200	261	6e-85	KOG0795	Chorismate mutase	K01850//chorismate mutase [EC:5.4.99.5]	2e-88	273	pda:103700862	ko01230//Biosynthesis of amino acids//Global and Overview//Metabolism;ko00400//Phenylalanine, tyrosine and tryptophan biosynthesis//Amino acid metabolism//Metabolism	GO:0009058//biosynthetic process;GO:0008652//cellular amino acid biosynthetic process;GO:0043436//oxoacid metabolic process;GO:0044763//single-organism cellular process;GO:0044237//cellular metabolic process;GO:0006807//nitrogen compound metabolic process;GO:0044249//cellular biosynthetic process;GO:0019752//carboxylic acid metabolic process;GO:1901564//organonitrogen compound metabolic process;G…	GO:0016853//isomerase activity;GO:0003824//catalytic activity	GO:0043226//organelle;GO:0043231//intracellular membrane-bounded organelle;GO:0043229//intracellular organelle;GO:0044424//intracellular part;GO:0005622//intracellular;GO:0009536//plastid;GO:0044444//cytoplasmic part;GO:0043227//membrane-bounded organelle;GO:0044464//cell part;GO:0005623//cell;GO:0005737//cytoplasm
Unigene0004572	1542	622	0.6028	gi|747083953|ref|XP_011089363.1|	645	0	PREDICTED: arogenate dehydratase/prephenate dehydratase 2, chloroplastic [Sesamum indicum]	sp|Q9SSE7|AROD2_ARATH	488	4e-168	Arogenate dehydratase/prephenate dehydratase 2, chloroplastic OS=Arabidopsis thaliana GN=ADT2 PE=1 SV=1	At3g07630	488	6e-169	KOG2797	Prephenate dehydratase	K05359//arogenate/prephenate dehydratase [EC:4.2.1.91 4.2.1.51]	0	584	sly:101251252	ko01230//Biosynthesis of amino acids//Global and Overview//Metabolism;ko00400//Phenylalanine, tyrosine and tryptophan biosynthesis//Amino acid metabolism//Metabolism	GO:1901605//alpha-amino acid metabolic process;GO:0061458//reproductive system development;GO:0044237//cellular metabolic process;GO:0044238//primary metabolic process;GO:0006558//L-phenylalanine metabolic process;GO:0044283//small molecule biosynthetic process;GO:0009411//response to UV;GO:0007275//multicellular organismal development;GO:0006725//cellular aromatic compound metabolic process;GO:0…	GO:0003824//catalytic activity;GO:0043177//organic acid binding;GO:0016835//carbon-oxygen lyase activity;GO:0031406//carboxylic acid binding;GO:0016836//hydro-lyase activity;GO:0016829//lyase activity;GO:0043167//ion binding;GO:0036094//small molecule binding;GO:0005488//binding;GO:0043168//anion binding	GO:0043226//organelle;GO:0043227//membrane-bounded organelle;GO:0044464//cell part;GO:0009536//plastid;GO:0044444//cytoplasmic part;GO:0009532//plastid stroma;GO:0005623//cell;GO:0044422//organelle part;GO:0005737//cytoplasm;GO:0043231//intracellular membrane-bounded organelle;GO:0005622//intracellular;GO:0043229//intracellular organelle;GO:0044435//plastid part;GO:0044424//intracellular part;GO:…
Unigene0004657	1857	9001	7.2433	gi|747063939|ref|XP_011078538.1|	590	0	PREDICTED: arogenate dehydrogenase 2, chloroplastic-like [Sesamum indicum]	sp|Q9LMR3|TYRA2_ARATH	440	3e-148	Arogenate dehydrogenase 2, chloroplastic OS=Arabidopsis thaliana GN=TYRAAT2 PE=1 SV=1	At1g15710	440	4e-149	KOG2380	Prephenate dehydrogenase (NADP+)	K15227//arogenate dehydrogenase (NADP+), plant [EC:1.3.1.78]	9e-177	514	sly:101259263	ko01230//Biosynthesis of amino acids//Global and Overview//Metabolism;ko00400//Phenylalanine, tyrosine and tryptophan biosynthesis//Amino acid metabolism//Metabolism	GO:0044283//small molecule biosynthetic process;GO:0009066//aspartate family amino acid metabolic process;GO:0006520//cellular amino acid metabolic process;GO:0044710//single-organism metabolic process;GO:0006725//cellular aromatic compound metabolic process;GO:0043436//oxoacid metabolic process;GO:0016053//organic acid biosynthetic process;GO:0006807//nitrogen compound metabolic process;GO:00090…	GO:0003824//catalytic activity;GO:0016628//oxidoreductase activity, acting on the CH-CH group of donors, NAD or NADP as acceptor;GO:0016491//oxidoreductase activity;GO:0016627//oxidoreductase activity, acting on the CH-CH group of donors	GO:0005623//cell;GO:0044424//intracellular part;GO:0043229//intracellular organelle;GO:0043231//intracellular membrane-bounded organelle;GO:0005737//cytoplasm;GO:0009536//plastid;GO:0005622//intracellular;GO:0044464//cell part;GO:0044444//cytoplasmic part;GO:0043226//organelle;GO:0043227//membrane-bounded organelle
Unigene0005460	2576	39706	23.0339	gi|747070736|ref|XP_011082202.1|	449	1e-146	PREDICTED: aspartate aminotransferase, chloroplastic [Sesamum indicum]	sp|P46248|AAT5_ARATH	428	3e-139	Aspartate aminotransferase, chloroplastic OS=Arabidopsis thaliana GN=ASP5 PE=1 SV=2	At4g31990	428	5e-140	KOG1411	Aspartate aminotransferase/Glutamic oxaloacetic transaminase AAT1/GOT2	K00811//aspartate aminotransferase, chloroplastic [EC:2.6.1.1]	1e-145	446	pop:POPTR_0018s02250g	ko01230//Biosynthesis of amino acids//Global and Overview//Metabolism;ko00270//Cysteine and methionine metabolism//Amino acid metabolism//Metabolism;ko00250//Alanine, aspartate and glutamate metabolism//Amino acid metabolism//Metabolism;ko00330//Arginine and proline metabolism//Amino acid metabolism//Metabolism;ko01210//2-Oxocarboxylic acid metabolism//Global and Overview//Metabolism;ko00350//Tyr…	GO:0071704//organic substance metabolic process;GO:0009987//cellular process;GO:0043449//cellular alkene metabolic process;GO:1900673//olefin metabolic process;GO:0044699//single-organism process;GO:0044237//cellular metabolic process;GO:0009692//ethylene metabolic process;GO:0044281//small molecule metabolic process;GO:0044763//single-organism cellular process;GO:0044710//single-organism metabol…	GO:0016740//transferase activity;GO:0016769//transferase activity, transferring nitrogenous groups;GO:0043168//anion binding;GO:0005488//binding;GO:0043167//ion binding;GO:0003824//catalytic activity;GO:0070546//L-phenylalanine aminotransferase activity;GO:0008483//transaminase activity	GO:0043226//organelle;GO:0005737//cytoplasm;GO:0009526//plastid envelope;GO:0009532//plastid stroma;GO:0031967//organelle envelope;GO:0044422//organelle part;GO:0044444//cytoplasmic part;GO:0044435//plastid part;GO:0044446//intracellular organelle part;GO:0044424//intracellular part;GO:0005622//intracellular;GO:0005576//extracellular region;GO:0005623//cell;GO:0043231//intracellular membrane-boun…
Unigene0005740	500	114	0.3407	gi|356558731|ref|XP_003547656.1|	102	4e-24	PREDICTED: anthranilate synthase component 2-like isoform 1 [Glycine max]	sp|Q7XUS2|ASB1_ORYSJ	101	1e-24	Anthranilate synthase beta subunit 1, chloroplastic OS=Oryza sativa subsp. japonica GN=ASB1 PE=1 SV=1	At1g25155	99.8	3e-25	KOG0026	Anthranilate synthase, beta chain	K01658//anthranilate synthase component II [EC:4.1.3.27]	2e-24	102	gmx:100781618	ko01230//Biosynthesis of amino acids//Global and Overview//Metabolism;ko00400//Phenylalanine, tyrosine and tryptophan biosynthesis//Amino acid metabolism//Metabolism	GO:0008652//cellular amino acid biosynthetic process;GO:0044238//primary metabolic process;GO:1901564//organonitrogen compound metabolic process;GO:0006725//cellular aromatic compound metabolic process;GO:0044281//small molecule metabolic process;GO:0006520//cellular amino acid metabolic process;GO:0034641//cellular nitrogen compound metabolic process;GO:1901576//organic substance biosynthetic pr…	GO:0003824//catalytic activity;GO:0016829//lyase activity;GO:0016830//carbon-carbon lyase activity;GO:0016833//oxo-acid-lyase activity	GO:0043227//membrane-bounded organelle;GO:0044444//cytoplasmic part;GO:0043231//intracellular membrane-bounded organelle;GO:0043229//intracellular organelle;GO:0009536//plastid;GO:0043226//organelle;GO:0044424//intracellular part;GO:0044464//cell part;GO:0005623//cell;GO:0005737//cytoplasm;GO:0005622//intracellular
Unigene0007981	1380	6663	7.2152	gi|747077198|ref|XP_011085708.1|	494	1e-171	PREDICTED: chorismate mutase 1, chloroplastic-like isoform X1 [Sesamum indicum]	sp|P42738|CM1_ARATH	405	3e-137	Chorismate mutase 1, chloroplastic OS=Arabidopsis thaliana GN=CM1 PE=1 SV=3	At3g29200	404	1e-137	KOG0795	Chorismate mutase	K01850//chorismate mutase [EC:5.4.99.5]	3e-145	426	sot:102599197	ko01230//Biosynthesis of amino acids//Global and Overview//Metabolism;ko00400//Phenylalanine, tyrosine and tryptophan biosynthesis//Amino acid metabolism//Metabolism	GO:0005975//carbohydrate metabolic process;GO:0046394//carboxylic acid biosynthetic process;GO:0071704//organic substance metabolic process;GO:0005996//monosaccharide metabolic process;GO:1901566//organonitrogen compound biosynthetic process;GO:0006520//cellular amino acid metabolic process;GO:1901576//organic substance biosynthetic process;GO:0044711//single-organism biosynthetic process;GO:0044…	GO:0003824//catalytic activity;GO:0004601//peroxidase activity;GO:0016209//antioxidant activity;GO:0016491//oxidoreductase activity;GO:0016866//intramolecular transferase activity;GO:0016684//oxidoreductase activity, acting on peroxide as acceptor;GO:0016853//isomerase activity	GO:0044464//cell part;GO:0043231//intracellular membrane-bounded organelle;GO:0043227//membrane-bounded organelle;GO:0009536//plastid;GO:0044444//cytoplasmic part;GO:0005622//intracellular;GO:0043229//intracellular organelle;GO:0044424//intracellular part;GO:0043226//organelle;GO:0005737//cytoplasm;GO:0005623//cell
Unigene0008663	1457	16499	16.9222	gi|731357105|ref|XP_010690029.1|	546	0	PREDICTED: arogenate dehydratase/prephenate dehydratase 6, chloroplastic-like [Beta vulgaris subsp. vulgaris]	sp|Q9SGD6|AROD6_ARATH	504	1e-174	Arogenate dehydratase/prephenate dehydratase 6, chloroplastic OS=Arabidopsis thaliana GN=ADT6 PE=1 SV=1	At1g08250	504	2e-175	KOG2797	Prephenate dehydratase	K05359//arogenate/prephenate dehydratase [EC:4.2.1.91 4.2.1.51]	0	546	bvg:104903657	ko01230//Biosynthesis of amino acids//Global and Overview//Metabolism;ko00400//Phenylalanine, tyrosine and tryptophan biosynthesis//Amino acid metabolism//Metabolism	GO:0071704//organic substance metabolic process;GO:0044710//single-organism metabolic process;GO:0006807//nitrogen compound metabolic process;GO:0044763//single-organism cellular process;GO:0006520//cellular amino acid metabolic process;GO:0044281//small molecule metabolic process;GO:1902221//erythrose 4-phosphate/phosphoenolpyruvate family amino acid metabolic process;GO:0043436//oxoacid metabol…	GO:0003824//catalytic activity;GO:0031406//carboxylic acid binding;GO:0043168//anion binding;GO:0016829//lyase activity;GO:0036094//small molecule binding;GO:0016836//hydro-lyase activity;GO:0043177//organic acid binding;GO:0016835//carbon-oxygen lyase activity;GO:0005488//binding;GO:0043167//ion binding	-
Unigene0009670	321	21	0.0978	gi|747075750|ref|XP_011084924.1|	167	2e-47	PREDICTED: LOW QUALITY PROTEIN: anthranilate synthase alpha subunit 1, chloroplastic [Sesamum indicum]	sp|P32069|TRPX_ARATH	145	2e-40	Anthranilate synthase alpha subunit 2, chloroplastic OS=Arabidopsis thaliana GN=ASA2 PE=2 SV=1	At2g29690	145	3e-41	KOG1223	Isochorismate synthase	K01657//anthranilate synthase component I [EC:4.1.3.27]	2e-41	149	pxb:103936533	ko01230//Biosynthesis of amino acids//Global and Overview//Metabolism;ko00400//Phenylalanine, tyrosine and tryptophan biosynthesis//Amino acid metabolism//Metabolism	GO:0071704//organic substance metabolic process;GO:0006725//cellular aromatic compound metabolic process;GO:0034641//cellular nitrogen compound metabolic process;GO:0009987//cellular process;GO:0044281//small molecule metabolic process;GO:0006082//organic acid metabolic process;GO:0008152//metabolic process;GO:1901360//organic cyclic compound metabolic process;GO:0009308//amine metabolic process;…	GO:0003824//catalytic activity;GO:0016829//lyase activity;GO:0016833//oxo-acid-lyase activity;GO:0016830//carbon-carbon lyase activity	-
Unigene0010904	1853	52656	42.4649	gi|747085977|ref|XP_011090466.1|	814	0	PREDICTED: bifunctional aspartate aminotransferase and glutamate/aspartate-prephenate aminotransferase [Sesamum indicum]	sp|E9L7A5|PAT_PETHY	759	0	Bifunctional aspartate aminotransferase and glutamate/aspartate-prephenate aminotransferase OS=Petunia hybrida PE=1 SV=1	At2g22250	665	0	KOG0256	1-aminocyclopropane-1-carboxylate synthase, and related proteins	K15849//bifunctional aspartate aminotransferase and glutamate/aspartate-prephenate aminotransferase [EC:2.6.1.1 2.6.1.78 2.6.1.79]	0	764	tcc:TCM_001170	ko01230//Biosynthesis of amino acids//Global and Overview//Metabolism;ko00350//Tyrosine metabolism//Amino acid metabolism//Metabolism;ko00360//Phenylalanine metabolism//Amino acid metabolism//Metabolism;ko00400//Phenylalanine, tyrosine and tryptophan biosynthesis//Amino acid metabolism//Metabolism;ko00950//Isoquinoline alkaloid biosynthesis//Biosynthesis of other secondary metabolites//Metabolism…	GO:0006520//cellular amino acid metabolic process;GO:1901576//organic substance biosynthetic process;GO:0044711//single-organism biosynthetic process;GO:1901605//alpha-amino acid metabolic process;GO:0071704//organic substance metabolic process;GO:0008652//cellular amino acid biosynthetic process;GO:0009987//cellular process;GO:1901564//organonitrogen compound metabolic process;GO:0006082//organi…	GO:0016740//transferase activity;GO:0005488//binding;GO:0043168//anion binding;GO:0070546//L-phenylalanine aminotransferase activity;GO:0043167//ion binding;GO:0016769//transferase activity, transferring nitrogenous groups;GO:0005515//protein binding;GO:0003824//catalytic activity;GO:0008483//transaminase activity	GO:0044435//plastid part;GO:0044444//cytoplasmic part;GO:0043229//intracellular organelle;GO:0009536//plastid;GO:0044464//cell part;GO:0005623//cell;GO:0044424//intracellular part;GO:0044446//intracellular organelle part;GO:0005737//cytoplasm;GO:0005622//intracellular;GO:0043231//intracellular membrane-bounded organelle;GO:0043227//membrane-bounded organelle;GO:0044422//organelle part;GO:0009532/…
Unigene0011315	418	74	0.2646	gi|551540956|ref|XP_005758807.1|	207	5e-63	chorismate synthase [Emiliania huxleyi CCMP1516]	sp|O74413|AROC_SCHPO	228	1e-72	Chorismate synthase OS=Schizosaccharomyces pombe (strain 972 / ATCC 24843) GN=SPCC1223.14 PE=3 SV=2	YGL148w	226	1e-72	KOG4492	Chorismate synthase	K01736//chorismate synthase [EC:4.2.3.5]	5e-50	171	cre:CHLREDRAFT_191993	ko01230//Biosynthesis of amino acids//Global and Overview//Metabolism;ko00400//Phenylalanine, tyrosine and tryptophan biosynthesis//Amino acid metabolism//Metabolism	GO:1901566//organonitrogen compound biosynthetic process;GO:0008152//metabolic process;GO:0016053//organic acid biosynthetic process;GO:0009987//cellular process;GO:0044249//cellular biosynthetic process;GO:0006725//cellular aromatic compound metabolic process;GO:0044281//small molecule metabolic process;GO:0006082//organic acid metabolic process;GO:0006807//nitrogen compound metabolic process;GO…	GO:0003824//catalytic activity;GO:0016829//lyase activity;GO:0016838//carbon-oxygen lyase activity, acting on phosphates;GO:0016835//carbon-oxygen lyase activity	GO:0005622//intracellular;GO:0009536//plastid;GO:0044464//cell part;GO:0044446//intracellular organelle part;GO:0044424//intracellular part;GO:0043231//intracellular membrane-bounded organelle;GO:0044444//cytoplasmic part;GO:0005737//cytoplasm;GO:0043227//membrane-bounded organelle;GO:0043229//intracellular organelle;GO:0005623//cell;GO:0044422//organelle part;GO:0043226//organelle
Unigene0012055	1150	23	0.0299	gi|723664505|ref|XP_004230644.2|	577	0	PREDICTED: phospho-2-dehydro-3-deoxyheptonate aldolase 2, chloroplastic-like [Solanum lycopersicum]	sp|Q00218|AROG_ARATH	568	0	Phospho-2-dehydro-3-deoxyheptonate aldolase 2, chloroplastic OS=Arabidopsis thaliana GN=DHS2 PE=2 SV=2	--	--	--	--	--	K01626//3-deoxy-7-phosphoheptulonate synthase [EC:2.5.1.54]	0	577	sly:101247666	ko01230//Biosynthesis of amino acids//Global and Overview//Metabolism;ko00400//Phenylalanine, tyrosine and tryptophan biosynthesis//Amino acid metabolism//Metabolism	GO:0044283//small molecule biosynthetic process;GO:0006807//nitrogen compound metabolic process;GO:0009058//biosynthetic process;GO:0044237//cellular metabolic process;GO:0044763//single-organism cellular process;GO:0044711//single-organism biosynthetic process;GO:1901576//organic substance biosynthetic process;GO:1901564//organonitrogen compound metabolic process;GO:0009987//cellular process;GO:…	GO:0003824//catalytic activity;GO:0016765//transferase activity, transferring alkyl or aryl (other than methyl) groups;GO:0005488//binding;GO:0016740//transferase activity	GO:0043231//intracellular membrane-bounded organelle;GO:0009579//thylakoid;GO:0043229//intracellular organelle;GO:0043226//organelle;GO:0009536//plastid;GO:0044464//cell part;GO:0044446//intracellular organelle part;GO:0005622//intracellular;GO:0031976//plastid thylakoid;GO:0044444//cytoplasmic part;GO:0044424//intracellular part;GO:0005623//cell;GO:0031984//organelle subcompartment;GO:0043227//m…
Unigene0012056	1715	18137	15.8037	gi|747090063|ref|XP_011092701.1|	909	0	PREDICTED: phospho-2-dehydro-3-deoxyheptonate aldolase 2, chloroplastic-like [Sesamum indicum]	sp|Q00218|AROG_ARATH	874	0	Phospho-2-dehydro-3-deoxyheptonate aldolase 2, chloroplastic OS=Arabidopsis thaliana GN=DHS2 PE=2 SV=2	--	--	--	--	--	K01626//3-deoxy-7-phosphoheptulonate synthase [EC:2.5.1.54]	0	889	egr:104452849	ko01230//Biosynthesis of amino acids//Global and Overview//Metabolism;ko00400//Phenylalanine, tyrosine and tryptophan biosynthesis//Amino acid metabolism//Metabolism	GO:1901564//organonitrogen compound metabolic process;GO:0009987//cellular process;GO:0006082//organic acid metabolic process;GO:0043650//dicarboxylic acid biosynthetic process;GO:1901576//organic substance biosynthetic process;GO:0046394//carboxylic acid biosynthetic process;GO:0044283//small molecule biosynthetic process;GO:0008652//cellular amino acid biosynthetic process;GO:0044763//single-or…	GO:0016765//transferase activity, transferring alkyl or aryl (other than methyl) groups;GO:0005488//binding;GO:0016740//transferase activity;GO:0003824//catalytic activity	GO:0031984//organelle subcompartment;GO:0043227//membrane-bounded organelle;GO:0043226//organelle;GO:0044435//plastid part;GO:0044464//cell part;GO:0043231//intracellular membrane-bounded organelle;GO:0005622//intracellular;GO:0005737//cytoplasm;GO:0044444//cytoplasmic part;GO:0044422//organelle part;GO:0005623//cell;GO:0043229//intracellular organelle;GO:0044424//intracellular part;GO:0044446//i…
Unigene0015383	1505	3843	3.8159	gi|308196831|gb|ADO17550.1|	646	0	tyrosine aminotransferase [Perilla frutescens]	sp|Q9FN30|TAT2_ARATH	567	0	Probable aminotransferase TAT2 OS=Arabidopsis thaliana GN=At5g53970 PE=2 SV=1	At5g53970	567	0	KOG0259	Tyrosine aminotransferase	K00815//tyrosine aminotransferase [EC:2.6.1.5]	0	604	pop:POPTR_0011s11570g	ko01230//Biosynthesis of amino acids//Global and Overview//Metabolism;ko00270//Cysteine and methionine metabolism//Amino acid metabolism//Metabolism;ko00350//Tyrosine metabolism//Amino acid metabolism//Metabolism;ko00360//Phenylalanine metabolism//Amino acid metabolism//Metabolism;ko00130//Ubiquinone and other terpenoid-quinone biosynthesis//Metabolism of cofactors and vitamins//Metabolism;ko0040…	GO:0006082//organic acid metabolic process;GO:0044699//single-organism process;GO:0009987//cellular process;GO:0044710//single-organism metabolic process;GO:0043436//oxoacid metabolic process;GO:0071704//organic substance metabolic process;GO:0008152//metabolic process;GO:0044237//cellular metabolic process;GO:0044281//small molecule metabolic process;GO:0019752//carboxylic acid metabolic process…	GO:0008483//transaminase activity;GO:0070546//L-phenylalanine aminotransferase activity;GO:0043167//ion binding;GO:0016769//transferase activity, transferring nitrogenous groups;GO:0016740//transferase activity;GO:0003824//catalytic activity;GO:0005488//binding;GO:0043168//anion binding;GO:0070547//L-tyrosine aminotransferase activity	-
Unigene0015721	1474	258	0.2616	gi|747083953|ref|XP_011089363.1|	645	0	PREDICTED: arogenate dehydratase/prephenate dehydratase 2, chloroplastic [Sesamum indicum]	sp|Q9SSE7|AROD2_ARATH	488	2e-168	Arogenate dehydratase/prephenate dehydratase 2, chloroplastic OS=Arabidopsis thaliana GN=ADT2 PE=1 SV=1	At3g07630	488	3e-169	KOG2797	Prephenate dehydratase	K05359//arogenate/prephenate dehydratase [EC:4.2.1.91 4.2.1.51]	0	584	sly:101251252	ko01230//Biosynthesis of amino acids//Global and Overview//Metabolism;ko00400//Phenylalanine, tyrosine and tryptophan biosynthesis//Amino acid metabolism//Metabolism	GO:0043479//pigment accumulation in tissues in response to UV light;GO:1901564//organonitrogen compound metabolic process;GO:0044702//single organism reproductive process;GO:0009314//response to radiation;GO:0048513//organ development;GO:0009605//response to external stimulus;GO:0046394//carboxylic acid biosynthetic process;GO:0008652//cellular amino acid biosynthetic process;GO:0044763//single-o…	GO:0016835//carbon-oxygen lyase activity;GO:0016836//hydro-lyase activity;GO:0016829//lyase activity;GO:0043168//anion binding;GO:0043167//ion binding;GO:0036094//small molecule binding;GO:0003824//catalytic activity;GO:0031406//carboxylic acid binding;GO:0005488//binding;GO:0043177//organic acid binding	GO:0044446//intracellular organelle part;GO:0043229//intracellular organelle;GO:0043226//organelle;GO:0044444//cytoplasmic part;GO:0043227//membrane-bounded organelle;GO:0043231//intracellular membrane-bounded organelle;GO:0005622//intracellular;GO:0009532//plastid stroma;GO:0009536//plastid;GO:0044422//organelle part;GO:0044464//cell part;GO:0005623//cell;GO:0044435//plastid part;GO:0005737//cyt…
Unigene0017922	1410	75	0.0795	gi|747075750|ref|XP_011084924.1|	558	0	PREDICTED: LOW QUALITY PROTEIN: anthranilate synthase alpha subunit 1, chloroplastic [Sesamum indicum]	sp|Q9XJ29|ASA2_ORYSJ	519	6e-178	Anthranilate synthase alpha subunit 2, chloroplastic OS=Oryza sativa subsp. japonica GN=OsASA2 PE=1 SV=1	At5g05730	517	6e-178	KOG1223	Isochorismate synthase	K01657//anthranilate synthase component I [EC:4.1.3.27]	0	530	cic:CICLE_v10028065mg	ko01230//Biosynthesis of amino acids//Global and Overview//Metabolism;ko00400//Phenylalanine, tyrosine and tryptophan biosynthesis//Amino acid metabolism//Metabolism	GO:0046483//heterocycle metabolic process;GO:0009987//cellular process;GO:0006576//cellular biogenic amine metabolic process;GO:0044281//small molecule metabolic process;GO:0006082//organic acid metabolic process;GO:0044237//cellular metabolic process;GO:1901605//alpha-amino acid metabolic process;GO:0044238//primary metabolic process;GO:0006520//cellular amino acid metabolic process;GO:0071704//…	GO:0003824//catalytic activity;GO:0016830//carbon-carbon lyase activity;GO:0016829//lyase activity;GO:0016833//oxo-acid-lyase activity	-
Unigene0017923	2904	11227	5.7773	gi|747075750|ref|XP_011084924.1|	614	0	PREDICTED: LOW QUALITY PROTEIN: anthranilate synthase alpha subunit 1, chloroplastic [Sesamum indicum]	sp|Q9XJ29|ASA2_ORYSJ	556	0	Anthranilate synthase alpha subunit 2, chloroplastic OS=Oryza sativa subsp. japonica GN=OsASA2 PE=1 SV=1	At5g05730	555	0	KOG1223	Isochorismate synthase	K01657//anthranilate synthase component I [EC:4.1.3.27]	0	582	mdm:103455126	ko01230//Biosynthesis of amino acids//Global and Overview//Metabolism;ko00400//Phenylalanine, tyrosine and tryptophan biosynthesis//Amino acid metabolism//Metabolism	GO:0006568//tryptophan metabolic process;GO:0044710//single-organism metabolic process;GO:0006807//nitrogen compound metabolic process;GO:0019752//carboxylic acid metabolic process;GO:0046483//heterocycle metabolic process;GO:0071704//organic substance metabolic process;GO:0043436//oxoacid metabolic process;GO:0044238//primary metabolic process;GO:1901605//alpha-amino acid metabolic process;GO:00…	GO:0016833//oxo-acid-lyase activity;GO:0016829//lyase activity;GO:0003824//catalytic activity;GO:0016830//carbon-carbon lyase activity	-
Unigene0020029	1630	18727	17.1688	gi|747077198|ref|XP_011085708.1|	490	6e-169	PREDICTED: chorismate mutase 1, chloroplastic-like isoform X1 [Sesamum indicum]	sp|P42738|CM1_ARATH	413	5e-139	Chorismate mutase 1, chloroplastic OS=Arabidopsis thaliana GN=CM1 PE=1 SV=3	At3g29200	412	1e-139	KOG0795	Chorismate mutase	K01850//chorismate mutase [EC:5.4.99.5]	9e-150	441	sot:102599197	ko01230//Biosynthesis of amino acids//Global and Overview//Metabolism;ko00400//Phenylalanine, tyrosine and tryptophan biosynthesis//Amino acid metabolism//Metabolism	GO:0044283//small molecule biosynthetic process;GO:0044711//single-organism biosynthetic process;GO:0044699//single-organism process;GO:1901566//organonitrogen compound biosynthetic process;GO:0008652//cellular amino acid biosynthetic process;GO:0043436//oxoacid metabolic process;GO:0006520//cellular amino acid metabolic process;GO:0044249//cellular biosynthetic process;GO:0046394//carboxylic aci…	GO:0003824//catalytic activity;GO:0016853//isomerase activity;GO:0016866//intramolecular transferase activity	GO:0043229//intracellular organelle;GO:0044464//cell part;GO:0009536//plastid;GO:0043231//intracellular membrane-bounded organelle;GO:0005623//cell;GO:0044444//cytoplasmic part;GO:0044424//intracellular part;GO:0005737//cytoplasm;GO:0043227//membrane-bounded organelle;GO:0005622//intracellular;GO:0043226//organelle
Unigene0021286	1971	10132	7.6819	gi|747049992|ref|XP_011071050.1|	692	0	PREDICTED: histidinol-phosphate aminotransferase, chloroplastic-like [Sesamum indicum]	sp|Q9FEW2|HIS8_NICPL	646	0	Histidinol-phosphate aminotransferase, chloroplastic OS=Nicotiana plumbaginifolia GN=HPA PE=1 SV=1	At5g10330	607	0	KOG0633	Histidinol phosphate aminotransferase	K00817//histidinol-phosphate aminotransferase [EC:2.6.1.9]	0	665	pxb:103963645	ko01230//Biosynthesis of amino acids//Global and Overview//Metabolism;ko00350//Tyrosine metabolism//Amino acid metabolism//Metabolism;ko00360//Phenylalanine metabolism//Amino acid metabolism//Metabolism;ko00400//Phenylalanine, tyrosine and tryptophan biosynthesis//Amino acid metabolism//Metabolism;ko00340//Histidine metabolism//Amino acid metabolism//Metabolism;ko00960//Tropane, piperidine and py…	GO:0009987//cellular process;GO:0034641//cellular nitrogen compound metabolic process;GO:0006807//nitrogen compound metabolic process;GO:0044710//single-organism metabolic process;GO:0043436//oxoacid metabolic process;GO:1901564//organonitrogen compound metabolic process;GO:0046483//heterocycle metabolic process;GO:0006547//histidine metabolic process;GO:0052803//imidazole-containing compound met…	GO:0003824//catalytic activity;GO:0008483//transaminase activity;GO:0070546//L-phenylalanine aminotransferase activity;GO:0005488//binding;GO:0043168//anion binding;GO:0043167//ion binding;GO:0016769//transferase activity, transferring nitrogenous groups;GO:0016740//transferase activity	GO:0043231//intracellular membrane-bounded organelle;GO:0005623//cell;GO:0043227//membrane-bounded organelle;GO:0009536//plastid;GO:0043226//organelle;GO:0005737//cytoplasm;GO:0005622//intracellular;GO:0043229//intracellular organelle;GO:0044444//cytoplasmic part;GO:0044464//cell part;GO:0044424//intracellular part
Unigene0021287	1010	52	0.0769	gi|747049992|ref|XP_011071050.1|	297	6e-95	PREDICTED: histidinol-phosphate aminotransferase, chloroplastic-like [Sesamum indicum]	sp|O82030|HIS8_TOBAC	278	1e-88	Histidinol-phosphate aminotransferase, chloroplastic OS=Nicotiana tabacum GN=HPA PE=2 SV=1	At5g10330	235	1e-72	KOG0633	Histidinol phosphate aminotransferase	K00817//histidinol-phosphate aminotransferase [EC:2.6.1.9]	2e-88	279	bvg:104893085	ko01230//Biosynthesis of amino acids//Global and Overview//Metabolism;ko00350//Tyrosine metabolism//Amino acid metabolism//Metabolism;ko00360//Phenylalanine metabolism//Amino acid metabolism//Metabolism;ko00400//Phenylalanine, tyrosine and tryptophan biosynthesis//Amino acid metabolism//Metabolism;ko00340//Histidine metabolism//Amino acid metabolism//Metabolism;ko00960//Tropane, piperidine and py…	GO:0043436//oxoacid metabolic process;GO:0019752//carboxylic acid metabolic process;GO:0044281//small molecule metabolic process;GO:0044710//single-organism metabolic process;GO:0044763//single-organism cellular process;GO:0006082//organic acid metabolic process;GO:1901360//organic cyclic compound metabolic process;GO:0006547//histidine metabolic process;GO:1901564//organonitrogen compound metabo…	GO:0070546//L-phenylalanine aminotransferase activity;GO:0016769//transferase activity, transferring nitrogenous groups;GO:0043168//anion binding;GO:0005488//binding;GO:0003824//catalytic activity;GO:0008483//transaminase activity;GO:0016740//transferase activity;GO:0043167//ion binding	GO:0005737//cytoplasm;GO:0005623//cell;GO:0005622//intracellular;GO:0009536//plastid;GO:0043227//membrane-bounded organelle;GO:0043226//organelle;GO:0044464//cell part;GO:0044444//cytoplasmic part;GO:0043229//intracellular organelle;GO:0043231//intracellular membrane-bounded organelle;GO:0044424//intracellular part
Unigene0021288	904	195	0.3223	gi|747049992|ref|XP_011071050.1|	81.6	2e-15	PREDICTED: histidinol-phosphate aminotransferase, chloroplastic-like [Sesamum indicum]	sp|Q9FEW2|HIS8_NICPL	74.7	8e-14	Histidinol-phosphate aminotransferase, chloroplastic OS=Nicotiana plumbaginifolia GN=HPA PE=1 SV=1	At5g10330	74.3	2e-14	KOG0633	Histidinol phosphate aminotransferase	K00817//histidinol-phosphate aminotransferase [EC:2.6.1.9]	2e-14	77.8	obr:102715732	ko01230//Biosynthesis of amino acids//Global and Overview//Metabolism;ko00350//Tyrosine metabolism//Amino acid metabolism//Metabolism;ko00360//Phenylalanine metabolism//Amino acid metabolism//Metabolism;ko00400//Phenylalanine, tyrosine and tryptophan biosynthesis//Amino acid metabolism//Metabolism;ko00340//Histidine metabolism//Amino acid metabolism//Metabolism;ko00960//Tropane, piperidine and py…	GO:1901564//organonitrogen compound metabolic process;GO:0071704//organic substance metabolic process;GO:0006082//organic acid metabolic process;GO:0009987//cellular process;GO:0044281//small molecule metabolic process;GO:0006520//cellular amino acid metabolic process;GO:0006807//nitrogen compound metabolic process;GO:0008152//metabolic process;GO:0052803//imidazole-containing compound metabolic …	GO:0016769//transferase activity, transferring nitrogenous groups;GO:0005488//binding;GO:0043168//anion binding;GO:0043167//ion binding;GO:0016740//transferase activity;GO:0003824//catalytic activity;GO:0008483//transaminase activity	-
Unigene0023157	1924	17624	13.6886	gi|590653380|ref|XP_007033406.1|	819	0	Tryptophan synthase beta type 2 [Theobroma cacao]	sp|O67409|TRPB2_AQUAE	506	1e-172	Tryptophan synthase beta chain 2 OS=Aquifex aeolicus (strain VF5) GN=trpB2 PE=3 SV=1	At5g38530	775	0	KOG1395	Tryptophan synthase beta chain	K06001//tryptophan synthase beta chain [EC:4.2.1.20]	0	819	tcc:TCM_019615	ko01230//Biosynthesis of amino acids//Global and Overview//Metabolism;ko00260//Glycine, serine and threonine metabolism//Amino acid metabolism//Metabolism;ko00400//Phenylalanine, tyrosine and tryptophan biosynthesis//Amino acid metabolism//Metabolism	GO:0009308//amine metabolic process;GO:0006082//organic acid metabolic process;GO:0008152//metabolic process;GO:0046483//heterocycle metabolic process;GO:0044238//primary metabolic process;GO:0071704//organic substance metabolic process;GO:0006520//cellular amino acid metabolic process;GO:0009072//aromatic amino acid family metabolic process;GO:0044710//single-organism metabolic process;GO:000672…	GO:0043168//anion binding;GO:0043167//ion binding;GO:0003824//catalytic activity;GO:0016829//lyase activity;GO:0016835//carbon-oxygen lyase activity;GO:0005515//protein binding;GO:0046983//protein dimerization activity;GO:0005488//binding;GO:0016836//hydro-lyase activity	-
Unigene0023517	1760	9183	7.797	gi|747094997|ref|XP_011095360.1|	773	0	PREDICTED: tryptophan synthase beta chain 1-like [Sesamum indicum]	sp|O50046|TRPB_CAMAC	742	0	Tryptophan synthase beta chain 2, chloroplastic OS=Camptotheca acuminata GN=TSB PE=2 SV=1	At4g27070	722	0	KOG1395	Tryptophan synthase beta chain	K01696//tryptophan synthase beta chain [EC:4.2.1.20]	0	749	sly:101256529	ko01230//Biosynthesis of amino acids//Global and Overview//Metabolism;ko00260//Glycine, serine and threonine metabolism//Amino acid metabolism//Metabolism;ko00400//Phenylalanine, tyrosine and tryptophan biosynthesis//Amino acid metabolism//Metabolism	GO:0071704//organic substance metabolic process;GO:1901564//organonitrogen compound metabolic process;GO:0006586//indolalkylamine metabolic process;GO:0044283//small molecule biosynthetic process;GO:0006082//organic acid metabolic process;GO:0046394//carboxylic acid biosynthetic process;GO:1901605//alpha-amino acid metabolic process;GO:0046483//heterocycle metabolic process;GO:0019752//carboxylic…	GO:0016836//hydro-lyase activity;GO:0016835//carbon-oxygen lyase activity;GO:0003824//catalytic activity;GO:0016829//lyase activity	GO:0044444//cytoplasmic part;GO:0043227//membrane-bounded organelle;GO:0009536//plastid;GO:0044464//cell part;GO:0005622//intracellular;GO:0043231//intracellular membrane-bounded organelle;GO:0043229//intracellular organelle;GO:0043226//organelle;GO:0005623//cell;GO:0044424//intracellular part;GO:0005737//cytoplasm
Unigene0024164	419	29	0.1034	gi|743791634|ref|XP_010923488.1|	83.6	9e-18	PREDICTED: tryptophan synthase alpha chain-like [Elaeis guineensis]	sp|O22765|TRPA1_ARATH	74.3	2e-15	Tryptophan synthase alpha chain OS=Arabidopsis thaliana GN=TRPA1 PE=1 SV=2	At4g02610	74.3	3e-16	KOG4175	Tryptophan synthase alpha chain	K01695//tryptophan synthase alpha chain [EC:4.2.1.20]	4e-18	83.6	egu:105046562	ko01230//Biosynthesis of amino acids//Global and Overview//Metabolism;ko00260//Glycine, serine and threonine metabolism//Amino acid metabolism//Metabolism;ko00400//Phenylalanine, tyrosine and tryptophan biosynthesis//Amino acid metabolism//Metabolism	GO:0046483//heterocycle metabolic process;GO:1901564//organonitrogen compound metabolic process;GO:0006082//organic acid metabolic process;GO:0009308//amine metabolic process;GO:0019752//carboxylic acid metabolic process;GO:0006520//cellular amino acid metabolic process;GO:0034641//cellular nitrogen compound metabolic process;GO:1901605//alpha-amino acid metabolic process;GO:0006576//cellular bio…	GO:0003824//catalytic activity;GO:0016836//hydro-lyase activity;GO:0016835//carbon-oxygen lyase activity;GO:0016829//lyase activity	-
Unigene0024165	1306	44266	50.6507	gi|209968789|gb|ACJ02768.1|	363	2e-120	indole-3-glycerol phosphate lyase IGL2 [Aphelandra squarrosa]	sp|O22765|TRPA1_ARATH	317	3e-104	Tryptophan synthase alpha chain OS=Arabidopsis thaliana GN=TRPA1 PE=1 SV=2	At4g02610	317	5e-105	KOG4175	Tryptophan synthase alpha chain	K01695//tryptophan synthase alpha chain [EC:4.2.1.20]	7e-119	357	pmum:103334172	ko01230//Biosynthesis of amino acids//Global and Overview//Metabolism;ko00260//Glycine, serine and threonine metabolism//Amino acid metabolism//Metabolism;ko00400//Phenylalanine, tyrosine and tryptophan biosynthesis//Amino acid metabolism//Metabolism	GO:0044260//cellular macromolecule metabolic process;GO:1901360//organic cyclic compound metabolic process;GO:0008380//RNA splicing;GO:0008152//metabolic process;GO:1901576//organic substance biosynthetic process;GO:0009987//cellular process;GO:0042445//hormone metabolic process;GO:1901605//alpha-amino acid metabolic process;GO:0044249//cellular biosynthetic process;GO:0010467//gene expression;GO…	GO:0016830//carbon-carbon lyase activity;GO:0016836//hydro-lyase activity;GO:0016829//lyase activity;GO:0016832//aldehyde-lyase activity;GO:0016835//carbon-oxygen lyase activity;GO:0003824//catalytic activity	GO:0044424//intracellular part;GO:0005622//intracellular;GO:0005623//cell;GO:0044464//cell part
Unigene0024166	375	119	0.4742	gi|209968797|gb|ACJ02772.1|	52.8	6e-07	indole-3-glycerol phosphate lyase IGL1 [Lamium galeobdolon]	--	--	--	--	--	--	--	--	--	K01695//tryptophan synthase alpha chain [EC:4.2.1.20]	1e-06	50.8	pxb:103945989	ko01230//Biosynthesis of amino acids//Global and Overview//Metabolism;ko00260//Glycine, serine and threonine metabolism//Amino acid metabolism//Metabolism;ko00400//Phenylalanine, tyrosine and tryptophan biosynthesis//Amino acid metabolism//Metabolism	-	-	-
Unigene0024614	2863	29997	15.6572	gi|747072168|ref|XP_011082986.1|	682	0	PREDICTED: aspartate aminotransferase, mitochondrial isoform X1 [Sesamum indicum]	sp|P46643|AAT1_ARATH	635	0	Aspartate aminotransferase, mitochondrial OS=Arabidopsis thaliana GN=ASP1 PE=1 SV=1	At2g30970	635	0	KOG1411	Aspartate aminotransferase/Glutamic oxaloacetic transaminase AAT1/GOT2	K14455//aspartate aminotransferase, mitochondrial [EC:2.6.1.1]	0	667	egr:104441383	ko01200//Carbon metabolism//Global and Overview//Metabolism;ko01230//Biosynthesis of amino acids//Global and Overview//Metabolism;ko00270//Cysteine and methionine metabolism//Amino acid metabolism//Metabolism;ko00710//Carbon fixation in photosynthetic organisms//Energy metabolism//Metabolism;ko00250//Alanine, aspartate and glutamate metabolism//Amino acid metabolism//Metabolism;ko00330//Arginine …	GO:1901362//organic cyclic compound biosynthetic process;GO:0044710//single-organism metabolic process;GO:0006753//nucleoside phosphate metabolic process;GO:0034641//cellular nitrogen compound metabolic process;GO:0006139//nucleobase-containing compound metabolic process;GO:0006807//nitrogen compound metabolic process;GO:0019438//aromatic compound biosynthetic process;GO:0009117//nucleotide metab…	GO:0046872//metal ion binding;GO:0016740//transferase activity;GO:0008483//transaminase activity;GO:0043167//ion binding;GO:0043169//cation binding;GO:0005488//binding;GO:0043168//anion binding;GO:0003824//catalytic activity;GO:0070546//L-phenylalanine aminotransferase activity;GO:0046914//transition metal ion binding;GO:0016769//transferase activity, transferring nitrogenous groups	GO:0044424//intracellular part;GO:0044429//mitochondrial part;GO:0005622//intracellular;GO:0005623//cell;GO:0044444//cytoplasmic part;GO:0044422//organelle part;GO:0043231//intracellular membrane-bounded organelle;GO:0043227//membrane-bounded organelle;GO:0043229//intracellular organelle;GO:0005737//cytoplasm;GO:0005739//mitochondrion;GO:0044464//cell part;GO:0044446//intracellular organelle part…
Unigene0025125	2150	144534	100.459	gi|16751569|gb|AAL27698.1|AF371966_1	740	0	5-enolpyruvylshikimate-3-phosphate synthase B [Dicliptera chinensis]	sp|P11043|AROA_PETHY	686	0	3-phosphoshikimate 1-carboxyvinyltransferase, chloroplastic OS=Petunia hybrida PE=1 SV=1	At2g45300	655	0	KOG0692	Pentafunctional AROM protein	K00800//3-phosphoshikimate 1-carboxyvinyltransferase [EC:2.5.1.19]	0	688	fve:101298062	ko01230//Biosynthesis of amino acids//Global and Overview//Metabolism;ko00400//Phenylalanine, tyrosine and tryptophan biosynthesis//Amino acid metabolism//Metabolism	GO:0043650//dicarboxylic acid biosynthetic process;GO:0043436//oxoacid metabolic process;GO:0046394//carboxylic acid biosynthetic process;GO:0044763//single-organism cellular process;GO:0044711//single-organism biosynthetic process;GO:0071704//organic substance metabolic process;GO:0044710//single-organism metabolic process;GO:1901576//organic substance biosynthetic process;GO:0006520//cellular a…	GO:0003824//catalytic activity;GO:0016740//transferase activity;GO:0016765//transferase activity, transferring alkyl or aryl (other than methyl) groups	GO:0043229//intracellular organelle;GO:0005622//intracellular;GO:0009536//plastid;GO:0005737//cytoplasm;GO:0043226//organelle;GO:0043227//membrane-bounded organelle;GO:0044464//cell part;GO:0043231//intracellular membrane-bounded organelle;GO:0044424//intracellular part;GO:0005623//cell;GO:0044444//cytoplasmic part
Unigene0027221	1643	77012	70.0453	gi|747051603|ref|XP_011071889.1|	611	0	PREDICTED: anthranilate phosphoribosyltransferase, chloroplastic-like [Sesamum indicum]	sp|Q02166|TRPD_ARATH	515	2e-177	Anthranilate phosphoribosyltransferase, chloroplastic OS=Arabidopsis thaliana GN=PAT1 PE=2 SV=1	At5g17990	515	3e-178	KOG1438	Anthranilate phosphoribosyltransferase	K00766//anthranilate phosphoribosyltransferase [EC:2.4.2.18]	0	570	sly:101257271	ko01230//Biosynthesis of amino acids//Global and Overview//Metabolism;ko00400//Phenylalanine, tyrosine and tryptophan biosynthesis//Amino acid metabolism//Metabolism	GO:0051716//cellular response to stimulus;GO:0065007//biological regulation;GO:0044249//cellular biosynthetic process;GO:0006952//defense response;GO:0046483//heterocycle metabolic process;GO:0006955//immune response;GO:0009308//amine metabolic process;GO:1901564//organonitrogen compound metabolic process;GO:0009058//biosynthetic process;GO:0042445//hormone metabolic process;GO:0044281//small mol…	GO:0003824//catalytic activity;GO:0016763//transferase activity, transferring pentosyl groups;GO:0016757//transferase activity, transferring glycosyl groups;GO:0016740//transferase activity	GO:0044424//intracellular part;GO:0009526//plastid envelope;GO:0005622//intracellular;GO:0044464//cell part;GO:0043231//intracellular membrane-bounded organelle;GO:0009532//plastid stroma;GO:0031967//organelle envelope;GO:0005737//cytoplasm;GO:0009536//plastid;GO:0044446//intracellular organelle part;GO:0005623//cell;GO:0043226//organelle;GO:0043227//membrane-bounded organelle;GO:0044444//cytopla…
Unigene0028320	3013	352206	174.685	gi|747099015|ref|XP_011097545.1|	637	0	PREDICTED: phospho-2-dehydro-3-deoxyheptonate aldolase 2, chloroplastic [Sesamum indicum]	sp|P37822|AROG_SOLTU	556	0	Phospho-2-dehydro-3-deoxyheptonate aldolase 2, chloroplastic OS=Solanum tuberosum GN=SHKB PE=2 SV=1	--	--	--	--	--	K01626//3-deoxy-7-phosphoheptulonate synthase [EC:2.5.1.54]	0	580	vvi:100258475	ko01230//Biosynthesis of amino acids//Global and Overview//Metabolism;ko00400//Phenylalanine, tyrosine and tryptophan biosynthesis//Amino acid metabolism//Metabolism	GO:0009058//biosynthetic process;GO:0043436//oxoacid metabolic process;GO:0050896//response to stimulus;GO:0043650//dicarboxylic acid biosynthetic process;GO:0008652//cellular amino acid biosynthetic process;GO:0044763//single-organism cellular process;GO:0006807//nitrogen compound metabolic process;GO:0042221//response to chemical;GO:1901566//organonitrogen compound biosynthetic process;GO:00327…	GO:0016740//transferase activity;GO:0003824//catalytic activity;GO:0016765//transferase activity, transferring alkyl or aryl (other than methyl) groups	GO:0043231//intracellular membrane-bounded organelle;GO:0043226//organelle;GO:0044424//intracellular part;GO:0005622//intracellular;GO:0009536//plastid;GO:0005737//cytoplasm;GO:0044464//cell part;GO:0044444//cytoplasmic part;GO:0005623//cell;GO:0043229//intracellular organelle;GO:0043227//membrane-bounded organelle
Unigene0028986	1114	833	1.1174	gi|743758978|ref|XP_010929724.1|	211	6e-61	PREDICTED: arogenate dehydratase/prephenate dehydratase 1, chloroplastic-like isoform X5 [Elaeis guineensis]	sp|Q9SA96|AROD1_ARATH	127	1e-31	Arogenate dehydratase/prephenate dehydratase 1, chloroplastic OS=Arabidopsis thaliana GN=ADT1 PE=1 SV=1	At1g11790	127	2e-32	KOG2797	Prephenate dehydratase	K05359//arogenate/prephenate dehydratase [EC:4.2.1.91 4.2.1.51]	4e-56	196	fve:101295397	ko01230//Biosynthesis of amino acids//Global and Overview//Metabolism;ko00400//Phenylalanine, tyrosine and tryptophan biosynthesis//Amino acid metabolism//Metabolism	GO:0008152//metabolic process	GO:0003824//catalytic activity	-
Unigene0029660	1152	26627	34.5404	gi|565366831|ref|XP_006350088.1|	376	4e-127	PREDICTED: anthranilate synthase component II-like [Solanum tuberosum]	sp|Q42565|ASB1_ARATH	333	4e-111	Anthranilate synthase beta subunit 1, chloroplastic OS=Arabidopsis thaliana GN=ASB1 PE=1 SV=1	At1g24807	333	1e-112	KOG0026	Anthranilate synthase, beta chain	K01658//anthranilate synthase component II [EC:4.1.3.27]	2e-127	376	sot:102591009	ko01230//Biosynthesis of amino acids//Global and Overview//Metabolism;ko00400//Phenylalanine, tyrosine and tryptophan biosynthesis//Amino acid metabolism//Metabolism	-	-	-
Unigene0030962	811	165	0.304	gi|747074712|ref|XP_011084359.1|	84	3e-16	PREDICTED: chorismate synthase 1, chloroplastic [Sesamum indicum]	sp|Q42884|AROC1_SOLLC	73.9	1e-13	Chorismate synthase 1, chloroplastic OS=Solanum lycopersicum GN=CS1 PE=2 SV=1	At1g48850	73.6	2e-14	KOG4492	Chorismate synthase	K01736//chorismate synthase [EC:4.2.3.5]	5e-16	82	sot:102580455	ko01230//Biosynthesis of amino acids//Global and Overview//Metabolism;ko00400//Phenylalanine, tyrosine and tryptophan biosynthesis//Amino acid metabolism//Metabolism	GO:0016053//organic acid biosynthetic process;GO:0044699//single-organism process;GO:0044281//small molecule metabolic process;GO:0006520//cellular amino acid metabolic process;GO:0008152//metabolic process;GO:0044283//small molecule biosynthetic process;GO:0009058//biosynthetic process;GO:0006082//organic acid metabolic process;GO:1901576//organic substance biosynthetic process;GO:0043648//dicar…	GO:0016835//carbon-oxygen lyase activity;GO:0003824//catalytic activity;GO:0016838//carbon-oxygen lyase activity, acting on phosphates;GO:0016829//lyase activity	GO:0043229//intracellular organelle;GO:0005623//cell;GO:0044464//cell part;GO:0043231//intracellular membrane-bounded organelle;GO:0005622//intracellular;GO:0043226//organelle;GO:0009536//plastid;GO:0005737//cytoplasm;GO:0044424//intracellular part;GO:0044444//cytoplasmic part;GO:0043227//membrane-bounded organelle
Unigene0030963	2388	120131	75.1759	gi|747074712|ref|XP_011084359.1|	670	0	PREDICTED: chorismate synthase 1, chloroplastic [Sesamum indicum]	sp|Q42884|AROC1_SOLLC	625	0	Chorismate synthase 1, chloroplastic OS=Solanum lycopersicum GN=CS1 PE=2 SV=1	At1g48850	579	0	KOG4492	Chorismate synthase	K01736//chorismate synthase [EC:4.2.3.5]	0	634	sot:102589491	ko01230//Biosynthesis of amino acids//Global and Overview//Metabolism;ko00400//Phenylalanine, tyrosine and tryptophan biosynthesis//Amino acid metabolism//Metabolism	GO:0006807//nitrogen compound metabolic process;GO:1901566//organonitrogen compound biosynthetic process;GO:0044711//single-organism biosynthetic process;GO:0071704//organic substance metabolic process;GO:0044238//primary metabolic process;GO:0044281//small molecule metabolic process;GO:0044763//single-organism cellular process;GO:0019752//carboxylic acid metabolic process;GO:0044710//single-orga…	GO:0016835//carbon-oxygen lyase activity;GO:0003824//catalytic activity;GO:0016838//carbon-oxygen lyase activity, acting on phosphates;GO:0016829//lyase activity	GO:0043231//intracellular membrane-bounded organelle;GO:0009536//plastid;GO:0005737//cytoplasm;GO:0044424//intracellular part;GO:0043226//organelle;GO:0005623//cell;GO:0005622//intracellular;GO:0044464//cell part;GO:0043227//membrane-bounded organelle;GO:0043229//intracellular organelle;GO:0044444//cytoplasmic part
Unigene0031451	1827	2788	2.2804	gi|747104257|ref|XP_011100354.1|	610	0	PREDICTED: probable aminotransferase TAT2 [Sesamum indicum]	sp|Q9LVY1|TAT_ARATH	431	5e-144	Tyrosine aminotransferase OS=Arabidopsis thaliana GN=TAT PE=2 SV=1	At5g36160	431	8e-145	KOG0259	Tyrosine aminotransferase	K00815//tyrosine aminotransferase [EC:2.6.1.5]	0	554	cit:102611153	ko01230//Biosynthesis of amino acids//Global and Overview//Metabolism;ko00270//Cysteine and methionine metabolism//Amino acid metabolism//Metabolism;ko00350//Tyrosine metabolism//Amino acid metabolism//Metabolism;ko00360//Phenylalanine metabolism//Amino acid metabolism//Metabolism;ko00130//Ubiquinone and other terpenoid-quinone biosynthesis//Metabolism of cofactors and vitamins//Metabolism;ko0040…	GO:0008152//metabolic process;GO:0009987//cellular process;GO:0071704//organic substance metabolic process;GO:0044237//cellular metabolic process;GO:0043436//oxoacid metabolic process;GO:0019752//carboxylic acid metabolic process;GO:0044281//small molecule metabolic process;GO:0006082//organic acid metabolic process;GO:0044763//single-organism cellular process;GO:0044699//single-organism process;…	GO:0043168//anion binding;GO:0016769//transferase activity, transferring nitrogenous groups;GO:0016740//transferase activity;GO:0003824//catalytic activity;GO:0005488//binding;GO:0043167//ion binding	-
Unigene0031841	2931	5917	3.0168	gi|747078075|ref|XP_011086190.1|	318	3e-96	PREDICTED: arogenate dehydratase/prephenate dehydratase 1, chloroplastic [Sesamum indicum]	sp|Q9SA96|AROD1_ARATH	249	5e-72	Arogenate dehydratase/prephenate dehydratase 1, chloroplastic OS=Arabidopsis thaliana GN=ADT1 PE=1 SV=1	At1g11790	249	8e-73	KOG2797	Prephenate dehydratase	K05359//arogenate/prephenate dehydratase [EC:4.2.1.91 4.2.1.51]	5e-80	273	sot:102599157	ko01230//Biosynthesis of amino acids//Global and Overview//Metabolism;ko00400//Phenylalanine, tyrosine and tryptophan biosynthesis//Amino acid metabolism//Metabolism	GO:0043473//pigmentation;GO:0043476//pigment accumulation;GO:0008152//metabolic process;GO:0046394//carboxylic acid biosynthetic process;GO:0006520//cellular amino acid metabolic process;GO:0006082//organic acid metabolic process;GO:0044711//single-organism biosynthetic process;GO:0044763//single-organism cellular process;GO:0044702//single organism reproductive process;GO:0009791//post-embryonic…	GO:0016853//isomerase activity;GO:0016866//intramolecular transferase activity;GO:0031406//carboxylic acid binding;GO:0016836//hydro-lyase activity;GO:0043167//ion binding;GO:0003824//catalytic activity;GO:0016835//carbon-oxygen lyase activity;GO:0016829//lyase activity;GO:0005488//binding;GO:0043177//organic acid binding;GO:0036094//small molecule binding;GO:0043168//anion binding	GO:0043227//membrane-bounded organelle;GO:0044464//cell part;GO:0009536//plastid;GO:0043229//intracellular organelle;GO:0043226//organelle;GO:0009532//plastid stroma;GO:0044424//intracellular part;GO:0044435//plastid part;GO:0044444//cytoplasmic part;GO:0044446//intracellular organelle part;GO:0043231//intracellular membrane-bounded organelle;GO:0005737//cytoplasm;GO:0044422//organelle part;GO:00…
Unigene0032001	2997	101500	50.6101	gi|747094997|ref|XP_011095360.1|	327	2e-98	PREDICTED: tryptophan synthase beta chain 1-like [Sesamum indicum]	sp|O50046|TRPB_CAMAC	314	2e-94	Tryptophan synthase beta chain 2, chloroplastic OS=Camptotheca acuminata GN=TSB PE=2 SV=1	At4g27070	312	1e-94	KOG1395	Tryptophan synthase beta chain	K01696//tryptophan synthase beta chain [EC:4.2.1.20]	2e-98	318	mdm:103427301	ko01230//Biosynthesis of amino acids//Global and Overview//Metabolism;ko00260//Glycine, serine and threonine metabolism//Amino acid metabolism//Metabolism;ko00400//Phenylalanine, tyrosine and tryptophan biosynthesis//Amino acid metabolism//Metabolism	GO:0044763//single-organism cellular process;GO:0006568//tryptophan metabolic process;GO:0008152//metabolic process;GO:0009308//amine metabolic process;GO:1901360//organic cyclic compound metabolic process;GO:1901564//organonitrogen compound metabolic process;GO:0034641//cellular nitrogen compound metabolic process;GO:0071704//organic substance metabolic process;GO:0042430//indole-containing comp…	GO:0003824//catalytic activity;GO:0016835//carbon-oxygen lyase activity;GO:0016829//lyase activity;GO:0016836//hydro-lyase activity	-
Unigene0032680	516	6	0.0174	gi|747040616|ref|XP_011090162.1|	71.6	1e-12	PREDICTED: aspartate aminotransferase, cytoplasmic [Sesamum indicum]	sp|P46644|AAT3_ARATH	55.8	2e-08	Aspartate aminotransferase 3, chloroplastic OS=Arabidopsis thaliana GN=ASP3 PE=1 SV=1	At5g11520	55.8	4e-09	KOG1411	Aspartate aminotransferase/Glutamic oxaloacetic transaminase AAT1/GOT2	K14454//aspartate aminotransferase, cytoplasmic [EC:2.6.1.1]	4e-10	62.8	vvi:100256163	ko01200//Carbon metabolism//Global and Overview//Metabolism;ko01230//Biosynthesis of amino acids//Global and Overview//Metabolism;ko00270//Cysteine and methionine metabolism//Amino acid metabolism//Metabolism;ko00710//Carbon fixation in photosynthetic organisms//Energy metabolism//Metabolism;ko00250//Alanine, aspartate and glutamate metabolism//Amino acid metabolism//Metabolism;ko00330//Arginine …	GO:0008152//metabolic process	GO:0016740//transferase activity;GO:0016769//transferase activity, transferring nitrogenous groups;GO:0003824//catalytic activity;GO:0008483//transaminase activity	-
Unigene0032681	1770	14704	12.4142	gi|747040616|ref|XP_011090162.1|	815	0	PREDICTED: aspartate aminotransferase, cytoplasmic [Sesamum indicum]	sp|P46644|AAT3_ARATH	752	0	Aspartate aminotransferase 3, chloroplastic OS=Arabidopsis thaliana GN=ASP3 PE=1 SV=1	At5g11520	752	0	KOG1411	Aspartate aminotransferase/Glutamic oxaloacetic transaminase AAT1/GOT2	K14454//aspartate aminotransferase, cytoplasmic [EC:2.6.1.1]	0	793	tcc:TCM_037152	ko01200//Carbon metabolism//Global and Overview//Metabolism;ko01230//Biosynthesis of amino acids//Global and Overview//Metabolism;ko00270//Cysteine and methionine metabolism//Amino acid metabolism//Metabolism;ko00710//Carbon fixation in photosynthetic organisms//Energy metabolism//Metabolism;ko00250//Alanine, aspartate and glutamate metabolism//Amino acid metabolism//Metabolism;ko00330//Arginine …	GO:0044237//cellular metabolic process;GO:0043436//oxoacid metabolic process;GO:0019752//carboxylic acid metabolic process;GO:0009987//cellular process;GO:0071704//organic substance metabolic process;GO:0044699//single-organism process;GO:0044763//single-organism cellular process;GO:0044281//small molecule metabolic process;GO:0008152//metabolic process;GO:0006082//organic acid metabolic process;…	GO:0008483//transaminase activity;GO:0005488//binding;GO:0016769//transferase activity, transferring nitrogenous groups;GO:0043168//anion binding;GO:0070546//L-phenylalanine aminotransferase activity;GO:0043167//ion binding;GO:0003824//catalytic activity;GO:0016740//transferase activity	-
Unigene0032957	2133	19006	13.3155	gi|747103777|ref|XP_011100091.1|	216	1e-61	PREDICTED: shikimate kinase, chloroplastic-like [Sesamum indicum]	sp|Q00497|SK_SOLLC	179	2e-49	Shikimate kinase, chloroplastic OS=Solanum lycopersicum GN=SK PE=1 SV=1	--	--	--	--	--	K00891//shikimate kinase [EC:2.7.1.71]	1e-51	187	sot:102589179	ko01230//Biosynthesis of amino acids//Global and Overview//Metabolism;ko00400//Phenylalanine, tyrosine and tryptophan biosynthesis//Amino acid metabolism//Metabolism	GO:0071704//organic substance metabolic process;GO:0008152//metabolic process;GO:1901576//organic substance biosynthetic process;GO:0044711//single-organism biosynthetic process;GO:0009987//cellular process;GO:0046394//carboxylic acid biosynthetic process;GO:0016053//organic acid biosynthetic process;GO:0044281//small molecule metabolic process;GO:0044249//cellular biosynthetic process;GO:0044710…	GO:0003824//catalytic activity;GO:0016740//transferase activity;GO:0005488//binding	-
Unigene0032958	569	18	0.0473	gi|747103777|ref|XP_011100091.1|	85.5	6e-18	PREDICTED: shikimate kinase, chloroplastic-like [Sesamum indicum]	sp|Q00497|SK_SOLLC	66.2	6e-12	Shikimate kinase, chloroplastic OS=Solanum lycopersicum GN=SK PE=1 SV=1	--	--	--	--	--	K00891//shikimate kinase [EC:2.7.1.71]	5e-14	73.6	pper:PRUPE_ppa009120mg	ko01230//Biosynthesis of amino acids//Global and Overview//Metabolism;ko00400//Phenylalanine, tyrosine and tryptophan biosynthesis//Amino acid metabolism//Metabolism	-	GO:0016772//transferase activity, transferring phosphorus-containing groups;GO:0016301//kinase activity;GO:0016740//transferase activity;GO:0003824//catalytic activity	-
Unigene0033118	1822	263984	216.515	gi|225444361|ref|XP_002264829.1|	637	0	PREDICTED: tryptophan synthase beta chain 1 [Vitis vinifera]	sp|P25269|TRBP2_ARATH	531	0	Tryptophan synthase beta chain 2, chloroplastic OS=Arabidopsis thaliana GN=TSB2 PE=2 SV=2	At4g27070	531	0	KOG1395	Tryptophan synthase beta chain	K01696//tryptophan synthase beta chain [EC:4.2.1.20]	0	637	vvi:100250414	ko01230//Biosynthesis of amino acids//Global and Overview//Metabolism;ko00260//Glycine, serine and threonine metabolism//Amino acid metabolism//Metabolism;ko00400//Phenylalanine, tyrosine and tryptophan biosynthesis//Amino acid metabolism//Metabolism	GO:0043436//oxoacid metabolic process;GO:1901564//organonitrogen compound metabolic process;GO:1901360//organic cyclic compound metabolic process;GO:0046483//heterocycle metabolic process;GO:1901605//alpha-amino acid metabolic process;GO:0044763//single-organism cellular process;GO:0006520//cellular amino acid metabolic process;GO:0009308//amine metabolic process;GO:0006586//indolalkylamine metab…	GO:0016491//oxidoreductase activity;GO:0016627//oxidoreductase activity, acting on the CH-CH group of donors;GO:0016829//lyase activity;GO:0016836//hydro-lyase activity;GO:0016835//carbon-oxygen lyase activity;GO:0003824//catalytic activity;GO:0016628//oxidoreductase activity, acting on the CH-CH group of donors, NAD or NADP as acceptor	-
Unigene0034131	2824	12229	6.4712	gi|460412747|ref|XP_004251759.1|	389	3e-125	PREDICTED: anthranilate synthase beta subunit 2, chloroplastic-like [Solanum lycopersicum]	sp|Q42565|ASB1_ARATH	364	1e-116	Anthranilate synthase beta subunit 1, chloroplastic OS=Arabidopsis thaliana GN=ASB1 PE=1 SV=1	At1g25220	364	2e-117	KOG0026	Anthranilate synthase, beta chain	K01658//anthranilate synthase component II [EC:4.1.3.27]	1e-125	389	sly:101244841	ko01230//Biosynthesis of amino acids//Global and Overview//Metabolism;ko00400//Phenylalanine, tyrosine and tryptophan biosynthesis//Amino acid metabolism//Metabolism	-	GO:0016829//lyase activity;GO:0003824//catalytic activity	-
Unigene0036358	2140	47727	33.3279	gi|747063524|ref|XP_011078312.1|	543	0	PREDICTED: aspartate aminotransferase, cytoplasmic [Sesamum indicum]	sp|P28734|AATC_DAUCA	527	2e-180	Aspartate aminotransferase, cytoplasmic OS=Daucus carota PE=2 SV=1	At5g19550	506	6e-173	KOG1411	Aspartate aminotransferase/Glutamic oxaloacetic transaminase AAT1/GOT2	K14454//aspartate aminotransferase, cytoplasmic [EC:2.6.1.1]	0	530	vvi:100268005	ko01200//Carbon metabolism//Global and Overview//Metabolism;ko01230//Biosynthesis of amino acids//Global and Overview//Metabolism;ko00270//Cysteine and methionine metabolism//Amino acid metabolism//Metabolism;ko00710//Carbon fixation in photosynthetic organisms//Energy metabolism//Metabolism;ko00250//Alanine, aspartate and glutamate metabolism//Amino acid metabolism//Metabolism;ko00330//Arginine …	GO:0043436//oxoacid metabolic process;GO:0006807//nitrogen compound metabolic process;GO:0009066//aspartate family amino acid metabolic process;GO:1901605//alpha-amino acid metabolic process;GO:0044763//single-organism cellular process;GO:0044238//primary metabolic process;GO:0006082//organic acid metabolic process;GO:0050896//response to stimulus;GO:0044710//single-organism metabolic process;GO:…	GO:0008483//transaminase activity;GO:0016491//oxidoreductase activity;GO:0016769//transferase activity, transferring nitrogenous groups;GO:0070546//L-phenylalanine aminotransferase activity;GO:0097159//organic cyclic compound binding;GO:0043168//anion binding;GO:0016684//oxidoreductase activity, acting on peroxide as acceptor;GO:0005488//binding;GO:0003824//catalytic activity;GO:0046906//tetrapyr…	GO:0044424//intracellular part;GO:0005622//intracellular;GO:0005623//cell;GO:0044464//cell part
Unigene0037326	4526	27370	9.0369	gi|747064266|ref|XP_011078708.1|	592	0	PREDICTED: bifunctional 3-dehydroquinate dehydratase/shikimate dehydrogenase, chloroplastic-like [Sesamum indicum]	sp|Q9SQT8|DHQSD_ARATH	371	3e-111	Bifunctional 3-dehydroquinate dehydratase/shikimate dehydrogenase, chloroplastic OS=Arabidopsis thaliana GN=EMB3004 PE=1 SV=1	At3g06350	371	5e-112	KOG0692	Pentafunctional AROM protein	K13832//3-dehydroquinate dehydratase / shikimate dehydrogenase [EC:4.2.1.10 1.1.1.25]	4e-171	531	jcu:105647613	ko01230//Biosynthesis of amino acids//Global and Overview//Metabolism;ko00400//Phenylalanine, tyrosine and tryptophan biosynthesis//Amino acid metabolism//Metabolism	GO:0044710//single-organism metabolic process;GO:0008152//metabolic process;GO:0044699//single-organism process	GO:0016491//oxidoreductase activity;GO:0016836//hydro-lyase activity;GO:0003824//catalytic activity;GO:0016835//carbon-oxygen lyase activity;GO:0016616//oxidoreductase activity, acting on the CH-OH group of donors, NAD or NADP as acceptor;GO:0016829//lyase activity;GO:0016614//oxidoreductase activity, acting on CH-OH group of donors	-
Unigene0039377	2176	46624	32.0191	gi|747071064|ref|XP_011082384.1|	1016	0	PREDICTED: anthranilate synthase alpha subunit 2, chloroplastic-like isoform X1 [Sesamum indicum]	sp|P32069|TRPX_ARATH	878	0	Anthranilate synthase alpha subunit 2, chloroplastic OS=Arabidopsis thaliana GN=ASA2 PE=2 SV=1	At2g29690	878	0	KOG1223	Isochorismate synthase	K01657//anthranilate synthase component I [EC:4.1.3.27]	0	978	sly:101265030	ko01230//Biosynthesis of amino acids//Global and Overview//Metabolism;ko00400//Phenylalanine, tyrosine and tryptophan biosynthesis//Amino acid metabolism//Metabolism	GO:0006082//organic acid metabolic process;GO:1901576//organic substance biosynthetic process;GO:0009987//cellular process;GO:0006568//tryptophan metabolic process;GO:0009072//aromatic amino acid family metabolic process;GO:0008652//cellular amino acid biosynthetic process;GO:0016053//organic acid biosynthetic process;GO:0006725//cellular aromatic compound metabolic process;GO:0044237//cellular m…	GO:0016830//carbon-carbon lyase activity;GO:0016829//lyase activity;GO:0016833//oxo-acid-lyase activity;GO:0003824//catalytic activity	GO:0043229//intracellular organelle;GO:0005622//intracellular;GO:0005737//cytoplasm;GO:0044424//intracellular part;GO:0043226//organelle;GO:0043231//intracellular membrane-bounded organelle;GO:0009536//plastid;GO:0043227//membrane-bounded organelle;GO:0044444//cytoplasmic part;GO:0005623//cell;GO:0044464//cell part
Unigene0041121	1632	6101	5.5865	gi|747051603|ref|XP_011071889.1|	63.5	1e-08	PREDICTED: anthranilate phosphoribosyltransferase, chloroplastic-like [Sesamum indicum]	sp|Q02166|TRPD_ARATH	56.6	3e-07	Anthranilate phosphoribosyltransferase, chloroplastic OS=Arabidopsis thaliana GN=PAT1 PE=2 SV=1	At5g17990	56.6	5e-08	KOG1438	Anthranilate phosphoribosyltransferase	K00766//anthranilate phosphoribosyltransferase [EC:2.4.2.18]	3e-08	60.8	fve:101305663	ko01230//Biosynthesis of amino acids//Global and Overview//Metabolism;ko00400//Phenylalanine, tyrosine and tryptophan biosynthesis//Amino acid metabolism//Metabolism	GO:1901576//organic substance biosynthetic process;GO:0044238//primary metabolic process;GO:0071704//organic substance metabolic process;GO:0034641//cellular nitrogen compound metabolic process;GO:0043436//oxoacid metabolic process;GO:0008652//cellular amino acid biosynthetic process;GO:0044763//single-organism cellular process;GO:0046394//carboxylic acid biosynthetic process;GO:0009058//biosynth…	GO:0003824//catalytic activity;GO:0016740//transferase activity	GO:0044444//cytoplasmic part;GO:0043227//membrane-bounded organelle;GO:0009536//plastid;GO:0043226//organelle;GO:0005623//cell;GO:0043229//intracellular organelle;GO:0005737//cytoplasm;GO:0044424//intracellular part;GO:0043231//intracellular membrane-bounded organelle;GO:0044464//cell part;GO:0005622//intracellular
Unigene0041275	3046	96844	47.5117	gi|747051804|ref|XP_011071996.1|	610	0	PREDICTED: indole-3-glycerol phosphate synthase, chloroplastic-like isoform X1 [Sesamum indicum]	sp|P49572|TRPC_ARATH	488	2e-161	Indole-3-glycerol phosphate synthase, chloroplastic OS=Arabidopsis thaliana GN=At2g04400 PE=2 SV=2	At5g48220	520	7e-175	KOG4201	Anthranilate synthase component II	K01609//indole-3-glycerol phosphate synthase [EC:4.1.1.48]	0	575	jcu:105641538	ko01230//Biosynthesis of amino acids//Global and Overview//Metabolism;ko00400//Phenylalanine, tyrosine and tryptophan biosynthesis//Amino acid metabolism//Metabolism	GO:0006586//indolalkylamine metabolic process;GO:0006725//cellular aromatic compound metabolic process;GO:0006576//cellular biogenic amine metabolic process;GO:0042430//indole-containing compound metabolic process;GO:1901360//organic cyclic compound metabolic process;GO:0071704//organic substance metabolic process;GO:0044106//cellular amine metabolic process;GO:0006807//nitrogen compound metaboli…	GO:0016831//carboxy-lyase activity;GO:0003824//catalytic activity;GO:0016830//carbon-carbon lyase activity;GO:0016829//lyase activity	GO:0043229//intracellular organelle;GO:0009536//plastid;GO:0043227//membrane-bounded organelle;GO:0005623//cell;GO:0009532//plastid stroma;GO:0044424//intracellular part;GO:0043231//intracellular membrane-bounded organelle;GO:0005622//intracellular;GO:0044435//plastid part;GO:0043226//organelle;GO:0044464//cell part;GO:0005737//cytoplasm;GO:0044444//cytoplasmic part;GO:0009579//thylakoid;GO:00444…
Unigene0041584	627	740	1.7637	gi|747074712|ref|XP_011084359.1|	69.7	2e-19	PREDICTED: chorismate synthase 1, chloroplastic [Sesamum indicum]	sp|Q42885|AROC2_SOLLC	70.5	8e-19	Chorismate synthase 2, chloroplastic OS=Solanum lycopersicum GN=CS2 PE=2 SV=1	At1g48850	60.8	3e-17	KOG4492	Chorismate synthase	K01736//chorismate synthase [EC:4.2.3.5]	1e-18	69.7	bvg:104887115	ko01230//Biosynthesis of amino acids//Global and Overview//Metabolism;ko00400//Phenylalanine, tyrosine and tryptophan biosynthesis//Amino acid metabolism//Metabolism	GO:0044710//single-organism metabolic process;GO:0044281//small molecule metabolic process;GO:0043436//oxoacid metabolic process;GO:0016053//organic acid biosynthetic process;GO:0019752//carboxylic acid metabolic process;GO:0046394//carboxylic acid biosynthetic process;GO:0044711//single-organism biosynthetic process;GO:0009987//cellular process;GO:1901576//organic substance biosynthetic process;…	-	-
Unigene0042231	1787	31863	26.6453	gi|747060541|ref|XP_011076705.1|	380	1e-125	PREDICTED: N-(5'-phosphoribosyl)anthranilate isomerase 1, chloroplastic isoform X2 [Sesamum indicum]	sp|Q42440|PAI1_ARATH	316	1e-101	N-(5'-phosphoribosyl)anthranilate isomerase 1, chloroplastic OS=Arabidopsis thaliana GN=PAI1 PE=2 SV=1	At1g07780	316	2e-102	KOG4202	Phosphoribosylanthranilate isomerase	K01817//phosphoribosylanthranilate isomerase [EC:5.3.1.24]	7e-113	346	vvi:100255311	ko01230//Biosynthesis of amino acids//Global and Overview//Metabolism;ko00400//Phenylalanine, tyrosine and tryptophan biosynthesis//Amino acid metabolism//Metabolism	GO:0044237//cellular metabolic process;GO:0006807//nitrogen compound metabolic process;GO:0009987//cellular process;GO:0071704//organic substance metabolic process;GO:0006725//cellular aromatic compound metabolic process;GO:0042430//indole-containing compound metabolic process;GO:0034641//cellular nitrogen compound metabolic process;GO:0006586//indolalkylamine metabolic process;GO:0006576//cellul…	GO:0003824//catalytic activity;GO:0016853//isomerase activity;GO:0016860//intramolecular oxidoreductase activity;GO:0016861//intramolecular oxidoreductase activity, interconverting aldoses and ketoses	-
Unigene0043457	1179	17108	21.6842	gi|747070295|ref|XP_011081962.1|	383	5e-130	PREDICTED: chorismate mutase 2 [Sesamum indicum]	sp|Q9S7H4|CM2_ARATH	296	9e-97	Chorismate mutase 2 OS=Arabidopsis thaliana GN=CM2 PE=1 SV=1	At5g10870	296	1e-97	KOG0795	Chorismate mutase	K01850//chorismate mutase [EC:5.4.99.5]	3e-105	318	pmum:103320737	ko01230//Biosynthesis of amino acids//Global and Overview//Metabolism;ko00400//Phenylalanine, tyrosine and tryptophan biosynthesis//Amino acid metabolism//Metabolism	GO:1901576//organic substance biosynthetic process;GO:0043648//dicarboxylic acid metabolic process;GO:0009987//cellular process;GO:0044763//single-organism cellular process;GO:0019752//carboxylic acid metabolic process;GO:0043436//oxoacid metabolic process;GO:0071704//organic substance metabolic process;GO:0008152//metabolic process;GO:0044249//cellular biosynthetic process;GO:0006082//organic ac…	GO:0016853//isomerase activity;GO:0003824//catalytic activity;GO:0016866//intramolecular transferase activity	GO:0044424//intracellular part;GO:0044464//cell part;GO:0005622//intracellular;GO:0005623//cell;GO:0005737//cytoplasm
Unigene0044911	950	147	0.2312	gi|194476868|ref|YP_002049047.1|	95.1	2e-20	shikimate / quinate 5-dehydrogenase [Paulinella chromatophora]	sp|P11635|DHQA_NEUCR	377	1e-128	Quinate dehydrogenase OS=Neurospora crassa (strain ATCC 24698 / 74-OR23-1A / CBS 708.71 / DSM 1257 / FGSC 987) GN=qa-3 PE=2 SV=2	YDR127w	130	2e-32	KOG0692	Pentafunctional AROM protein	K13832//3-dehydroquinate dehydratase / shikimate dehydrogenase [EC:4.2.1.10 1.1.1.25]	1e-13	76.3	atr:18445189	ko01230//Biosynthesis of amino acids//Global and Overview//Metabolism;ko00400//Phenylalanine, tyrosine and tryptophan biosynthesis//Amino acid metabolism//Metabolism	GO:0008152//metabolic process	GO:0003824//catalytic activity	-
Unigene0048262	2161	152649	105.559	gi|747082993|ref|XP_011088846.1|	755	0	PREDICTED: arogenate dehydratase/prephenate dehydratase 6, chloroplastic-like [Sesamum indicum]	sp|Q9SGD6|AROD6_ARATH	602	0	Arogenate dehydratase/prephenate dehydratase 6, chloroplastic OS=Arabidopsis thaliana GN=ADT6 PE=1 SV=1	At1g08250	602	0	KOG2797	Prephenate dehydratase	K05359//arogenate/prephenate dehydratase [EC:4.2.1.91 4.2.1.51]	0	684	sly:101247331	ko01230//Biosynthesis of amino acids//Global and Overview//Metabolism;ko00400//Phenylalanine, tyrosine and tryptophan biosynthesis//Amino acid metabolism//Metabolism	GO:0044281//small molecule metabolic process;GO:1901360//organic cyclic compound metabolic process;GO:0009072//aromatic amino acid family metabolic process;GO:0006725//cellular aromatic compound metabolic process;GO:1901605//alpha-amino acid metabolic process;GO:0019752//carboxylic acid metabolic process;GO:0006558//L-phenylalanine metabolic process;GO:0006807//nitrogen compound metabolic process…	GO:0003824//catalytic activity;GO:0043167//ion binding;GO:0031406//carboxylic acid binding;GO:0043177//organic acid binding;GO:0016836//hydro-lyase activity;GO:0036094//small molecule binding;GO:0005488//binding;GO:0016835//carbon-oxygen lyase activity;GO:0016829//lyase activity;GO:0043168//anion binding	-
