# Supplementary material for: De novo characterization of the Baphicacanthus cusia(Nees) Bremek transcriptome and analysis of candidate genes involved in indican biosynthesis and metabolism
Source: PLoS One. 2018 Jul 5;13(7):e0199788. doi: 10.1371/journal.pone.0199788 (PMC6033399; doi:10.1371/journal.pone.0199788)
Supplement: S6 Table — (TXT) [file pone.0199788.s006.txt]

ID	SSR nr.	SSR type	SSR	size	start	end	FORWARD PRIMER1 (5'-3')	Tm(�C)	size	REVERSE PRIMER1 (5'-3')	Tm(�C)	size	PRODUCT1 size (bp)	start (bp)	end (bp)	FORWARD PRIMER2 (5'-3')	Tm(�C)	size	REVERSE PRIMER2 (5'-3')	Tm(�C)	size	PRODUCT2 size (bp)	start (bp)	end (bp)	FORWARD PRIMER3 (5'-3')	Tm(�C)	size	REVERSE PRIMER3 (5'-3')	Tm(�C)	size	PRODUCT3 size (bp)	start (bp)	end (bp)
Unigene0000001	1	p3	(CTC)5	15	1404	1418	CACCAACCACAAGTCCTCCT	60.002	20	ACAGACGGTGGTATCGAAGG	59.989	20	118	1325	1442	CCACCTACTGCTGCTTCTCC	60.012	20	ACAGACGGTGGTATCGAAGG	59.989	20	188	1255	1442	ACCTCCTCCTCCCATCACTT	59.929	20	CACAATGCCCACAATACTGC	59.995	20	271	1365	1635
Unigene0000021	1	c	(AT)14(AG)9	46	293	338	GGGTTTTGAAAATTCCCCAT	59.867	20	ACTATGGGGGACCTGGTAGG	60.067	20	234	158	391	GGGTTTTGAAAATTCCCCAT	59.867	20	ATCGGGAAGAGTGGTGACTG	60.112	20	268	158	425	GGGTTTTGAAAATTCCCCAT	59.867	20	CATCGGGAAGAGTGGTGACT	60.112	20	269	158	426
Unigene0000025	1	c	(AT)10aatataattataattaattcaaattctacaacaacaaataattaaagaaagctggtaaaaatgtggattgaagtatttgtttattcaata(AAT)14	152	6198	6349
Unigene0000026	1	p2	(TA)7	14	190	203	TCTAGGCTGTGTGATCGGAA	59.394	20	TCAAATTGTTGCTTGATGCC	59.670	20	276	135	410	TTCTAGGCTGTGTGATCGGA	59.394	20	TCAAATTGTTGCTTGATGCC	59.670	20	277	134	410	AGGCTGTGTGATCGGAAAAA	60.636	20	TCAAATTGTTGCTTGATGCC	59.670	20	273	138	410
Unigene0000032	1	p3	(AGA)10	30	1248	1277
Unigene0000033	1	p6	(TGTGGG)4	24	329	352	CAGCCAAATCCTCCACCTTA	60.066	20	CCAAACAGATGGATCTAGGGG	60.689	21	276	104	379	AGCATTTCTGTCCCCTCCTT	60.074	20	CCAAACAGATGGATCTAGGGG	60.689	21	167	213	379	GAGCATTTCTGTCCCCTCCT	60.596	20	CCAAACAGATGGATCTAGGGG	60.689	21	168	212	379
Unigene0000058	1	p6	(TTTGTT)4	24	670	693	AGGGGATCATTGGTTGATTG	59.605	20	ATAGGCAAACTGCCGAACAC	60.140	20	273	491	763	AGGGGATCATTGGTTGATTG	59.605	20	GAAAAATAGGCAAACTGCCG	59.720	20	278	491	768	AGGGGATCATTGGTTGATTG	59.605	20	AAAATAGGCAAACTGCCGAA	59.720	20	276	491	766
Unigene0000059	1	p6	(GCCTCC)4	24	261	284	ATCACCACCACCAACAAGC	59.383	19	AGTTCGAGTCAACCGAATGC	60.263	20	279	78	356	ATCACCACCACCAACAAGC	59.383	19	GTTCGAGTCAACCGAATGCT	60.263	20	278	78	355	ATCACCACCACCAACAAGC	59.383	19	TTCGAGTCAACCGAATGCTA	59.420	20	277	78	354
Unigene0000062	1	p2	(TC)6	12	43	54	CCGTTAGATATCTCCCAACTCC	58.981	22	GAGGAGAAGAAGCAAAGGCA	59.694	20	163	17	179	CGTTAGATATCTCCCAACTCCC	58.981	22	GAGGAGAAGAAGCAAAGGCA	59.694	20	162	18	179	CGTTAGATATCTCCCAACTCCC	58.981	22	CAAGTCGCATATCGTTGGAA	59.688	20	226	18	243
Unigene0000062	2	p6	(TTGGGA)4	24	399	422	GGAGACATCGTGTGGAGGAT	59.928	20	GCAACGAGCAAAATCAACAA	59.856	20	275	289	563	GGAGACATCGTGTGGAGGAT	59.928	20	ATCAACAATGGCGAATCCAT	60.163	20	263	289	551	CGTTTAGGAGCCATGTTCGT	60.132	20	GCAACGAGCAAAATCAACAA	59.856	20	251	313	563
Unigene0000062	3	p3	(CCT)6	18	617	634	TTGTTGATTTTGCTCGTTGC	59.856	20	AGGAGTAGAAGGAGGCGGAG	59.972	20	168	544	711	ATGGATTCGCCATTGTTGAT	60.163	20	AGGAGTAGAAGGAGGCGGAG	59.972	20	180	532	711	GGATTCGCCATTGTTGATTT	59.768	20	AGGAGTAGAAGGAGGCGGAG	59.972	20	178	534	711
Unigene0000073	1	p3	(ATC)10	30	35	64
Unigene0000073	2	p3	(AGA)5	15	5447	5461	AGAATGTGTCGCGAAGGAGT	59.874	20	CTCTCTTGCTTCTTGGTGGC	60.134	20	126	5369	5494	AAACACGGAAGAGGTTGACG	60.149	20	CTCTCTTGCTTCTTGGTGGC	60.134	20	272	5223	5494	AAACACGGAAGAGGTTGACG	60.149	20	TTCTTGGTGGCGACTTTCTT	59.853	20	263	5223	5485
Unigene0000090	1	p2	(AT)19	38	7	44
Unigene0000095	1	p2	(AT)8	16	52	67	TCCTGATGTATGCCGATCTT	58.117	20	CAATCAAACAGGAAGGCACA	59.691	20	141	23	163	TCCTGATGTATGCCGATCTT	58.117	20	CCAATCAAACAGGAAGGCAC	60.495	20	142	23	164	TCCTGATGTATGCCGATCTT	58.117	20	ACAGCCCAATCAAACAGGAA	60.495	20	147	23	169
Unigene0000132	1	p5	(ATCTC)4	20	565	584	CATAGCGCACATCAACTGAAA	59.887	21	AAGGTGCTACGAGTGCAAAAA	59.934	21	250	451	700	CATAGCGCACATCAACTGAAA	59.887	21	AAAGGTGCTACGAGTGCAAAA	59.934	21	251	451	701	CATAGCGCACATCAACTGAAA	59.887	21	AAAAGGTGCTACGAGTGCAAA	59.934	21	252	451	702
Unigene0000133	1	p3	(GAA)5	15	2107	2121	GTAGTTGCCACCTCCACCAT	59.851	20	CTTTCCACTGCACCTGCATA	59.864	20	179	1998	2176	CTCCACCATTGAGGAGGAGA	60.191	20	CTTTCCACTGCACCTGCATA	59.864	20	168	2009	2176	CATGACGAGACCGATGAAGA	59.787	20	CTTTCCACTGCACCTGCATA	59.864	20	224	1953	2176
Unigene0000134	1	p2	(AT)10	20	135	154	CAATTCTGTTGACACGACCG	60.152	20	CAAGGGCTACTTGGCATGAT	60.096	20	171	19	189	CCGGGCAATATATCACGACT	59.807	20	CGGCGAAAGGACATCATATT	59.923	20	267	36	302	CCGGGCAATATATCACGACT	59.807	20	CAAGGGCTACTTGGCATGAT	60.096	20	154	36	189
Unigene0000141	1	p3	(CAG)5	15	7850	7864	ATCTGCAGGATTTGTTTGGG	59.933	20	CCCTTCATCATATGCCCACT	59.773	20	130	7766	7895	TTTTGTGGGTCTTGGAGGAG	60.081	20	CCCTTCATCATATGCCCACT	59.773	20	220	7676	7895	CGGGAGAGAAGAGCAATGAG	60.088	20	CCCTTCATCATATGCCCACT	59.773	20	179	7717	7895
Unigene0000144	1	p3	(AAG)5	15	718	732	TAGGGATTTGCAGGCTAAGG	59.315	20	TAAGTTGCAACCGATCGACA	60.257	20	170	680	849	TAGGGATTTGCAGGCTAAGG	59.315	20	CGACAGTGGTGACTGACTGG	60.358	20	155	680	834	GCGTGTACCTCAGGGAAGTT	59.212	20	TAAGTTGCAACCGATCGACA	60.257	20	189	661	849
Unigene0000144	2	p2	(AT)8	16	895	910
Unigene0000175	1	p3	(AAT)7	21	607	627	CATCACCCGTCTCCATTTCT	59.927	20	AAATTAGTCATATGCCAAACCACA	59.685	24	166	493	658	ATCACCCGTCTCCATTTCTG	59.927	20	AAATTAGTCATATGCCAAACCACA	59.685	24	165	494	658	AGTCACTGCACTCGCTCTCA	59.922	20	AAATTAGTCATATGCCAAACCACA	59.685	24	188	471	658
Unigene0000183	1	p3	(TAT)5	15	1473	1487	ATTGCTTCGGTTTCTTGCAC	60.257	20	TGCAAACAAGAGTCCCTTCA	59.415	20	242	1330	1571	GCCTCCGGGTAAGATTCAGT	60.464	20	TGCAAACAAGAGTCCCTTCA	59.415	20	144	1428	1571	ATTGCTTCGGTTTCTTGCAC	60.257	20	TGGACTTGCAAACAAGAGTCC	60.284	21	248	1330	1577
Unigene0000184	1	p3	(GCT)5	15	960	974
Unigene0000190	1	p3	(CAT)5	15	511	525	TCGTTTCTTCTTATGCCGCT	59.982	20	CTTCCTTGGTGAGCCCATTA	60.066	20	166	472	637	CTTCTTATGCCGCTTCTTGG	59.975	20	CTTCCTTGGTGAGCCCATTA	60.066	20	160	478	637	GAATGGTGGTGATGCTTGTG	59.967	20	CTTCCTTGGTGAGCCCATTA	60.066	20	267	371	637
Unigene0000195	1	p2	(AT)8	16	1068	1083	TGTACCAAGTGCTTGTTGGG	59.609	20	AGGCCTACAACTATGCACCA	58.256	20	267	847	1113	TGTACCAAGTGCTTGTTGGG	59.609	20	GGCCTACAACTATGCACCACT	59.139	21	266	847	1112	TGTACCAAGTGCTTGTTGGG	59.609	20	AGGCCTACAACTATGCACCAC	59.139	21	267	847	1113
Unigene0000208	1	p4	(ATTT)4	16	1696	1711	CCTCACATCCTCCTCTGGTC	59.638	20	TCCTTCTTGTCCAGATTTCACA	59.711	22	110	1650	1759	AAGCCTCACATCCTCCTCTG	59.405	20	TCCTTCTTGTCCAGATTTCACA	59.711	22	113	1647	1759	CAATTTGTCGTTTGCAGCTT	58.967	20	TCCTTCTTGTCCAGATTTCACA	59.711	22	180	1580	1759
Unigene0000215	1	p4	(TCAT)6	24	92	115	CAGAGCATGATCAATTCCCC	60.426	20	GTTACTGGTCGTCAGCGTCA	59.905	20	238	0	237	CAGAGCATGATCAATTCCCC	60.426	20	TTACTGGTCGTCAGCGTCAC	59.905	20	237	0	236	CAGAGCATGATCAATTCCCC	60.426	20	GGGTGTGGCAGGTTTTGTAG	60.410	20	179	0	178
Unigene0000215	2	p3	(AGC)5	15	651	665	CCCTTGAGCTTTGCTTCAAC	59.993	20	GATTGTTCTTGACGGCAGTG	59.293	20	279	509	787	CCCTTGAGCTTTGCTTCAAC	59.993	20	CATCGAGGATGGACAGCAC	60.222	19	216	509	724	CCCTTGAGCTTTGCTTCAAC	59.993	20	AGATTGTTCTTGACGGCAGTG	60.306	21	280	509	788
Unigene0000216	1	p4	(TAAT)4	16	4171	4186	TCAAAAGGGTGCATTTAGCA	59.301	20	CAAGCTCCCAAACACAGCTT	60.431	20	193	4023	4215	ATCGGTCACCAATTCCACTT	59.263	20	CAAGCTCCCAAACACAGCTT	60.431	20	269	3947	4215	GGTCACCAATTCCACTTCCA	60.758	20	CAAGCTCCCAAACACAGCTT	60.431	20	266	3950	4215
Unigene0000224	1	p3	(TGG)5	15	396	410	ATTTCCGGGCTCTCTGGTAT	59.925	20	CCTAATGCTCGTAATGGGGA	59.916	20	186	339	524	GTCCCAATATGTACGCCACC	60.081	20	CCTAATGCTCGTAATGGGGA	59.916	20	260	265	524	CTGCTTGGCTCGAACATACA	60.011	20	AATGCTCGTAATGGGGACAC	59.820	20	280	242	521
Unigene0000241	1	p2	(CT)6	12	426	437	CAATAAAAATCGACACCCCG	60.181	20	ATGGGAAAGGGAGAAGGAAA	59.875	20	128	380	507	CAATAAAAATCGACACCCCG	60.181	20	AATGGGAAAGGGAGAAGGAA	59.875	20	129	380	508	CAATAAAAATCGACACCCCG	60.181	20	GATTGTGAGCGGGAAAGAAG	59.813	20	197	380	576
Unigene0000242	1	p3	(GGA)7	21	164	184	CAAAAGGGAGTTTGGCTCTG	59.846	20	GGAAAGACTTGCAGCACTCC	59.997	20	265	35	299	CAAAAGGGAGTTTGGCTCTG	59.846	20	CAACTAGGGCTTTCGTCGAG	60.008	20	188	35	222	AGGCTGCACCAATTGAAACT	59.740	20	GGAAAGACTTGCAGCACTCC	59.997	20	169	131	299
Unigene0000245	1	p4	(CTGG)6	24	265	288	AGTGGGCATTCAATTTGGAG	59.933	20	GCCACAAATTGAGGGTAAGG	59.429	20	120	209	328	AAAGTGGGCATTCAATTTGG	59.801	20	GCCACAAATTGAGGGTAAGG	59.429	20	122	207	328	AGTGGGCATTCAATTTGGAG	59.933	20	TACGTTTACATGCGCGTTTT	59.283	20	187	209	395
Unigene0000245	2	p2	(AT)11	22	3104	3125
Unigene0000259	1	p6	(GCCAAT)5	30	1	30
Unigene0000270	1	p3	(GAA)5	15	164	178	CAAAAACATGATTAGAGGGGAGA	59.489	23	TCCCTGTTTGTGCATTCTTG	59.691	20	199	28	226	CAAAAACATGATTAGAGGGGAGA	59.489	23	TGTGTGCCATTTCCCTTTTT	60.344	20	175	28	202	CAAAAACATGATTAGAGGGGAGA	59.489	23	TGTCAATGTGTGCCATTTCC	60.376	20	181	28	208
Unigene0000273	1	p3	(TAT)5	15	237	251	TTACCAACTTTTCGTTGGGC	59.975	20	AATGAGTAGAGGCCGGAGTG	59.308	20	264	115	378	TGGGCCACAACTTCATATCC	60.723	20	ATGACAAGCACCCTTTGGAG	60.111	20	278	130	407	GGGCCACAACTTCATATCCA	60.723	20	ATGACAAGCACCCTTTGGAG	60.111	20	277	131	407
Unigene0000283	1	p4	(CAAC)5	20	163	182	GGCCCTAAAACATAACACTTCC	58.931	22	TTGGGAGGAAGCCCTTTAAC	60.423	20	143	109	251	AGGCCCTAAAACATAACACTTCC	59.799	23	TTGGGAGGAAGCCCTTTAAC	60.423	20	144	108	251	TCCTAGGACAAGATATCGACCA	58.671	22	TTGGGAGGAAGCCCTTTAAC	60.423	20	204	48	251
Unigene0000284	1	p3	(GAT)5	15	710	724	TGAGGAGGATTTGAGTTGGG	60.042	20	CCCTTTCTTTCCCTTCGTTC	60.046	20	143	684	826	TTAAGGATTGTGAAACGGGC	59.938	20	CCCTTTCTTTCCCTTCGTTC	60.046	20	178	649	826	TAAAATGGTGAAAGCGGAGG	60.067	20	CCCTTTCTTTCCCTTCGTTC	60.046	20	206	621	826
Unigene0000292	1	p3	(GAA)8	24	3528	3551	AGTCCGTCTTCCCCAAACTT	59.972	20	GAAAAAGTCCATCCCACCAA	59.767	20	253	3324	3576	TCTTCCCCAAACTTCTCCCT	60.045	20	GAAAAAGTCCATCCCACCAA	59.767	20	247	3330	3576	GTCTTCCCCAAACTTCTCCC	59.912	20	GAAAAAGTCCATCCCACCAA	59.767	20	248	3329	3576
Unigene0000300	1	p6	(GCAGTA)5	30	103	132	AGAAATGTAGCTTCCCGCAA	59.845	20	ATTACTTGGGTCACCCGTTG	59.711	20	148	70	217	ACAGAAATGTAGCTTCCCGC	59.340	20	ATTACTTGGGTCACCCGTTG	59.711	20	150	68	217	GAAATGTAGCTTCCCGCAAC	59.713	20	ATTTGGTTTGGAATTTGGGG	60.754	20	236	71	306
Unigene0000300	2	p2	(CA)15	30	395	424	CAACCCAAGCCTCAGAGAAG	59.982	20	ATTATCCAGCGAAACATGGC	59.929	20	264	342	605	CAACCCAAGCCTCAGAGAAG	59.982	20	AGCTCAGAGTCACGGGAAGA	60.135	20	209	342	550	CAACCCAAGCCTCAGAGAAG	59.982	20	GGGCTTGCATACCAAATGTT	59.829	20	158	342	499
Unigene0000304	1	c	(CCAT)5ttctacatagtcatcatcaattgcgaacataaataaataaaatacatac(AT)10	89	343	431	TCCAAGATCCAAGATCCAAGA	59.614	21	GCCACGCATAATCCCTTCTA	60.060	20	187	278	464	TCCAAGATCCAAGATCCAAGA	59.614	21	ATATCTGCGCCGACATCAAT	60.465	20	273	278	550	GATCCAAGATCCAAGATCCAA	58.923	21	GCCACGCATAATCCCTTCTA	60.060	20	189	276	464
Unigene0000307	1	p3	(CTC)5	15	1062	1076	AAAGCCACACCACACCTTTC	60.012	20	TGATTATTGCGTGCGTCATT	60.103	20	257	931	1187	AAAGCCACACCACACCTTTC	60.012	20	GATTATTGCGTGCGTCATTG	60.103	20	256	931	1186	AAAGCCACACCACACCTTTC	60.012	20	GGTTGGGGAGTGTCAGTGAT	59.817	20	273	931	1203
Unigene0000307	2	p6	(GGCAGT)4	24	1965	1988	GATCATCCTTCCGTTTCCAA	59.871	20	ATTCCCTGCCTATATTGGGG	59.999	20	232	1903	2134	AACCGACCCAATCAAATCAA	60.170	20	ATTCCCTGCCTATATTGGGG	59.999	20	273	1862	2134	TTGAACCGACCCAATCAAAT	60.170	20	ATTCCCTGCCTATATTGGGG	59.999	20	276	1859	2134
Unigene0000308	1	p2	(TC)6	12	1966	1977	AGGCCTTCACAAAACCCTTT	59.976	20	GGAAAGAATGCTTTTGCTCG	59.960	20	225	1869	2093	AGGCCTTCACAAAACCCTTT	59.976	20	CTTTTCCTTTCCCCCAGAAC	59.912	20	164	1869	2032	AGGCCTTCACAAAACCCTTT	59.976	20	TTTTCCTTTCCCCCAGAACT	59.912	20	163	1869	2031
Unigene0000318	1	p3	(AGA)10	30	1	30
Unigene0000318	2	p3	(AGA)5	15	767	781	GGATTAAGCTAATGGCCGAA	59.170	20	ATGTGGGAGGGTGATTGAAG	59.779	20	241	744	984	AAGGATTAAGCTAATGGCCGA	60.069	21	ATGTGGGAGGGTGATTGAAG	59.779	20	243	742	984	AGGATTAAGCTAATGGCCGAA	60.069	21	ATGTGGGAGGGTGATTGAAG	59.779	20	242	743	984
Unigene0000323	1	c	(CAACCT)4catcctcaacctcaacctcaa(CCTCAT)4	69	1554	1622	CAGCTAAGAAGGAGCAACCG	60.147	20	TTTGTTTTGGGATCTGGAGG	59.903	20	133	1515	1647	GCACCACCGATTACTTCCAT	59.820	20	TTTGTTTTGGGATCTGGAGG	59.903	20	265	1383	1647	ACTGGGAAGGATGAAGGGTT	59.795	20	TTTGTTTTGGGATCTGGAGG	59.903	20	239	1409	1647
Unigene0000334	1	p3	(GGT)5	15	1484	1498	ATTTGTGAGCTCGAATTGCC	60.221	20	CCTCCACTCCATGCAGAAAT	60.073	20	156	1425	1580	ATTTGTGAGCTCGAATTGCC	60.221	20	GGCTTCTCCTTCTGCCTTCT	60.096	20	259	1425	1683	ATTTGTGAGCTCGAATTGCC	60.221	20	AAGAGGGCTTCTCCTTCTGC	60.096	20	264	1425	1688
Unigene0000336	1	p3	(ATC)5	15	2153	2167	CATTTGGGGAAGCAGTTTGT	59.971	20	CAGCCAAAGAAGCTTGGAAC	59.993	20	274	1996	2269	CATTTGGGGAAGCAGTTTGT	59.971	20	AGCCAAAGAAGCTTGGAACA	59.993	20	273	1996	2268	TGGGAAGGAAACCCACATTA	60.162	20	CAGCCAAAGAAGCTTGGAAC	59.993	20	166	2104	2269
Unigene0000361	1	p6	(TCTTCC)4	24	676	699	GAATTGGGGATTTTGGGAGT	59.996	20	CCACGGATATCCACATCCTC	60.158	20	198	568	765	GGATTTTGGGAGTTGCAGAA	60.051	20	CCACGGATATCCACATCCTC	60.158	20	191	575	765	CTGGTGACTTTCATGCCCTT	60.111	20	CCACGGATATCCACATCCTC	60.158	20	134	632	765
Unigene0000362	1	p2	(AT)19	38	1	38
Unigene0000363	1	p2	(TA)18	36	294	329
Unigene0000369	1	p3	(GGT)5	15	989	1003	GGAGCTGCTGGGTGATATTC	59.658	20	TCGGATTAAAATCATGGGACA	60.139	21	205	954	1158	GAGCTGCTGGGTGATATTCC	59.658	20	TCGGATTAAAATCATGGGACA	60.139	21	204	955	1158	CTGCTGGGTGATATTCCAGG	60.474	20	TCGGATTAAAATCATGGGACA	60.139	21	201	958	1158
Unigene0000372	1	p4	(GGAT)5	20	288	307	GAATGTTGGCGTGCATGTAG	60.142	20	ACAGCCAAGCCGATTAACAG	60.270	20	212	246	457	GGGTAAAGAATGTTGGCGTG	60.365	20	ACAGCCAAGCCGATTAACAG	60.270	20	219	239	457	GAATGTTGGCGTGCATGTAG	60.142	20	AGGAAAAGAAACGAGACCCG	60.601	20	168	246	413
Unigene0000374	1	p2	(AC)8	16	78	93	GCAATGTAAGGACGACATGC	59.156	20	GACGTGATTGCTCCCTTTGT	60.119	20	139	33	171	GCAATGTAAGGACGACATGC	59.156	20	CTGACGTGATTGCTCCCTTT	60.255	20	141	33	173	GCAATGTAAGGACGACATGC	59.156	20	GACTGACGTGATTGCTCCCT	60.269	20	143	33	175
Unigene0000375	1	p2	(TA)6	12	1120	1131	AACTCCCTCCACGTGTGAAC	60.009	20	CAAGCAAAAGAAAACCCCAA	60.081	20	260	1064	1323	AACTCCCTCCACGTGTGAAC	60.009	20	GGATCGATCTCGATAGCTGG	59.756	20	113	1064	1176	AACTCCCTCCACGTGTGAAC	60.009	20	AAGTAAAGTTGCGCAATCCG	60.264	20	145	1064	1208
Unigene0000403	1	p6	(CACCGC)4	24	90	113	CTGTCTTCCTCTGCCACCTC	59.986	20	TCCGAAAAATTCCGTTTCAG	60.046	20	129	60	188	TCTTCCTCTGCCACCTCACT	59.986	20	TCCGAAAAATTCCGTTTCAG	60.046	20	126	63	188	CTGTCTTCCTCTGCCACCTC	59.986	20	GTCCGAAAAATTCCGTTTCA	59.916	20	130	60	189
Unigene0000403	2	p2	(AT)9	18	2474	2491	TCATGCACCTGATTCCAAGA	60.201	20	CCTCAAGACTCAGCCACCTT	59.450	20	246	2390	2635	TGTCCCTAACTGCCTGTGTG	59.745	20	CCTCAAGACTCAGCCACCTT	59.450	20	186	2450	2635	TGTCCCTAACTGCCTGTGTG	59.745	20	GAACCTGAACATGGCCTACC	59.410	20	224	2450	2673
Unigene0000408	1	p6	(CCGCCA)4	24	6	29
Unigene0000408	2	p5	(GGTTT)6	30	1678	1707	AAGGAGCTAGGGTTTCGGTC	59.713	20	GCTGCAAAACTTAACCTCGC	60.025	20	116	1626	1741	GAAGGAGCTAGGGTTTCGGT	59.713	20	GCTGCAAAACTTAACCTCGC	60.025	20	117	1625	1741	TTTGATTGGGGAAGGAGCTA	59.640	20	GCTGCAAAACTTAACCTCGC	60.025	20	127	1615	1741
Unigene0000409	1	p4	(AAAT)4	16	5039	5054	TAGCAACCGCCTCAATCTCT	59.978	20	GAATTGGTGCTGTGGGAGTT	59.973	20	114	4988	5101	TAGCAACCGCCTCAATCTCT	59.978	20	GAGCGATGCTTTTCTTGTCC	59.962	20	262	4988	5249	TAGCAACCGCCTCAATCTCT	59.978	20	GGAGCGATGCTTTTCTTGTC	59.962	20	263	4988	5250
Unigene0000409	2	p3	(TGC)5	15	7289	7303	AGAGGCATTTGAAGCCAAGA	59.955	20	GGAAGAGGAAGAGGCTGGTT	59.817	20	186	7165	7350	GAGAGGCATTTGAAGCCAAG	59.955	20	GGAAGAGGAAGAGGCTGGTT	59.817	20	187	7164	7350	AGAGAGGCATTTGAAGCCAA	59.955	20	GGAAGAGGAAGAGGCTGGTT	59.817	20	188	7163	7350
Unigene0000410	1	p2	(AT)8	16	685	700	TTAGGCCCACTGATTTTTGC	60.074	20	AAGAATGTCATTTGGCAGTGG	59.985	21	123	659	781	TTAGGCCCACTGATTTTTGC	60.074	20	GAAATGGAAAAACCATGCAGA	59.930	21	185	659	843	TGCTTTAGGCCCACTGATTT	59.708	20	TGGAAAAACCATGCAGAAAA	59.133	20	185	655	839
Unigene0000410	2	p2	(CT)11	22	1569	1590	ACCCTGATGGATTTGCATGT	60.203	20	CACAAAATCCAGGAAAGGGA	59.903	20	177	1455	1631	TTGATCCCGTGACTGACAAG	59.676	20	CACAAAATCCAGGAAAGGGA	59.903	20	114	1518	1631	TTGATCCCGTGACTGACAAG	59.676	20	AGAAACCCGTGTGAATGAGC	60.119	20	262	1518	1779
Unigene0000410	3	p2	(TG)6	12	2965	2976	GATGGCCCTACCTCTCCTTC	60.037	20	TGCATTGCAGAAACTTGAGG	59.988	20	137	2907	3043	GATGGCCCTACCTCTCCTTC	60.037	20	CAGAAACTTGAGGGCTGGAG	59.982	20	130	2907	3036	ATGATGGCCCTACCTCTCCT	59.919	20	TGCATTGCAGAAACTTGAGG	59.988	20	139	2905	3043
Unigene0000416	1	c	(TC)9(AC)9	36	2936	2971	CATGGATGAAACCTAAAATTCCA	60.062	23	AAGCATGCATCAAATGCAAC	59.700	20	203	2817	3019	CATGGATGAAACCTAAAATTCCA	60.062	23	TGCATCAAATGCAACATTCA	59.648	20	198	2817	3014	CATGGATGAAACCTAAAATTCCA	60.062	23	GCATGCATCAAATGCAACAT	60.507	20	201	2817	3017
Unigene0000420	1	p3	(TTC)5	15	308	322	ATTTGCAGTCAACGCAGATG	59.871	20	TCTGGGGACTGAAGTATCCG	60.065	20	231	227	457	ATCATTTGCAGTCAACGCAG	59.871	20	TTATTGATGGCAAAATGGCA	59.898	20	163	224	386	ATTTGCAGTCAACGCAGATG	59.871	20	TTATTGATGGCAAAATGGCA	59.898	20	160	227	386
Unigene0000424	1	p3	(CGC)5	15	980	994	TACAGGTCATCGGGGACATC	60.747	20	GTACGCAGCCGTGTAAGGAC	60.720	20	192	892	1083	GTTACAGGTCATCGGGGACA	60.780	20	GTACGCAGCCGTGTAAGGAC	60.720	20	194	890	1083	TTACAGGTCATCGGGGACA	59.902	19	GTACGCAGCCGTGTAAGGAC	60.720	20	193	891	1083
Unigene0000430	1	p4	(TGTA)4	16	1484	1499	TGGGAATTTGAAAGAAAGGC	59.135	20	TGGGTAAGTAGCAAGTCAACAA	57.513	22	192	1414	1605	GGGAATTTGAAAGAAAGGCTG	60.061	21	TGGGTAAGTAGCAAGTCAACAA	57.513	22	191	1415	1605	TGGGAATTTGAAAGAAAGGCT	60.061	21	TGGGTAAGTAGCAAGTCAACAA	57.513	22	192	1414	1605
Unigene0000435	1	p3	(CTC)5	15	1130	1144	CACGAAAAACACGATGTTGG	60.004	20	AGGGTCTTTGACAACGATGG	59.966	20	244	961	1204	GTTTTCGTGATCATCCCTGC	60.470	20	AGGGTCTTTGACAACGATGG	59.966	20	165	1040	1204	GGACATGTCATGGCTCCTTC	60.484	20	AGGGTCTTTGACAACGATGG	59.966	20	100	1105	1204
Unigene0000438	1	p6	(GGAGCC)4	24	2364	2387	GGATTAGGAACAAGAGGCCC	59.903	20	TTAACCATCAACCAATCGCA	59.930	20	199	2290	2488	GGATTAGGAACAAGAGGCCC	59.903	20	CTCCATCCCTGCACAAATCT	60.073	20	231	2290	2520	TTGGCCTTGAAAACGGTTAG	60.103	20	TTAACCATCAACCAATCGCA	59.930	20	224	2265	2488
Unigene0000438	2	p5	(TAACC)4	20	2867	2886
Unigene0000454	1	p4	(GAAA)4	16	174	189	GAAAAACCTGCTGCTTCGAC	60.000	20	AAGCTAGAAACAGTGGCGGA	60.015	20	217	74	290	GAAAAACCTGCTGCTTCGAC	60.000	20	GAAGCTAGAAACAGTGGCGG	60.015	20	218	74	291	GAAAAACCTGCTGCTTCGAC	60.000	20	GCTCTGTTCTGGCTTATGGC	59.985	20	196	74	269
Unigene0000454	2	p2	(AG)9	18	3150	3167	GCAGCGGTGAGAAGAAGAAC	60.142	20	GAGTCCACCAAAATCTCCCA	59.903	20	268	2987	3254	GCAGCGGTGAGAAGAAGAAC	60.142	20	TGAGTCCACCAAAATCTCCC	59.903	20	269	2987	3255	AGCAGCGGTGAGAAGAAGAA	60.277	20	GAGTCCACCAAAATCTCCCA	59.903	20	269	2986	3254
Unigene0000454	3	p3	(TTA)5	15	3415	3429
Unigene0000456	1	p3	(AGG)5	15	339	353	GCTCCTCCACTAGCAGGTTG	60.012	20	GCTTGCAATATGACCGGAGT	60.103	20	230	225	454	CTCCTCCACTAGCAGGTTGC	60.012	20	GCTTGCAATATGACCGGAGT	60.103	20	229	226	454	CTCCTCCACTAGCAGGTTGC	60.012	20	CAGCTCCAACTCCAGCTCTC	60.284	20	174	226	399
Unigene0000457	1	p4	(AACC)4	16	108	123	TTCAGCATCTGCATTCTTCG	60.096	20	CAAATCAAGAACCTGCCCAT	59.933	20	154	15	168	TTCAGCATCTGCATTCTTCG	60.096	20	TGGAATGGAATCGGTAAAGG	59.756	20	192	15	206	TTCAGCATCTGCATTCTTCG	60.096	20	GGGGGTTGAAATGAAATTGA	59.599	20	254	15	268
Unigene0000460	1	p2	(TC)6	12	3	14
Unigene0000460	2	p3	(ATC)5	15	1480	1494	TGCTGTCACTGGTCCTTCAG	60.022	20	TCTATGCTGGCCCTTGAGTT	59.836	20	213	1326	1538	GCTCCTCCCAAGTCCCTAAC	60.074	20	TCTATGCTGGCCCTTGAGTT	59.836	20	263	1276	1538	GTTTTTCTGGAGCTCCTCCC	60.190	20	TCTATGCTGGCCCTTGAGTT	59.836	20	274	1265	1538
Unigene0000465	1	p4	(AAAG)4	16	3148	3163	TAATCCAAGACGAAGCAGGG	60.206	20	TCCACCACTTCCTTCCAAAC	59.943	20	275	2974	3248	CGGATTGGGGTTTTATTCAA	59.633	20	TCTGGACTTCAAATCCCTGG	60.042	20	115	3096	3210	CGGATTGGGGTTTTATTCAA	59.633	20	TCCACCACTTCCTTCCAAAC	59.943	20	153	3096	3248
Unigene0000476	1	p2	(AT)8	16	628	643	GCTTTGGTGGAAGCTGAAAG	59.993	20	CGACCAACGTTTACACTACCAA	59.956	22	169	523	691	AAGGCAGAGTACGAGGCAAA	60.015	20	CGACCAACGTTTACACTACCAA	59.956	22	238	454	691	AAAAGGGAACCATCCCAAAC	60.032	20	CGACCAACGTTTACACTACCAA	59.956	22	114	578	691
Unigene0000481	1	p4	(GATG)4	16	11	26
Unigene0000482	1	p2	(AT)10	20	1057	1076	CACCTCGAGATCATCAAGCA	59.942	20	CGACATGAAAGTCCTCGTGT	58.725	20	186	959	1144	CACCTCGAGATCATCAAGCA	59.942	20	ACGACATGAAAGTCCTCGTG	58.725	20	187	959	1145	CACCTCGAGATCATCAAGCA	59.942	20	ACGACATGAAAGTCCTCGTGT	59.637	21	187	959	1145
Unigene0000484	1	p3	(TCT)6	18	1543	1560	TCCGGAATCAAATTCTCAGG	60.006	20	TCACTTTTCCTCCCGACATC	60.050	20	243	1386	1628	TCCGGAATCAAATTCTCAGG	60.006	20	TACCGCAACCCCAAGAATAC	59.823	20	205	1386	1590	TCCGGAATCAAATTCTCAGG	60.006	20	CATTTTCCCCGCTACTCTCA	60.206	20	275	1386	1660
Unigene0000486	1	p3	(GGC)7	21	1099	1119	ATGATGAATCGATTTGGGGA	60.096	20	GCAATGCTGAGAAGGAAACC	59.820	20	265	941	1205	ATCGATTTGGGGAAGGGTAG	60.145	20	GCAATGCTGAGAAGGAAACC	59.820	20	258	948	1205	TTCAAGAGGAAAGGCCGATA	59.778	20	GCAATGCTGAGAAGGAAACC	59.820	20	214	992	1205
Unigene0000500	1	p2	(AT)7	14	197	210	CAGAATCTGATATGCCCCCA	60.822	20	CTCGAGCTATGTGACACGGA	60.008	20	220	142	361	CAGAATCTGATATGCCCCCA	60.822	20	TCTCGAGCTATGTGACACGG	60.008	20	221	142	362	CCCAGGCCATAACAGAAACA	60.883	20	CTCGAGCTATGTGACACGGA	60.008	20	204	158	361
Unigene0000500	2	c	(AT)7ag(ATAGAT)4	40	1368	1407	AACCAAAACCTTCATGTGGC	59.836	20	GCCTGCCTATAATTTGTGCC	59.574	20	247	1294	1540	AACCAAAACCTTCATGTGGC	59.836	20	CCTGCCTATAATTTGTGCCG	60.468	20	246	1294	1539	AACCAAAACCTTCATGTGGC	59.836	20	CCAACAGATGTCAGGAACCA	59.520	20	167	1294	1460
Unigene0000511	1	p2	(TA)9	18	12	29
Unigene0000513	1	p6	(GTAGCA)4	24	303	326	GGTACTAACCCGGGCCTATC	59.688	20	AACCACCATTTCATCAAGCC	59.797	20	263	219	481	CCGGGCCTATCATAACCATA	59.638	20	AACCACCATTTCATCAAGCC	59.797	20	254	228	481	GGTACTAACCCGGGCCTATC	59.688	20	GTCTCGGTGGCAGGACTATC	59.685	20	231	219	449
Unigene0000516	1	p5	(TTATT)4	20	1813	1832	CCATCAAGGTTGGTGGTTGT	60.668	20	GGATTCTAGGAAGGAACGCC	60.039	20	274	1693	1966	CCATCAAGGTTGGTGGTTGT	60.668	20	GGGATTCTAGGAAGGAACGC	60.039	20	275	1693	1967	CCATCAAGGTTGGTGGTTGT	60.668	20	GCGGGATTCTAGGAAGGAAC	60.039	20	277	1693	1969
Unigene0000522	1	p3	(GAA)6	18	339	356	TGCACTTCGAACAGCTTCTG	60.324	20	ACGCTATCCACCAAATCAGC	60.103	20	276	133	408	AGGCCGTACATACCCTCCTC	60.349	20	GCCTTAACGCTATCCACCAA	60.096	20	245	170	414	AGGCCGTACATACCCTCCTC	60.349	20	ACGCTATCCACCAAATCAGC	60.103	20	239	170	408
Unigene0000528	1	p2	(TA)7	14	239	252	CAAGCGTCTTCCTCATGGTT	60.255	20	CTTGCCTTCTTGCTGCTCAT	60.678	20	255	98	352	ATTCTGCAAGCGTCTTCCTC	59.579	20	CTTGCCTTCTTGCTGCTCAT	60.678	20	261	92	352	TCTCCCCAACTTACCCTGTTT	59.850	21	CGGACACTGGACAGGATTTT	59.966	20	280	133	412
Unigene0000539	1	p4	(ATGC)4	16	2359	2374	AACAGTCCTCATACGCCCAT	59.434	20	CCCACACACAGGTCAAAACA	60.454	20	280	2218	2497	AAACAGTCCTCATACGCCCA	60.517	20	CACACAGGTCAAAACAAGCAA	59.790	21	277	2217	2493	AACAGTCCTCATACGCCCAT	59.434	20	CACACAGGTCAAAACAAGCAA	59.790	21	276	2218	2493
Unigene0000540	1	p2	(AT)8	16	2250	2265	TGGAGCTGGAGTGCTTGAC	60.130	19	CCAGCAAACCATGGGACTAT	59.813	20	280	2067	2346	TGGAGCTGGAGTGCTTGACT	61.155	20	CCAGCAAACCATGGGACTAT	59.813	20	280	2067	2346	GGAGCTGGAGTGCTTGACTA	58.187	20	CCAGCAAACCATGGGACTAT	59.813	20	279	2068	2346
Unigene0000546	1	p2	(GA)6	12	1982	1993	TGCTACTGCTGGTGGTTGAC	59.905	20	CTGCTGCTTCTCTGCTCCAT	60.844	20	215	1814	2028	GTGCTACTGCTGGTGGTTGA	59.905	20	CTGCTGCTTCTCTGCTCCAT	60.844	20	216	1813	2028	GCTACTGCTGGTGGTTGACA	59.905	20	CTGCTGCTTCTCTGCTCCAT	60.844	20	214	1815	2028
Unigene0000549	1	p4	(AAAT)4	16	2816	2831	GTAAACCCAGCGGAAATGTG	60.365	20	TTCTCTCCTTCGACCCCTTT	60.183	20	271	2764	3034	GTAAACCCAGCGGAAATGTG	60.365	20	TTTATGCGGTTTGATGGGTT	60.188	20	172	2764	2935	GTAAACCCAGCGGAAATGTG	60.365	20	TATGCGGTTTGATGGGTTTT	60.188	20	170	2764	2933
Unigene0000551	1	p3	(GGA)9	27	1827	1853	AGTCCATAAGTCTCGGCCAC	59.166	20	CTCCACCGCTTCCTTCCT	60.340	18	261	1614	1874	CAGGTCCCACTCGTCCATTA	60.913	20	CTCCACCGCTTCCTTCCT	60.340	18	196	1679	1874	AGGTCCCACTCGTCCATTAG	59.014	20	CTCCACCGCTTCCTTCCT	60.340	18	195	1680	1874
Unigene0000552	1	p6	(GCGGTG)5	30	3163	3192	GCCTCTTCCATTTCCACTGA	60.195	20	TCCGTTGGAACCATTGAAAC	60.734	20	145	3073	3217	AAGACACGACGCGGTAAACT	59.803	20	TCCGTTGGAACCATTGAAAC	60.734	20	273	2945	3217	GCCTCTTCCATTTCCACTGA	60.195	20	CTCCGTTGGAACCATTGAAA	60.863	20	146	3073	3218
Unigene0000554	1	p3	(GAT)5	15	329	343	GCTAAGAAAAGCAAGCCCAA	59.609	20	GCTGGACCAAAAATTGAGGA	60.051	20	268	225	492	CCCAAACTTGTGCCAAAAAG	60.505	20	GCTGGACCAAAAATTGAGGA	60.051	20	243	250	492	AGCTAAGAAAAGCAAGCCCA	59.248	20	GCTGGACCAAAAATTGAGGA	60.051	20	269	224	492
Unigene0000560	1	p2	(AT)10	20	225	244	TCCGTTTCTCCTTCGTATTTG	59.211	21	GAAAATGCGTCCAATGAAAAA	59.936	21	234	155	388	CCGTTTCTCCTTCGTATTTGA	59.211	21	GAAAATGCGTCCAATGAAAAA	59.936	21	233	156	388	TCCGTTTCTCCTTCGTATTTG	59.211	21	GAAAATGCGTCCAATGAAAA	58.601	20	234	155	388
Unigene0000562	1	p3	(ATT)5	15	305	319	AGCAATCATTTCGATGAGCC	60.185	20	GGACAGTTTGTTCGCCAAGT	60.156	20	238	277	514	AGCAATCATTTCGATGAGCC	60.185	20	GAAAGGACAGTTTGTTCGCC	59.717	20	242	277	518	AGCAATCATTTCGATGAGCC	60.185	20	AGGACAGTTTGTTCGCCAAG	60.291	20	239	277	515
Unigene0000570	1	c	(AGT)5agggatcaaactcaac(TGGGGT)4	55	398	452
Unigene0000591	1	p2	(AC)9	18	835	852	ATGAACAAAGAGGCAAAGCG	60.386	20	GGCAACCACCTTGGAACTTA	59.971	20	244	762	1005	GAACAAAGAGGCAAAGCGAA	60.502	20	GGCAACCACCTTGGAACTTA	59.971	20	242	764	1005	ACAAAGAGGCAAAGCGAATC	59.457	20	GGCAACCACCTTGGAACTTA	59.971	20	240	766	1005
Unigene0000592	1	p3	(AGA)5	15	1327	1341	CTGATCCGATGAAAATGGCT	60.036	20	TGATCCCCTCTCCATTTCTG	60.003	20	257	1235	1491	CCGATGAAAATGGCTGATCT	60.036	20	TGATCCCCTCTCCATTTCTG	60.003	20	252	1240	1491	ATGGCTGATCTTGCCCATAG	60.059	20	TGATCCCCTCTCCATTTCTG	60.003	20	243	1249	1491
Unigene0000592	2	p3	(GAA)7	21	1970	1990	CCCCCAATTTACCAATCTCC	60.370	20	ATTCCTGATTGTTCCCCTCC	60.133	20	272	1744	2015	CAACATCCCCCAATTTACCA	60.418	20	ATTCCTGATTGTTCCCCTCC	60.133	20	278	1738	2015	AACGGAAGAAAACCAAACCA	59.448	20	CTGGCAACACTGGATTTCCT	60.111	20	275	1845	2119
Unigene0000593	1	p2	(AG)7	14	1616	1629	CCACTATGCTGGGGAACACT	59.989	20	TACGTCACGCGTTTGAACAT	60.180	20	267	1420	1686	TTGACCATTCCGGTACCATT	60.051	20	TACGTCACGCGTTTGAACAT	60.180	20	214	1473	1686	TTGACCATTCCGGTACCATT	60.051	20	TTGCATTTCATTTGCCTTCA	60.193	20	247	1473	1719
Unigene0000606	1	p2	(AC)7	14	2385	2398	GAAATTGGCCTCCTACTCCC	59.903	20	TCTGCACCCCTCTTCTGTTT	59.844	20	243	2326	2568	GAAATTGGCCTCCTACTCCC	59.903	20	TTCTGCACCCCTCTTCTGTT	59.844	20	244	2326	2569	TTTGCGAGGACAAACACTTG	59.881	20	TTCTGCACCCCTCTTCTGTT	59.844	20	267	2303	2569
Unigene0000609	1	p3	(GGC)5	15	391	405	TAAACAACGCATCCCTCCTC	60.074	20	GCCGGTAGACGAATAGGTGA	60.096	20	207	234	440	CCTTCCTTCACCGGTCATTA	59.926	20	GCCGGTAGACGAATAGGTGA	60.096	20	177	264	440	GGTTGCATTGCTGGTTTCTT	60.118	20	GCCGGTAGACGAATAGGTGA	60.096	20	260	181	440
Unigene0000616	1	p6	(ACAAAA)5	30	302	331
Unigene0000627	1	p3	(CTC)5	15	2678	2692	AGCTCCTGCACTGCTTTCTC	59.898	20	CAACCAGTTCAGCCGGTAAT	59.993	20	278	2588	2865	GCCTCTCCATCTCCCTCTCT	59.913	20	ATGGTGAATCGAGAGCCAAC	60.081	20	255	2469	2723	AGCTCCTGCACTGCTTTCTC	59.898	20	ACAATGGTGAATCGAGAGCC	60.081	20	139	2588	2726
Unigene0000647	1	p3	(TTC)7	21	262	282	AAAAACCCCACTCCCAAAAA	60.545	20	CTTGGTGTCCACCACAGATG	59.997	20	271	178	448	AAAAACCCCACTCCCAAAAA	60.545	20	AAAACCACCACCCCAACATA	59.948	20	235	178	412	AAAAACCCCACTCCCAAAAA	60.545	20	CACCACAGATGAACCACCAC	59.846	20	262	178	439
Unigene0000657	1	p6	(TCCAAT)4	24	1413	1436	AAGCCATTCGGAAATGAAAA	59.525	20	GGTGAAGCTTTGGGCATTAG	59.708	20	258	1236	1493	AAAGCCATTCGGAAATGAAA	59.525	20	GGTGAAGCTTTGGGCATTAG	59.708	20	259	1235	1493	AAGCCATTCGGAAATGAAAA	59.525	20	GTGAAGCTTTGGGCATTAGG	59.708	20	257	1236	1492
Unigene0000668	1	p5	(AATTA)4	20	1	20
Unigene0000676	1	c	(AGT)5aggtgcctttttta(AAAT)4	45	456	500	AAGTTCAGCTACCCCATCCC	60.328	20	TAAGCCTCTCTCCATCCCAA	59.767	20	249	433	681	AAGTTCAGCTACCCCATCCC	60.328	20	GCCTCTCTCCATCCCAAAAT	60.410	20	246	433	678	GGGAAGTGTAGGATGGGCTT	60.328	20	GCCTCTCTCCATCCCAAAAT	60.410	20	266	413	678
Unigene0000679	1	p3	(CGG)5	15	460	474	TCTTGCACACATCGCACATA	59.859	20	CACCCTCTCAAGCTCCTCAC	59.986	20	256	419	674	GATTCTTGCACACATCGCAC	60.281	20	CACCCTCTCAAGCTCCTCAC	59.986	20	259	416	674	TTGCACACATCGCACATAAA	59.716	20	CACCCTCTCAAGCTCCTCAC	59.986	20	254	421	674
Unigene0000679	2	p3	(AGG)7	21	870	890	GGCGTTGGTCTTGTCAATTT	59.978	20	CCACAGCCAAATCCTCCTAA	60.066	20	177	807	983	GGCGTTGGTCTTGTCAATTT	59.978	20	ACCACCACCACAAAACCCTA	60.126	20	202	807	1008	GGCGTTGGTCTTGTCAATTT	59.978	20	TACTCCACCACCACCACAAA	59.848	20	208	807	1014
Unigene0000679	3	c	(GAGGTT)4gggatgtggtgggaaaccaggccatgtatatggctgaaatgcttcaactcctccaccatattttaatttggttaatttggtgaatttggtgaccatg(TA)18	157	1619	1775
Unigene0000691	1	p3	(CTC)6	18	997	1014	AGCTGCGCACTATCACAATG	60.042	20	GTGTGTGTAGCACGTGGAGG	60.227	20	214	880	1093	AGCTGCGCACTATCACAATG	60.042	20	GGTGTGTGTAGCACGTGGAG	60.227	20	215	880	1094	TCAATTAACTCAGGGCTGGC	60.214	20	GTGTGTGTAGCACGTGGAGG	60.227	20	256	838	1093
Unigene0000697	1	p3	(TGC)5	15	311	325	TCAATGGAATCAAACAGCCA	60.049	20	CATGAAGCACGAAATCGAGA	59.948	20	273	193	465	ATCAAACAGCCAGCCAAATC	60.081	20	CATGAAGCACGAAATCGAGA	59.948	20	265	201	465	AATGGAATCAAACAGCCAGC	60.081	20	CATGAAGCACGAAATCGAGA	59.948	20	271	195	465
Unigene0000703	1	p4	(ACAA)4	16	2101	2116	GACCCTGTTTCCCCAAAAAT	60.032	20	TTTCGTCCTCGAACGAATCT	59.813	20	278	1869	2146	TGTTTCCCCAAAAATTTCCA	60.138	20	TTTCGTCCTCGAACGAATCT	59.813	20	273	1874	2146	GACCCTGTTTCCCCAAAAAT	60.032	20	CGTCCTCGAACGAATCTACC	59.694	20	275	1869	2143
Unigene0000704	1	p2	(CA)6	12	174	185	AAACAGCAATCGGTTGAAGG	60.110	20	TGATGATGGGCAAACTGGTA	59.924	20	246	144	389	AAACAGCAATCGGTTGAAGG	60.110	20	CTGCCGTTTTGAACTTGGTT	60.147	20	270	144	413	AAACAGCAATCGGTTGAAGG	60.110	20	GGGCAAACTGGTACAAATGG	60.227	20	239	144	382
Unigene0000714	1	p2	(GA)7	14	352	365	CAATCGGGTTAAGGTTGAGG	59.424	20	ATCAGCTGAAAGAGCTCCCA	60.096	20	273	122	394	TAACCCAACACAAACCCGAC	60.647	20	ATCAGCTGAAAGAGCTCCCA	60.096	20	232	163	394	CAATCGGGTTAAGGTTGAGG	59.424	20	CAGCTGAAAGAGCTCCCACT	59.745	20	271	122	392
Unigene0000719	1	p6	(TATTTT)5	30	1	30
Unigene0000719	2	p3	(TAT)5	15	199	213	TGAATCATGTCCAAGAAAGGG	59.918	21	TCATTCACTTGTGGGGTTGA	59.935	20	156	82	237	CATGTCCAAGAAAGGGATGAA	59.918	21	TCATTCACTTGTGGGGTTGA	59.935	20	151	87	237	TTGGGATCCGAGTATTTTTCC	60.137	21	TCATTCACTTGTGGGGTTGA	59.935	20	205	33	237
Unigene0000725	1	p3	(ATT)5	15	1627	1641	CCCTTTGTTGCCATTTGAGT	59.971	20	CCACTCCCAACCTAGTCACA	58.565	20	213	1477	1689	GGGATAAGGGAATGAGGGAA	60.089	20	CCACTCCCAACCTAGTCACA	58.565	20	126	1564	1689	CCCTTTGTTGCCATTTGAGT	59.971	20	CCACTCCCAACCTAGTCACAC	59.484	21	213	1477	1689
Unigene0000732	1	p2	(AT)10	20	1	20
Unigene0000756	1	p2	(TA)7	14	70	83	TTCACTAATCTTTAATTCAAATTGCC	59.092	26	AAGCATCCACCTCGAAATTG	60.074	20	213	13	225	TTCACTAATCTTTAATTCAAATTGCC	59.092	26	GGCTACTGGGCATTAGTGGA	60.096	20	255	13	267	TCACTAATCTTTAATTCAAATTGCC	57.958	25	AAGCATCCACCTCGAAATTG	60.074	20	212	14	225
Unigene0000762	1	p4	(TCAT)4	16	25	40	CCTAACCAAACAAGAAAACCAA	58.212	22	CCAAGGGGCTGAGAAAAGTT	60.601	20	210	0	209	CCTAACCAAACAAGAAAACCAA	58.212	22	GGGGCTGAGAAAAGTTTGAA	59.288	20	206	0	205	CCTAACCAAACAAGAAAACCAA	58.212	22	CGGACGAGGAATTAGAGGAA	59.264	20	248	0	247
Unigene0000768	1	p4	(AAAG)4	16	428	443	GCCAATAGCTGCATCTGACA	59.979	20	TCTAAGGCAGGGAGTCAGGA	59.943	20	122	365	486	CCATCGTTCCTTTTGCTCAT	60.074	20	TCTAAGGCAGGGAGTCAGGA	59.943	20	248	239	486	CTCCATCGTTCCTTTTGCTC	59.813	20	TCTAAGGCAGGGAGTCAGGA	59.943	20	250	237	486
Unigene0000768	2	p2	(AT)9	18	2039	2056	AGGAGTGGCTGTGTGGTAGG	60.174	20	TCCATCATTCATATCCCGCT	60.260	20	204	1957	2160	AGGAGTGGCTGTGTGGTAGG	60.174	20	CCATCATTCATATCCCGCTC	60.260	20	203	1957	2159	AGGAGTGGCTGTGTGGTAGG	60.174	20	AGTCCCTGTCCTCCCAATTC	60.314	20	277	1957	2233
Unigene0000775	1	p3	(GTC)5	15	767	781	GAGCGAAGCAAAGGAAAATG	59.960	20	CGGCGATTTCTTATCCTTGA	60.167	20	211	700	910	GATGATCAGGAGAGCGAAGC	60.065	20	CGGCGATTTCTTATCCTTGA	60.167	20	222	689	910	GAAAATGAATCAAGCGAGGC	59.791	20	TTTGATTTCTTCACCTCGGG	60.044	20	269	713	981
Unigene0000776	1	p3	(TCA)6	18	471	488	ATTTTCATTGGTTGGCTGCT	59.574	20	AGGTCACACAAACTTTCCCG	60.005	20	273	379	651	TTCAACCGTGATTTTGATCG	59.518	20	AGGTCACACAAACTTTCCCG	60.005	20	215	437	651	CAGTTTTTCCGGTTTTGGAA	59.947	20	GCACTCGAGACGATCATCAG	59.531	20	222	323	544
Unigene0000809	1	p2	(TA)19	38	1259	1296	ACCAACACGGTTCAAGAAGG	60.005	20	CCCCGATTTTTGGACAACTA	59.795	20	254	1186	1439	TTTATTTGCCTTGGACTGGG	59.931	20	CCCCGATTTTTGGACAACTA	59.795	20	217	1223	1439	GTTCAAGAAGGATTCTGCCG	59.813	20	CCCCGATTTTTGGACAACTA	59.795	20	245	1195	1439
Unigene0000815	1	p4	(AGAA)6	24	16	39
Unigene0000815	2	p6	(ACCCTC)5	30	278	307	CCTCAACCTCCACAAAGCAT	60.111	20	GACATTGTTCGGTGACGATG	59.967	20	265	238	502	CCCAGAAGAAAAACCCTTCC	59.912	20	AATAATCTCGCATGTTCGGC	60.067	20	265	187	451	CCTCAACCTCCACAAAGCAT	60.111	20	TGGGTTTTGGTTTGGGTTTA	60.060	20	146	238	383
Unigene0000815	3	p3	(ACC)6	18	1517	1534	GTCCAGTAACACACCTGCGA	59.751	20	GAGGATGGCTTGTCGGAATA	60.036	20	249	1433	1681	TTGGCCACCATAACCAGTTT	60.227	20	CATCGTGCTCCTCTTCATCA	59.942	20	270	1390	1659	GTCCAGTAACACACCTGCGA	59.751	20	GAAGCAGAGGATGGCTTGTC	59.957	20	255	1433	1687
Unigene0000823	1	p4	(CAAT)4	16	1497	1512	TGCCATCGAATCAACAAAAA	60.051	20	ATTTCTCCAATGGGTTGTGG	59.647	20	245	1294	1538	AAAAGGCCCAGATAGGCAAT	59.930	20	ATTTCTCCAATGGGTTGTGG	59.647	20	184	1355	1538	CTGCCATCGAATCAACAAAA	59.664	20	ATTTCTCCAATGGGTTGTGG	59.647	20	246	1293	1538
Unigene0000826	1	p2	(TC)21	42	239	280
Unigene0000829	1	p2	(GT)7	14	1281	1294	CACCACCATTGTCAATTTGC	59.823	20	TGTGTTGGCTTCATGTTGGT	60.008	20	254	1168	1421	CACCACCATTGTCAATTTGC	59.823	20	GTGTTGGCTTCATGTTGGTG	60.008	20	253	1168	1420	TGCCACAATGCACTTGATCT	60.272	20	GTGTTGGCTTCATGTTGGTG	60.008	20	236	1185	1420
Unigene0000842	1	p2	(GA)7	14	1978	1991
Unigene0000860	1	p2	(TA)7	14	27	40
Unigene0000865	1	p2	(TA)8	16	53	68	TTTATAAGGCTTGAAATTTAATTGG	57.260	25	TATTTTGCACGAGCAGGTTG	59.872	20	264	14	277	TTTATAAGGCTTGAAATTTAATTGG	57.260	25	GGTAGGGACGACAATTTGGA	59.790	20	203	14	216	TTTATAAGGCTTGAAATTTAATTGG	57.260	25	GACCCCCACAAGTGATTGAC	60.223	20	234	14	247
Unigene0000895	1	p2	(TA)8	16	422	437
Unigene0000897	1	p3	(TCA)6	18	1521	1538	TGAGTCACTTGGCGAATCTG	59.984	20	AGCAGCTCTGGACGAAATGT	60.020	20	179	1489	1667	CTCAATGAGTCACTTGGCGA	59.984	20	AGCAGCTCTGGACGAAATGT	60.020	20	184	1484	1667	TCTCAATGAGTCACTTGGCG	59.984	20	AGCAGCTCTGGACGAAATGT	60.020	20	185	1483	1667
Unigene0000908	1	p6	(CTGTGC)5	30	1061	1090	CCAAGAAATGAACCTTGGGA	59.903	20	AAAATCCCCAATTTGGAACC	59.867	20	220	897	1116	TCCAAGAAATGAACCTTGGG	59.903	20	AAAATCCCCAATTTGGAACC	59.867	20	221	896	1116	CCAAGAAATGAACCTTGGGA	59.903	20	GATCGGACTGCGTTGAAGAT	60.226	20	241	897	1137
Unigene0000919	1	p5	(GCACA)6	30	71	100	GCGCCTAGCTAAAGATGACAA	59.644	21	CTTTAGTTAAGGGGCGGGTC	59.960	20	116	27	142	GCGCCTAGCTAAAGATGACAA	59.644	21	TGGATTTGGAACTTGGAAGG	59.903	20	161	27	187	GCGCCTAGCTAAAGATGACA	58.294	20	CTTTAGTTAAGGGGCGGGTC	59.960	20	116	27	142
Unigene0000921	1	p3	(ATC)5	15	230	244	GCGAGTTTCTTTGTTGCCAT	60.257	20	ATGGATTGACTGCTGCACAA	60.272	20	226	103	328	AAGTGCATCACCTTGGCTTT	59.740	20	ATGGATTGACTGCTGCACAA	60.272	20	173	156	328	AGTGCATCACCTTGGCTTTC	60.263	20	ATGGATTGACTGCTGCACAA	60.272	20	172	157	328
Unigene0000930	1	p4	(CATC)5	20	30	49
Unigene0000930	2	p2	(AT)10	20	315	334	GGCGTTGAATGGGAAGTAAA	59.938	20	ATTTGCAATGGCACAGATCA	60.080	20	255	167	421	GGCGTTGAATGGGAAGTAAA	59.938	20	TTGTTGGATGCAATTGGAAA	59.907	20	274	167	440	GGCGTTGAATGGGAAGTAAA	59.938	20	TAAATGGATAATGCTCCGCC	59.892	20	210	167	376
Unigene0000937	1	p3	(TGC)5	15	124	138	TGAGACTCGAAGTCGCAGAG	59.441	20	CCGAGGGAAGAATTGAATGA	60.006	20	157	79	235	TGAGACTCGAAGTCGCAGAG	59.441	20	TCCGAGGGAAGAATTGAATG	60.006	20	158	79	236	TGAGACTCGAAGTCGCAGAG	59.441	20	GCAGGGATGAAGAAAATGGA	60.014	20	225	79	303
Unigene0000953	1	c	(TTC)5ccttcatcatctctct(CCG)5	46	317	362	CGTCCACCTCCTTCCTACAA	60.103	20	ATTGCAACTTCAGATTGGGG	59.933	20	140	263	402	ATTAATTGCGCTGCATCCTC	60.203	20	ATTGCAACTTCAGATTGGGG	59.933	20	243	160	402	CGTCCACCTCCTTCCTACAA	60.103	20	GATTGGGGATTCACAAGGTG	60.173	20	128	263	390
Unigene0000953	2	p2	(TA)6	12	611	622
Unigene0000960	1	p5	(AAACC)4	20	27	46	CCAAACCATAAATTTTCAAACC	57.498	22	GGGTGAGCAAACTACGATCC	59.556	20	100	2	101	AACCAAACCATAAATTTTCAAACC	59.463	24	GGGTGAGCAAACTACGATCC	59.556	20	102	0	101	CCAAACCATAAATTTTCAAACC	57.498	22	ACTAGAAATTGCGCCAACCA	60.637	20	124	2	125
Unigene0000963	1	p4	(TATT)4	16	64	79	CTTTCCTTTTGGCCCTTTCT	59.698	20	CAAGTGGCTGAGTGTAGGCA	60.049	20	218	22	239	CTTTCCTTTTGGCCCTTTCT	59.698	20	TTCAGTAAGGTGGCCTTTGG	60.103	20	246	22	267	CTTTCCTTTTGGCCCTTTCT	59.698	20	TGGCGTCAATCAAAATCAGA	60.197	20	138	22	159
Unigene0000966	1	p4	(GCAG)4	16	1	16
Unigene0000967	1	p3	(ATC)6	18	585	602	ATTGAAGTGCATGGCATCAG	59.679	20	ACAACATAAAGGGCGACTGG	59.993	20	211	514	724	ATTGAAGTGCATGGCATCAG	59.679	20	TTTGTGGATTGGGCACTGTA	59.964	20	261	514	774	TCGTCCATTTGTCAGCAAGA	60.390	20	ACAACATAAAGGGCGACTGG	59.993	20	275	450	724
Unigene0000968	1	p3	(GGA)5	15	2098	2112	CCGCAGTAAGGAGTTGAAGC	60.015	20	GTTTCACCCCACCACTTGAT	59.679	20	164	2046	2209	TTGCCCAAGGGTTTATATCG	59.789	20	GTTTCACCCCACCACTTGAT	59.679	20	135	2075	2209	TTGCCCAAGGGTTTATATCG	59.789	20	ATACCACAACGTTTCACCCC	59.574	20	145	2075	2219
Unigene0000971	1	p3	(CTC)7	21	1684	1704	CCCAGGAGAGATTGATTGGA	60.003	20	TGGCTGCCTTAATTCGTCTC	60.352	20	233	1608	1840	TCCCAGGAGAGATTGATTGG	60.003	20	TGGCTGCCTTAATTCGTCTC	60.352	20	234	1607	1840	TCCCAGGAGAGATTGATTGG	60.003	20	TGAATTTGCAAGTTGCGTTT	59.349	20	160	1607	1766
Unigene0000976	1	p6	(TTTGGC)4	24	6702	6725	CTTGGCATGAAAGCCTTGTT	60.249	20	ATGCCAAGGAATAGCTCCCT	60.060	20	270	6645	6914	CTTGGCATGAAAGCCTTGTT	60.249	20	GCCAAGGAATAGCTCCCTTC	60.173	20	268	6645	6912	GGAAGGGAGCTATTCCTTGG	60.032	20	ATAATGCCCAAACAACCCCT	60.431	20	128	6630	6757
Unigene0000976	2	p6	(TTTGGC)4	24	6964	6987	GGAAGGGAGCTATTCCTTGG	60.032	20	ATAATGCCCAAACAACCCCT	60.431	20	128	6892	7019	GAAGGGAGCTATTCCTTGGC	60.173	20	ATAATGCCCAAACAACCCCT	60.431	20	127	6893	7019	GGAAGGGAGCTATTCCTTGG	60.032	20	CCAAACAACCCCTTCAATCA	60.724	20	121	6892	7012
Unigene0000980	1	p3	(TGG)6	18	1168	1185	GCCCGTGTGTAGAAGAGAGC	60.020	20	CGACGACTCCATAACCACCT	59.989	20	181	1136	1316	TGAAGTTTGCCCGTGTGTAG	59.758	20	CGACGACTCCATAACCACCT	59.989	20	189	1128	1316	GTGAAGTTTGCCCGTGTGTA	59.615	20	CGACGACTCCATAACCACCT	59.989	20	190	1127	1316
Unigene0000996	1	p4	(TTCT)4	16	231	246	GGGTTATTGGGAAAGGGAAA	59.992	20	GAGTTGTCGTCCCTGTTGTG	59.152	20	182	124	305	GGGTTATTGGGAAAGGGAAA	59.992	20	TGAGTTGTCGTCCCTGTTGT	59.152	20	183	124	306	GGGTTATTGGGAAAGGGAAA	59.992	20	TCCCTGTTGTGTCGTCTGTT	59.152	20	173	124	296
Unigene0001018	1	p3	(GAA)6	18	260	277	TGTGCGAGTTCATCAAAGGA	60.390	20	TTGATGAGGGCTCTTTGTCA	59.369	20	196	145	340	TGCGAGTTCATCAAAGGAAA	59.395	20	TTGATGAGGGCTCTTTGTCA	59.369	20	194	147	340	TGTGCGAGTTCATCAAAGGA	60.390	20	TGAGGGCTCTTTGTCACTTG	59.007	20	192	145	336
Unigene0001020	1	p3	(ATT)5	15	543	557	CAACACTTGGGGGAAAGAAA	59.942	20	ATTCGTTGACCCCACATCAT	60.057	20	197	412	608	CACTTGGGGGAAAGAAATGA	59.903	20	CGCATTTCCCATCAACTTTT	59.938	20	244	415	658	GGGGAAAGAAATGAGGTGGT	60.169	20	CGCATTTCCCATCAACTTTT	59.938	20	238	421	658
Unigene0001052	1	p2	(AT)7	14	1343	1356	CGAATATTACGATGCCGACC	60.310	20	AATCCCCAGATTGGTCCTCT	59.755	20	108	1315	1422	GTGGCGAATATTACGATGCC	60.318	20	AATCCCCAGATTGGTCCTCT	59.755	20	112	1311	1422	CGAATATTACGATGCCGACC	60.310	20	ATCCCCAGATTGGTCCTCTC	60.278	20	107	1315	1421
Unigene0001065	1	p3	(GCG)6	18	1083	1100	CTGGAACAAGTCATCGCTCA	59.984	20	CATGTGTGAATTGCTGACCC	59.967	20	278	947	1224	CTGGAACAAGTCATCGCTCA	59.984	20	GCATGTGTGAATTGCTGACC	60.128	20	279	947	1225	CTGGAACAAGTCATCGCTCA	59.984	20	GGCATGTGTGAATTGCTGAC	60.128	20	280	947	1226
Unigene0001067	1	p3	(CGG)8	24	1853	1876	GGAAGCAGATCCAAGTGAGG	59.803	20	CAAGAAGCGTGGCAACTACA	60.050	20	169	1817	1985	GGAAGCAGATCCAAGTGAGG	59.803	20	GCCTAACCCTTGTCCTTTCC	59.940	20	271	1817	2087	GGAAGCAGATCCAAGTGAGG	59.803	20	ACTCCTCGCCTAACCCTTGT	60.132	20	278	1817	2094
Unigene0001068	1	p4	(AAAT)4	16	558	573	GTGCATCTCCCATTCCAACT	59.934	20	TTATCCGTCTGGGTGTCCAT	60.195	20	166	519	684	TCTACAGATCAGGGGCCAAC	60.073	20	TTATCCGTCTGGGTGTCCAT	60.195	20	211	474	684	TAACAATGGTGCATCTCCCA	59.924	20	TTATCCGTCTGGGTGTCCAT	60.195	20	174	511	684
Unigene0001068	2	p6	(AGAGGC)4	24	1449	1472	ATTAGCGCCTGGATTAGGGT	59.951	20	CGTTTCTGCTCTGCCTCTCT	59.891	20	165	1408	1572	CAGACCCACAGACCCAAACT	60.002	20	CTGCTAGGTCTCGCTTCACC	60.156	20	268	1271	1538	ATTAGCGCCTGGATTAGGGT	59.951	20	GGCTGATCTGCTAGGTCTCG	60.119	20	138	1408	1545
Unigene0001076	1	p2	(CT)6	12	36	47	CACACTGCCCCCACTCAG	61.361	18	AGCTGTGGAGTCTGGGAAGA	59.986	20	269	1	269	CACTCAGCCACTGCCCAC	61.534	18	AGCTGTGGAGTCTGGGAAGA	59.986	20	258	12	269	CACACTGCCCCCACTCAG	61.361	18	CCACCTGCGTTACTCAACAA	59.758	20	149	1	149
Unigene0001083	1	p3	(TAT)6	18	74	91	TGACTGCAAAACATGTACTACCA	58.292	23	AATGGCAGATCAGAAATGGC	60.043	20	199	22	220	CTGACTGCAAAACATGTACTACCA	59.265	24	AATGGCAGATCAGAAATGGC	60.043	20	200	21	220	TGCAAAACATGTACTACCACAAA	58.213	23	CTCCTGGGATCGATTTTTGA	60.006	20	140	26	165
Unigene0001095	1	p2	(TA)10	20	1343	1362	TCGAGGGATTTGATCCTGTC	60.011	20	GAAAGCTCCCAGAAACATGAA	59.302	21	231	1222	1452	CCTCGCCAATTACATTGCTT	60.096	20	GAAAGCTCCCAGAAACATGAA	59.302	21	191	1262	1452	AGCTCGAGGGATTTGATCCT	60.176	20	GAAAGCTCCCAGAAACATGAA	59.302	21	234	1219	1452
Unigene0001149	1	p2	(AC)6	12	1689	1700	TCTGCTCTCATTTAGGGGGTT	60.082	21	GCCCACAATCTTCTCAGGAA	60.195	20	252	1595	1846	TCTGCTCTCATTTAGGGGGT	58.741	20	GCCCACAATCTTCTCAGGAA	60.195	20	252	1595	1846	TCTGCTCTCATTTAGGGGGTT	60.082	21	TGGAACGTGTTGATGTTTCG	60.552	20	154	1595	1748
Unigene0001170	1	p2	(AG)15	30	1241	1270
Unigene0001190	1	p3	(TAA)5	15	414	428	CATACCCAAAGCCAGGGTAA	59.817	20	AAACTCGTGCCAAGTTTCGT	59.780	20	216	328	543	CATACCCAAAGCCAGGGTAA	59.817	20	TCCACCATCCACTACCTTCC	59.779	20	258	328	585	TTGTAGGCACCTCGAAGGAT	59.694	20	AAACTCGTGCCAAGTTTCGT	59.780	20	268	276	543
Unigene0001192	1	c	(TG)6ta(TG)8	30	2705	2734	CCAAGGGCACAATAACGACT	59.993	20	ACGTGGCTTCGCTACACTTT	59.943	20	111	2650	2760	TCAGCACAAAGCATACAGCC	60.019	20	ACGTGGCTTCGCTACACTTT	59.943	20	174	2587	2760	CCAAGGGCACAATAACGACT	59.993	20	CCAACTCTCACCTCTACGCC	59.867	20	185	2650	2834
Unigene0001192	2	c	(TGG)5tcggcgattgcctcctgattggagtaata(ATG)6	62	3126	3187	AGGAGGCGGAGTATTCTGGT	60.096	20	GATCCACATGACATCCCACA	60.189	20	185	3077	3261	TTTGCGGTTTTCTGGAGACT	59.853	20	GATCCACATGACATCCCACA	60.189	20	166	3096	3261	TTTTCTGGAGACTGGTGCCT	59.844	20	GATCCACATGACATCCCACA	60.189	20	159	3103	3261
Unigene0001210	1	p6	(ATCTAA)4	24	2072	2095	CGAATCAACCCGATTTTGAG	60.439	20	TTTCCTTTTGGGCTTTGTTG	60.081	20	233	1904	2136	CTTCACACGCGAATCAACC	60.256	19	TTTCCTTTTGGGCTTTGTTG	60.081	20	242	1895	2136	CGAATCAACCCGATTTTGA	59.459	19	TTTCCTTTTGGGCTTTGTTG	60.081	20	233	1904	2136
Unigene0001212	1	p6	(ACAAGA)4	24	1200	1223	TGAAGGATCGCAGTCAGATG	59.942	20	TGCCAAGTAACTTCCCAAACT	58.754	21	210	1130	1339	TGAAGGATCGCAGTCAGATG	59.942	20	TGCCAAGTAACTTCCCAAAC	57.729	20	210	1130	1339	ACCTTCAGGTGTTCCTCACG	60.151	20	TGCCAAGTAACTTCCCAAACT	58.754	21	263	1077	1339
Unigene0001215	1	p2	(TC)7	14	28	41	AATTTCGCTCACTCTACACTGTC	57.701	23	GGAGTTTGGGCAAAATTGAA	59.916	20	129	2	130	AATTTCGCTCACTCTACACTGTC	57.701	23	TTTGGGCAAAATTGAAAACC	59.789	20	125	2	126	AATTTCGCTCACTCTACACTGTC	57.701	23	CCAATTGGTGGAGAACCCTA	59.784	20	102	2	103
Unigene0001215	2	p2	(TA)7	14	3286	3299	CAAAGAGACAGCGGGCTAAG	60.147	20	CAACCTTGGTCCTCATTGGT	59.820	20	218	3176	3393	CTGGGAAAGATTTGGCAAGA	60.184	20	CAACCTTGGTCCTCATTGGT	59.820	20	188	3206	3393	TGGAGGGTCCAAAGAGACAG	60.229	20	CAACCTTGGTCCTCATTGGT	59.820	20	227	3167	3393
Unigene0001228	1	c	(ATT)6gtttggtggctgctg(CTC)5	48	91	138	TTCTCAACAGCAACACATGC	58.410	20	CCGGGTGTTTGAGAGGTTTA	59.964	20	207	62	268	TTCTCAACAGCAACACATGC	58.410	20	CGAGCTTTTCCAGATTGAGC	60.096	20	143	62	204	TCACTTTTTGTCTGCATTCCA	59.307	21	CCGGGTGTTTGAGAGGTTTA	59.964	20	245	24	268
Unigene0001234	1	p2	(AT)17	34	764	797	ATGGGGCATTCTCCCATTA	60.103	19	GAATACCCGACCCGATTACC	60.399	20	205	617	821	ATGGGGCATTCTCCCATTA	60.103	19	TGAGTTTTGCATGTTACCCG	59.585	20	224	617	840	ATGGGGCATTCTCCCATTA	60.103	19	CATGTTACCCGAATACCCGA	60.576	20	215	617	831
Unigene0001235	1	p3	(TCC)7	21	36	56	CCGCGTTCCTTTCAATCTAC	59.708	20	TCCACCTCACAACATCAGGA	60.088	20	277	13	289	CCGCGTTCCTTTCAATCTAC	59.708	20	CCTCATGGATTCCCAAGAAA	59.864	20	185	13	197	CCGCGTTCCTTTCAATCTAC	59.708	20	TTCCACCTCACAACATCAGG	59.520	20	278	13	290
Unigene0001243	1	p6	(GGGTTA)5	30	2349	2378	TTCGAGCTCTGACTGGGAAT	59.950	20	CATGGCCACTCTCTCTGGTT	60.261	20	240	2171	2410	TTCGAGCTCTGACTGGGAAT	59.950	20	TGGCCACTCTCTCTGGTTTC	60.386	20	238	2171	2408	TCGAGGTAGGGTTGAAGCAT	59.694	20	CATGGCCACTCTCTCTGGTT	60.261	20	105	2306	2410
Unigene0001249	1	p3	(GAA)16	48	15	62
Unigene0001250	1	p3	(GAG)8	24	1764	1787	AGGTGAATTTGGGGGAAAAG	60.159	20	CCACACTCTCCACTCCCATT	59.962	20	226	1606	1831	AGGTGAATTTGGGGGAAAAG	60.159	20	CTGATCCTCACAAGGAAGGC	59.803	20	271	1606	1876	TTCAGCTGGAGGAGGAATTG	60.331	20	CCACACTCTCCACTCCCATT	59.962	20	125	1707	1831
Unigene0001251	1	p2	(GA)11	22	873	894	AATTGCTGCACCAAGTCACA	60.310	20	TCCCTATGTCATCGCATTCA	60.033	20	246	795	1040	TTGCTGCACCAAGTCACAAT	60.310	20	TCCCTATGTCATCGCATTCA	60.033	20	244	797	1040	ATTGCTGCACCAAGTCACAA	60.310	20	TCCCTATGTCATCGCATTCA	60.033	20	245	796	1040
Unigene0001253	1	p6	(ATAAAA)7	42	1	42
Unigene0001253	2	p3	(GGA)5	15	3851	3865	AGGCGGATTAGGAGCATCTT	60.194	20	AATTCGCATTTCCACGTTTC	59.945	20	254	3766	4019	ATCTTGGGAATTGTTGACGG	59.790	20	AATTCGCATTTCCACGTTTC	59.945	20	239	3781	4019	AATTGTTGACGGGAATGAGG	59.790	20	AATTCGCATTTCCACGTTTC	59.945	20	231	3789	4019
Unigene0001254	1	p2	(AG)6	12	127	138	GGTGAATTTTTGCCTGCATT	59.945	20	ATTGCCACCACCACTACCAT	60.119	20	261	22	282	GGTGAATTTTTGCCTGCATT	59.945	20	TATTGCCACCACCACTACCA	59.840	20	262	22	283	AGTGGTGAATTTTTGCCTGC	60.118	20	ATTGCCACCACCACTACCAT	60.119	20	264	19	282
Unigene0001258	1	p2	(AT)7	14	1329	1342	TCACAACCGGATGAAGAACA	60.088	20	AACATGCGAGGAAGTTTTGG	60.110	20	237	1173	1409	GAAAGGCAAGTGATTGGAGC	59.820	20	AACATGCGAGGAAGTTTTGG	60.110	20	200	1210	1409	AATGCGAAAGGCAAGTGATT	59.713	20	AACATGCGAGGAAGTTTTGG	60.110	20	205	1205	1409
Unigene0001266	1	p5	(CCTCT)5	25	331	355	CCAGACCAAACCAGACCAGT	60.002	20	GAAAAGGGAAGGAGGAGGTG	60.045	20	109	283	391	CCAGACCAAACCAGACCAGT	60.002	20	ACAGGAAAAGGGAAGGAGGA	60.045	20	113	283	395	CCAGACCAAACCAGACCAGT	60.002	20	CAGGAAAAGGGAAGGAGGAG	60.175	20	112	283	394
Unigene0001279	1	p2	(GA)6	12	1960	1971	TTTCCAGCTCACCTCAAAGG	60.366	20	CTGGAACCTTTGTCTCAATGC	59.726	21	239	1775	2013	TTTCCAGCTCACCTCAAAGG	60.366	20	TGGAACCTTTGTCTCAATGCT	59.726	21	238	1775	2012	TTTCCAGCTCACCTCAAAGG	60.366	20	TGGAACCTTTGTCTCAATGC	58.697	20	238	1775	2012
Unigene0001296	1	p2	(TA)12	24	377	400	TGCTGCACAAATTCAAAAGG	59.849	20	AGGGCTTCCATCCTCATCTT	60.037	20	231	331	561	TGCACAAATTCAAAAGGCTG	59.849	20	AGGGCTTCCATCCTCATCTT	60.037	20	228	334	561	TTCCACTTCCATCGATCTCC	60.011	20	GGGCTTCCATCCTCATCTTT	60.410	20	280	281	560
Unigene0001296	2	p2	(AG)7	14	801	814	GGAGTTCATCCAAAGTCCGA	60.050	20	TTCCAAAGAAGCCACAAACC	60.088	20	271	632	902	GGAGTTCATCCAAAGTCCGA	60.050	20	GGTTTCCAAAGAAGCCACAA	60.088	20	274	632	905	CATCCAAAGTCCGAAATGCT	60.074	20	TTCCAAAGAAGCCACAAACC	60.088	20	265	638	902
Unigene0001302	1	p2	(TA)6	12	1459	1470	CCGCTTCTCCCAAATCAATA	60.031	20	CACTCCTTTTTCCCCCTTTC	59.912	20	205	1344	1548	CCGCTTCTCCCAAATCAATA	60.031	20	CTCCTTCTTGCAGCAGCTTT	59.898	20	258	1344	1601	CCGCTTCTCCCAAATCAATA	60.031	20	TCCTTTTTCCCCCTTTCCTA	59.876	20	202	1344	1545
Unigene0001302	2	p4	(GCCT)5	20	1749	1768	GAAAGGGGGAAAAAGGAGTG	59.912	20	GACAAATCCCAGGCAGAGAA	60.195	20	278	1529	1806	GAAAGGGGGAAAAAGGAGTG	59.912	20	ATCCCAGGCAGAGAATGAGA	59.761	20	273	1529	1801	AAGCAGGAAGACAGCAGGAA	60.134	20	GACAAATCCCAGGCAGAGAA	60.195	20	170	1637	1806
Unigene0001310	1	c	(TTCT)4ttttttcttttgtttttttaaactctatatatgatgccgcatgcttctacctttattg(TCA)7	95	461	555	TACCCCCAGCATTTGAACA	59.909	19	CAATGGCAACAAGATCCGTA	59.542	20	280	311	590	CTACCCCCAGCATTTGAACA	60.883	20	TGGCAACAAGATCCGTAGAA	59.272	20	278	310	587	CACTACCCCCAGCATTTGAA	60.883	20	TGGCAACAAGATCCGTAGAA	59.272	20	280	308	587
Unigene0001311	1	p2	(CT)7	14	129	142	CTGCTACCTTGCTGACCACA	60.049	20	GAAGCTGGATTTCAGGCAAC	59.820	20	225	72	296	CACTGCTACCTTGCTGACCA	60.049	20	GAAGCTGGATTTCAGGCAAC	59.820	20	227	70	296	TGCTACCTTGCTGACCACAC	59.905	20	GAAGCTGGATTTCAGGCAAC	59.820	20	224	73	296
Unigene0001311	2	p6	(TGCTAA)4	24	1161	1184	CCATGGACATTTGAAAGCCT	59.933	20	CTCAGTTCACTCCCACGACA	59.864	20	240	1115	1354	CCATGGACATTTGAAAGCCT	59.933	20	TCACTCCCACGACATTTTTG	59.541	20	234	1115	1348	CCATGGACATTTGAAAGCCT	59.933	20	CAGCTCTCAGTTCACTCCCA	59.125	20	245	1115	1359
Unigene0001313	1	p2	(TG)8	16	1	16
Unigene0001313	2	p3	(AGA)6	18	761	778	ATGCCACCATTCATCCAAAT	60.021	20	GATTGATGTGGAGGGCAACT	59.934	20	223	589	811	AGCCCTTGAACCTTGATCCT	60.074	20	GATTGATGTGGAGGGCAACT	59.934	20	145	667	811	ATGCCACCATTCATCCAAAT	60.021	20	TATGGGATGATCTCTTGGGC	59.854	20	243	589	831
Unigene0001320	1	p2	(GT)7	14	1045	1058	GGGAACTTGGGGAAGAGAAG	60.045	20	ACCAGATAAGGCACCCTCCT	59.957	20	157	956	1112	GGGAACTTGGGGAAGAGAAG	60.045	20	ACTCAGCCAATCACATTCCC	59.934	20	191	956	1146	GGGAACTTGGGGAAGAGAAG	60.045	20	TCACCAGATAAGGCACCCTC	60.073	20	159	956	1114
Unigene0001335	1	p2	(CA)6	12	458	469	TTGGACAAGCAAGTCGAGTG	60.025	20	TGAGACGATTCTGTGGGTTG	59.676	20	278	245	522	GCAAGTCGAGTGCAAACAAA	60.035	20	TGAGACGATTCTGTGGGTTG	59.676	20	270	253	522	ATCCCATCAAACCAAGCAAA	60.309	20	TGGTAACTGACTAAGGGGCG	60.125	20	271	365	635
Unigene0001350	1	p2	(TA)6	12	503	514	TTCGTCATTGTTTGGCATTT	59.016	20	TTCCCTCCCAAAATGTGATT	59.220	20	177	389	565	TTTCGTCATTGTTTGGCATT	59.016	20	TTCCCTCCCAAAATGTGATT	59.220	20	178	388	565	TCGTCATTGTTTGGCATTTT	59.016	20	TTCCCTCCCAAAATGTGATT	59.220	20	176	390	565
Unigene0001351	1	p4	(GTCT)4	16	45	60	CGCCTTTCTCACTTTACTCCG	61.264	21	CCCAAGAAAGAGGAAGGGAT	59.508	20	258	12	269	GCCTTTCTCACTTTACTCCGTG	60.295	22	CCCAAGAAAGAGGAAGGGAT	59.508	20	257	13	269	CGCCTTTCTCACTTTACTCCG	61.264	21	GGACGGTAAGGGTTAGGTGG	60.601	20	145	12	156
Unigene0001351	2	p2	(TG)10	20	1758	1777	CCCAAAGAATTGTCTCACTGG	59.578	21	GAAGTGTCACAGGAACACCG	59.152	20	176	1672	1847	CCCAAAGAATTGTCTCACTGG	59.578	21	GAAGTGTCACAGGAACACCGT	60.065	21	176	1672	1847	CCCAAAGAATTGTCTCACTGG	59.578	21	AGAAGTGTCACAGGAACACCG	60.204	21	177	1672	1848
Unigene0001351	3	p3	(TAT)5	15	2033	2047	AACACACGGTGTTCCTGTGA	60.047	20	CAGATGAGACATGACGCTGG	60.426	20	263	1822	2084	AACACACGGTGTTCCTGTGA	60.047	20	AGATGAGACATGACGCTGGA	59.372	20	262	1822	2083	CACGGTGTTCCTGTGACACT	59.623	20	CAGATGAGACATGACGCTGG	60.426	20	259	1826	2084
Unigene0001352	1	p2	(GA)6	12	3205	3216
Unigene0001360	1	p3	(TGG)10	30	23	52	AGCAAAGAATGCAGCAAAAC	58.174	20	GCATGCTACTTTCAGCACCA	60.019	20	237	0	236	AGCAAAGAATGCAGCAAAAC	58.174	20	TCCCTGAACAGTTACCCTCG	60.103	20	107	0	106	AGCAAAGAATGCAGCAAAAC	58.174	20	CACCTGAGAGCCACTTCCAT	60.261	20	197	0	196
Unigene0001373	1	p3	(ATA)9	27	6	32
Unigene0001391	1	p4	(TTAA)4	16	301	316
Unigene0001395	1	p2	(AG)6	12	4513	4524	AATGTCTGTTTCGGGTGAGG	59.966	20	GCCACCTAACACTGATACCTCC	59.892	22	122	4434	4555	AACAAAAGGGCTGTGATTGC	60.118	20	TTCTCTTGCCACCTAACACTGA	59.914	22	217	4346	4562	AACAAAAGGGCTGTGATTGC	60.118	20	GCCACCTAACACTGATACCTCC	59.892	22	210	4346	4555
Unigene0001401	1	p6	(TAAAAA)4	24	428	451	TGGGATCTCAACTCCAGGAC	60.048	20	TTCGTAGGCTGTTCGACCTT	59.875	20	116	402	517	AATGAGGCAATGAAACCCTG	59.933	20	TTCGTAGGCTGTTCGACCTT	59.875	20	216	302	517	CAATGAGGCAATGAAACCCT	59.933	20	TTCGTAGGCTGTTCGACCTT	59.875	20	217	301	517
Unigene0001408	1	p4	(TTAA)4	16	168	183	GTCGCGCAACTTATTGATGA	59.839	20	GAACCAAAAACTTGGCAGTCA	60.139	21	169	100	268	CGCGCAACTTATTGATGATG	60.237	20	GAACCAAAAACTTGGCAGTCA	60.139	21	167	102	268	GTCACTTAACAATCGCACGC	59.351	20	GAACCAAAAACTTGGCAGTCA	60.139	21	194	75	268
Unigene0001431	1	c	(TAA)5caataacaatac(TAA)5	42	991	1032	GCTGCAGGAAAAGACAGAGG	60.134	20	TTCATGTGTTGGAGATGGGA	59.893	20	260	945	1204	CTGCAGGAAAAGACAGAGGC	60.134	20	TTCATGTGTTGGAGATGGGA	59.893	20	259	946	1204	AAAAGACAGAGGCGAAGGGT	60.247	20	TTCATGTGTTGGAGATGGGA	59.893	20	252	953	1204
Unigene0001432	1	p2	(AT)17	34	1805	1838	ATTCGATGAAACCGATCACC	59.756	20	AAGCTCTGCAAGCAAAAAGC	59.911	20	248	1768	2015	GGAGCTTCTGCAGGAAGAGA	59.827	20	AAAAAGCCAACAAATTCCCC	60.164	20	256	1747	2002	GGAGCTTCTGCAGGAAGAGA	59.827	20	AAAAGCCAACAAATTCCCCT	59.814	20	255	1747	2001
Unigene0001450	1	p2	(AT)8	16	1428	1443	TTGATCCAAAACCCTGGAAA	60.280	20	TGCCAAATTGTGACCAAACT	59.024	20	270	1197	1466	CCAAAACCCTGGAAATGGTA	59.657	20	TGCCAAATTGTGACCAAACT	59.024	20	265	1202	1466	TTGATCCAAAACCCTGGAAA	60.280	20	TGTATGCCAAATTGTGACCAA	59.841	21	274	1197	1470
Unigene0001454	1	p3	(GGA)9	27	1709	1735	AGGAATTGATCGGTGGTCAG	59.927	20	TAGGATTTACGACGCCGTTC	60.096	20	165	1664	1828	AGGAATTGATCGGTGGTCAG	59.927	20	CGTTTCCTTTCCTCTTGCAC	59.853	20	131	1664	1794	GAAGAGTTGGGATTGGGGTT	60.169	20	AATCGACCGTTTCCTTTCCT	59.940	20	257	1545	1801
Unigene0001475	1	p2	(TA)9	18	1488	1505	TTTTGGGAGATCGAAACACC	59.910	20	TTCAAATTTTTAGGTCCATCCC	59.207	22	226	1315	1540	TGGCAACTTTGCACCATAAA	60.111	20	TTCAAATTTTTAGGTCCATCCC	59.207	22	182	1359	1540	GTAGCCTGAGCCATTTTTGC	59.851	20	TTCAAATTTTTAGGTCCATCCC	59.207	22	131	1410	1540
Unigene0001482	1	p3	(GAA)10	30	860	889	AACCTTGCAGAGCGTTCAAT	59.882	20	GCAATCAAGGGGAACACAAC	60.362	20	253	808	1060	TAGGGACACACCAAGTGCAG	59.745	20	ATCACAGGCGTCCAATTGAT	60.348	20	254	738	991	AACCTTGCAGAGCGTTCAAT	59.882	20	AGCAATCAAGGGGAACACAA	60.495	20	254	808	1061
Unigene0001485	1	c	(TA)10(CA)6	32	35	66
Unigene0001487	1	p3	(CCG)5	15	247	261	GCCACGATCGTACTGTGAGA	59.862	20	CCAGGGATTTTCTAGGGCTC	60.032	20	146	164	309	GCCACGATCGTACTGTGAGA	59.862	20	GACCAGGGATTTTCTAGGGC	59.903	20	148	164	311	TTCCTTACATTCCCATTGCC	59.762	20	ATAATCTGCACATCAGCCCC	59.923	20	256	216	471
Unigene0001487	2	p2	(GA)6	12	2105	2116
Unigene0001491	1	p2	(AT)15	30	1	30
Unigene0001498	1	p2	(TG)6	12	3362	3373	ATTGGTGGTCAGGCAAGAAC	59.973	20	TTTGATGCCAAGAGTTGCAG	59.988	20	261	3303	3563	TGTTAATTGGTGGTCAGGCA	59.964	20	TTTGATGCCAAGAGTTGCAG	59.988	20	266	3298	3563	ATTGGTGGTCAGGCAAGAAC	59.973	20	TGTTTGATGCCAAGAGTTGC	59.847	20	263	3303	3565
Unigene0001504	1	p3	(ATC)6	18	354	371	CAAGAAACCGGCTACCATGT	59.993	20	CAAGACGATTCGCAAGAACA	59.988	20	160	308	467	GAACAAGAAACCGGCTACCA	60.110	20	CAAGACGATTCGCAAGAACA	59.988	20	163	305	467	CAAGAAACCGGCTACCATGT	59.993	20	GAAGGCCATTATGAGGGGTT	60.152	20	120	308	427
Unigene0001508	1	p3	(GAT)5	15	550	564	ATGACTGCAGCAACGACAAC	59.912	20	TTGAATCATCTACGACTCCCC	58.995	21	102	487	588	TGCACGTTTGTTCAAAGAGG	59.881	20	TTGAATCATCTACGACTCCCC	58.995	21	193	396	588	ATGACTGCAGCAACGACAAC	59.912	20	CTTGAATCATCTACGACTCCCC	59.962	22	103	487	589
Unigene0001527	1	p3	(ATC)6	18	1	18
Unigene0001533	1	p6	(AGATGA)5	30	1430	1459	CATTGGAAATAAGGAGGGCA	59.894	20	TCCAACTCAACCCAATCTCC	59.903	20	136	1386	1521	CATTGGAAATAAGGAGGGCA	59.894	20	CACCTCCAACTCAACCCAAT	59.820	20	140	1386	1525	GAGGAAGGACCTTGATGCAG	59.803	20	TCCAACTCAACCCAATCTCC	59.903	20	186	1336	1521
Unigene0001541	1	p6	(AGGGTA)4	24	1275	1298	GGAATGGAGGGGAAAAATGT	59.996	20	GCACTTGAGCACCGCTAAAT	60.416	20	262	1077	1338	GATTGGGTGATGGGAAATTG	59.991	20	GCACTTGAGCACCGCTAAAT	60.416	20	114	1225	1338	TCGAGGTGAGTCGAACAGTG	60.022	20	GCACTTGAGCACCGCTAAAT	60.416	20	242	1097	1338
Unigene0001542	1	p3	(GCG)5	15	273	287	CCAGGAAAATGGACGAAGAA	60.044	20	TCCCACTCTCAAGAACCTCC	59.228	20	140	189	328	CCTTGATTTGGTCCAGGAAA	59.903	20	TCCCACTCTCAAGAACCTCC	59.228	20	152	177	328	CCAGGAAAATGGACGAAGAA	60.044	20	CTCGAAGACACTCACCCGAG	60.997	20	164	189	352
Unigene0001561	1	p3	(GGC)6	18	1357	1374	AGGCCTCGTAGTCGTAGGGT	60.153	20	TTTGGAGTTGGTGTGTTGGA	59.976	20	267	1193	1459	GCCTCGTAGTCGTAGGGTTG	59.757	20	TTTGGAGTTGGTGTGTTGGA	59.976	20	265	1195	1459	AGGCCTCGTAGTCGTAGGGT	60.153	20	GGTGTGTTGGACTGCTCTCA	59.872	20	258	1193	1450
Unigene0001577	1	p3	(ATT)5	15	506	520
Unigene0001586	1	p2	(AT)10	20	499	518
Unigene0001594	1	p3	(GGC)5	15	353	367	ATGGTCCATTTTGGGATGAA	59.991	20	TTTCAACGGTTACTCCTGGC	60.110	20	275	244	518	GGATGAAATCGGATGTGGAG	60.281	20	GTCGGGTCTTTCAACGGTTA	59.971	20	270	257	526	GGATGAAATCGGATGTGGAG	60.281	20	TCGGGTCTTTCAACGGTTAC	59.971	20	269	257	525
Unigene0001598	1	p6	(TCTTCA)4	24	87	110	CGGTAAGTTTCTCCCAATCG	59.564	20	AGAGAAGATGGATGCGGATG	60.181	20	264	26	289	CGGTAAGTTTCTCCCAATCG	59.564	20	GCGGAAGAACTTTGGTGAAA	60.227	20	170	26	195	TTCTCCCAATCGTGTCCAGT	60.510	20	AGAGAAGATGGATGCGGATG	60.181	20	256	34	289
Unigene0001618	1	p4	(AAAT)4	16	207	222	TCATCTCCCCCAAAATGTGT	60.173	20	TATGGGCTGTTTCTGAAGCC	60.214	20	246	40	285	CATCTCCCCCAAAATGTGTC	60.173	20	TATGGGCTGTTTCTGAAGCC	60.214	20	245	41	285	TCATCTCCCCCAAAATGTGT	60.173	20	GATCGATTGCTGGGTATGGT	59.780	20	220	40	259
Unigene0001633	1	p4	(ATTT)5	20	281	300	CTCGTTTTCTTCCCATCCAA	60.044	20	CCTCCGACCAATAAACTCCA	59.926	20	274	58	331	TCTCGTTTTCTTCCCATCCA	60.572	20	CCTCCGACCAATAAACTCCA	59.926	20	275	57	331	CTCGTTTTCTTCCCATCCAA	60.044	20	TTTTTCCCTCCGACCAATAA	59.383	20	280	58	337
Unigene0001635	1	p2	(TG)6	12	1178	1189	ATCAGCCATCACATCCCTTC	59.893	20	TTGCAATCCACACGATCAAT	59.931	20	233	1124	1356	ATCAGCCATCACATCCCTTC	59.893	20	ATGCTTTTTAGTGGCCGAGA	59.845	20	201	1124	1324	ATCAGCCATCACATCCCTTC	59.893	20	AAATGCTTTTTAGTGGCCGA	59.720	20	203	1124	1326
Unigene0001655	1	p6	(AAAAAG)6	36	245	280	AAGCCCACAAACACAACACA	60.049	20	AAATGGAATGTTGGCTGGAG	59.933	20	207	166	372	AAGCCCACAAACACAACACA	60.049	20	CTGGTGAATAATGCCCCATC	60.155	20	180	166	345	AAGCCCACAAACACAACACA	60.049	20	TGGACAAGAAAGAGGGCAAG	60.366	20	249	166	414
Unigene0001655	2	p2	(GA)6	12	1132	1143	TCTCCATTTCCAGACGTTCC	60.050	20	TCTGTTCTCTTTTCCACCACAA	59.751	22	227	1060	1286	TCTCCATTTCCAGACGTTCC	60.050	20	TGTTCTCTTTTCCACCACAAGA	59.751	22	225	1060	1284	CCCGTTTTGTTTCCTTTTCA	59.947	20	TCTGTTCTCTTTTCCACCACAA	59.751	22	271	1016	1286
Unigene0001678	1	p3	(TGG)5	15	3647	3661	TGCAGGAAGTGGTGTTCTTG	59.873	20	ACCAAATGGTCCTGGAATGA	60.173	20	234	3469	3702	TGCAGGAAGTGGTGTTCTTG	59.873	20	CATGGCCAAAAAGAGAGGAA	60.184	20	267	3469	3735	GTTGGTGGTTGTCCTCCTGT	59.859	20	ACCAAATGGTCCTGGAATGA	60.173	20	268	3435	3702
Unigene0001679	1	p2	(AG)6	12	119	130	CCACAAATTTGGGCTTCAAT	59.801	20	TTTACGAACAAGGTCGGAGC	60.249	20	117	46	162	CCACAAATTTGGGCTTCAAT	59.801	20	TTGATCTTGATTCCGCCTTT	59.645	20	189	46	234	CCACAAATTTGGGCTTCAAT	59.801	20	TTTGATCTTGATTCCGCCTT	59.645	20	190	46	235
Unigene0001682	1	p3	(CAG)5	15	1562	1576	AGTGGTCCTCTACGCCAATG	60.134	20	GAGACGGCGAAGAAGAATTG	59.955	20	270	1454	1723	AGTGGTCCTCTACGCCAATG	60.134	20	ACAGAGACGGCGAAGAAGAA	60.134	20	273	1454	1726	ATCATCAAGATCCCAGCACC	59.893	20	AGCGGAAGGAGAAATTGTGA	59.813	20	272	1388	1659
Unigene0001704	1	p2	(AT)6	12	185	196	GGGAGCAAATCTTATGGCAA	60.038	20	TGTTCAAGGCACTCAAGCAA	60.574	20	253	21	273	GGGAGCAAATCTTATGGCAA	60.038	20	TTGTTCAAGGCACTCAAGCA	60.574	20	254	21	274	AGGTCCATCACTCCATCGAC	59.928	20	TGTTCAAGGCACTCAAGCAA	60.574	20	126	148	273
Unigene0001707	1	p2	(AG)19	38	841	878	TTGGAAGCCCTGAAGAAGTG	60.366	20	GCTCAATGAATGCTGATTGC	59.385	20	263	674	936	CCCCTCTTCGCTTCACAATA	60.206	20	CTTCGCTACCACCTCCTCCT	60.776	20	280	624	903	ATGATTGGAAGCCCTGAAGA	59.629	20	GCTCAATGAATGCTGATTGC	59.385	20	267	670	936
Unigene0001711	1	p3	(GAG)5	15	1288	1302	AGCCCACCACAAAGAGACAC	60.159	20	GTAGTATAGGCCATCCGCCC	60.682	20	280	1158	1437	AAGATCCAGCTTCTGCAACG	60.538	20	GTAGTATAGGCCATCCGCCC	60.682	20	211	1227	1437	AGCCCACCACAAAGAGACAC	60.159	20	TAGTATAGGCCATCCGCCC	59.893	19	279	1158	1436
Unigene0001734	1	p2	(AG)11	22	237	258	TTTGACCCATCCATCTCCAT	60.135	20	TGGAAGAGACCTCTGCTGCT	60.284	20	239	193	431	TTTGACCCATCCATCTCCAT	60.135	20	CCTGGTCCACTCAACTTGCT	60.298	20	104	193	296	TGACCCATCCATCTCCATCT	60.288	20	TGGAAGAGACCTCTGCTGCT	60.284	20	237	195	431
Unigene0001739	1	p3	(CCA)5	15	133	147	TCCACCAACGTGTATGGAGA	59.960	20	TGGTTAGCCCAAATGGAGAG	60.066	20	219	43	261	TCCACCAACGTGTATGGAGA	59.960	20	TAGTGTAGCCCTTGGATGCC	60.096	20	242	43	284	AATTTTGCCCACAATTTCCA	60.167	20	TGGTTAGCCCAAATGGAGAG	60.066	20	235	27	261
Unigene0001752	1	c	(TTC)11aacacctttatcggtcactcaatctctctatctgtctccgcttcccgattcaataacaaaaaacgaggtatgaatat(GATG)6	134	279	412	ATTGCACCGTCTTCACCTTC	60.119	20	TAGAAAAGCAACGAGTGCCG	61.450	20	230	212	441	TTTCAATTGCACCGTCTTCA	60.234	20	TAGAAAAGCAACGAGTGCCG	61.450	20	235	207	441	CCTTTTCTCCGCTAAACCCT	59.720	20	TAGAAAAGCAACGAGTGCCG	61.450	20	194	248	441
Unigene0001752	2	p3	(GCT)5	15	1160	1174	CCACTCAGATGCTGTGGTGT	59.738	20	ATTGCTCGATTTACCAACGG	59.960	20	256	1023	1278	TTACCCATTGGAGAAAACCG	59.795	20	GCGCATCTTGTTGTGAATTG	60.265	20	248	1047	1294	TTACCCATTGGAGAAAACCG	59.795	20	CGCATCTTGTTGTGAATTGC	60.265	20	247	1047	1293
Unigene0001762	1	p3	(CAG)7	21	2915	2935	CCCACCGCCCTATAAAGATT	60.164	20	CGAATGCCCAAACAAGAACT	60.110	20	226	2883	3108	ATAACCAAAACCCATCACCG	59.546	20	CGAATGCCCAAACAAGAACT	60.110	20	246	2863	3108	CCCACCGCCCTATAAAGATT	60.164	20	AGCCTCCTGTTGGGAAGAAG	60.756	20	197	2883	3079
Unigene0001770	1	p3	(TCA)5	15	1172	1186	TCAAGGGGAGCTGTGCTAGT	60.012	20	CACCAAGGTCTGGTCGACTT	60.151	20	123	1097	1219	TCAAGGGGAGCTGTGCTAGT	60.012	20	CCAAGGTCTGGTCGACTTGT	60.151	20	121	1097	1217	CAAGGGGAGCTGTGCTAGTC	60.012	20	CCAAGGTCTGGTCGACTTGT	60.151	20	120	1098	1217
Unigene0001785	1	p5	(AAATA)4	20	72	91	CGCTTTAGACAATGAAGCAATG	59.911	22	TCTCAAGTGTTGCTGCTGCT	59.929	20	267	7	273	CGCTTTAGACAATGAAGCAATG	59.911	22	CTTCAAGGCTGCCTGCTACT	59.780	20	238	7	244	CGCTTTAGACAATGAAGCAATG	59.911	22	AGGCTGCCTGCTACTGCTTA	60.313	20	233	7	239
Unigene0001798	1	p4	(CATT)4	16	74	89	TTGCACGCAGGTTTAATCAG	59.872	20	TGCAAGAAATCTGCACCTCA	60.539	20	198	25	222	TTGCACGCAGGTTTAATCAG	59.872	20	GCTGCAAGAAATCTGCACCT	60.547	20	200	25	224	TTTGCACGCAGGTTTAATCA	60.251	20	TGCAAGAAATCTGCACCTCA	60.539	20	199	24	222
Unigene0001800	1	c	(CT)11a(TC)10	43	12816	12858
Unigene0001802	1	p2	(CT)7	14	469	482	TCAGGGCTGTTGTCCCTAAC	60.111	20	CATGTTGGAAACCTGCACAC	60.008	20	229	419	647	CAGGCTCTATGCTCTCAGGG	60.111	20	CATGTTGGAAACCTGCACAC	60.008	20	243	405	647	TCAGGGCTGTTGTCCCTAAC	60.111	20	AAACCTGCACACCATTCTCC	59.973	20	221	419	639
Unigene0001802	2	p4	(TAAT)4	16	843	858	TCCCATCCAACTTTTTGAGG	59.903	20	AAAAGCCTCCCAGAGAAAGC	59.962	20	275	818	1092	TCCCATCCAACTTTTTGAGG	59.903	20	TCAAAAGCCTCCCAGAGAAA	59.926	20	277	818	1094	TCCCATCCAACTTTTTGAGG	59.903	20	TTCAAAAGCCTCCCAGAGAA	59.926	20	278	818	1095
Unigene0001802	3	p3	(TAT)11	33	1610	1642	CCTCGGATAGTCCAAACCCT	60.319	20	CAAAACGCTTCACCCAGAAT	60.110	20	145	1534	1678	CCTCGGATAGTCCAAACCCT	60.319	20	AGAAAGCATGGCCCTCATTA	59.668	20	198	1534	1731	CCTCGGATAGTCCAAACCCT	60.319	20	CACTTCAAAACGCTTCACCC	60.668	20	150	1534	1683
Unigene0001802	4	p2	(AT)10	20	2266	2285	GATCTGACGTCAACTGCAATTAT	58.277	23	TGTGCTCATAGGGCTGTCTG	60.008	20	276	2200	2475	GATCTGACGTCAACTGCAATTAT	58.277	23	TCTGGATCATTCAGTGCTGC	59.950	20	260	2200	2459	TGATCTGACGTCAACTGCAATTAT	60.905	24	TGTGCTCATAGGGCTGTCTG	60.008	20	277	2199	2475
Unigene0001805	1	p3	(TAG)5	15	563	577	CCATCCCCCATTTGTAGAGA	59.744	20	CAATATGAATTTGCGGACAAGA	59.964	22	231	378	608	TGCGTGCATTTGAGTGTTTT	60.302	20	CAATATGAATTTGCGGACAAGA	59.964	22	275	334	608	GATGTGCTTTGTGGCATGTT	59.577	20	CAATATGAATTTGCGGACAAGA	59.964	22	104	505	608
Unigene0001809	1	p4	(GAAA)8	32	495	526	TTGGACAAGGGCTAAACAGG	60.103	20	TGAGATTTTGTGTTGTGTTTTCA	58.240	23	167	391	557	ACGCAAAGAAGCAGGAGAGA	60.277	20	TGAGATTTTGTGTTGTGTTTTCA	58.240	23	238	320	557	TTGGACAAGGGCTAAACAGG	60.103	20	GAAGGATGAGTGGATTCACTTCTAA	60.018	25	278	391	668
Unigene0001811	1	p2	(AC)6	12	1111	1122	GGCATTGTCACTGCTTGTTC	59.297	20	AGAATGCCCGATTCAAACAC	59.939	20	273	993	1265	GGCATTGTCACTGCTTGTTC	59.297	20	CCGATTCAAACACCAACAAA	59.415	20	266	993	1258	GGCATTGTCACTGCTTGTTC	59.297	20	ATAATGCAGAATGCCCGATT	59.397	20	280	993	1272
Unigene0001819	1	p3	(TAA)10	30	95	124	GCCGATTAACCTATCAACCTT	57.284	21	GTGACACCACCAAGTTGCAC	60.055	20	152	68	219	GCCGATTAACCTATCAACCTT	57.284	21	CCCACTGCTCAATCCATTTT	59.933	20	105	68	172	AGCCGATTAACCTATCAACCTT	58.247	22	GTGACACCACCAAGTTGCAC	60.055	20	153	67	219
Unigene0001819	2	p4	(ATAC)5	20	824	843	AGGGATAGCCTACGGACCAT	59.811	20	TGTGGCATGGCTAGTCTGTT	59.318	20	250	671	920	AGGGATAGCCTACGGACCAT	59.811	20	GTGGCATGGCTAGTCTGTTG	59.318	20	249	671	919	AGGGATAGCCTACGGACCAT	59.811	20	AAATCAGTGTGGCATGGCTA	59.152	20	257	671	927
Unigene0001825	1	p3	(GAT)5	15	156	170	CCCCTATGGAAGCCAAACTT	60.312	20	ATGTTAGCTAGGCTGCTGGC	59.643	20	135	93	227	TCCCATAATTGTCCTGCTCA	59.075	20	ATGTTAGCTAGGCTGCTGGC	59.643	20	203	25	227	ATTGGTTGCCCCTATGGAAG	61.061	20	ATGTTAGCTAGGCTGCTGGC	59.643	20	143	85	227
Unigene0001827	1	p3	(AGC)6	18	792	809	TTGTGCAGGAGGGAAGAATC	60.195	20	AGCTCCTGAAGAAAGCCCTC	60.096	20	252	595	846	TGCAGGAGGGAAGAATCACT	59.803	20	AGCTCCTGAAGAAAGCCCTC	60.096	20	249	598	846	TTGTGCAGGAGGGAAGAATC	60.195	20	ACTCCACTGCCCAATTTCAG	60.111	20	278	595	872
Unigene0001847	1	p6	(CTTGTT)4	24	660	683	TGCCACTGTTGGGTGAGTAG	59.745	20	TCGCTGCACTTAAATAAAGCAT	59.091	22	205	561	765	TGCCACTGTTGGGTGAGTAG	59.745	20	TTGATTACATACATTCGCTGCAC	60.041	23	219	561	779	TGCCACTGTTGGGTGAGTAG	59.745	20	TGATTACATACATTCGCTGCAC	58.728	22	218	561	778
Unigene0001847	2	p6	(TTGCCA)4	24	1351	1374
Unigene0001849	1	p5	(AAACC)4	20	1046	1065	CACAACCCAATGTCTGGAAA	59.389	20	TCCATTTGCTCTTTGGTTTTG	60.096	21	252	1000	1251	CACAACCCAATGTCTGGAAA	59.389	20	CTCGGAGCTGTATTTGGTCAG	59.883	21	215	1000	1214	ATCCACAACCCAATGTCTGG	60.634	20	TCCATTTGCTCTTTGGTTTTG	60.096	21	255	997	1251
Unigene0001886	1	p2	(TC)6	12	55	66	GTCCCTGTGTGGGTTCATCT	59.817	20	GATTTTCGATCTGCTCGCTC	60.066	20	101	13	113	AGTCCCTGTGTGGGTTCATC	59.817	20	GATTTTCGATCTGCTCGCTC	60.066	20	102	12	113	GTCCCTGTGTGGGTTCATCT	59.817	20	GAGATTTTCGATCTGCTCGC	60.066	20	103	13	115
Unigene0001893	1	p2	(AT)19	38	296	333	CGGTTGAGAGCCGTTCTTAG	60.008	20	GCTCCAAAACCAAAACCAAA	59.953	20	132	230	361	CGGTTGAGAGCCGTTCTTAG	60.008	20	TCTCGCCTTCAATTCCTGTT	59.813	20	191	230	420	AGTGACATATGCAACAGCCG	59.746	20	GCTCCAAAACCAAAACCAAA	59.953	20	170	192	361
Unigene0001895	1	p3	(TCC)5	15	864	878	AGTTGAAGTTGGGATGACGG	59.966	20	TTTCCGATCCGTTTGATGAT	60.274	20	218	691	908	AGTTGAAGTTGGGATGACGG	59.966	20	TTCCATTTTGGTGCATGTTG	60.357	20	239	691	929	GAAGTTGGGATGACGGTGTT	59.827	20	TTTCCGATCCGTTTGATGAT	60.274	20	214	695	908
Unigene0001895	2	p2	(TA)14	28	1084	1111	GGGACCTGAATTCAAGCAGA	60.195	20	AACAATGGCAACAACCAACA	59.864	20	279	996	1274	AGGGACCTGAATTCAAGCAG	59.284	20	AACAATGGCAACAACCAACA	59.864	20	280	995	1274	GGGACCTGAATTCAAGCAGA	60.195	20	CAATGGCAACAACCAACATT	59.297	20	277	996	1272
Unigene0001903	1	p4	(ACCA)4	16	182	197	CCTCTCTCCTTTCCCTGCTT	59.950	20	TGAGACGAATTGAGGGTTCC	60.050	20	139	104	242	CCAGTCGCCCATTAGAAAAA	60.067	20	TGAGACGAATTGAGGGTTCC	60.050	20	179	64	242	CCTCTCTCCTTTCCCTGCTT	59.950	20	GAAAAACAATAGCCTGCCCA	60.074	20	258	104	361
Unigene0001908	1	p2	(TA)6	12	2160	2171	GAAGTTATTTTGCCCTCCCA	59.019	20	CGCAAAGCACAAAACTTTCA	60.029	20	277	2127	2403	GAAGTTATTTTGCCCTCCCA	59.019	20	GGATCAGCCAACGGAGATAA	60.036	20	135	2127	2261	TGAAGTTATTTTGCCCTCCC	59.019	20	GGATCAGCCAACGGAGATAA	60.036	20	136	2126	2261
Unigene0001917	1	p3	(TAA)5	15	186	200	CCAAATGGCAAGCAATGTCT	61.032	20	GTGGCAGTAAAGTCCCAAGG	59.592	20	263	53	315	CCAAATGGCAAGCAATGTC	60.065	19	GTGGCAGTAAAGTCCCAAGG	59.592	20	263	53	315	CCAAATGGCAAGCAATGTCT	61.032	20	CCAGTGCAGTGGCAGTAAAG	59.510	20	271	53	323
Unigene0001924	1	p3	(AGA)5	15	1417	1431	GAGATGATGAAGATGGCGGT	60.042	20	GAGTTCCACTTTTGGCTTGG	59.711	20	251	1217	1467	AGATGATGAAGATGGCGGTC	60.042	20	GAGTTCCACTTTTGGCTTGG	59.711	20	250	1218	1467	ATGAAGATGGCGGTCAAAAC	59.939	20	GAGTTCCACTTTTGGCTTGG	59.711	20	245	1223	1467
Unigene0001940	1	p5	(TATTT)4	20	435	454	ATTTATGTAATCGGCCTGCG	59.950	20	TCGAAATAAAATGTCAAGCCC	59.068	21	168	384	551	ATTTATGTAATCGGCCTGCG	59.950	20	TCGAAATAAAATGTCAAGCCCT	59.970	22	168	384	551	ATTTATGTAATCGGCCTGCG	59.950	20	TCAAGCCCTAAGAAAATCCTTG	59.732	22	155	384	538
Unigene0001943	1	p5	(AAAAT)4	20	186	205	GGTCCATCAGAAGTGGCCT	60.064	19	GCACGCCGAAGTCTCTAAAT	59.481	20	201	38	238	GGTCCATCAGAAGTGGCCTT	61.429	20	GCACGCCGAAGTCTCTAAAT	59.481	20	201	38	238	GGTCCATCAGAAGTGGCCT	60.064	19	ATGCACGCCGAAGTCTCTAA	60.934	20	203	38	240
Unigene0001951	1	p4	(GAAT)4	16	1916	1931
Unigene0001952	1	p3	(GCG)5	15	235	249	GAAGAAGGAGCCTGACGTTG	59.989	20	TCCTCCTCCTCTTCCTCCTC	59.883	20	186	182	367	TGAAGAAGGAGCCTGACGTT	59.989	20	TCCTCCTCCTCTTCCTCCTC	59.883	20	187	181	367	AAGAAGGAGCCTGACGTTGA	59.989	20	TCCTCCTCCTCTTCCTCCTC	59.883	20	185	183	367
Unigene0001952	2	p3	(GGA)6	18	390	407	AGGAGGAGGAATCCAACGTC	60.456	20	ATTCACCTACGCCACTGTCC	59.997	20	135	358	492	GGTGGCGATGAGGTACTTTG	60.517	20	ATTCACCTACGCCACTGTCC	59.997	20	185	308	492	GAGGAGGAAGAGGAGGAGGA	59.883	20	TGAAATAAGTGGCATCACCG	59.542	20	270	348	617
Unigene0001952	3	p2	(TA)7	14	855	868	CGACCTCATCGTAATGAAACC	59.443	21	AAGGCGAACGCTGTATCATC	60.243	20	111	803	913	CCTCATCGTAATGAAACCCA	58.422	20	AAGGCGAACGCTGTATCATC	60.243	20	108	806	913	CGACCTCATCGTAATGAAACC	59.443	21	AACAAGGCGAACGCTGTATC	60.278	20	114	803	916
Unigene0001958	1	p6	(GGAAGA)5	30	872	901	ATAAATGGTGCTGGAGGTGG	59.813	20	TAATCAACCATGACGTTGCC	59.400	20	145	783	927	GATCTGCTCCAGCGTGTTTT	60.406	20	TAATCAACCATGACGTTGCC	59.400	20	272	656	927	ATAAATGGTGCTGGAGGTGG	59.813	20	CTCCTCCCCTCCCATATACA	58.810	20	226	783	1008
Unigene0001960	1	p5	(AAAAT)4	20	103	122	CAGGGATTAGATGGCGAAGA	60.170	20	GTGATCTGTGTCCATGTGGC	59.970	20	237	31	267	CAGGGATTAGATGGCGAAGA	60.170	20	TGATCTGTGTCCATGTGGCT	60.121	20	236	31	266	CAGGGATTAGATGGCGAAGA	60.170	20	CCATGTGGCTTTAGTGGCTT	60.132	20	226	31	256
Unigene0001964	1	p2	(CA)8	16	61	76	ATTTGTTGGAGTTTGGGACG	59.830	20	CATTTCCTTGCCTCGTTTTG	60.608	20	260	16	275	GTTGGAGTTTGGGACGGTAA	59.830	20	CATTTCCTTGCCTCGTTTTG	60.608	20	256	20	275	TTGGAGTTTGGGACGGTAAC	59.830	20	CATTTCCTTGCCTCGTTTTG	60.608	20	255	21	275
Unigene0001964	2	p2	(GT)10	20	908	927	TGACAAGCTTGGAGCGTATG	60.011	20	CCATTTGTTGCCTCTGTCTG	59.288	20	181	865	1045	TGACAAGCTTGGAGCGTATG	60.011	20	CACTCCATTTGTTGCCTCTG	59.288	20	185	865	1049	CACAGAGGTTGACTGCCAAA	59.873	20	CACTCCATTTGTTGCCTCTG	59.288	20	277	773	1049
Unigene0001965	1	p2	(TC)6	12	492	503	AAACCAGCACCTTTGGTTTG	60.008	20	ACACCAAACACCTTTCCTCG	60.005	20	142	424	565	CATATCGGAAACCAGCACCT	59.955	20	ACACCAAACACCTTTCCTCG	60.005	20	150	416	565	AGCACCATATCGGAAACCAG	59.955	20	ACACCAAACACCTTTCCTCG	60.005	20	155	411	565
Unigene0001969	1	p3	(GGT)5	15	2794	2808	GAGCAGGAGCTAAGCCTTGA	59.859	20	ACCACCACCACCTCCAATTA	60.088	20	278	2692	2969	ACTAGGTGGTGGTGGAGGTG	59.876	20	GCCACCACCGATTTGTAGTT	59.859	20	175	2711	2885	GAGCAGGAGCTAAGCCTTGA	59.859	20	GCCACCACCGATTTGTAGTT	59.859	20	194	2692	2885
Unigene0001969	2	p3	(TGG)6	18	3003	3020	TAATTGGAGGTGGTGGTGGT	60.088	20	TCCACCTTGTAGTTCAGCCC	60.111	20	152	2950	3101	TAATTGGAGGTGGTGGTGGT	60.088	20	TGTAGTTCAGCCCCAGTTCC	60.111	20	145	2950	3094	GGAGCTGAACTACGAATCGG	59.836	20	CATCTCCACCTCCACCTTGT	59.962	20	214	2898	3111
Unigene0001969	3	c	(GGC)6ggg(GGC)6	39	3241	3279	GGAACTGGGGCTGAACTACA	60.111	20	TCTCCTCAATCACCTCCACC	60.048	20	233	3075	3307	GGAGATGGGGCTAATCCACT	60.293	20	CAATTACTGGCCATGGTTCC	60.192	20	220	3216	3435	GAGGTGGAGATGGGGCTAAT	60.293	20	CAATTACTGGCCATGGTTCC	60.192	20	225	3211	3435
Unigene0001970	1	p3	(AGC)6	18	1972	1989
Unigene0001971	1	p5	(AATTG)4	20	622	641	GAAGATCGGGTGATTGAGGA	60.011	20	CATACTTCCATCCGTCCTTTT	58.059	21	276	390	665	GAGAAGAATCGGCGACTTTG	59.955	20	CATACTTCCATCCGTCCTTTT	58.059	21	118	548	665	TTCGGATCTGAGCAAGGAGT	59.950	20	CATACTTCCATCCGTCCTTTT	58.059	21	141	525	665
Unigene0001978	1	c	(ACAT)4acc(TA)11	41	2452	2492	TCCAGGTCACAATCGAAACA	60.088	20	CAGCCATTGCAGTCACAGAT	59.862	20	226	2303	2528	TCCAGGTCACAATCGAAACA	60.088	20	TCCACGCTTCTTCACCTTTT	59.853	20	249	2303	2551	GGGAATACCTCCAGGTCACA	59.779	20	CAGCCATTGCAGTCACAGAT	59.862	20	235	2294	2528
Unigene0001981	1	p4	(ATCT)4	16	315	330	CTTGTATTCGAGCCTCAGCC	59.978	20	CCTGAATGGAGTTCTTGGGA	60.042	20	268	131	398	CTTGTATTCGAGCCTCAGCC	59.978	20	GTGAATGCCCTGAATGGAGT	59.934	20	276	131	406	AAAGGGCAGACCACAAACTG	60.149	20	GAGCACAACAGGGTGGAAAT	59.973	20	254	200	453
Unigene0001988	1	p6	(CAACTC)5	30	2946	2975	GAGAAATTGCGGAAAATGGA	60.016	20	TATGTGTGGAGGCAGTTGGA	60.112	20	244	2806	3049	AGCAGAGAAATTGCGGAAAA	59.960	20	TATGTGTGGAGGCAGTTGGA	60.112	20	248	2802	3049	AAGCAGAGAAATTGCGGAAA	59.960	20	TATGTGTGGAGGCAGTTGGA	60.112	20	249	2801	3049
Unigene0001991	1	p3	(ATG)10	30	2079	2108	ATTGTGGGGGTGGTTGTAAA	59.948	20	CTTGCTGAGAAGGCTCATCC	60.096	20	274	1864	2137	TTGTAAAGCAGCTCCCCTGT	59.875	20	CTTGCTGAGAAGGCTCATCC	60.096	20	261	1877	2137	TAAAGCAGCTCCCCTGTTGT	59.875	20	CTTGCTGAGAAGGCTCATCC	60.096	20	258	1880	2137
Unigene0001991	2	p3	(CTA)5	15	2640	2654	TCACCAGAGGAGTGCTTGTT	58.435	20	GCCGGATGGATGATTCTCTA	59.998	20	270	2522	2791	GATGTTTGTTTGTCAATGCGA	59.581	21	GCTATCACAGTTGCCCTGCT	60.428	20	256	2490	2745	TGATGTTTGTTTGTCAATGCG	60.551	21	GCTATCACAGTTGCCCTGCT	60.428	20	257	2489	2745
Unigene0001992	1	p3	(CAA)6	18	342	359	GCGCATTCAAGAATGTGAGA	59.955	20	TTCAAATGACGCAGCATAGG	59.833	20	261	262	522	TAATCACCTGCGCATTCAAG	59.833	20	TTCAAATGACGCAGCATAGG	59.833	20	270	253	522	CTTAATCACCTGCGCATTCA	59.833	20	TTCAAATGACGCAGCATAGG	59.833	20	272	251	522
Unigene0001992	2	p6	(AGCAGA)5	30	1144	1173	CCAAGAATTGATTGGGATGG	60.126	20	GCTTGCACCGTGAAATTCTT	60.257	20	266	1072	1337	TTGATTGGGATGGTTGTTGA	59.750	20	GCTTGCACCGTGAAATTCTT	60.257	20	259	1079	1337	GCCAAGAATTGATTGGGATG	60.274	20	GCTTGCACCGTGAAATTCTT	60.257	20	267	1071	1337
Unigene0001999	1	p3	(TGA)7	21	1	21
Unigene0002009	1	p6	(ATAAAA)6	36	426	461	CGGGGACAAATTTCGTTTTA	59.805	20	CTGCTGCCCAACACTCCTAT	60.277	20	156	396	551	CGGGGACAAATTTCGTTTTA	59.805	20	TGAAGCATTCATTGGGTGTC	59.502	20	233	396	628	CGGGGACAAATTTCGTTTTA	59.805	20	AAAAGGCAGCCAACTACCTG	59.378	20	179	396	574
Unigene0002009	2	p5	(AATTA)4	20	674	693	ATAGGAGTGTTGGGCAGCAG	60.277	20	TTTTCAACGGGTTTTCCAAG	59.947	20	221	532	752	GGCTGCCTTTTATGATGAGG	59.668	20	TTTTCAACGGGTTTTCCAAG	59.947	20	189	564	752	ATAGGAGTGTTGGGCAGCAG	60.277	20	GTTTTCAACGGGTTTTCCAA	59.817	20	222	532	753
Unigene0002013	1	p2	(TG)6	12	238	249	ATGTGCGTAGGGGAAGAGTG	60.134	20	TGTGGTATGCAATATGCGCT	60.126	20	175	130	304	AGGGGAAGAGTGCTTGTGAA	59.844	20	TGTGGTATGCAATATGCGCT	60.126	20	167	138	304	AGGGGAAGAGTGCTTGTGAA	59.844	20	TTCCCCCTACGCACATTTAC	59.823	20	243	138	380
Unigene0002023	1	p4	(GAAA)5	20	4118	4137	GACCCCTTTTACACGCTGAA	60.110	20	ACGGATGAAATGGAGTGGAG	59.927	20	233	3939	4171	GACCCCTTTTACACGCTGAA	60.110	20	TTTTCATTGGATGGACGGAT	60.133	20	247	3939	4185	TGTGCATCGAGAATCTTGGA	60.353	20	TCCCATCATCCTCACTCCTC	60.008	20	183	4058	4240
Unigene0002026	1	p3	(CAG)5	15	120	134	CGATGTTGACCATGATGGAG	59.918	20	CTGCTGGTGACATTCTACGC	59.470	20	267	41	307	CGATGTTGACCATGATGGAG	59.918	20	GCTGCTGGTGACATTCTACG	59.470	20	268	41	308	AGAAGTTGATGGCAACAGCC	60.263	20	ACATTCTACGCGAGCAGGTC	60.428	20	215	84	298
Unigene0002053	1	p2	(CT)17	34	1723	1756	CCACAAGTCAGAGACGCAAA	60.025	20	CCCAATTTTCGTGTTTCCAG	60.336	20	278	1673	1950	CCACAAGTCAGAGACGCAAA	60.025	20	AACAATCGATCCATCATCCC	59.568	20	125	1673	1797	ATGCCAGACACGACATCCTT	60.542	20	CTTTTGCCCAATTTTCGTGT	59.975	20	259	1698	1956
Unigene0002068	1	p2	(AT)11	22	72	93	TCCAACGGATACAAATCATTCA	60.188	22	ATGCACGATTTTCGCCTACT	59.736	20	144	9	152	TCCAACGGATACAAATCATTCA	60.188	22	TCGTGCATACAGTAGGCGAA	60.423	20	262	9	270	TCCAACGGATACAAATCATTCA	60.188	22	TCGCCTACTGGATGTACCGT	60.538	20	133	9	141
Unigene0002068	2	p4	(GTAT)4	16	1022	1037	TAGATGACAAGCATCCGCAG	59.972	20	CAAACGAAACGTCTTTTCAGA	58.068	21	187	882	1068	TAGATGACAAGCATCCGCAG	59.972	20	AAACGAAACGTCTTTTCAGACA	58.927	22	186	882	1067	TAGATGACAAGCATCCGCAG	59.972	20	ACAAACGAAACGTCTTTTCAGA	58.927	22	188	882	1069
Unigene0002078	1	p5	(AAGAA)4	20	344	363
Unigene0002091	1	p3	(TAC)5	15	159	173	AAGAAATCCCATCCCAAACC	59.996	20	GCGACGGCTAAGTGGTAGAA	60.407	20	217	75	291	CCATCCCAAACCAATCAATC	59.991	20	GCGACGGCTAAGTGGTAGAA	60.407	20	209	83	291	TTCCGTGCTTTTCCATTTTC	60.053	20	GCGACGGCTAAGTGGTAGAA	60.407	20	268	24	291
Unigene0002095	1	p3	(TGC)5	15	257	271	TGTTGTGATCTGATCGGTGC	60.698	20	GAAAATAAACGCGCCAAAAA	60.075	20	155	183	337	TTGTGATCTGATCGGTGCTT	59.245	20	GAAAATAAACGCGCCAAAAA	60.075	20	153	185	337	TGTGATCTGATCGGTGCTTT	59.245	20	GAAAATAAACGCGCCAAAAA	60.075	20	152	186	337
Unigene0002103	1	p2	(TA)6	12	182	193	GAGTCTTGCCCACACACAAA	59.726	20	TGAATCGTATTGTGGGGGAT	60.014	20	163	63	225	GAGTCTTGCCCACACACAAA	59.726	20	AATACGGGGGAACCTCAATC	60.017	20	267	63	329	GCCCACACACAAATTTCACA	60.413	20	TGAATCGTATTGTGGGGGAT	60.014	20	156	70	225
Unigene0002105	1	p3	(TGA)5	15	4152	4166	TCACTTGCATGCAGTCAACA	60.029	20	AGCTCGGCTTTAACCTCCTC	59.983	20	227	4017	4243	TCACTTGCATGCAGTCAACA	60.029	20	GAGCTCGGCTTTAACCTCCT	59.983	20	228	4017	4244	TCACTTGCATGCAGTCAACA	60.029	20	GGAGAAATTGTCAGTCCCGA	60.050	20	272	4017	4288
Unigene0002116	1	p3	(ATC)6	18	943	960	ATTGGAGTGCGATAACCGTC	59.962	20	GTTCTTTTGAAGCACGCACA	60.035	20	239	799	1037	AAATTGGAGTGCGATAACCG	59.960	20	GTTCTTTTGAAGCACGCACA	60.035	20	241	797	1037	GAGCTTCGCTTCCTTTTCCT	60.096	20	GTTCTTTTGAAGCACGCACA	60.035	20	209	829	1037
Unigene0002117	1	p3	(GCA)8	24	2022	2045	CCTTGGCAGCAATTTGTTCT	60.249	20	CCCGGTTACACAAAACGACT	59.891	20	238	1977	2214	CCTTGGCAGCAATTTGTTCT	60.249	20	AGGAGTTATGACTGCACCCG	60.134	20	254	1977	2230	CCTTGGCAGCAATTTGTTCT	60.249	20	TGCACCAGGTTTCATCTTGA	60.240	20	175	1977	2151
Unigene0002121	1	p3	(GAT)5	15	814	828	TCCGTCAGAAACACCAAACA	60.128	20	CCCATTTTCCAACAATCGAG	60.301	20	174	773	946	TCCGTCAGAAACACCAAACA	60.128	20	GTGTGCTCCCATTTTCCAAC	60.362	20	181	773	953	TCCGAGTCTCCCCATACTGT	59.530	20	TGACCTTTTCTTGCTCGCTT	60.132	20	122	741	862
Unigene0002131	1	p4	(AATT)6	24	103	126	CCAACATCCTCAATTTCAACAA	59.839	22	GAATGTTGGTCTGAAAGGGG	59.381	20	152	74	225	TCCAACATCCTCAATTTCAACA	60.344	22	GAATGTTGGTCTGAAAGGGG	59.381	20	153	73	225	TGAGTGTTTCCAACATCCTCAA	60.529	22	CGTACTGCTGTCTGAAACGG	59.510	20	263	65	327
Unigene0002131	2	c	(TAAT)5cataatagtttaaaaatccctaaagtaatcacttcagtctgatcttccttcagggtgcaaagggaagagctccagtgtcctaattccccctc(CTT)7	133	535	667	TGGATATGCCGATATGCCAG	61.743	20	CCAGATGAGGAAAGGAGACG	59.797	20	250	451	700	TGGATATGCCGATATGCCAG	61.743	20	TCCCAGATGAGGAAAGGAGA	59.731	20	252	451	702	GATATGCCGATATGCCAGC	59.061	19	CCAGATGAGGAAAGGAGACG	59.797	20	248	453	700
Unigene0002132	1	p2	(AC)20	40	1272	1311	AGAGCTTGCAGCAGGAACAT	60.164	20	GGCCTTAACTGGAGCTGTTG	59.875	20	205	1179	1383	GAGCTTGCAGCAGGAACATA	59.178	20	GGCCTTAACTGGAGCTGTTG	59.875	20	204	1180	1383	GCTTGCAGCAGGAACATAAA	59.066	20	GGCCTTAACTGGAGCTGTTG	59.875	20	202	1182	1383
Unigene0002132	2	p4	(TGGA)4	16	2595	2610	TCTCACTTGCTGCATTGCTC	60.296	20	TCCCTTCGGTTTTGACTCAC	60.088	20	254	2447	2700	GCAGAGGCAGCTATCCAAGT	59.603	20	CAGATGAGCACGGTTGAGAA	59.984	20	164	2564	2727	GCAGAGGCAGCTATCCAAGT	59.603	20	TCCCTTCGGTTTTGACTCAC	60.088	20	137	2564	2700
Unigene0002141	1	c	(TG)14ta(TG)6	42	2075	2116	GCCTGGTCGGTCTTTGTTAG	59.734	20	TATGCGTCCGACCAAGTGTA	60.134	20	231	1956	2186	GGTCGGGTCAATAAGCAGAG	59.694	20	TATGCGTCCGACCAAGTGTA	60.134	20	276	1911	2186	GTGGTGGTCGGGTCAATAAG	60.232	20	CCCCGAGACGACTAGACAAC	59.721	20	241	1906	2146
Unigene0002145	1	p2	(AT)9	18	868	885	CTTACCCGGATCCAACCTTT	60.180	20	GACGAGCCCTAGGGGATAAT	59.402	20	275	815	1089	TACCCGGATCCAACCTTTTT	60.534	20	GACGAGCCCTAGGGGATAAT	59.402	20	273	817	1089	TTACCCGGATCCAACCTTTT	60.534	20	GACGAGCCCTAGGGGATAAT	59.402	20	274	816	1089
Unigene0002152	1	p4	(CTCC)4	16	4012	4027	TCCCTAATGGGAGAGCAGAG	59.381	20	GCATGCATACATTTTTAAACGG	59.411	22	213	3842	4054	CTCCCTAATGGGAGAGCAGA	59.381	20	GCATGCATACATTTTTAAACGG	59.411	22	214	3841	4054	TCCCTAATGGGAGAGCAGAG	59.381	20	CATGCATACATTTTTAAACGGG	59.280	22	212	3842	4053
Unigene0002157	1	p2	(TG)6	12	409	420	CCTGAGGGTGGAATCACATT	59.779	20	GCAGCCCTTCCATGTTATGT	59.962	20	172	278	449	AACCTGAGGGTGGAATCACA	60.363	20	GCAGCCCTTCCATGTTATGT	59.962	20	174	276	449	ACCAACAAACCAAGGAATGC	59.836	20	TGTGGATGGGATAAGAAGGG	59.744	20	267	220	486
Unigene0002180	1	p2	(CA)11	22	2882	2903	TGGATGGATCTTTCATGCTG	59.604	20	TCCCATATTTACCCTGCCAA	60.146	20	238	2800	3037	TGGATGGATCTTTCATGCTG	59.604	20	CATGCTTGTCTCATCTCCCA	59.787	20	253	2800	3052	TGGATGGATCTTTCATGCTG	59.604	20	CTCCCATATTTACCCTGCCA	59.778	20	239	2800	3038
Unigene0002181	1	p3	(AGC)5	15	182	196	TTTGCTCTTCCACTTCCCAC	60.232	20	ATTTGGAGCCATTCATGCTT	59.533	20	201	114	314	AGAACAAGGTACTGCTGCCG	60.453	20	GAGTTTGGGATGGATTTGGA	59.727	20	262	66	327	CCCACAATAATGCTTGTCCA	59.395	20	TGTGCAGTCACTCCAGAACC	59.872	20	269	129	397
Unigene0002181	2	p3	(GCC)5	15	573	587	CATTAGGGCCTTTCCAGTCA	60.066	20	AGGCAATAACAAGAAGCGGA	59.845	20	253	418	670	CATTAGGGCCTTTCCAGTCA	60.066	20	GAGGCAATAACAAGAAGCGG	59.845	20	254	418	671	CATTAGGGCCTTTCCAGTCA	60.066	20	GGAGGCAATAACAAGAAGCG	59.845	20	255	418	672
Unigene0002181	3	p3	(CTC)6	18	762	779	CGCTTCTTGTTATTGCCTCC	59.845	20	ACAGCTCCTCCTCCTCTTCC	59.952	20	275	653	927	CCGCTTCTTGTTATTGCCTC	59.845	20	ACAGCTCCTCCTCCTCTTCC	59.952	20	276	652	927	TCCGCTTCTTGTTATTGCCT	59.845	20	ACAGCTCCTCCTCCTCTTCC	59.952	20	277	651	927
Unigene0002181	4	p6	(AGAGGA)4	24	894	917	TCAGTGGTGCTCTTGTTGTTG	59.930	21	TTCCCTCCACAATCCCATTA	60.126	20	255	803	1057	GTTTGGGTCTCCTCCTCCTC	60.050	20	CCACCCTCATCAATTCTACCA	59.799	21	227	753	979	TGGTGCTCTTGTTGTTGTTTG	59.790	21	TTCCCTCCACAATCCCATTA	60.126	20	251	807	1057
Unigene0002182	1	p2	(CT)22	44	250	293	GGGATAAGCAGTTTGATTACGG	59.864	22	TGACGGCTGAGTATGCTTTG	60.011	20	279	187	465	GCAGTTTGATTACGGTTGTGTC	59.545	22	TGACGGCTGAGTATGCTTTG	60.011	20	272	194	465	AAGCAGTTTGATTACGGTTGTG	59.200	22	TGACGGCTGAGTATGCTTTG	60.011	20	274	192	465
Unigene0002183	1	p2	(CT)16	32	1690	1721	GCACAAGCCTCAAACTGGAT	60.263	20	ATTATGAATGCTTGCCTGCC	60.067	20	235	1540	1774	AGTTGGCACAAGCCTCAAAC	60.299	20	ATTATGAATGCTTGCCTGCC	60.067	20	240	1535	1774	GTTGGCACAAGCCTCAAACT	60.299	20	ATTATGAATGCTTGCCTGCC	60.067	20	239	1536	1774
Unigene0002194	1	p3	(TGG)7	21	2238	2258	TCAAGGGGATGGCAAGATAG	60.029	20	TGGGAGATGCTCTTAACTTGG	59.322	21	270	2158	2427	TCAAGGGGATGGCAAGATAG	60.029	20	TGGGAGATGCTCTTAACTTGGT	60.130	22	270	2158	2427	CAAGGGGATGGCAAGATAGA	60.029	20	TGGGAGATGCTCTTAACTTGGT	60.130	22	269	2159	2427
Unigene0002205	1	p3	(GGA)6	18	2521	2538	TTGAGTAGGATGAGGTCGGC	60.218	20	CCCGAACACGCTATTCTCAT	60.096	20	225	2462	2686	AGCCGCAGTTGAGTAGGATG	60.419	20	CCCGAACACGCTATTCTCAT	60.096	20	233	2454	2686	TCTGGTAAGGGACCAGATCG	60.065	20	ATCACCATGGCGTTCCTCTA	60.483	20	280	2307	2586
Unigene0002208	1	p6	(CCGGTG)4	24	190	213	GGATGCCAATGGTTCTTCAC	60.326	20	AAGAAAGCTCGAGCAACAGC	59.904	20	140	161	300	GGATGCCAATGGTTCTTCAC	60.326	20	CCCGGATAGCTTAGCTTCAA	59.451	20	193	161	353	GGATGCCAATGGTTCTTCAC	60.326	20	ATTCGAAGAATTGCAGCCTC	59.415	20	227	161	387
Unigene0002220	1	p2	(TA)10	20	56	75	AAGCCAAATGAGACCTTGAAA	58.823	21	CAAAGGCGCGTGGATATAAT	59.950	20	165	23	187	AGCCAAATGAGACCTTGAAA	57.393	20	CAAAGGCGCGTGGATATAAT	59.950	20	164	24	187	AAGCCAAATGAGACCTTGAA	57.393	20	CAAAGGCGCGTGGATATAAT	59.950	20	165	23	187
Unigene0002240	1	p6	(GGTCCC)4	24	689	712	TCCAAAAGGACTGGATCGAC	60.050	20	GAGCCAGAGCCGTGATTTAC	59.843	20	271	497	767	ATCATCACGGCTCCTTCTGT	59.685	20	AGGGATTCATCACCAGTTCG	59.927	20	243	608	850	TACGATGGTCATCATCACGG	60.353	20	AGGGATTCATCACCAGTTCG	59.927	20	253	598	850
Unigene0002240	2	p3	(TAA)6	18	1828	1845	GCAGCGTATGAAACGCATAG	59.495	20	GCCGTTGGGTATTCAAAAGA	59.938	20	109	1770	1878	CCAATCTTAAACAGGCAGCG	60.762	20	GCCGTTGGGTATTCAAAAGA	59.938	20	123	1756	1878	GCAGCGTATGAAACGCATAGT	60.307	21	GCCGTTGGGTATTCAAAAGA	59.938	20	109	1770	1878
Unigene0002252	1	p2	(TC)11	22	1	22
Unigene0002276	1	c	(GT)6(GA)11	34	2718	2751	GACCAACTTCTGAACCCCAA	59.943	20	TCGATACTGGGAACCAAAGC	60.074	20	204	2611	2814	GACCAACTTCTGAACCCCAA	59.943	20	AAAAGACAATCGCCTTCCCT	60.074	20	165	2611	2775	AAACACCACCAAAATGGGAA	60.066	20	TCGATACTGGGAACCAAAGC	60.074	20	176	2639	2814
Unigene0002277	1	p4	(TTGT)7	28	1309	1336
Unigene0002278	1	p3	(GGT)6	18	51	68	AGGTGGCGGTGACTTGTAGT	59.646	20	CTCCTAAGGTTGTGAAGCCG	59.869	20	242	4	245	AGGTGGCGGTGACTTGTAGT	59.646	20	ACCTAAGGTTGTGAAGCCCC	60.361	20	157	4	160	AGGTGGCGGTGACTTGTAGT	59.646	20	CACCTAAGGTTGTGAAGCCC	59.592	20	158	4	161
Unigene0002278	2	p2	(TG)6	12	535	546	ATGGTAGTTGGCACTGGAGG	59.989	20	CAACACAAGCTAACTAAAACCCA	58.429	23	109	469	577	GGAGGAGGGGAGGAGTAATG	59.890	20	CAACACAAGCTAACTAAAACCCA	58.429	23	126	452	577	GAGGAGGGGAGGAGTAATGG	59.890	20	CAACACAAGCTAACTAAAACCCA	58.429	23	125	453	577
Unigene0002279	1	p3	(AAT)5	15	1155	1169	TCCAACAATCCCTCAAAAACA	60.329	21	GATTTGCACGATTAACGGCT	60.103	20	149	1121	1269	TCCAACAATCCCTCAAAAACA	60.329	21	GCACGATTAACGGCTTGATT	60.103	20	144	1121	1264	TCCAACAATCCCTCAAAAACA	60.329	21	TGATGGGATTTGCACGATTA	59.891	20	155	1121	1275
Unigene0002280	1	p2	(CT)6	12	257	268	GCTGCTACTCACCTCTGCCT	59.775	20	GATCGCATTTTCGGTTGTCT	60.081	20	228	191	418	CTCTTTCACAGCACTCGTCG	59.770	20	GATCGCATTTTCGGTTGTCT	60.081	20	280	139	418	GCTGCTACTCACCTCTGCCT	59.775	20	CAACGACGAAGGTGACAATG	60.152	20	170	191	360
Unigene0002290	1	p4	(AGAA)6	24	5741	5764	CCAGTTGCCAGACAGGTTTT	60.149	20	GCTGTCAGGAACCAGGATTG	60.656	20	110	5694	5803	GCAGGTTTCAGCAGTTGGAT	60.263	20	GCTGTCAGGAACCAGGATTG	60.656	20	238	5566	5803	AAGCAGGTTTCAGCAGTTGG	60.431	20	GCTGTCAGGAACCAGGATTG	60.656	20	240	5564	5803
Unigene0002319	1	p2	(GT)6	12	660	671	TCTTCATCAAGCACCACCAC	59.682	20	ACCCCAACAATTCCAAATCA	60.029	20	207	597	803	TCTTCATCAAGCACCACCAC	59.682	20	CACCCCAACAATTCCAAATC	60.029	20	208	597	804	GAGAAGACAACCGGAACAGC	59.851	20	GCTTCACAACAGAAGCAGCA	60.333	20	249	448	696
Unigene0002322	1	p2	(TA)8	16	2224	2239	TCGTACGAACACCACTCTGC	59.905	20	CGAATGATTCCTGCCTTGAT	60.036	20	227	2158	2384	ACAGCCAATCCAGAATCCAG	60.073	20	CTGCCTTGATCCGTGAAAAT	60.074	20	180	2195	2374	TCGTACGAACACCACTCTGC	59.905	20	CTGCCTTGATCCGTGAAAAT	60.074	20	217	2158	2374
Unigene0002323	1	p2	(AT)17	34	477	510	ATCAATTTCTCCCACAACCG	59.790	20	ATTTGATTGCATTCGCTTCC	60.045	20	257	436	692	TCGTTCAATCCTTCTCCGTC	60.195	20	GGCCATCAGCGTTATTGATT	59.929	20	193	383	575	TTCAATCCTTCTCCGTCGTC	60.195	20	GGCCATCAGCGTTATTGATT	59.929	20	190	386	575
Unigene0002324	1	p3	(GCG)5	15	1645	1659	ACAATCGTCTAGGACCACCG	59.989	20	AGCAGCACCGTTGAGTCTTT	60.058	20	111	1582	1692	CTCTCATAGCCGGAGAGTGG	59.966	20	AGCAGCACCGTTGAGTCTTT	60.058	20	276	1417	1692	CCTCTCATAGCCGGAGAGTG	59.966	20	AGCAGCACCGTTGAGTCTTT	60.058	20	277	1416	1692
Unigene0002343	1	p4	(GATC)6	24	3709	3732	CTCCGCTCTCGTGTCCTAAC	60.012	20	AATTTCCACACTCCACAGCC	59.973	20	229	3541	3769	CTCCGCTCTCGTGTCCTAAC	60.012	20	TCCAATTTCCACACTCCACA	59.935	20	232	3541	3772	CTCCGCTCTCGTGTCCTAAC	60.012	20	TCCTCCAATTTCCACACTCC	59.903	20	235	3541	3775
Unigene0002350	1	p5	(TGATT)5	25	219	243	CATGTGCTCTCTCCCTCCTC	59.945	20	GAAACCCGATCTCGACAAAA	60.051	20	161	176	336	TCATGTGCTCTCTCCCTCCT	59.945	20	GAAACCCGATCTCGACAAAA	60.051	20	162	175	336	AACCAAAACCAAAACCCTCC	60.068	20	GAAACCCGATCTCGACAAAA	60.051	20	188	149	336
Unigene0002356	1	c	(AT)11tgaggaaaaaataagattgggc(GTGAGG)4	68	745	812	AGGCAGACAACGAGCAAGAT	60.020	20	GCATCTTCAGAGTTGAGAGTTGA	58.734	23	126	714	839	CGAGTGTAGGCAGACAACGA	60.049	20	GCATCTTCAGAGTTGAGAGTTGA	58.734	23	133	707	839	TCGAGTGTAGGCAGACAACG	60.049	20	GCATCTTCAGAGTTGAGAGTTGA	58.734	23	134	706	839
Unigene0002357	1	p2	(AG)6	12	2100	2111	TTCTCCTCATATCCCGCATC	59.998	20	TTCTCTTGTTTCCTGTCTCCG	59.458	21	245	1892	2136	CGCATCTGATTTGTCCCTCT	60.218	20	TTCTCTTGTTTCCTGTCTCCG	59.458	21	231	1906	2136	TCTCCTCATATCCCGCATCT	59.611	20	TTCTCTTGTTTCCTGTCTCCG	59.458	21	244	1893	2136
Unigene0002358	1	p3	(CTG)5	15	306	320	TATGCTTTGCTGCTCACCAC	60.019	20	TCCAGGTTCCCTGATGAAAG	60.042	20	224	242	465	CCTCTACCTCTCAGATGCCG	59.966	20	TCCAGGTTCCCTGATGAAAG	60.042	20	194	272	465	TATGCTTTGCTGCTCACCAC	60.019	20	ATTATTCGCCTCACGTCCAG	60.096	20	239	242	480
Unigene0002367	1	p3	(ACT)8	24	220	243	AATCCCGAATGGGTGTATCA	60.014	20	GTGGATTGGCGAAGTAGCAT	60.103	20	257	46	302	AATCCCGAATGGGTGTATCA	60.014	20	GCATAGGCTGAACGATTGGT	60.103	20	241	46	286	ATCCTTCTTGTGCACTGCCT	59.874	20	GCATAGGCTGAACGATTGGT	60.103	20	191	96	286
Unigene0002371	1	p3	(CGC)7	21	130	150	CCCATTCTCCATTTTCCCTT	60.124	20	AACATCCGAAGAGTTTTGCG	60.249	20	217	5	221	CCCATTCTCCATTTTCCCTT	60.124	20	CCAAGCAACATCCGAAGAGT	60.255	20	223	5	227	TCCTCCCCATTCTCCATTTT	60.632	20	AACATCCGAAGAGTTTTGCG	60.249	20	222	0	221
Unigene0002374	1	c	(TTTCT)5tttcattatcagcgcg(TA)9	59	322	380	AACATGCGAACCATCTCCTC	60.081	20	AAGTCGGCTCTCTTCTGTGC	59.751	20	264	168	431	ACCCTAACAACATGCGAACC	59.859	20	AAGTCGGCTCTCTTCTGTGC	59.751	20	272	160	431	ATGAAACAAAAGCCCCACAC	59.836	20	AAGTCGGCTCTCTTCTGTGC	59.751	20	190	242	431
Unigene0002380	1	p3	(AAT)10	30	1104	1133	GTGACTAGGGGGTTTGGGAT	60.052	20	AAACCCTCCCAATCCAATTC	59.996	20	224	998	1221	AATGACCTTTGTGTCCCTGG	59.820	20	AAACCCTCCCAATCCAATTC	59.996	20	251	971	1221	TCTTGGGGTTGGAAAATGAC	59.767	20	AAACCCTCCCAATCCAATTC	59.996	20	265	957	1221
Unigene0002381	1	p2	(AT)7	14	150	163	TCGTTGTCCCAATGATCAAA	59.900	20	TGGAAGGAGCTGGAAAAAGA	59.926	20	265	106	370	GCATGCATACATCGTTGTCC	59.963	20	AGTGTGGAAGGAGCTGGAAA	59.844	20	280	95	374	TCGTTGTCCCAATGATCAAA	59.900	20	AGTGTGGAAGGAGCTGGAAA	59.844	20	269	106	374
Unigene0002381	2	c	(AT)9gtgtg(TA)7	37	597	633	GATCCCATCACTCAATTGCC	60.289	20	TCTCTGCTTCTTCAATCCGC	60.624	20	199	532	730	CATGCATTCCTCTTTGCTCA	59.948	20	CCGCCTGCATTTAATTCCT	60.045	19	274	441	714	CATGCATTCCTCTTTGCTCA	59.948	20	CGCCTGCATTTAATTCCTCA	61.094	20	273	441	713
Unigene0002398	1	p2	(TG)6	12	156	167	GGCTCATCTTCACCAACCAT	59.934	20	GAGGCGAGAGAGGTGTCAAT	59.410	20	274	89	362	TGTTGGCTCATCTTCACCAA	60.240	20	GAGGCGAGAGAGGTGTCAAT	59.410	20	278	85	362	GGCTCATCTTCACCAACCAT	59.934	20	AGGTGTCAATTAAGTCCGGC	59.056	20	264	89	352
Unigene0002400	1	p3	(AGC)6	18	24	41	AGTGGGGAAACACATGAAGC	59.973	20	GCTCTGGTTGGATGGGATTA	59.894	20	215	0	214	AGTGGGGAAACACATGAAGC	59.973	20	TCATGTTGAAGCTGCTCTGG	60.136	20	228	0	227	AGTGGGGAAACACATGAAGC	59.973	20	TGTTGAAGCTGCTCTGGTTG	60.175	20	225	0	224
Unigene0002400	2	p2	(AT)16	32	655	686	CATTTTGCATCATCTGCCAC	60.080	20	CGAGATTCGGCTAAAAATGC	59.816	20	165	576	740	ACATTTTGCATCATCTGCCA	60.080	20	CGAGATTCGGCTAAAAATGC	59.816	20	166	575	740	TTTGCATCATCTGCCACTTC	59.805	20	CGAGATTCGGCTAAAAATGC	59.816	20	162	579	740
Unigene0002401	1	p3	(GGA)7	21	193	213	CAGTCAGCCCCAACTTCTTC	59.844	20	GAAATAGAGTGGGTTTGGAGGA	59.460	22	166	118	283	AGTCAGCCCCAACTTCTTCA	59.844	20	GAAATAGAGTGGGTTTGGAGGA	59.460	22	165	119	283	GAGTTGTGATGCAGTCAGCC	59.425	20	GAAATAGAGTGGGTTTGGAGGA	59.460	22	177	107	283
Unigene0002402	1	p4	(AATT)4	16	365	380	ATGCAGACTCATGTCGTGCT	59.451	20	AGGTTGTGTGTCCCAATGGT	60.135	20	229	237	465	ATGCAGACTCATGTCGTGCT	59.451	20	TGCGTGGACCCTGTAAAAAT	60.365	20	265	237	501	TGCAGACTCATGTCGTGCTA	59.141	20	AGGTTGTGTGTCCCAATGGT	60.135	20	228	238	465
Unigene0002403	1	p3	(CGG)5	15	1576	1590	GAACGGCAGCTCTAATCCTG	59.978	20	CTCTACTCTTCGTCGCCTCG	60.291	20	257	1359	1615	CATCGAGAGGCACATTGAGA	59.942	20	CTCTACTCTTCGTCGCCTCG	60.291	20	212	1404	1615	GCTTAATAGTGGGAACGGCA	60.096	20	CTCTACTCTTCGTCGCCTCG	60.291	20	269	1347	1615
Unigene0002408	1	p6	(TGGCTG)4	24	324	347	GATAACCACCCCTGTTTCCA	59.647	20	CAAGAACATGCTGCCAAGAA	59.988	20	222	268	489	TGATAACCACCCCTGTTTCC	59.647	20	CAAGAACATGCTGCCAAGAA	59.988	20	223	267	489	CCCCTGTTTCCATTTCCATA	59.617	20	CAAGAACATGCTGCCAAGAA	59.988	20	214	276	489
Unigene0002410	1	p3	(CCA)5	15	217	231	CAAGATGCTGGAGCAACAAA	59.988	20	TATGCCAAGTGTGTTGTGGG	60.427	20	221	56	276	CAAGATGCTGGAGCAACAAA	59.988	20	CAAGTGTGTTGTGGGGTTCA	60.454	20	216	56	271	AATCTCCCACACTGCAAAGG	60.111	20	TATGCCAAGTGTGTTGTGGG	60.427	20	249	28	276
Unigene0002434	1	p3	(CAG)7	21	891	911	AATTCCCCAGCGTACAACAC	59.859	20	GGGTGTGGATTGTGGTTTTC	60.073	20	179	770	948	ACTTGATGCCATAACACGCA	60.142	20	GGGTGTGGATTGTGGTTTTC	60.073	20	240	709	948	CACTTGATGCCATAACACGC	60.142	20	GGGTGTGGATTGTGGTTTTC	60.073	20	241	708	948
Unigene0002442	1	p6	(CCTCTA)4	24	245	268	GGCATGGAAATGGACAAATC	60.141	20	TCAATCAAAGGGCTACAGGC	60.214	20	163	216	378	TTGAGGCTGCTGTTTATCCC	60.214	20	TCAATCAAAGGGCTACAGGC	60.214	20	239	140	378	ATCCCCTTCATTCACATTGC	59.756	20	TCAATCAAAGGGCTACAGGC	60.214	20	224	155	378
Unigene0002442	2	p6	(GGCGGA)5	30	411	440	TCAAATGTGACGCCTGTAGC	59.871	20	GAACCGTTCAAGAAAGCCTG	59.853	20	186	348	533	GCCTGTAGCCCTTTGATTGA	60.214	20	GAACCGTTCAAGAAAGCCTG	59.853	20	175	359	533	TCAAATGTGACGCCTGTAGC	59.871	20	ACCGTTCAAGAAAGCCTGTG	60.291	20	184	348	531
Unigene0002448	1	p2	(AT)6	12	250	261	GCCTGTTCATGTTCCTTAACC	58.567	21	GCCATACCTGCAGGGAAATA	59.923	20	127	173	299	GCCTGTTCATGTTCCTTAACC	58.567	21	GTTAAAGAAGTGGCCGTGGA	60.110	20	167	173	339	AGCCTGTTCATGTTCCTTAACC	59.526	22	GCCATACCTGCAGGGAAATA	59.923	20	128	172	299
Unigene0002448	2	p4	(CTTT)5	20	480	499	TCCACGGCCACTTCTTTAAC	60.110	20	GTCCCGATATCCAGCACATT	59.780	20	271	320	590	TATTTCCCTGCAGGTATGGC	59.923	20	TTCTGGAGCCCTTCATTCAT	59.629	20	266	280	545	CTTCCACGGCCACTTCTTTA	60.241	20	GTCCCGATATCCAGCACATT	59.780	20	273	318	590
Unigene0002448	3	p2	(TA)6	12	1931	1942	TCCACATACCCCACCTTGAT	60.050	20	GGGTCGCCCTTGTTCTAAAT	60.320	20	192	1827	2018	GTCGCTGGATAACAGGTGGT	59.997	20	ATCCACCTGTCCGTACTCCA	60.386	20	276	1719	1994	GCTGGCTAGAGAACACGGTC	60.020	20	ATCCACCTGTCCGTACTCCA	60.386	20	225	1770	1994
Unigene0002453	1	p3	(CGG)5	15	970	984	ATTGGAAGAGGGAGGAGGAA	60.008	20	TTCACTCTCAGAAAACCACCAA	59.751	22	134	890	1023	GAGATGACCGAGGGTTTGAA	60.050	20	TTCACTCTCAGAAAACCACCAA	59.751	22	194	830	1023	ATTGGAAGAGGGAGGAGGAA	60.008	20	CTCAGAAAACCACCAATGTCAG	59.633	22	128	890	1017
Unigene0002460	1	p2	(AT)10	20	112	131	TGCAAAGAATTGAGAAAGACACA	59.912	23	CGAAAAACGCTACCCGATTA	60.089	20	200	67	266	TGCAAAGAATTGAGAAAGACACA	59.912	23	TACCCCACCAGAATGTAGGC	59.813	20	182	67	248	TGCAAAGAATTGAGAAAGACACA	59.912	23	AAAACGCTACCCGATTACCC	60.204	20	197	67	263
Unigene0002474	1	p2	(TG)6	12	74	85	TGGATGACAAAGTACATCAAAACA	59.424	24	TGCGCCACATTTATTTGGTA	59.958	20	255	40	294	TGGATGACAAAGTACATCAAAACA	59.424	24	TGGGATCTTGAGCCAGATTT	59.629	20	145	40	184	GGATTTGGTGAATTAGGTGTTTT	58.365	23	TGGGATCTTGAGCCAGATTT	59.629	20	179	6	184
Unigene0002484	1	p3	(CAT)5	15	1351	1365	CTTTACCCACTTGCTCTGCC	59.875	20	ACCTTCTCTCCATTCCACCA	59.505	20	213	1328	1540	TCTCCCCACTCCTCATCAAT	59.460	20	ACCTTCTCTCCATTCCACCA	59.505	20	280	1261	1540	CTTTACCCACTTGCTCTGCC	59.875	20	CCTTCTCTCCATTCCACCAT	58.940	20	212	1328	1539
Unigene0002488	1	p2	(TA)17	34	1370	1403	GCACCGTCATCTGGTCTTCT	60.269	20	AATTCCCCTCCGAATGCTAT	59.761	20	226	1255	1480	GCACCGTCATCTGGTCTTCT	60.269	20	ATCTCAATTCCCCTCCGAAT	59.728	20	231	1255	1485	GCACCGTCATCTGGTCTTCT	60.269	20	TCTCATCTCAATTCCCCTCC	59.016	20	235	1255	1489
Unigene0002497	1	p2	(AT)8	16	628	643	TCCACCATCAGAGATCGTCA	60.205	20	ATGGCAAGTTGCAAGGAAAA	60.617	20	270	540	809	CAGAGCATGCCTCAGTAGCA	60.310	20	ATGGCAAGTTGCAAGGAAAA	60.617	20	252	558	809	ATTAACTGCCACCCAGGACA	60.375	20	ATGGCAAGTTGCAAGGAAAA	60.617	20	224	586	809
Unigene0002501	1	p3	(TCT)6	18	2314	2331	GAAGAGTAGTGGTCGCGCTT	59.644	20	GCCCCTTTTTCTCAAACTCC	60.053	20	276	2201	2476	ATCCACACTGCCCATCTTCT	59.535	20	GCCCCTTTTTCTCAAACTCC	60.053	20	193	2284	2476	GATCCACACTGCCCATCTTC	60.484	20	GCCCCTTTTTCTCAAACTCC	60.053	20	194	2283	2476
Unigene0002501	2	p2	(AG)8	16	2527	2542	GGAGTTTGAGAAAAAGGGGC	60.053	20	TCCTCCCTCATCCAGATCAT	59.415	20	195	2457	2651	GGAGTTTGAGAAAAAGGGGC	60.053	20	CTCCCTCATCCAGATCATGC	60.588	20	193	2457	2649	GGAGTTTGAGAAAAAGGGGC	60.053	20	CGTTTACGCTACGGTCCTCT	59.401	20	272	2457	2728
Unigene0002504	1	p5	(AAAAC)4	20	2290	2309	TCAAAAGGGCGTCTGATTCT	59.813	20	GGGCGATGTCTAAAGTTCCA	60.074	20	168	2259	2426	AAGGGCGTCTGATTCTTTGA	59.813	20	GGGCGATGTCTAAAGTTCCA	60.074	20	164	2263	2426	AGGGCGTCTGATTCTTTGAA	59.813	20	GGGCGATGTCTAAAGTTCCA	60.074	20	163	2264	2426
Unigene0002506	1	p6	(CGACGG)4	24	719	742	AATCTGCTCGATTACGTGGG	60.096	20	AACCCCATCCTATCCAATCC	59.843	20	257	513	769	AATCTGCTCGATTACGTGGG	60.096	20	GGAACCCCATCCTATCCAAT	59.843	20	259	513	771	TAAGGGTGCCTTCACTACCG	60.125	20	AACCCCATCCTATCCAATCC	59.843	20	139	631	769
Unigene0002515	1	p4	(ATTT)4	16	262	277	TGATGAAGAATGTCGGCTTG	59.799	20	GCCAGTTTCAAATCATTATACCC	58.812	23	251	58	308	TGATGAAGAATGTCGGCTTG	59.799	20	CCAGTTTCAAATCATTATACCCC	58.682	23	250	58	307	TGATGAAGAATGTCGGCTTG	59.799	20	AGCCAGTTTCAAATCATTATACCC	59.668	24	252	58	309
Unigene0002528	1	p6	(TGTGCC)4	24	744	767	GCCAATCATCACCCAATCTT	59.756	20	CACTGGAAAATGGCAGGAAT	59.933	20	250	631	880	GCCAATCATCACCCAATCTT	59.756	20	GGAAAATGGCAGGAATTCAA	59.878	20	246	631	876	CCGCCGTTTTGCTTATATTG	60.456	20	CCCAATTGATGCACTGTTTG	59.964	20	253	719	971
Unigene0002530	1	p3	(CCG)6	18	97	114	TCTCCATTTCCGCTAACCAC	60.074	20	GGGGCGTTCATAGACTTGAG	59.694	20	224	71	294	CTCTTTCTCCGCTAAGCCCT	60.110	20	GGGGCGTTCATAGACTTGAG	59.694	20	246	49	294	CAAATCTTTCAAATGGCGCT	60.209	20	GAATTGAGCTGCAAATCCGT	60.221	20	137	5	141
Unigene0002538	1	p3	(CCT)10	30	303	332	GGTCTTCCACCTCTCAACCA	60.088	20	GAGAGGAAGGGAAAAGGGTG	60.045	20	179	214	392	TGGTCTTCCACCTCTCAACC	60.088	20	GAGAGGAAGGGAAAAGGGTG	60.045	20	180	213	392	GGTCTTCCACCTCTCAACCA	60.088	20	AGAGGAAGGGAAAAGGGTGA	60.045	20	178	214	391
Unigene0002548	1	p3	(AGC)10	30	201	230	AGGCCTCACTCCTCACTCCT	60.404	20	GGATAAACAGGTGGCCAAAA	59.801	20	271	158	428	CTCAGGCCTCACTCCTCACT	59.579	20	GGATAAACAGGTGGCCAAAA	59.801	20	274	155	428	GCCTCACTCCTCACTCCTCA	60.550	20	GGATAAACAGGTGGCCAAAA	59.801	20	269	160	428
Unigene0002556	1	p2	(AT)8	16	245	260	CCCACAAAACCCTTTCCTTT	60.193	20	AGGCTCCATTTTCGAGTTCA	59.813	20	122	222	343	CCCACAAAACCCTTTCCTTT	60.193	20	GGCTCCATTTTCGAGTTCAA	60.192	20	121	222	342	TGAGGGTTGAGATGCTGACA	60.402	20	ATTGTGATTGCTGCCATTGA	60.080	20	226	67	292
Unigene0002593	1	p3	(GCT)5	15	326	340	AGAGGGAAGGAGGAAGGGAG	61.070	20	TAGAGTGGGACCCGAGCTTA	59.830	20	205	245	449	AGGGAGAGGGAAGGAGGAAG	61.070	20	TAGAGTGGGACCCGAGCTTA	59.830	20	209	241	449	GAGGGAAGGAGGAAGGGAG	60.134	19	TAGAGTGGGACCCGAGCTTA	59.830	20	204	246	449
Unigene0002619	1	p2	(AT)9	18	831	848	GGCAATAGATCCATGCCAGT	59.923	20	TCCTCCACATGTTGAAACCA	59.935	20	162	761	922	CCACACCTTACAGGACGACA	59.591	20	TCCTCCACATGTTGAAACCA	59.935	20	276	647	922	CACCTTACAGGACGACACCC	60.422	20	TCCTCCACATGTTGAAACCA	59.935	20	273	650	922
Unigene0002619	2	p2	(TA)10	20	1766	1785	GGACTTAGGAGTGTGGTGGTG	59.484	21	AAGGGGTGCCTAAGCAAAAT	59.966	20	265	1662	1926	GGACTTAGGAGTGTGGTGGTG	59.484	21	TGTGCAAGTTGTTACCTGGC	59.764	20	187	1662	1848	GGACTTAGGAGTGTGGTGGTG	59.484	21	TTACCTGGCGAGACAAAGGT	59.734	20	176	1662	1837
Unigene0002619	3	p3	(GGC)6	18	3000	3017	AAGGACGTGACGAAAATTGG	59.971	20	CCTAACCCATCTCCTCTCCC	59.890	20	264	2927	3190	AAGGACGTGACGAAAATTGG	59.971	20	CCCTAACCCATCTCCTCTCC	59.890	20	265	2927	3191	AAGGACGTGACGAAAATTGG	59.971	20	CCATCTCCTCTCCCTCTTCC	60.149	20	258	2927	3184
Unigene0002620	1	p2	(GA)6	12	40	51	ATCCCCCAAAAGAAAGCAAG	60.423	20	ATGAAAGGATCGAAGCATGG	60.036	20	191	4	194	ATCCCCCAAAAGAAAGCAAG	60.423	20	AGGATCGAAGCATGGAATTG	60.036	20	186	4	189	TATCCCCCAAAAGAAAGCAA	59.520	20	ATGAAAGGATCGAAGCATGG	60.036	20	192	3	194
Unigene0002630	1	p2	(TA)18	36	15	50
Unigene0002638	1	p2	(CA)8	16	348	363	TCCCCTTTCTTGGCTGTATG	60.066	20	GTATAAGTTTGGCGGACGGA	59.960	20	280	123	402	AGAATTGCCTGTTTGGATGG	59.933	20	GTATAAGTTTGGCGGACGGA	59.960	20	113	290	402	TGCCTGTTTGGATGGATGTA	59.924	20	GTATAAGTTTGGCGGACGGA	59.960	20	108	295	402
Unigene0002641	1	p3	(TAA)5	15	59	73	TCGAAAACAGCAAATTGTCG	59.849	20	AATGAGGGATTAGGGTTCGG	60.145	20	276	16	291	TCGAAAACAGCAAATTGTCG	59.849	20	GATTATTGGGGAAACACCCC	60.245	20	147	16	162	TCGAAAACAGCAAATTGTCG	59.849	20	GGTTCGGACCTGGAGAAAAT	60.306	20	263	16	278
Unigene0002647	1	p3	(TTC)9	27	812	838	AAGAATGCAAGATGATCGGG	60.036	20	GTCCTGTCTGTGTCCCTCGT	60.161	20	271	617	887	GAATGCAAGATGATCGGGTT	59.900	20	GTCCTGTCTGTGTCCCTCGT	60.161	20	269	619	887	ATGATCGGGTTGGTAGTGGA	60.195	20	GTCCTGTCTGTGTCCCTCGT	60.161	20	260	628	887
Unigene0002657	1	p5	(GGCCC)5	25	406	430	ATGCCAAGAGCCCAAGATTA	59.668	20	GATGAGGGGAAGGGGAGATA	60.228	20	153	368	520	ATGCCAAGAGCCCAAGATTA	59.668	20	TGGGTCCTCATGTCTCCAGT	60.527	20	220	368	587	ATGCCAAGAGCCCAAGATTA	59.668	20	TAGAGGTGACCGGAAAGAGC	59.430	20	108	368	475
Unigene0002657	2	p3	(AAT)5	15	2740	2754	TTGAGAACCCACTCGGTCTT	59.697	20	TGCTTCATTCACACCTTTGG	59.691	20	279	2695	2973	TTGAGAACCCACTCGGTCTT	59.697	20	TTTGGGAATGTGGGTTTAGG	59.657	20	264	2695	2958	TTGAGAACCCACTCGGTCTT	59.697	20	CCTTTGGGAATGTGGGTTTA	59.657	20	266	2695	2960
Unigene0002668	1	p3	(GTG)5	15	66	80	TTTTTCTTAAATCTCATGCTCGTT	58.575	24	CACAAGGTCAGGGTTGGTTT	59.861	20	173	2	174	TTTTTCTTAAATCTCATGCTCGTT	58.575	24	AATCACAAGGTCAGGGTTGG	59.820	20	176	2	177	TTTTTCTTAAATCTCATGCTCGTT	58.575	24	GGGTCAAGGTGGACTTGGTA	59.820	20	234	2	235
Unigene0002669	1	p6	(GAGTTC)4	24	305	328	GAATTAGGGCTATCGGGCTC	60.026	20	AGAGTCGACGCTCTCCACAT	60.017	20	191	272	462	GAATTAGGGCTATCGGGCTC	60.026	20	AATTTCCCCGACCAAATCTC	60.131	20	275	272	546	GAATTAGGGCTATCGGGCTC	60.026	20	GACGCTCTCCACATCAATCA	59.794	20	185	272	456
Unigene0002669	2	p3	(CCG)6	18	765	782	CCTTGTATGGCTTCTCGCTC	59.978	20	CCGACATGTCTTGATTCCCT	59.927	20	209	702	910	CCTTGTATGGCTTCTCGCTC	59.978	20	CCCTCCGACATGTCTTGATT	59.927	20	213	702	914	TCCTTATGCCCTTGTATGGC	59.923	20	CCGACATGTCTTGATTCCCT	59.927	20	218	693	910
Unigene0002671	1	p3	(TAT)6	18	145	162	AATTCAAGCAGGCAAGCATC	60.361	20	GCCTACGGGCATGTATGAGT	59.985	20	166	48	213	TTAATTCAAGCAGGCAAGCA	59.585	20	GCCTACGGGCATGTATGAGT	59.985	20	168	46	213	AATTCAAGCAGGCAAGCATC	60.361	20	TTGCGTGAATCCCATATGAA	59.891	20	219	48	266
Unigene0002672	1	p4	(AATA)4	16	904	919
Unigene0002673	1	p4	(AATA)4	16	829	844
Unigene0002681	1	p6	(TTTTTA)4	24	3742	3765	TTTCTGCAGGTTATGCCACA	60.257	20	GTCTGCCCCAACTTTGGTTA	59.971	20	260	3717	3976	TTCTGCAGGTTATGCCACAC	59.722	20	GTCTGCCCCAACTTTGGTTA	59.971	20	259	3718	3976	GCTATCCCGCCTAAGCTTTC	60.320	20	GTCTGCCCCAACTTTGGTTA	59.971	20	276	3701	3976
Unigene0002703	1	p2	(AC)6	12	2073	2084	TTTATGCGACTCAGGAACCC	60.074	20	ACGAATCCGCCATGAATAAG	59.923	20	125	2024	2148	TTTATGCGACTCAGGAACCC	60.074	20	CCAAGGATCCCATTCTCGTA	59.887	20	227	2024	2250	TTTATGCGACTCAGGAACCC	60.074	20	AGGGTTTTGAGGAATTTGGG	60.159	20	107	2024	2130
Unigene0002705	1	p2	(AT)6	12	61	72	CTCACTGCACACCACGATTC	60.319	20	GAGCGAGGAGGGAAAACTCT	59.957	20	272	23	294	CTCACTGCACACCACGATTC	60.319	20	CGGTGGTTCTTGACGAGATT	60.111	20	154	23	176	CTCACTGCACACCACGATTC	60.319	20	GGAGGGAAAACTCTTAGCGG	60.200	20	266	23	288
Unigene0002705	2	p3	(CTT)7	21	432	452	AGAGTTTTCCCTCCTCGCTC	59.957	20	CGGGAAGATGCTGAAGAAAG	59.948	20	262	275	536	AGAGTTTTCCCTCCTCGCTC	59.957	20	ATAAGTCATGGGAGCGTTCG	60.096	20	222	275	496	AGAGTTTTCCCTCCTCGCTC	59.957	20	ACGGGAAGATGCTGAAGAAA	59.813	20	263	275	537
Unigene0002728	1	p3	(TGA)5	15	1718	1732	GTTTCTCAGGATGAGGCGAG	59.950	20	AGACGGCAAAGTAGCTGGAA	60.015	20	249	1691	1939	TTCTCAGGATGAGGCGAGTT	59.950	20	GACGGCAAAGTAGCTGGAAG	60.015	20	246	1693	1938	TTCTCAGGATGAGGCGAGTT	59.950	20	AGACGGCAAAGTAGCTGGAA	60.015	20	247	1693	1939
Unigene0002749	1	p6	(ATCCAA)4	24	842	865	CACAAGGGGAAGCTGACAAT	60.111	20	TCCAGAGTGCCAAACAACTG	59.873	20	257	632	888	TGCTGATGATGAGGGCATTA	60.182	20	TCCAGAGTGCCAAACAACTG	59.873	20	222	667	888	TGGAATTCCTTTTGGGTTTG	59.772	20	TCCAGAGTGCCAAACAACTG	59.873	20	121	768	888
Unigene0002751	1	p4	(ATGT)5	20	116	135	AAAAAGGGAACGCAAAAGGT	59.980	20	TGCTAGCAAATTCAACGCAC	60.021	20	250	35	284	AAAAAGGGAACGCAAAAGGT	59.980	20	GCAACCTCAACCAAAGGAAA	60.088	20	186	35	220	GGAACGCAAAAGGTGTCACT	60.156	20	TGCTAGCAAATTCAACGCAC	60.021	20	244	41	284
Unigene0002767	1	p5	(AGCCT)4	20	2132	2151	GTCAGACTCGGGCCTAAAAA	59.312	20	GCTCCAAAATTCTGCACACA	59.847	20	280	2094	2373	GAAGGCTTAAAGTCCGGCTC	60.340	20	AGCCCTGGCATTTACTTTTG	59.225	20	219	2009	2227	GAAGGCTTAAAGTCCGGCTC	60.340	20	CAGCCCTGGCATTTACTTTT	59.225	20	220	2009	2228
Unigene0002777	1	c	(CT)8(CA)8a(AAT)5acggag(TAA)7	75	462	536
Unigene0002783	1	p3	(CAT)6	18	93	110	GCAATGCATGCAACCAATAG	60.103	20	CGATCCACTTTCACTGCTCA	59.984	20	249	19	267	GCAACCAATAGGAATGCACA	59.548	20	CGATCCACTTTCACTGCTCA	59.984	20	240	28	267	TGCAACCAATAGGAATGCAC	59.548	20	CGATCCACTTTCACTGCTCA	59.984	20	241	27	267
Unigene0002785	1	p3	(GAC)5	15	1950	1964	ACCGACAAGCTCCGAGTAGA	60.012	20	TATGTCGCCTTCGACCTCTT	59.836	20	270	1748	2017	ACCGACAAGCTCCGAGTAGA	60.012	20	TCGACCTCTTCCACTTCCAC	60.238	20	260	1748	2007	GTCTCCCCCTGAAAGGAAAC	59.912	20	CCTCTTCCACTTCCACTTCG	59.837	20	274	1730	2003
Unigene0002785	2	p2	(AG)6	12	2509	2520	CAATGGTGTAAATCTGGGGG	60.044	20	TCCCAAATTTCATTTCACCC	59.599	20	140	2433	2572	GCAATGGTGTAAATCTGGGG	60.192	20	TCCCAAATTTCATTTCACCC	59.599	20	141	2432	2572	AGATGAAAGAAATCGCACCG	60.214	20	CATTTCACCCCTAATTCCCA	59.617	20	262	2301	2562
Unigene0002790	1	p3	(TTC)6	18	756	773	TTTCAGGGGAAACAAATGCT	59.546	20	TCACACATTTTTATGGGGAAAA	59.208	22	265	668	932	TTGGCCTCAAGTCACAAACA	60.278	20	TGTCATTTCCAATAGATCCAGG	58.903	22	258	594	851	TTGGCCTCAAGTCACAAACA	60.278	20	TTGTCATTTCCAATAGATCCAGG	60.190	23	259	594	852
Unigene0002790	2	p2	(TA)7	14	1241	1254	ATTTTGGCAGCACATTCACA	60.119	20	TGCTTGCACAATTCCAAAAC	59.712	20	237	1164	1400	CAGGCCAAAGTAAAGGAGCA	60.378	20	TGCTTGCACAATTCCAAAAC	59.712	20	258	1143	1400	CGTGTATTTGTTCAGGCCAA	59.585	20	TGCTTGCACAATTCCAAAAC	59.712	20	270	1131	1400
Unigene0002796	1	p4	(TTTC)4	16	3433	3448	TGGGATCAAGTGCGTCATAA	60.073	20	CATGTGGTTTTCCATTTCCC	60.029	20	187	3310	3496	TTGGGATCAAGTGCGTCATA	60.073	20	CATGTGGTTTTCCATTTCCC	60.029	20	188	3309	3496	TTGGGATCAAGTGCGTCATA	60.073	20	TCCATTTCCCTTTTCAGCAC	60.051	20	178	3309	3486
Unigene0002802	1	c	(AGA)7(GGA)5	36	4590	4625	CTGGCTGATGCCAACTCATA	59.823	20	TTGCTTCTCACTTGTACTCCTCC	59.936	23	228	4426	4653	CTGGCTGATGCCAACTCATA	59.823	20	TGCTTCTCACTTGTACTCCTCC	58.601	22	227	4426	4652	CGATCAATAGGGGATCGAAG	59.481	20	TTGCTTCTCACTTGTACTCCTCC	59.936	23	107	4547	4653
Unigene0002807	1	p4	(GGCA)4	16	1444	1459	AAATAGTTCCATCGCCCCTT	59.799	20	GTTCATCAAACCCACTGCCT	59.973	20	255	1230	1484	AAATAGTTCCATCGCCCCTT	59.799	20	TGTCTGGTTCATCAAACCCA	59.935	20	261	1230	1490	AATAGTTCCATCGCCCCTTC	60.286	20	GTTCATCAAACCCACTGCCT	59.973	20	254	1231	1484
Unigene0002807	2	p3	(TGG)5	15	2121	2135	GAGGGATTCCTTGAGCTCCT	59.778	20	CCCCCATCATCAAAATCATC	59.952	20	160	2037	2196	AGATCTATGAGGCCATCCCC	60.258	20	CCCCCATCATCAAAATCATC	59.952	20	246	1951	2196	ATGAAGCCGTCGTTGTTCTT	59.740	20	CCCCCATCATCAAAATCATC	59.952	20	132	2065	2196
Unigene0002811	1	p4	(GTGG)4	16	18	33
Unigene0002821	1	p3	(CGG)5	15	651	665	CGATTGACAGGACCAACAGA	59.676	20	AGCTTCGATTTCGAGCTTTG	59.730	20	226	575	800	CCGTTACCGATTGACAGGAC	60.375	20	AGCTTCGATTTCGAGCTTTG	59.730	20	233	568	800	CGTTACCGATTGACAGGACC	60.375	20	AGCTTCGATTTCGAGCTTTG	59.730	20	232	569	800
Unigene0002822	1	p6	(CTCAGC)4	24	615	638	GGTTCCCTCATCCAAAATCA	59.727	20	TGAGGAAACTCCCAAGGATG	60.042	20	229	536	764	GGTTCCCTCATCCAAAATCA	59.727	20	CATGAGGAAACTCCCAAGGA	60.042	20	231	536	766	CTGGGTTTCCAACATTGGTT	59.688	20	TGAGGAAACTCCCAAGGATG	60.042	20	200	565	764
Unigene0002823	1	p6	(TGCTGT)5	30	2567	2596	CGAATCATCCAAAGAATCCC	59.320	20	GCTTTTATTGCAGAGGCAGG	59.982	20	235	2385	2619	CCGAATCATCCAAAGAATCC	59.320	20	GCTTTTATTGCAGAGGCAGG	59.982	20	236	2384	2619	CTGCTGTGCATGTTGGTGTT	60.790	20	GCCAGGACAAGTGAGAAAGC	59.997	20	213	2544	2756
Unigene0002830	1	p2	(AT)8	16	63	78	AACTCGACATTTCGTCACCG	61.096	20	AAACAAGAATCAGATGGCCG	60.074	20	214	35	248	AACTCGACATTTCGTCACCG	61.096	20	ACCACAGAAGCTCCCTTGAA	59.844	20	280	35	314	AACTCGACATTTCGTCACCG	61.096	20	AACGCGATAGCAGAAACCAC	60.278	20	177	35	211
Unigene0002832	1	p3	(CCG)7	21	1080	1100	TTGGAATCCCAAGCAAAAAG	60.046	20	ATTTGGCATCCGAATTCTTG	59.901	20	264	998	1261	TTGGAATCCCAAGCAAAAAG	60.046	20	CATTTGGCATCCGAATTCTT	59.901	20	265	998	1262	AAGCAAAAAGTGGGGAGGAT	59.940	20	CATTTGGCATCCGAATTCTT	59.901	20	255	1008	1262
Unigene0002840	1	p3	(GAT)5	15	662	676	CCCTTGTGATGTTGGAGGAT	59.779	20	GTTTCAGGGTCCTCGTCAAA	60.088	20	262	458	719	CCCTTGTGATGTTGGAGGAT	59.779	20	TCGGATTCCAGAGTTTCAGG	60.187	20	274	458	731	CCCTTGTGATGTTGGAGGAT	59.779	20	CCTCGGATTCCAGAGTTTCA	60.187	20	276	458	733
Unigene0002870	1	p6	(CATCTT)4	24	171	194	GCGTCTTTCTTCTCTTCCCC	60.328	20	GTTCGATCGATTGAGGGTGT	59.934	20	196	75	270	TCTTCTCTTCCCCAAATCCA	59.600	20	GTTCGATCGATTGAGGGTGT	59.934	20	189	82	270	GCGTCTTTCTTCTCTTCCCC	60.328	20	ATAGATGTAGCCGGAGCGAA	59.829	20	171	75	245
Unigene0002882	1	p2	(TC)6	12	4	15
Unigene0002885	1	p3	(GAA)5	15	123	137	CCATGGAGAAAGAAAAGGGA	59.097	20	CCCTAAGTGGTGATGAAGGC	59.550	20	171	39	209	TCCATGGAGAAAGAAAAGGG	59.097	20	CCCTAAGTGGTGATGAAGGC	59.550	20	172	38	209	CCATGGAGAAAGAAAAGGGAA	60.409	21	CCCTAAGTGGTGATGAAGGC	59.550	20	171	39	209
Unigene0002895	1	c	(AT)8ac(AT)14	46	5954	5999
Unigene0002900	1	p2	(AC)6	12	63	74	ATCAAAGTGAACCTCCCACG	59.966	20	CCCACATTTTTGCTCCTGTT	59.971	20	101	31	131	ATCAAAGTGAACCTCCCACG	59.966	20	TTTTCCCACATTTTTGCTCC	59.916	20	105	31	135	ATCAAAGTGAACCTCCCACG	59.966	20	TTTCCCACATTTTTGCTCCT	59.546	20	104	31	134
Unigene0002901	1	p4	(GAAA)5	20	646	665	TGCCCCATTTGTTCCTTTAG	59.931	20	CAACGGTAGTTTTCGTCATCC	59.485	21	169	553	721	TTTTTGTCCTGAAATTGCCC	59.916	20	CAACGGTAGTTTTCGTCATCC	59.485	21	184	538	721	CTGAAATTGCCCCATTTGTT	59.801	20	CAACGGTAGTTTTCGTCATCC	59.485	21	176	546	721
Unigene0002907	1	p6	(TTCGGG)4	24	386	409	CCTTGCCCAGGAACACTAAA	60.103	20	TTGGGTTTTGGAGGAGATTG	59.903	20	225	236	460	CAAACATGGCCCTACCAACT	59.853	20	TTGGGTTTTGGAGGAGATTG	59.903	20	275	186	460	CCTTGCCCAGGAACACTAAA	60.103	20	GGTTGGGTTTTGGAGGAGAT	60.169	20	227	236	462
Unigene0002907	2	p2	(CT)6	12	1069	1080	GGAGGTGGAAATTGGGAAAT	59.996	20	TTTGGTCGGCGAAATGTAAT	60.323	20	240	926	1165	GGAGGTGGAAATTGGGAAAT	59.996	20	ATTTGGTCGGCGAAATGTAA	60.323	20	241	926	1166	GGAGGTGGAAATTGGGAAAT	59.996	20	AATTTGGTCGGCGAAATGTA	60.323	20	242	926	1167
Unigene0002910	1	p2	(AT)16	32	1	32
Unigene0002912	1	p2	(AG)6	12	1752	1763	CCATGGCAGGAGAAATTGAT	59.894	20	TCTTCTGCTGCTGTTGCTGT	59.929	20	230	1586	1815	CCATGGCAGGAGAAATTGAT	59.894	20	CTCTTCTGCTGCTGTTGCTG	60.072	20	231	1586	1816	CCATGGCAGGAGAAATTGAT	59.894	20	CTGTTGCTGTTGCTGCTGAT	60.207	20	220	1586	1805
Unigene0002916	1	p2	(TA)16	32	19	50
Unigene0002923	1	p4	(GACA)4	16	406	421	ACCCCTAATTACATGTGCGG	59.708	20	AAGTTGCATTCAAAATGGGG	59.801	20	259	187	445	GAATTCGATTTCGTTGCACA	59.670	20	AAGTTGCATTCAAAATGGGG	59.801	20	278	168	445	ATTTCGTTGCACACCCCTAA	60.365	20	AAGTTGCATTCAAAATGGGG	59.801	20	271	175	445
Unigene0002930	1	p2	(CT)10	20	424	443	GCGACAACAACTTCACAGGA	59.880	20	CAGGGAAGCAATTCCAAGAG	59.807	20	188	337	524	CAACAACTTCACAGGACGGA	59.720	20	TAGACCACTCCCCTGAATCG	60.065	20	151	341	491	GCGACAACAACTTCACAGGA	59.880	20	TGGTCCTGCTAGACCACTCC	60.261	20	164	337	500
Unigene0002939	1	p2	(GA)6	12	844	855	TGTCTTGGGGGAAGTGTTGT	60.399	20	GTCTCTCCACCCTCCTCTCC	60.198	20	147	767	913	GTGTCTTGGGGGAAGTGTTG	60.399	20	GTCTCTCCACCCTCCTCTCC	60.198	20	148	766	913	TGTCTTGGGGGAAGTGTTGT	60.399	20	CTCCCTCTCCACTCTCCCTT	59.801	20	227	767	993
Unigene0002942	1	p2	(TA)7	14	1557	1570	AACTTGGGTGCCAATCAATC	59.797	20	TCCAAGGATGTCCCAAGAAG	60.042	20	193	1455	1647	AACTTGGGTGCCAATCAATC	59.797	20	CCAAGGATGTCCCAAGAAGA	60.042	20	192	1455	1646	AACTTGGGTGCCAATCAATC	59.797	20	GTCCAAGGATGTCCCAAGAA	59.903	20	194	1455	1648
Unigene0002944	1	p5	(TATAG)6	30	968	997	ACCAAGGCCCTCTCTTCAAT	60.074	20	CAGTAGAATCAAATCTACCATTTACCA	59.014	27	123	916	1038	ACCAAGGCCCTCTCTTCAAT	60.074	20	AGAATCAAATCTACCATTTACCAACT	57.820	26	119	916	1034	ACCAAGGCCCTCTCTTCAAT	60.074	20	TCAAATCTACCATTTACCAACTAAAAA	58.650	27	115	916	1030
Unigene0002947	1	p2	(TA)6	12	158	169	TTGGTGTTAATATTATTTTTGCAAGT	57.499	26	CCATCTTATGGTGGGCTGAC	60.340	20	214	6	219	TTGGTGTTAATATTATTTTTGCAAGT	57.499	26	CCACTCATTCGATGTGGGAT	60.747	20	273	6	278	TTGGTGTTAATATTATTTTTGCAAGT	57.499	26	TTCCATCTTATGGTGGGCTG	60.853	20	216	6	221
Unigene0002965	1	p3	(GAC)5	15	228	242	AGAAGGAAGCGCAAAATGAA	59.960	20	GTTGTCGGAGTTCTTGGGAG	59.697	20	118	176	293	ATTTCAGGCTTCAGGCTTCA	59.955	20	GTTGTCGGAGTTCTTGGGAG	59.697	20	206	88	293	AGAAGGAAGCGCAAAATGAA	59.960	20	AGCTTTTGACCAATGCGAAG	60.386	20	100	176	275
Unigene0002986	1	p4	(AGAA)4	16	1319	1334	TTCTCAAGGGTTGGTGGAAC	59.943	20	TGTGAAGTCGTATGGGCAAG	59.716	20	279	1241	1519	GTGGAACCGATGACCTGAAT	59.786	20	TGTGAAGTCGTATGGGCAAG	59.716	20	266	1254	1519	TTCTCAAGGGTTGGTGGAAC	59.943	20	GTGAAGTCGTATGGGCAAGG	60.517	20	278	1241	1518
Unigene0002987	1	p3	(CAG)7	21	1482	1502	TCGAGCTCATTTGCATCAAC	59.955	20	TTCTGTCTTGCGGACATCAG	59.984	20	186	1378	1563	TTTGTTCATGCCGGTAATCA	59.930	20	TTCTGTCTTGCGGACATCAG	59.984	20	158	1406	1563	TCGAGCTCATTTGCATCAAC	59.955	20	TTGGTGGTACTGTGGGTCAA	59.848	20	160	1378	1537
Unigene0002990	1	p2	(AT)11	22	2339	2360	CCACGGAATGCAGAAAGATT	60.074	20	GCTTCATCACCTGGCTTTTC	59.820	20	245	2278	2522	ATTGTGAGCACACTTGGCTG	59.905	20	GCTTCATCACCTGGCTTTTC	59.820	20	269	2254	2522	AGCATTGTGAGCACACTTGG	59.905	20	GCTTCATCACCTGGCTTTTC	59.820	20	272	2251	2522
Unigene0002997	1	p2	(AT)7	14	9	22
Unigene0002997	2	p6	(CGAAGG)4	24	212	235	TTTCTCGTGAGTGCCTTGTG	60.025	20	TGATCTTGGACAATTGCTGG	59.648	20	256	171	426	GAGTGCCTTGTGGAAGTGGT	60.159	20	TGATCTTGGACAATTGCTGG	59.648	20	248	179	426	TGGAAGTGGTTCACAACTGG	59.565	20	CCAACCAACATTTCCCAAAG	60.198	20	268	189	456
Unigene0003001	1	p2	(CT)8	16	30	45
Unigene0003008	1	p3	(TGA)5	15	485	499	CGACGGACTGTAATTCCCAT	59.813	20	GAAAGGGTCGAGAGTGATCG	59.803	20	121	444	564	CTTCACTGCCTGGAATGCTT	60.397	20	GATGAATCGATGAAGCGGAT	60.005	20	276	267	542	CGACGGACTGTAATTCCCAT	59.813	20	ACCGAGAAAGGGTCGAGAGT	60.252	20	126	444	569
Unigene0003010	1	p3	(TTA)7	21	1300	1320	TGTTGTGATTAGAGCAGCCG	60.011	20	TTGAAGCTGCGATTGTTTTG	59.992	20	271	1153	1423	TGTTGTGATTAGAGCAGCCG	60.011	20	TTTTGAGCACTTGGTTGCTG	60.027	20	209	1153	1361	TGTTGTGATTAGAGCAGCCG	60.011	20	AGGAACAGAAACGGGGAAGT	59.972	20	235	1153	1387
Unigene0003013	1	p3	(TCC)5	15	200	214	TTGTGTTAGTTGGGCAGGTG	59.609	20	ACACCATGCATCAAACTGGA	59.967	20	276	131	406	TTGTGTTAGTTGGGCAGGTG	59.609	20	TTGATTGATCAACCCCGATT	60.133	20	256	131	386	CAGATCATCATCACCGTCGT	59.505	20	ACACCATGCATCAAACTGGA	59.967	20	242	165	406
Unigene0003015	1	p3	(TCT)5	15	632	646	TCCTGGATGGTCTTCTGGTC	60.048	20	TCGCTCTCCATCATGTCTGA	60.520	20	113	564	676	GATGATGCCGTCCTTGTTCT	60.081	20	TCGCTCTCCATCATGTCTGA	60.520	20	162	515	676	AAGACGGTGAAGTTGATCGG	60.111	20	TCGCTCTCCATCATGTCTGA	60.520	20	272	405	676
Unigene0003016	1	p2	(TA)10	20	224	243	CGAGCAACATCTTCTGTCCA	59.984	20	GAATGGGCCTAAATGCACTC	59.533	20	231	128	358	GTCCAGCTAGATGGCCAAAA	60.214	20	GAATGGGCCTAAATGCACTC	59.533	20	204	155	358	TTGAACGGTATCGAGCAACA	60.257	20	GAATGGGCCTAAATGCACTC	59.533	20	242	117	358
Unigene0003022	1	p4	(AAGA)4	16	1411	1426
Unigene0003026	1	p3	(CGC)5	15	962	976	GAGACTTCGTCGTCTTTGGC	59.997	20	AAGCCAGCTGCCAAATCTAA	59.982	20	265	873	1137	GAGACTTCGTCGTCTTTGGC	59.997	20	GAGTGAAAAGAAACCGGCTG	59.853	20	167	873	1039	GAGACTTCGTCGTCTTTGGC	59.997	20	TTGCGAAGACATCAACAAGG	59.840	20	141	873	1013
Unigene0003029	1	p2	(AG)9	18	905	922
Unigene0003042	1	p4	(TAAA)4	16	3695	3710	ATCCCAGCCAGACCTTTTTC	60.443	20	AAGCGCTCTGGATCTTCTGA	60.240	20	242	3636	3877	GATCCCAGCCAGACCTTTTT	60.443	20	AAGCGCTCTGGATCTTCTGA	60.240	20	243	3635	3877	CCCAGTGTTGGGCTCATAGT	59.989	20	TGCTGGTATGATTGGCTTGT	59.152	20	228	3538	3765
Unigene0003046	1	p3	(TTC)12	36	471	506	TTTCAATCTCCCCGTGATTC	59.871	20	CATCTTCCCTACGCAGAAGC	59.978	20	275	445	719	GCCTCCTTTGGTAGTTTCCC	59.940	20	TCTCTGCAACGACGAGAATG	60.136	20	225	318	542	GCCTCCTTTGGTAGTTTCCC	59.940	20	CAATCTCTGCAACGACGAGA	60.136	20	228	318	545
Unigene0003046	2	p2	(AG)9	18	665	682	TTTCAATCTCCCCGTGATTC	59.871	20	CATCTTCCCTACGCAGAAGC	59.978	20	275	445	719	TCTCGTCGTTGCAGAGATTG	60.136	20	ATCTTCCCTACGCAGAAGCA	59.978	20	193	526	718	TCTCGTCGTTGCAGAGATTG	60.136	20	CATCTTCCCTACGCAGAAGC	59.978	20	194	526	719
Unigene0003049	1	p2	(TC)7	14	3450	3463	CGGGTTCCCTTCCTTTTTAC	59.808	20	GGGGAAAAACTTGAAGGAGG	59.912	20	242	3309	3550	TACGGGTTCCCTTCCTTTTT	59.808	20	GGGGAAAAACTTGAAGGAGG	59.912	20	244	3307	3550	ACGGGTTCCCTTCCTTTTTA	59.808	20	GGGGAAAAACTTGAAGGAGG	59.912	20	243	3308	3550
Unigene0003062	1	p4	(TTTC)5	20	144	163	GGCCGCAGTGTAGATTTCAT	60.103	20	GCCGTGTGAAGCAACTTGTA	59.911	20	233	113	345	ACCAGAAACCAATTTGCGAG	60.110	20	GGCTACTGTGACCCCTGAAA	60.111	20	252	43	294	GGCCGCAGTGTAGATTTCAT	60.103	20	CTGCACTTCTTTCAACTGCG	59.781	20	252	113	364
Unigene0003064	1	p2	(TA)10	20	66	85	CATGGATGACCAAAATTTATTCC	59.454	23	ATTCCAGTGTCTGGTCCGAG	60.112	20	215	2	216	CATGGATGACCAAAATTTATTCC	59.454	23	AGCTCATGGACATGCTTCCT	59.834	20	244	2	245	CATGGATGACCAAAATTTATTCC	59.454	23	CATGCTTCCTAAGGCCGATA	60.188	20	234	2	235
Unigene0003073	1	p3	(AGT)9	27	14	40
Unigene0003077	1	p2	(AT)7	14	328	341	TCCTCATCGTTTGGGCTATC	60.036	20	TTTTCTCCACCCCTCCTTTT	59.912	20	178	227	404	TTGGGCTATCTTTCCCTGTG	60.066	20	TTTTCTCCACCCCTCCTTTT	59.912	20	168	237	404	ATCACTCCTCATCGTTTGGG	59.927	20	TTTTCTCCACCCCTCCTTTT	59.912	20	183	222	404
Unigene0003077	2	p3	(GCT)5	15	1836	1850	CATTAAACCCTTAGCCGCTG	59.736	20	GGGCAAATTCCTAGTCATGG	59.387	20	134	1810	1943	CGCATCAGGGTAAGTCCTTC	59.694	20	GGGCAAATTCCTAGTCATGG	59.387	20	254	1690	1943	CATTAAACCCTTAGCCGCTG	59.736	20	TCCGTCAAACGCAATAAAAA	59.189	20	168	1810	1977
Unigene0003079	1	c	(TAC)5ataagtaagaaaaatcagacagccaaaatcttgagaaagccctcaaaagtgacccctccatttggatttggattaggatcatcaga(AGC)5	116	228	343	ATTATAAAGGCAGGCGAGCA	59.838	20	GACCTATCTCACCTGGGCTG	59.679	20	239	168	406	TATAAAGGCAGGCGAGCAAC	60.364	20	GACCTATCTCACCTGGGCTG	59.679	20	237	170	406	CCAAATTATAAAGGCAGGCG	59.581	20	GACCTATCTCACCTGGGCTG	59.679	20	243	164	406
Unigene0003091	1	p5	(AAAAT)4	20	1021	1040
Unigene0003093	1	p2	(TC)8	16	270	285	TTTCTGAATTCACGCACTCCT	59.867	21	ATTTTCACTGCCTCGGACAT	59.556	20	250	239	488	TTTCTGAATTCACGCACTCC	58.850	20	ATTTTCACTGCCTCGGACAT	59.556	20	250	239	488	TTTTCTGAATTCACGCACTCC	60.242	21	ATTTTCACTGCCTCGGACAT	59.556	20	251	238	488
Unigene0003107	1	p2	(TA)6	12	1216	1227	ATGTGAAGACCAGGGCAGAG	60.261	20	GGACAAGCTTGCTTACACCTC	58.997	21	112	1155	1266	ATGTGAAGACCAGGGCAGAG	60.261	20	AGGACAAGCTTGCTTACACCTC	59.950	22	113	1155	1267	TACATTTGGCGCTACACCAC	59.614	20	GGACAAGCTTGCTTACACCTC	58.997	21	179	1088	1266
Unigene0003123	1	p5	(TTTTA)4	20	348	367	GGTCTTGCCCCCTTTGTAAT	60.187	20	CCATTTTCCATTTTGGGTTG	60.024	20	244	226	469	TGCAGTGAGTGAGGTCTTGC	60.187	20	CCATTTTCCATTTTGGGTTG	60.024	20	256	214	469	GGTCTTGCCCCCTTTGTAAT	60.187	20	TGACCCATTTTCCATTTTGG	60.535	20	248	226	473
Unigene0003130	1	p4	(TAGA)5	20	2547	2566	GGCCAGAGCACTGAGAAAAC	59.997	20	GCGGTTCAGTTCATCAGTCA	59.837	20	219	2486	2704	GGCCAGAGCACTGAGAAAAC	59.997	20	CAGAAAGCGACCCTAATCCA	60.206	20	170	2486	2655	GGCGTCATAGTTGACGGAAT	59.962	20	CAGAAAGCGACCCTAATCCA	60.206	20	206	2450	2655
Unigene0003133	1	p2	(TA)8	16	274	289	ATCAAAACACATTCCGGCTC	59.939	20	TGCTTCCGAATCCAGTTTCT	59.813	20	255	205	459	AACACATTCCGGCTCTATGC	60.103	20	TGCTTCCGAATCCAGTTTCT	59.813	20	250	210	459	ATCAAAACACATTCCGGCTC	59.939	20	ACTGAAGAATATGGCGCAGG	60.235	20	187	205	391
Unigene0003133	2	p2	(TA)6	12	2933	2944	AGCATGGAAATTGCCGTTAG	60.096	20	CGGAGATGTTGCGAATTTTT	60.074	20	277	2896	3172	AGCATGGAAATTGCCGTTAG	60.096	20	ATCGGAGATGTTGCGAATTT	59.533	20	279	2896	3174	AGCATGGAAATTGCCGTTAG	60.096	20	TCGGAGATGTTGCGAATTTT	60.585	20	278	2896	3173
Unigene0003143	1	p3	(ATC)8	24	136	159	ACCCAATCTCCTCCAATTCC	60.133	20	GAGCAGACGGAGGACAGTTC	59.993	20	157	84	240	TCAAGATGTACCCCAAACCC	59.647	20	GAGCAGACGGAGGACAGTTC	59.993	20	173	68	240	TGTACCCCAAACCCAATCTC	59.647	20	GAGCAGACGGAGGACAGTTC	59.993	20	167	74	240
Unigene0003143	2	p3	(CCG)5	15	358	372	GAACTGTCCTCCGTCTGCTC	59.993	20	GGAAATTGTGGTATGTCGGC	60.199	20	231	221	451	GAACTGTCCTCCGTCTGCTC	59.993	20	CGAGGGAGTTGAGGAAATTG	59.665	20	243	221	463	CATCTACCTCGATCTTCGCC	59.797	20	GGAAATTGTGGTATGTCGGC	60.199	20	158	294	451
Unigene0003146	1	p4	(TAAA)4	16	921	936	GCCAGAAGTTGCCTCAACA	59.976	19	TTGACAGCCAAAGAGCTGAA	59.716	20	274	736	1009	CTGCCAGAAGTTGCCTCAA	60.120	19	TTGACAGCCAAAGAGCTGAA	59.716	20	276	734	1009	AACCTGCCAGAAGTTGCCT	59.859	19	TTGACAGCCAAAGAGCTGAA	59.716	20	279	731	1009
Unigene0003149	1	p4	(TGAT)5	20	387	406	CGGGGATAGATTCAGCTTCA	60.170	20	TACAAGTTGCCGCCTTTCTT	59.883	20	126	323	448	CGGGGATAGATTCAGCTTCA	60.170	20	TTACAAGTTGCCGCCTTTCT	59.883	20	127	323	449	CGGGGATAGATTCAGCTTCA	60.170	20	AGTTGCCGCCTTTCTTTCTT	60.373	20	122	323	444
Unigene0003152	1	p3	(GTT)5	15	87	101	TTAGATGGGCATTCTGGTCC	59.894	20	ACTTCCTGCCTTGTGCACTT	59.914	20	266	6	271	TTAGATGGGCATTCTGGTCC	59.894	20	CTTCCTGCCTTGTGCACTTT	60.431	20	265	6	270	GGGCATTCTGGTCCAGTTAC	59.410	20	ACTTCCTGCCTTGTGCACTT	59.914	20	260	12	271
Unigene0003156	1	p3	(GAC)5	15	1949	1963	TGCGTGGTTCCAGAGTGTAG	59.897	20	CATGAAATTGTTCTTTCACTCTTC	57.131	24	241	1750	1990	TGCGTGGTTCCAGAGTGTAG	59.897	20	ACATGAAATTGTTCTTTCACTCTTC	57.963	25	242	1750	1991	GGAGATGAGCTCCATGGCTA	60.326	20	CATGAAATTGTTCTTTCACTCTTC	57.131	24	121	1870	1990
Unigene0003162	1	p4	(TTTG)5	20	111	130	TGCTTGCTCAAGAATGAAGAA	58.785	21	CTGTCGCCTACACTTGCATC	59.470	20	214	7	220	TGCTTGCTCAAGAATGAAGAA	58.785	21	TGTCGCCTACACTTGCATCT	59.470	20	213	7	219	TGCTTGCTCAAGAATGAAGAA	58.785	21	TCTGTCGCCTACACTTGCAT	59.470	20	215	7	221
Unigene0003170	1	p2	(TC)8	16	5825	5840	AAATTGAAAATGAGCAGGCG	60.209	20	GGTGGTCCAGCAATGAAGTT	59.973	20	263	5693	5955	GTGACCTTGTGATCGGGAAT	59.786	20	GGTGGTCCAGCAATGAAGTT	59.973	20	157	5799	5955	ATTGAAAATGAGCAGGCGAC	60.221	20	GGTGGTCCAGCAATGAAGTT	59.973	20	261	5695	5955
Unigene0003179	1	p5	(TTTCT)5	25	16	40
Unigene0003179	2	p3	(TTA)5	15	975	989	TGTGTGGTGGGGTTCTTTTT	60.246	20	TCACTCCATTTTTCACCAACC	59.822	21	266	766	1031	TGTGGTGGGGTTCTTTTTGT	60.246	20	TCACTCCATTTTTCACCAACC	59.822	21	264	768	1031	GTGTGGTGGGGTTCTTTTTG	60.246	20	TCACTCCATTTTTCACCAACC	59.822	21	265	767	1031
Unigene0003180	1	p3	(CAT)5	15	5846	5860	ACTGGTCTCTTTCTGGGGGT	59.968	20	TGATCTCACCCCTCAGCTTC	60.349	20	205	5715	5919	ACTGGTCTCTTTCTGGGGGT	59.968	20	GATCTCACCCCTCAGCTTCA	60.349	20	204	5715	5918	CCCTTCACTGCTTCCAAGTC	59.844	20	GATCTCACCCCTCAGCTTCA	60.349	20	230	5689	5918
Unigene0003186	1	p3	(TAT)5	15	294	308	CCGCGAAAATATGCAAAGAT	60.061	20	AGTGGAATTGTATGCTCGCC	60.103	20	218	218	435	CCGCGAAAATATGCAAAGAT	60.061	20	GTGGAATTGTATGCTCGCCT	60.103	20	217	218	434	CCGCGAAAATATGCAAAGAT	60.061	20	GCAGAAACGGTGAGTGGAAT	60.119	20	230	218	447
Unigene0003188	1	p6	(CAAATC)4	24	3	26
Unigene0003199	1	p6	(GTCTTG)4	24	772	795	AGAAAGAGGGGAATCAGGGA	60.008	20	CTCCTCCCCTCAATTCATCA	60.003	20	277	711	987	TTACCTGCTGCAGAGTGGTG	60.049	20	CTCCTCCCCTCAATTCATCA	60.003	20	254	734	987	AGAAAGAGGGGAATCAGGGA	60.008	20	TCCCACCTCAATCGAAACTC	60.050	20	255	711	965
Unigene0003203	1	p2	(TA)7	14	3899	3912	CACATGCTGTATCACTATGAGCTT	58.501	24	CGGTACCAAGTAACCTGTTGAA	59.061	22	215	3859	4073	CACATGCTGTATCACTATGAGCTT	58.501	24	AACATGTTGAACGGTACCAAA	57.920	21	248	3859	4106	CACATGCTGTATCACTATGAGCTT	58.501	24	CCAAACAACATGTCTACAAAGCA	60.082	23	188	3859	4046
Unigene0003212	1	p3	(TTA)7	21	286	306	TCCTTCCACGTTCTTCCATT	59.526	20	AAGTGGGGCCTAAAACAGGT	59.864	20	280	214	493	AACCCTTGCTCTCACTCACC	59.305	20	TGCAACCAAAATCAAGTCCA	60.088	20	264	250	513	AACCCTTGCTCTCACTCACC	59.305	20	AAGTGGGGCCTAAAACAGGT	59.864	20	244	250	493
Unigene0003216	1	p4	(TATG)5	20	673	692	GCAGCTAAAGCCGAAGAGAA	59.867	20	CGTACTAAGTAGAAAATCAAACTGCAT	58.597	27	241	499	739	GCTGAGTGAAGAATGGGAGG	59.803	20	CGTACTAAGTAGAAAATCAAACTGCAT	58.597	27	220	520	739	GCCGAAGAGAAAGCTGAGTG	60.277	20	CGTACTAAGTAGAAAATCAAACTGCAT	58.597	27	232	508	739
Unigene0003226	1	p2	(AT)6	12	148	159	CATCAAGCATGCCAGAAAAA	59.809	20	AGAACCCAAACACTTGCACC	60.012	20	222	90	311	CATCAAGCATGCCAGAAAAA	59.809	20	TATGCCAATCATAGCGTGGA	60.058	20	244	90	333	CATCAAGCATGCCAGAAAAA	59.809	20	TGCATGTAAGGAAACGGACA	60.111	20	143	90	232
Unigene0003226	2	p2	(GA)8	16	940	955	AACGGAAAGACAGTAGCGGA	59.875	20	TCTGTTTTGTACAGCCCACCT	59.648	21	118	870	987	AACGGAAAGACAGTAGCGGA	59.875	20	CTCTGTTTTGTACAGCCCACC	59.648	21	119	870	988	AACGGAAAGACAGTAGCGGA	59.875	20	TGTTTTGTACAGCCCACCTCT	59.648	21	116	870	985
Unigene0003228	1	p3	(ATG)8	24	525	548	TACCGCTCTAGCTCCGACTC	59.740	20	GTCGTTTCCTTCTTCCCCTC	60.052	20	212	391	602	TACCGCTCTAGCTCCGACTC	59.740	20	ACGAAAACCAAACTCCCCTT	59.842	20	235	391	625	TACCGCTCTAGCTCCGACTC	59.740	20	AAAACCAAACTCCCCTTCGT	59.842	20	232	391	622
Unigene0003228	2	p3	(GAA)5	15	2987	3001	TGCTGGGAAATTCAAGAAGC	60.331	20	CCTCCGTTCGGAGAAAGATA	59.264	20	259	2805	3063	TGCTGGGAAATTCAAGAAGC	60.331	20	TCCTCCGTTCGGAGAAAGAT	61.095	20	260	2805	3064	CGTAACGTGGGAGGCAGTAG	60.700	20	CCTCCGTTCGGAGAAAGATA	59.264	20	136	2928	3063
Unigene0003238	1	p2	(AT)10	20	223	242	ACACAGGCAAGAATGCACAC	59.758	20	CCATAATCGTGTTCGCTGTG	60.134	20	123	191	313	ACACAGGCAAGAATGCACAC	59.758	20	GAAAATATCAGGGCGATGGA	59.862	20	218	191	408	CAGGCAAGAATGCACACATC	60.272	20	GAAAATATCAGGGCGATGGA	59.862	20	215	194	408
Unigene0003239	1	p4	(TTTA)4	16	649	664	TTCCTTGATTCGTGCTTTCT	57.546	20	CTTGGCTCGGTTCAGCTCTA	60.668	20	254	505	758	TTCCTTGATTCGTGCTTTCTAA	59.010	22	TTCTGCAAAAGCAAGCAAAA	59.742	20	197	505	701	TCCTTGATTCGTGCTTTCTAA	57.649	21	TTCTGCAAAAGCAAGCAAAA	59.742	20	196	506	701
Unigene0003239	2	p2	(TG)8	16	1316	1331	CCAAGAAGTGCAAAGTGCAA	60.027	20	CTGGATGTTTTTCTCCCCAA	59.903	20	247	1112	1358	TGCAAACCTGCAATACCTCA	60.257	20	CTGGATGTTTTTCTCCCCAA	59.903	20	232	1127	1358	CCAAGAAGTGCAAAGTGCAA	60.027	20	TCTGGATGTTTTTCTCCCCA	60.430	20	248	1112	1359
Unigene0003240	1	p2	(TA)10	20	1	20
Unigene0003252	1	p2	(AC)7	14	406	419	AGTTACTGCAATGGCACACG	59.788	20	TCACATGGGGAAATTCCATT	59.991	20	166	374	539	AGTTACTGCAATGGCACACG	59.788	20	TTCTCGTCACATGGGGAAAT	60.317	20	172	374	545	GTTACTGCAATGGCACACGA	60.731	20	TCACATGGGGAAATTCCATT	59.991	20	165	375	539
Unigene0003253	1	p2	(GA)12	24	826	849	TCCAAAACAGGATGCACAAA	60.088	20	AGGGCTCTGGTCCAAATGTT	60.883	20	206	704	909	AAACGGTCAAAGCCATGAAG	60.110	20	AGGGCTCTGGTCCAAATGTT	60.883	20	232	678	909	CGACACCTGAGCTATGAGCA	60.160	20	AGGGCTCTGGTCCAAATGTT	60.883	20	184	726	909
Unigene0003267	1	p2	(TA)6	12	1075	1086	CCGGAAATTAGGAGGAGGAG	60.025	20	CACCGCCTAAGCCTATTCAT	59.205	20	137	1021	1157	ACCGGAAATTAGGAGGAGGA	59.897	20	CACCGCCTAAGCCTATTCAT	59.205	20	138	1020	1157	GGAGAGATTGATTGAAGGCG	59.773	20	CACCGCCTAAGCCTATTCAT	59.205	20	121	1037	1157
Unigene0003268	1	p2	(CT)7	14	101	114	AAAAGGGCTCTGTCGATCCT	60.212	20	GGGTTTCGTTTTTGCTTCAA	60.089	20	161	66	226	CTCTGTCGATCCTGCTCCAT	60.372	20	GGGTTTCGTTTTTGCTTCAA	60.089	20	154	73	226	AAAAGGGCTCTGTCGATCCT	60.212	20	TGGAGAAGAAGGCAGAGTGG	60.523	20	240	66	305
Unigene0003273	1	p3	(TGC)5	15	859	873	TGCTGGTACGCTAACTGGTG	59.928	20	CAGCAGCAAGTGCAACTGA	59.903	19	275	624	898	CCCTGGCTGCTGGTAAGTAG	59.891	20	CAGCAGCAAGTGCAACTGA	59.903	19	108	791	898	TACTTGCAGATGCCCAACAG	59.864	20	CAGCAGCAAGTGCAACTGA	59.903	19	171	728	898
Unigene0003275	1	p3	(GGA)5	15	135	149	CTGGTGAGTGAGGAATCCGT	60.112	20	TCGTGAAGTTGGGGATTTTC	59.910	20	149	36	184	CTGGTGAGTGAGGAATCCGT	60.112	20	AAATCAACGCTGCCTCTTGT	59.882	20	169	36	204	CTGGTGAGTGAGGAATCCGT	60.112	20	AATCAACGCTGCCTCTTGTT	59.882	20	168	36	203
Unigene0003279	1	p3	(TGC)6	18	555	572	TTGATTGCTGCGACTGTTTC	59.995	20	GCAACGATTGAAGCTTGTGA	59.995	20	188	516	703	TTGATTGCTGCGACTGTTTC	59.995	20	TCACTGCAGATGCCTCAAAG	60.136	20	159	516	674	TTGATTGCTGCGACTGTTTC	59.995	20	CTCACTGCAGATGCCTCAAA	60.136	20	160	516	675
Unigene0003290	1	p3	(GTG)5	15	389	403	CTCAGACTTTTGGGCCTCTG	59.982	20	CCCTGCAGCTAAATCCAAAA	60.202	20	139	309	447	TGACATGAGATGGCGATGAT	60.039	20	CCCTGCAGCTAAATCCAAAA	60.202	20	242	206	447	TAGTTTTGATGACGGGGAGG	59.926	20	CCCTGCAGCTAAATCCAAAA	60.202	20	175	273	447
Unigene0003295	1	c	(AT)9tt(TA)6	32	30	61	TTCTTCTCCTTCTCCTTCTTCTG	58.412	23	GAGATAGTTGGTCCACCGGA	59.927	20	251	4	254	CTTCTTCTCCTTCTCCTTCTTCTG	59.331	24	GAGATAGTTGGTCCACCGGA	59.927	20	252	3	254	TTCTTCTCCTTCTCCTTCTTCTG	58.412	23	CAACTTCTTGTCCTCCTCGG	59.837	20	143	4	146
Unigene0003297	1	p2	(AT)11	22	145	166	CCACTCCCACCTTATTGGAA	59.784	20	AACCGAGATGTGGATTTTGC	59.939	20	197	46	242	CACCACTCCCACCTTATTGG	60.224	20	AACCGAGATGTGGATTTTGC	59.939	20	199	44	242	CCACTCCCACCTTATTGGAA	59.784	20	TCGTTCTCTGGGAATGGAAG	60.187	20	250	46	295
Unigene0003297	2	p3	(GTG)5	15	940	954	CTTCTTCGTCTTCTCCACGG	59.982	20	CTCCCAGTGTGGAACTCACC	60.563	20	100	917	1016	CTTCTTCGTCTTCTCCACGG	59.982	20	TCTTCGTCAGACTCCCAGTG	58.964	20	111	917	1027	CTTCTTCGTCTTCTCCACGG	59.982	20	TCTTCGTCAGACTCCCAGTGT	59.892	21	111	917	1027
Unigene0003306	1	c	(GT)12(AG)12	48	4245	4292	TCAGAGGTATGCTGGCTGTG	60.008	20	TCAGGCCATCCTCATCTTTC	60.158	20	260	4106	4365	TCAGAGGTATGCTGGCTGTG	60.008	20	TCTCAACCATTTCTTCCGCT	59.813	20	213	4106	4318	TCAGAGGTATGCTGGCTGTG	60.008	20	CTCTCAACCATTTCTTCCGC	59.813	20	214	4106	4319
Unigene0003313	1	p4	(ATAA)4	16	2083	2098	TTGAAATGCAATATGTGGTGG	59.291	21	TCTCCTCCGGAAGTATGGTG	60.065	20	262	1974	2235	TTGAAATGCAATATGTGGTGG	59.291	21	ATGGTGGCCAGAAGATCAAG	60.073	20	248	1974	2221	TTGAAATGCAATATGTGGTGG	59.291	21	CCAGAAGATCAAGCCTCCAA	60.331	20	241	1974	2214
Unigene0003333	1	p2	(AC)6	12	14	25
Unigene0003339	1	p3	(CCT)7	21	799	819	CTCTACACCCCACCGACACT	60.026	20	GGATTGTGCATAGGAGGCAT	59.923	20	160	733	892	CTCTACACCCCACCGACACT	60.026	20	CGGTTTCTTTGCTCTGGTTC	59.853	20	117	733	849	TCTTCCTCTCCATGGGTCAC	60.048	20	CGGTTTCTTTGCTCTGGTTC	59.853	20	247	603	849
Unigene0003339	2	c	(TACA)5tacgttcttaca(TAT)12	68	2352	2419	TGTACGCTGAGCTCTTGGTG	60.199	20	GCGATCAATGGACAACACAC	59.975	20	182	2284	2465	TACGCTGAGCTCTTGGTGAA	59.740	20	GCGATCAATGGACAACACAC	59.975	20	180	2286	2465	TACCAACAGCGTAAGGGAGC	60.270	20	GCGATCAATGGACAACACAC	59.975	20	156	2310	2465
Unigene0003355	1	p3	(AAT)5	15	1681	1695	AAAAATGGCGATGTAGTGCC	59.967	20	AAATTTGACAGGCGATCCAC	59.939	20	269	1588	1856	TGGACAAAAATGGCGATGTA	59.930	20	AAATTTGACAGGCGATCCAC	59.939	20	274	1583	1856	AAAAATGGCGATGTAGTGCC	59.967	20	AGGCGATCCACGTTTCTCTA	59.836	20	260	1588	1847
Unigene0003359	1	p3	(ATC)6	18	1	18
Unigene0003363	1	p6	(CCAAAA)4	24	173	196	GCAGTCGGCAATATTGGTTT	59.967	20	GCTTGGGTCTCTGTTGCTTC	59.997	20	248	58	305	CGGCAATATTGGTTTTTGCT	59.964	20	GCTTGGGTCTCTGTTGCTTC	59.997	20	243	63	305	GCAGTCGGCAATATTGGTTT	59.967	20	GAAGCAAGCTTGGGTCTCTG	60.134	20	255	58	312
Unigene0003364	1	p2	(TA)14	28	1590	1617
Unigene0003371	1	c	(GA)13cccacagaatatgttttaaat(TAA)10	77	301	377	AGTAAAGCGTGATGTGGCAA	59.347	20	CCAAATTCCGCTGCATAAGT	60.096	20	242	159	400	AAGTAAAGCGTGATGTGGCA	59.347	20	CCAAATTCCGCTGCATAAGT	60.096	20	243	158	400	AGGAACTGCTACGCGTGAAA	60.964	20	CCAAATTCCGCTGCATAAGT	60.096	20	276	125	400
Unigene0003376	1	p3	(CCG)6	18	91	108	CCTCTTCATTTTCCCCTTCC	59.875	20	GCGGTATAGACTCTCGCTGG	60.000	20	139	52	190	CCTCTTCATTTTCCCCTTCC	59.875	20	TTCGCTAATGGAGGAGCTGT	59.978	20	217	52	268	CCTCTTCATTTTCCCCTTCC	59.875	20	GCTGACTTCGCTAATGGAGG	59.978	20	223	52	274
Unigene0003377	1	p3	(ATT)6	18	608	625
Unigene0003380	1	p3	(AAT)10	30	1224	1253
Unigene0003396	1	p3	(TCC)5	15	315	329	CTCCCAACCCTTCCCTAGTC	59.928	20	GATGGTGGAGGGGATATGTG	60.011	20	235	165	399	GCCGGAAAACAGCTAGTACG	59.904	20	GATGGTGGAGGGGATATGTG	60.011	20	207	193	399	CTCCCAACCCTTCCCTAGTC	59.928	20	CACGGTCAAATTGATTGCAG	60.111	20	192	165	356
Unigene0003397	1	p2	(AT)15	30	1	30
Unigene0003398	1	p3	(TCC)7	21	33	53	CCATTCTAATTTCCCTTCCCA	60.130	21	ATCAAAGTTGCACCCTGTCC	59.973	20	227	8	234	CCATTCTAATTTCCCTTCCCA	60.130	21	CCAGACAGTGTAGGGGCAGT	60.174	20	110	8	117	CCATTCTAATTTCCCTTCCCA	60.130	21	AGTGTAGGGGCAGTTGTTGC	60.179	20	104	8	111
Unigene0003402	1	p2	(CA)21	42	348	389	GGGAGTGTATTAGCACCGGA	59.955	20	AACTTTAGCGCTTCTGCTGG	59.791	20	240	231	470	GGGAGTGTATTAGCACCGGA	59.955	20	TGCTGGAAGGATCATCAGTG	59.787	20	226	231	456	GCTCCAGGATGAGGTGTGTT	60.120	20	AACTTTAGCGCTTCTGCTGG	59.791	20	205	266	470
Unigene0003406	1	p2	(AC)7	14	189	202	AAAGGAAAACGCCAAACAAT	58.605	20	GGGGAAAGGATGAGGTGAAT	60.133	20	274	47	320	AAAGGAAAACGCCAAACAAT	58.605	20	TCTCGTTAAAGTCGTTCGGG	60.241	20	238	47	284	AAAGGAAAACGCCAAACAAT	58.605	20	CTCGTTAAAGTCGTTCGGGA	60.241	20	237	47	283
Unigene0003408	1	p2	(CA)6	12	153	164	CCAAGTCCCAAGTCTCATCC	59.505	20	CAGGCCTCCAATGTCCTCTA	60.210	20	278	7	284	CCCAAGTCCCAAGTCTCATC	59.505	20	CAGGCCTCCAATGTCCTCTA	60.210	20	279	6	284	TCCCAAGTCCCAAGTCTCAT	59.505	20	CAGGCCTCCAATGTCCTCTA	60.210	20	280	5	284
Unigene0003419	1	p6	(TGCCTC)4	24	205	228	TCAAGTGCAGCAAACGGTAG	60.050	20	CCCTTGCTGACGTCTGGTAT	60.134	20	250	16	265	AGCCCAATGAATCTGCAGTC	60.226	20	CCCTTGCTGACGTCTGGTAT	60.134	20	157	109	265	AGCCCAATGAATCTGCAGTC	60.226	20	TGATTGCCACATTCTGCTTC	59.805	20	178	109	286
Unigene0003429	1	p2	(TA)9	18	128	145	TGTCCAAATGGATGACCAAG	59.343	20	ATCCAACGGTGAAGATTTGG	59.790	20	149	58	206	TTGTCCAAATGGATGACCAA	59.750	20	TATGCAAGGGCTTACTCGTG	58.942	20	225	57	281	TTTGTCCAAATGGATGACCA	59.750	20	TATGCAAGGGCTTACTCGTG	58.942	20	226	56	281
Unigene0003432	1	p2	(TA)7	14	328	341	TCCGCTATCAACTATCCGCT	59.829	20	TCCTATTTCCTATCTAAGGATTTTTCC	59.693	27	137	255	391	TCCGCTATCAACTATCCGCT	59.829	20	CCTATTTCCTATCTAAGGATTTTTCC	58.290	26	136	255	390	TCCGCTATCAACTATCCGCT	59.829	20	TTTCCTATCTAAGGATTTTTCCTACA	58.052	26	132	255	386
Unigene0003433	1	p2	(TA)8	16	1	16
Unigene0003433	2	p2	(TA)9	18	127	144	GTCCGTTGGATGAGCCTAGA	60.218	20	CATGGTTGCCACATCAGGTA	60.390	20	200	69	268	GTCCGTTGGATGAGCCTAGA	60.218	20	AGACATGGTTGCCACATCAG	59.551	20	203	69	271	TCCGTTGGATGAGCCTAGAT	59.653	20	CATGGTTGCCACATCAGGTA	60.390	20	199	70	268
Unigene0003434	1	c	(TA)8(GA)7	30	112	141	TCTAGGCTCATCCAACGGAC	60.218	20	TGGCCCCACCTATTTAATGA	60.146	20	265	39	303	TCTAGGCTCATCCAACGGAC	60.218	20	TGCACAATTGCTTCTATGCC	59.839	20	244	39	282	GATCTAGGCTCATCCAACGG	59.653	20	TGGCCCCACCTATTTAATGA	60.146	20	267	37	303
Unigene0003435	1	p2	(AT)20	40	598	637
Unigene0003436	1	p2	(TA)9	18	95	112	TGAAATCATTCTGGGCCATT	60.274	20	CAATTAATTAAGGGCGGCAA	59.927	20	194	3	196	TTGAAATCATTCTGGGCCAT	60.274	20	CAATTAATTAAGGGCGGCAA	59.927	20	195	2	196	TGAAATCATTCTGGGCCATT	60.274	20	ACCAATTAATTAAGGGCGGC	60.168	20	196	3	198
Unigene0003436	2	p2	(GT)7	14	684	697	AATTCGATTGAAAAAGGGGG	60.123	20	TTGGCAGCTTTACAACTTTACA	57.738	22	152	650	801	GGCCCACATTAATTCGATTG	60.153	20	TTGGCAGCTTTACAACTTTACA	57.738	22	162	640	801	AATTCGATTGAAAAAGGGGG	60.123	20	TTGGCAGCTTTACAACTTTACAT	58.093	23	152	650	801
Unigene0003438	1	c	(TA)18tggatagaat(GATA)5	66	40	105	GTTAGTATGATTTTTGCTGTTAGCAT	57.348	26	AGCAACATTATGCAACACTGG	58.715	21	202	0	201	GTTAGTATGATTTTTGCTGTTAGCAT	57.348	26	GCAACATTATGCAACACTGG	57.632	20	201	0	200	GTTAGTATGATTTTTGCTGTTAGCAT	57.348	26	GCAACATTATGCAACACTGGAC	60.437	22	201	0	200
Unigene0003439	1	p2	(TA)6	12	106	117	TCCAGAAACGATTTTTGATCG	60.060	21	AAAGGTTAGTCCCTGTCCCG	60.353	20	190	8	197	TCCAGAAACGATTTTTGATCG	60.060	21	CCCATGCTATGTGAATCGGT	60.744	20	155	8	162	TCCAGAAACGATTTTTGATCG	60.060	21	AGGTTAGTCCCTGTCCCGAA	60.872	20	188	8	195
Unigene0003445	1	p2	(AT)7	14	839	852	CAGATGGATGGCCAAGATTT	59.894	20	TTGCCGAAATTTCTGTAGCA	59.443	20	254	780	1033	GATTTGTCCAGATGGATGGC	60.289	20	TTGCCGAAATTTCTGTAGCA	59.443	20	262	772	1033	TGATTTGTCCAGATGGATGG	59.296	20	TTGCCGAAATTTCTGTAGCA	59.443	20	263	771	1033
Unigene0003446	1	p2	(AG)6	12	262	273	TTTGAAGGGTTGCTGGAGAT	59.670	20	TCGTTGAATACCAAGCCCTC	60.074	20	278	49	326	TTTGAAGGGTTGCTGGAGAT	59.670	20	TTCGTTGAATACCAAGCCCT	59.569	20	279	49	327	TTTGAAGGGTTGCTGGAGAT	59.670	20	CCAAGCCCTCTTATCCATTG	59.523	20	268	49	316
Unigene0003447	1	p3	(CAA)5	15	282	296	ATGAACTCCCCCTCTGGATT	59.755	20	GTCGCCGATCGTAACAGTTT	60.140	20	244	163	406	AATGAACTCCCCCTCTGGAT	59.755	20	GTCGCCGATCGTAACAGTTT	60.140	20	245	162	406	AACTCCCCCTCTGGATTCTC	59.492	20	GTCGCCGATCGTAACAGTTT	60.140	20	241	166	406
Unigene0003452	1	p3	(GCA)5	15	653	667	CAGCCGATGAACACTCTCAA	59.984	20	CAAGACGACATTCTCAGCCA	59.984	20	160	613	772	CAGCCGATGAACACTCTCAA	59.984	20	TGAATTGGTGTCGAGCTGAG	59.984	20	108	613	720	TCACATGCTTCGATTTGCTC	59.955	20	CAAGACGACATTCTCAGCCA	59.984	20	180	593	772
Unigene0003454	1	p3	(ATT)6	18	64	81	TCTGGATGTTTGAATGTCGTG	59.556	21	CGTCGCCTAAACTACCCACT	59.262	20	105	28	132	TCTGGATGTTTGAATGTCGTG	59.556	21	AATCCAAATTGCAGAACATGG	59.815	21	250	28	277	TCTGGATGTTTGAATGTCGTG	59.556	21	TCCAAATTGCAGAACATGGAT	60.324	21	248	28	275
Unigene0003466	1	p3	(CTC)5	15	52	66	TTCCACGCCTCTATTATCCG	60.053	20	GTGCCTCGAAGATATCCAGC	59.803	20	250	17	266	TTCCACGCCTCTATTATCCG	60.053	20	ATGAGGTCCATGTTGGGAAG	59.779	20	275	17	291	TTCCACGCCTCTATTATCCG	60.053	20	GACTGTGTGAGAGTCGAGCG	59.764	20	172	17	188
Unigene0003468	1	p2	(GA)10	20	1115	1134
Unigene0003478	1	p2	(AG)7	14	3912	3925	CAAATTTAAAGGTGGCAGGC	59.586	20	TGGGAAATTTTGAGGTTGCT	59.546	20	249	3783	4031	AATTTAAAGGTGGCAGGCAA	59.586	20	TGGGAAATTTTGAGGTTGCT	59.546	20	247	3785	4031	AAATTTAAAGGTGGCAGGCA	59.586	20	TGGGAAATTTTGAGGTTGCT	59.546	20	248	3784	4031
Unigene0003493	1	p5	(ATAAA)4	20	1	20
Unigene0003502	1	p3	(TGC)5	15	1987	2001	ATCCCACTGGAGCAAATGAG	60.073	20	ACCAATTCGAGTTTTGGCAG	60.110	20	248	1790	2037	AAGCGGAAAACAGGATGATG	60.074	20	ACCAATTCGAGTTTTGGCAG	60.110	20	223	1815	2037	CTTCAGCTTCCGAGAGTGCT	59.891	20	ACCAATTCGAGTTTTGGCAG	60.110	20	140	1898	2037
Unigene0003507	1	c	(GCA)5aatgacataataccatgtaatatagggtgaggggagctttgatgggtgcctaaatatggctatgataaatttatagtattata(AT)6	110	7	116
Unigene0003507	2	p2	(AG)7	14	1540	1553	CGTTGGGCTTCGTGATTATT	59.960	20	GGGCACTGGTCTGTCTTTCT	59.305	20	243	1344	1586	TCGTGATGGTATGCGAAGAG	59.823	20	GGGCACTGGTCTGTCTTTCT	59.305	20	182	1405	1586	CTCGTGATGGTATGCGAAGA	59.823	20	GGGCACTGGTCTGTCTTTCT	59.305	20	183	1404	1586
Unigene0003509	1	p5	(AGAAT)4	20	113	132	TTTCCTAATGACTGAGCAATCAAC	59.672	24	TACAGAGGGGGTATGCCTTG	59.948	20	123	38	160	TTTCCTAATGACTGAGCAATCAAC	59.672	24	GTGAGCGGAATCACTTCACA	59.837	20	195	38	232	CATTTTTCCTAATGACTGAGCAA	58.445	23	CCCCTCACCACCATTTATTG	60.044	20	227	34	260
Unigene0003509	2	p3	(CCA)5	15	3335	3349	CCTTTGTCTTTGTCGTGCCT	60.291	20	CGCAAAAGGAGAAGAGATCG	60.088	20	229	3226	3454	AAAGGCCTGCATCTCACAAT	59.700	20	CGCAAAAGGAGAAGAGATCG	60.088	20	265	3190	3454	TCATTGCAAGAGACCACTGC	59.992	20	TGGAGGCTTCACACAGAAGA	59.545	20	241	3139	3379
Unigene0003514	1	p6	(TCTGTC)4	24	6	29
Unigene0003514	2	p3	(ATT)12	36	869	904
Unigene0003517	1	p2	(AT)10	20	670	689
Unigene0003529	1	c	(TGG)6agggttgca(TGG)8	51	832	882	CTTCCAGGCGGGGTATATTT	60.164	20	TAGTCCTCCACCACCTCCAC	59.962	20	162	781	942	CTTCCAGGCGGGGTATATTT	60.164	20	TGTAGTCCTCCACCACCTCC	59.962	20	164	781	944	CTTCCAGGCGGGGTATATTT	60.164	20	GTAGTCCTCCACCACCTCCA	59.962	20	163	781	943
Unigene0003538	1	p3	(GCT)6	18	1398	1415	GGAGAGTGAGAGCCAACCTG	59.986	20	TTCTTGCATCACTGCACTCC	59.992	20	181	1340	1520	GTCAGCAGGAGAGACCTTGG	59.986	20	TTCTTGCATCACTGCACTCC	59.992	20	225	1296	1520	GGAGAGTGAGAGCCAACCTG	59.986	20	CATCAGATCCATCCATCACG	59.875	20	272	1340	1611
Unigene0003538	2	p3	(TGG)5	15	1678	1692	GCCATTCTTGATGGGTTGTT	59.797	20	CCTTCATCCCTCCTTCATCA	60.003	20	183	1534	1716	GCCATTCTTGATGGGTTGTT	59.797	20	ACGCCACACATCACTCACTC	59.744	20	224	1534	1757	GCCATTCTTGATGGGTTGTT	59.797	20	ACTCCATCCCTCCTTCATCC	60.278	20	194	1534	1727
Unigene0003539	1	p2	(AT)9	18	4032	4049	CGGTCTTTGGCTTCTCAGTC	59.989	20	TCTGCTCATTGATTTTGTCCA	59.262	21	276	3831	4106	GGTCTTTGGCTTCTCAGTCG	59.989	20	TCTGCTCATTGATTTTGTCCA	59.262	21	275	3832	4106	AAGACTCTCTGCCGCGATTA	60.118	20	TCTGCTCATTGATTTTGTCCA	59.262	21	204	3903	4106
Unigene0003550	1	c	(TTA)9t(GA)6	40	3	42
Unigene0003552	1	p2	(GT)9	18	1088	1105	AAATCAGGTGCGAAGAATGC	60.221	20	ATATCAGCACCCCAATTTCG	59.784	20	268	912	1179	CTGCCCATGAAATGATCAAC	58.926	20	ATATCAGCACCCCAATTTCG	59.784	20	225	955	1179	GCCCATGAAATGATCAACG	59.875	19	ATATCAGCACCCCAATTTCG	59.784	20	223	957	1179
Unigene0003556	1	p2	(TA)9	18	1102	1119	AATGGGGTTGCAATGTTGAT	60.059	20	GCATTTCTCACCCCTTGAAA	60.051	20	264	918	1181	ACAAAATGGGGTTGCAATGT	60.096	20	GCATTTCTCACCCCTTGAAA	60.051	20	268	914	1181	TTTGGACAAACACTTGCTGC	59.888	20	GCATTTCTCACCCCTTGAAA	60.051	20	180	1002	1181
Unigene0003558	1	p3	(ACC)5	15	351	365	ATTGACAGAGGGCTTGTCGT	59.727	20	ATGAATTAGAATCGTGGCGG	59.923	20	208	184	391	TTAATGGCGACGAGATGGAT	60.435	20	ATGAATTAGAATCGTGGCGG	59.923	20	109	283	391	TTAATGGCGACGAGATGGAT	60.435	20	TATGTTTGGTGGTGGTGGTG	60.128	20	232	283	514
Unigene0003558	2	c	(ACC)7aaacataaaaagcaaaaacccccaaatcaaccc(CCG)6	72	488	559	GCCTCCATTCCTTATCCACC	60.662	20	ATTATCTCCACGACGTTCCG	59.955	20	259	419	677	CACCGCCTCCATTCCTTAT	59.902	19	ATTATCTCCACGACGTTCCG	59.955	20	263	415	677	TCCATTCCTTATCCACCTCC	58.787	20	ATTATCTCCACGACGTTCCG	59.955	20	256	422	677
Unigene0003563	1	p2	(GA)6	12	1134	1145	AACCAGGAGTGGTGTTCCAG	60.002	20	CTCTCGACGCTGCTCTCTTT	60.035	20	241	976	1216	GCATCGTGGAAGGTAGTGGT	59.997	20	CTCTCGACGCTGCTCTCTTT	60.035	20	119	1098	1216	GGTGCATCGTGGAAGGTAGT	59.997	20	CTCTCGACGCTGCTCTCTTT	60.035	20	122	1095	1216
Unigene0003565	1	p2	(AG)6	12	1456	1467	TGCAATTCGTAGAAACACATCC	60.003	22	AACCAACCACAGGCTTGAAC	60.012	20	195	1374	1568	GCACCTCATGGTGCCTATTT	59.962	20	TTGTGCACCATACTCATAAGCC	60.025	22	257	1250	1506	TTCTGTGGTGCTCTTAGCAAAA	60.054	22	AACCAACCACAGGCTTGAAC	60.012	20	254	1315	1568
Unigene0003566	1	p3	(ATC)6	18	1502	1519	ACTTCGGATTGATGAGGTGG	59.927	20	CATAAAGGCAAAAGGTGCGT	60.131	20	232	1358	1589	TTACACCTCACAAGCCCTCC	60.111	20	CATAAAGGCAAAAGGTGCGT	60.131	20	197	1393	1589	CGCAGGTTACACTTCGGATT	60.132	20	CATAAAGGCAAAAGGTGCGT	60.131	20	242	1348	1589
Unigene0003570	1	p3	(CGG)5	15	501	515	CGGAAACTTTTGCTTCTTCG	59.990	20	GCTGCATCAACACTCCTTCA	59.992	20	189	368	556	ACATTAAGCCCTGGATCACG	59.955	20	GCTGCATCAACACTCCTTCA	59.992	20	126	431	556	GAGCCTGTCCGACATTAAGC	59.843	20	GCTGCATCAACACTCCTTCA	59.992	20	137	420	556
Unigene0003570	2	p2	(GA)6	12	714	725	GAGGGGGTTGAAGGAGTGTT	60.349	20	AGAGACAGAAATCCCCCACA	59.505	20	220	529	748	GAGGTTTCTGCGGCTTTACA	60.386	20	AGAGACAGAAATCCCCCACA	59.505	20	160	589	748	GCGGCTTTACATAGGAATGG	59.569	20	AGAGACAGAAATCCCCCACA	59.505	20	151	598	748
Unigene0003572	1	p2	(TA)8	16	554	569	GGAGCGGACAGGTAAGATCA	60.218	20	GACCTAATAATCAATCCTCAATCAA	57.720	25	196	441	636	GGAGCGGACAGGTAAGATCA	60.218	20	AAGACCTAATAATCAATCCTCAATCAA	59.703	27	198	441	638	GGAGCGGACAGGTAAGATCA	60.218	20	AGACCTAATAATCAATCCTCAATCAA	58.595	26	197	441	637
Unigene0003585	1	c*	(TAA)5(AATA)4*	26	1899	1924	TGCACAGCAGACTTGGAATC	59.992	20	TGTTTCTCTCTATAAAATCAAAAGTCA	57.098	27	263	1696	1958	GTTGCACAGCAGACTTGGAA	60.032	20	TGTTTCTCTCTATAAAATCAAAAGTCA	57.098	27	265	1694	1958	AACGTTGCACAGCAGACTTG	60.096	20	TGTTTCTCTCTATAAAATCAAAAGTCA	57.098	27	268	1691	1958
Unigene0003587	1	p2	(TG)13	26	2156	2181
Unigene0003592	1	p2	(TA)6	12	270	281	AAGCTTCCACCAAAGCAGAA	59.993	20	AAAAGACCAAAGGCTGAGCA	59.993	20	225	134	358	AAAGCTTCCACCAAAGCAGA	59.993	20	AAAAGACCAAAGGCTGAGCA	59.993	20	226	133	358	CCTCTTCCCAGCTCCTTCTT	59.950	20	AAAAGACCAAAGGCTGAGCA	59.993	20	269	90	358
Unigene0003592	2	p2	(TG)6	12	2256	2267	TCGAATATGTGTTTTCGCCA	60.073	20	CAAGCATCATGAAATGCCAC	60.080	20	278	2218	2495	TCGAATATGTGTTTTCGCCA	60.073	20	ACAAGCATCATGAAATGCCA	60.080	20	279	2218	2496	TCGAATATGTGTTTTCGCCA	60.073	20	CACAAGCATCATGAAATGCC	60.080	20	280	2218	2497
Unigene0003593	1	p5	(TCGAG)4	20	10	29
Unigene0003593	2	p3	(GCA)5	15	1424	1438	TCCCTTTTCCAGTTTTGCAG	60.220	20	ACTGGTGATGGAGAAGGTGG	59.962	20	207	1260	1466	GCTGATTCTTGCCTTGCTCT	59.723	20	ACTGGTGATGGAGAAGGTGG	59.962	20	164	1303	1466	AGCTGATTCTTGCCTTGCTC	59.723	20	ACTGGTGATGGAGAAGGTGG	59.962	20	165	1302	1466
Unigene0003598	1	p2	(TA)6	12	1993	2004	GTGCTGCAGAGAGTGCAGAG	60.080	20	CTGGCAGACTTCAGCCCTAC	60.012	20	242	1900	2141	GTGCTGCAGAGAGTGCAGAG	60.080	20	TGGCAGACTTCAGCCCTACT	60.012	20	241	1900	2140	GTGCTGCAGAGAGTGCAGAG	60.080	20	CAACTCCTGGGAATCAGGAA	60.042	20	273	1900	2172
Unigene0003599	1	p6	(GCCTCA)4	24	299	322	GAACAAGCCTATCCACCCAG	59.550	20	TTGCATCATTAGCTCCCTCC	60.177	20	243	251	493	GAACAAGCCTATCCACCCAG	59.550	20	TGCATCATTAGCTCCCTCCT	59.797	20	242	251	492	GAACAAGCCTATCCACCCAG	59.550	20	CATGCCTGAGAGCCAATTCT	60.362	20	265	251	515
Unigene0003601	1	p3	(TGG)6	18	44	61	ATGGAGGATGCTCGTGTTCT	59.685	20	CTACAAGTCTCCACCGCCTC	59.867	20	230	21	250	ATGGAGGATGCTCGTGTTCT	59.685	20	ATAAATCCCCACCACCACCT	60.306	20	120	21	140	ATGGAGGATGCTCGTGTTCT	59.685	20	CTCCACCATCACCCGTTTAT	59.670	20	144	21	164
Unigene0003601	2	p3	(TGG)6	18	512	529	AATGTGGTGATGGTGGAGGT	60.096	20	ATGAGTATAAGTCCCCGCCA	59.410	20	234	345	578	TGGCGGGGATTTATAGATGT	59.254	20	CAAATCTCCACCACCACCTT	59.820	20	247	433	679	GTATGTTGGAGATGGAGGCG	60.483	20	TTGTACAAATCACCACCCCC	60.474	20	198	451	648
Unigene0003601	3	p6	(GGCTTG)4	24	744	767	ATAGTGTGGGGAAGGTGGTG	59.697	20	CCACCAAAGGATTCCAAATG	60.162	20	270	649	918	TGGAGGAGGTGGTGATTTGT	60.363	20	CCACCAAAGGATTCCAAATG	60.162	20	222	697	918	ATGGAGGAGGTGGTGATTTG	59.779	20	CTTGCAAGGCTAAGCTCCAT	59.615	20	246	696	941
Unigene0003602	1	p2	(CA)7	14	309	322	CAGAGCGAAAGAGCTTCCTG	60.410	20	TGATCCAACTTGAAGGGGAG	60.042	20	253	156	408	CAGAGCGAAAGAGCTTCCTG	60.410	20	GCAGCAACTTGGGCATTATT	60.103	20	280	156	435	GTAACTCCCTGCAGAGCGAA	60.538	20	TGATCCAACTTGAAGGGGAG	60.042	20	264	145	408
Unigene0003612	1	p2	(GA)6	12	5221	5232	GATCTGGTAGCAGACGGAGG	59.827	20	TTGGCCTATTTGACTTTTCCA	59.573	21	148	5138	5285	GGATCTGGTAGCAGACGGAG	59.827	20	TTGGCCTATTTGACTTTTCCA	59.573	21	149	5137	5285	ATCTGGTAGCAGACGGAGGA	59.827	20	TTGGCCTATTTGACTTTTCCA	59.573	21	147	5139	5285
Unigene0003616	1	p3	(GAA)6	18	1769	1786	ACCCACACTATTTTCACCGC	59.859	20	CCCACAAACCCAAAAACAAC	60.103	20	143	1686	1828	TTGGATTCTCTGCATCTCCC	60.158	20	CCCACAAACCCAAAAACAAC	60.103	20	243	1586	1828	CTCCCAGAGATTACCGCAAA	60.206	20	CCCACAAACCCAAAAACAAC	60.103	20	228	1601	1828
Unigene0003625	1	p3	(AAG)5	15	2215	2229
Unigene0003631	1	p4	(CAAA)5	20	76	95	CAACAACAGAACACCCCCTT	59.861	20	ATCAGGACAACTGGTAGGCG	60.134	20	240	45	284	CAACAACAGAACACCCCCTT	59.861	20	CCGGGCATTAGTTAGAGCAA	60.223	20	170	45	214	CAACAACAGAACACCCCCTT	59.861	20	TCTTTTGAGTCTTGACCGGG	60.224	20	185	45	229
Unigene0003631	2	p4	(CTTC)6	24	316	339	ATGATCATCAGCTAGCGCCT	59.969	20	CCGCAATCCATCTTCTTTGT	60.074	20	218	243	460	CGCCTACCAGTTGTCCTGAT	60.134	20	CCGCAATCCATCTTCTTTGT	60.074	20	196	265	460	ATGATCATCAGCTAGCGCCT	59.969	20	GATTTGGATTGTTTGGCACC	60.177	20	190	243	432
Unigene0003631	3	p4	(ATAG)5	20	2315	2334	AAAAGCAGAAGCAGATCCCA	59.955	20	GCACTTTGCCTCTTCTCCAC	59.997	20	207	2261	2467	CAAAAGCAGAAGCAGATCCC	59.955	20	GCACTTTGCCTCTTCTCCAC	59.997	20	208	2260	2467	AAAAGCAGAAGCAGATCCCA	59.955	20	CTCCAAATCCACTCCTCCAA	60.042	20	165	2261	2425
Unigene0003633	1	p3	(TGG)5	15	1254	1268	TCCCATCATTGTCACGTGTT	59.812	20	GGATCGTATCTCCTCCACCA	59.886	20	180	1117	1296	TCCCATCATTGTCACGTGTT	59.812	20	AAGAATGTTGCTGCCCAACT	59.740	20	266	1117	1382	TCCCATCATTGTCACGTGTT	59.812	20	GCTGCCCAACTGTAATCTCC	59.700	20	257	1117	1373
Unigene0003646	1	p3	(ATG)5	15	3010	3024	CTTGGATTGACCCCACAACT	59.820	20	TCAATATTCCTTCCCTCCCC	60.089	20	243	2864	3106	TGAACCCATGTGTTGGATTG	60.216	20	TCAATATTCCTTCCCTCCCC	60.089	20	175	2932	3106	CTTGGATTGACCCCACAACT	59.820	20	TCGCCAATCCTCAATATTCC	59.862	20	253	2864	3116
Unigene0003647	1	p4	(TTTA)4	16	701	716	CAGATGTCCCTCGCTCTTTC	59.950	20	TCATCCCAGTAAACAGATGCC	59.947	21	279	505	783	AGATGTCCCTCGCTCTTTCA	59.950	20	TCATCCCAGTAAACAGATGCC	59.947	21	278	506	783	CCTGGGTTTTGAGCATGATT	59.933	20	TCATCCCAGTAAACAGATGCC	59.947	21	180	604	783
Unigene0003650	1	p3	(TCA)6	18	113	130	TTTTTCCACTCCTCTCCCAA	59.641	20	ATGGCTGATCTGGTTGGTTC	59.934	20	157	35	191	TTTCCACTCCTCTCCCAAAA	59.641	20	ATGGCTGATCTGGTTGGTTC	59.934	20	155	37	191	TTTTCCACTCCTCTCCCAAA	59.641	20	ATGGCTGATCTGGTTGGTTC	59.934	20	156	36	191
Unigene0003654	1	p3	(GAG)7	21	1320	1340	AGGATATGGAAACAGCCGTG	59.955	20	CACAAGCATCACAAGACGGT	59.751	20	271	1281	1551	AGGATATGGAAACAGCCGTG	59.955	20	GCATGACCCACAGAAGATGA	59.637	20	222	1281	1502	GGTGGCAACCGTAGAGGATA	59.955	20	GCATGACCCACAGAAGATGA	59.637	20	236	1267	1502
Unigene0003655	1	p6	(TCTTCC)4	24	1655	1678	CCGTTGGCGTTCTGTAATTT	59.996	20	CGATAAGTCCGTGGAGGAAA	60.066	20	218	1577	1794	CTCGTCCTCATCTAAAGCCG	59.971	20	CGATAAGTCCGTGGAGGAAA	60.066	20	235	1560	1794	GTGGACAACCTCGTCCTCAT	59.969	20	CGATAAGTCCGTGGAGGAAA	60.066	20	244	1551	1794
Unigene0003656	1	p6	(AGAATC)4	24	341	364	GTCATTCGACCCCTTGTGTT	59.827	20	CAGATTGGAGAAAAGCCGAG	59.948	20	259	179	437	GTCATTCGACCCCTTGTGTT	59.827	20	ACAGATTGGAGAAAAGCCGA	59.813	20	260	179	438	GTCATTCGACCCCTTGTGTT	59.827	20	GAACGACCTCCTGTTGGAGA	60.238	20	228	179	406
Unigene0003662	1	p3	(AGC)9	27	3751	3777
Unigene0003664	1	p6	(TCAGAA)4	24	3782	3805	TTCGTTCGAAAAACCATTCC	59.916	20	GTGACGTGGAAAAGGGAAAA	59.948	20	212	3699	3910	TTCGTTCGAAAAACCATTCC	59.916	20	TGACGTGGAAAAGGGAAAAG	60.081	20	211	3699	3909	TTCGTTCGAAAAACCATTCC	59.916	20	GAAAAAGGGAGTGACGTGGA	60.088	20	222	3699	3920
Unigene0003664	2	p6	(AATCAA)4	24	4545	4568	GCCATGTCGAGGAAACTGAT	60.081	20	CAAATTTCCGTGCCAAATCT	59.938	20	245	4388	4632	GCCATGTCGAGGAAACTGAT	60.081	20	TGGAGGTAGTTCGGATTTCG	60.066	20	269	4388	4656	CAGTTGGAAGCAACGAAACA	59.881	20	CAAATTTCCGTGCCAAATCT	59.938	20	157	4476	4632
Unigene0003665	1	p2	(AT)6	12	12	23
Unigene0003671	1	p3	(AGC)5	15	191	205	TTTGGACCCTGGTGAAGAAC	59.943	20	AGGGTTTGAGGAATCCGACT	59.935	20	199	161	359	TTTGGACCCTGGTGAAGAAC	59.943	20	TACCGAAAACCCTCAGCAAC	60.110	20	263	161	423	TTTGGACCCTGGTGAAGAAC	59.943	20	CGAAAACCCTCAGCAACAAT	60.110	20	260	161	420
Unigene0003675	1	p6	(GCTGAA)4	24	2929	2952	GATCGAGGTTCATGATGGCT	60.042	20	AGTCCAGTTCCTCGGTTCCT	60.111	20	253	2757	3009	AGATCGAGGTTCATGATGGC	60.042	20	AGTCCAGTTCCTCGGTTCCT	60.111	20	254	2756	3009	GAGGTTCATGATGGCTGGTT	59.934	20	AGTCCAGTTCCTCGGTTCCT	60.111	20	249	2761	3009
Unigene0003676	1	c	(TA)11(GA)6	34	148	181	AAAAGACAACACCCCAATTCC	60.082	21	GCATGCATTGCCCTTTAAGT	60.103	20	228	31	258	AAAGACAACACCCCAATTCC	58.741	20	GCATGCATTGCCCTTTAAGT	60.103	20	227	32	258	GACAACACCCCAATTCCTTT	58.741	20	GCATGCATTGCCCTTTAAGT	60.103	20	224	35	258
Unigene0003683	1	p3	(GAA)5	15	85	99	CACTCTGCACCTGCTCTCTG	59.915	20	CCAAATGCAGTCAAGCTCAA	59.988	20	145	34	178	CACTCTGCACCTGCTCTCTG	59.915	20	CAGCAGCAATTGAAAATCCA	59.809	20	162	34	195	CTGCACCTGCTCTCTGTTCA	60.333	20	CCAAATGCAGTCAAGCTCAA	59.988	20	141	38	178
Unigene0003683	2	p2	(AC)6	12	2107	2118	CCGTGCTTGGACCATTATTT	59.823	20	GCAATTAGGCAAGCTTCTGC	60.124	20	196	2015	2210	CCGTGCTTGGACCATTATTT	59.823	20	AGTTGCACCAGCAATTAGGC	60.278	20	206	2015	2220	CCGTGCTTGGACCATTATTT	59.823	20	TAGGCAAGCTTCTGCAATGA	59.712	20	191	2015	2205
Unigene0003688	1	p4	(TTTG)4	16	186	201	TTGCTCGAGAAATTGAGGTG	58.999	20	TTCTCCCGAAGGAGATCTGA	59.879	20	264	135	398	TTGCTCGAGAAATTGAGGTG	58.999	20	CTCCCGAAGGAGATCTGATG	59.755	20	262	135	396	CAGATTGTTTCCTTTTGCTCG	59.869	21	TTCTCCCGAAGGAGATCTGA	59.879	20	278	121	398
Unigene0003693	1	p2	(AG)7	14	2150	2163
Unigene0003703	1	p3	(GAA)6	18	2440	2457	AAGAGCCGGGAAAAGAGAAG	59.955	20	CCTTCGTGGCTCACCACTAT	60.134	20	153	2355	2507	AAGAGCCGGGAAAAGAGAAG	59.955	20	ATCAATCCGGTTTCTGGTTG	59.790	20	261	2355	2615	AGGAAGAGACCACAGCGGTA	59.867	20	CCTTCGTGGCTCACCACTAT	60.134	20	273	2235	2507
Unigene0003724	1	c	(AATC)4ttgtacgtaggaaatcatggttgttatagtgttgtcaacaaccagccatgatgggttacgttgctcatgtatctcttatt(TA)8	112	182	293	CTTGGAGCCCACCACTCTC	60.812	19	TTTTGGTGCATGAGTAAATGTT	57.253	22	280	156	435	TTGGAGCCCACCACTCTC	59.749	18	TTTTGGTGCATGAGTAAATGTT	57.253	22	279	157	435	TTGGAGCCCACCACTCTC	59.749	18	CTTTTGGTGCATGAGTAAATGTT	58.249	23	280	157	436
Unigene0003740	1	p3	(TGA)5	15	422	436	GACGAGGAGAGTCGATCTGG	59.945	20	CTCTCCTCAACAAGTTCCCG	59.837	20	277	303	579	TGGTGACGATGGCTCAATAA	60.073	20	CTCTCCTCAACAAGTTCCCG	59.837	20	260	320	579	CCTTTGATGGTGATCGTCCT	59.927	20	CTCTCCTCAACAAGTTCCCG	59.837	20	193	387	579
Unigene0003753	1	p4	(TAAT)4	16	212	227	ATATATGCGACGATGATGCG	59.530	20	GGAATGGACGGCTTAGATCA	60.036	20	209	114	322	ATATATGCGACGATGATGCG	59.530	20	CGAGCTCCTCCTTCTCAATG	60.088	20	265	114	378	ATATATGCGACGATGATGCG	59.530	20	AGTCCGAGCTCCTCCTTCTC	60.096	20	269	114	382
Unigene0003757	1	p2	(AT)6	12	5	16
Unigene0003762	1	p6	(GCCTGT)5	30	259	288	GAAGGCATTTCATTCCCAAA	59.878	20	AAATCGCACTCCAACCAAAC	59.978	20	272	133	404	CAGCACTTGTCTTTGTCCCA	59.873	20	AAATCGCACTCCAACCAAAC	59.978	20	211	194	404	GAAGGCATTTCATTCCCAAA	59.878	20	CCAAACTCCCCTGATGCTAA	60.066	20	218	133	350
Unigene0003788	1	p4	(AAAT)4	16	11	26
Unigene0003800	1	p3	(CTT)5	15	494	508	ACGTCTCGCTGCTCTTCTTC	59.898	20	CGTTAATCCTTCGCAACCAT	59.960	20	169	471	639	ACGTCTCGCTGCTCTTCTTC	59.898	20	TCCTGAGATTTCTCCCGATG	60.150	20	138	471	608	ACGTCTCGCTGCTCTTCTTC	59.898	20	CAAGCCTCGTTAATCCTTCG	59.839	20	176	471	646
Unigene0003806	1	p2	(GT)6	12	381	392	CAATTAACGCAATGACGTGG	59.992	20	GCTTCGAGAACGAAACCAAG	59.993	20	235	203	437	CAATTAACGCAATGACGTGG	59.992	20	CTTCGAGAACGAAACCAAGG	59.846	20	234	203	436	TACCAACCACTTTGGGAAGG	59.824	20	GCTTCGAGAACGAAACCAAG	59.993	20	271	167	437
Unigene0003806	2	p6	(TGGAAG)4	24	612	635	AAAGGGCAAACGGGTAGTCT	59.998	20	CAACTTCACTCCACACCCCT	60.002	20	158	537	694	AAAGGGCAAACGGGTAGTCT	59.998	20	CACTATGCAAAAAGGCAGCA	60.014	20	272	537	808	AGAGACAAACCCCTCCAGGT	59.968	20	CAACTTCACTCCACACCCCT	60.002	20	205	490	694
Unigene0003807	1	p3	(TGA)8	24	595	618	ATTTCGATGTGTTCGGGTTC	59.797	20	CCACCAATTCCAAACCAATC	60.029	20	202	455	656	TGGTGGTTATGGCCAGTTTT	60.227	20	CCACCAATTCCAAACCAATC	60.029	20	166	491	656	TTGGTGGTTATGGCCAGTTT	60.227	20	CCACCAATTCCAAACCAATC	60.029	20	167	490	656
Unigene0003809	1	p2	(TA)8	16	636	651	ACCCCTAAGTGAATGGACGA	59.405	20	TAATTTGGCAGACAGAGGGG	60.066	20	280	451	730	CACCCCTAAGTGAATGGACG	60.366	20	TGGCAGACAGAGGGGAGTAT	59.679	20	276	450	725	ACCCCTAAGTGAATGGACGA	59.405	20	TGGCAGACAGAGGGGAGTAT	59.679	20	275	451	725
Unigene0003815	1	p5	(CACTC)4	20	20	39
Unigene0003823	1	c	(AG)8acttcctttgggtgaaatacacaccacggcggaaattgactctttatttcatttcctcccacttccagatatacctactactat(TAC)11	133	393	525	TGCGTATGTTCCTCCACTGA	60.263	20	CCATGTGCTGCTTGGAGATA	59.823	20	208	354	561	TCCACTGAATATCCAACCCC	59.605	20	CCATGTGCTGCTTGGAGATA	59.823	20	196	366	561	TGCGTATGTTCCTCCACTGA	60.263	20	TAAATTGGGCAAACGATGTG	59.420	20	229	354	582
Unigene0003823	2	p4	(ATCA)4	16	2443	2458	ACAACACAAGGTAGGTCGGG	59.884	20	GAAGAAACCACAAGCAAGGG	59.711	20	269	2242	2510	CGGCGAATGAGTTAGGAAAA	60.202	20	GAAGAAACCACAAGCAAGGG	59.711	20	180	2331	2510	AATCGGCGAATGAGTTAGGA	59.668	20	GAAGAAACCACAAGCAAGGG	59.711	20	183	2328	2510
Unigene0003842	1	c	(CTT)5ctgcttcttcttcttttgtttcttcttttcctttttcatcctcttctttttcttccaaataatctatcaaa(TTC)7	107	2162	2268	GCTCCAGATCTTCCTCCTTG	58.966	20	GTGTGTTGTGTCCCAAATGC	59.862	20	242	2137	2378	AGCTCCAGATCTTCCTCCTTG	59.965	21	GTGTGTTGTGTCCCAAATGC	59.862	20	243	2136	2378	GCTCCAGATCTTCCTCCTTGT	59.832	21	GTGTGTTGTGTCCCAAATGC	59.862	20	242	2137	2378
Unigene0003848	1	c	(TGGA)4atagtgtgt(AGGAG)4	45	1292	1336	AGAGAATGGTGAGGGTGTGG	59.962	20	TCCCTTCATGGAATGCACTA	59.075	20	159	1257	1415	GGGGGAATGCAGTTTGTAGA	59.933	20	TCCCTTCATGGAATGCACTA	59.075	20	205	1211	1415	CCCAGCTATAGGGATGGGAT	60.131	20	TCCCTTCATGGAATGCACTA	59.075	20	260	1156	1415
Unigene0003848	2	c	(TGCTCC)5acccttgttggaagatatcatcgaaaagaacaacaagaacaagaaatggcggct(GCG)5	99	2265	2363	AATTCCAATTCCGATTTCCC	59.963	20	GAGAAACAAGAGCAGCCACC	59.997	20	234	2196	2429	GGAAGTGAAGGAACCACCAA	59.943	20	GAGAAACAAGAGCAGCCACC	59.997	20	268	2162	2429	CCAAGGAAGTGAAGGAACCA	60.081	20	GAGAAACAAGAGCAGCCACC	59.997	20	272	2158	2429
Unigene0003848	3	p3	(GGT)7	21	3597	3617	CCAATGTTTCCAAGTACCCG	60.220	20	AACTTTCCCACACGATGGAG	59.966	20	187	3475	3661	CTTGGATTGGTCTCCAGAGG	59.649	20	AACTTTCCCACACGATGGAG	59.966	20	274	3388	3661	CCAATGTTTCCAAGTACCCG	60.220	20	TATCCGAAGCTCCCAAGATG	60.170	20	239	3475	3713
Unigene0003848	4	c	(TGAAGG)5taggagttttcttatcatagagatgacataacttggatcaacggttgttgaaatgtcgaataactggtggggaggggcagaagggtgat(GAGCAG)4	143	6229	6371	GGGGTGCTCACCAAGTTTTA	59.971	20	CGCCGATACATGTCAAATTC	58.994	20	249	6204	6452	GGGGTGCTCACCAAGTTTTA	59.971	20	CCGCCGATACATGTCAAAT	59.365	19	250	6204	6453	GGGGTGCTCACCAAGTTTT	59.958	19	CGCCGATACATGTCAAATTC	58.994	20	249	6204	6452
Unigene0003853	1	p6	(TACAGG)5	30	461	490	CATACACAGTCGGGCATTTG	59.988	20	CCGTTAAGCTGTTAGGCGAG	60.032	20	182	336	517	CATACACAGTCGGGCATTTG	59.988	20	CGTTAAGCTGTTAGGCGAGC	60.173	20	181	336	516	GGGCAACACCACAAATTCTT	59.836	20	CCGTTAAGCTGTTAGGCGAG	60.032	20	216	302	517
Unigene0003865	1	p3	(GAA)5	15	422	436	CCAAAGGGTTGTGCGAGTAT	59.993	20	CCTTGTCTGAGTAGAGGCGG	60.005	20	171	365	535	ATTCAGTTTTGGGTGGCAAG	59.971	20	CCTTGTCTGAGTAGAGGCGG	60.005	20	265	271	535	CCAAAGGGTTGTGCGAGTAT	59.993	20	GCTTATTCCCACCGAAACAA	59.938	20	258	365	622
Unigene0003867	1	p5	(GTTGT)4	20	165	184	CCAAATTTCCCTTCAAGGCT	60.423	20	GCAGGCAAAACTTGAGGAAG	59.993	20	184	24	207	CCAAATTTCCCTTCAAGGCT	60.423	20	CGCGAAAAAGTGATGCTGTA	60.014	20	238	24	261	CCAAATTTCCCTTCAAGGCT	60.423	20	TGAGGAAAGGATCAACGTCC	60.050	20	258	24	281
Unigene0003879	1	p2	(TA)6	12	2039	2050	CATCGCTTTGGTTTGGTTTT	59.975	20	GCGCCAAAATGGTCATTATAC	59.340	21	160	1947	2106	TCGCTTTGGTTTGGTTTTTC	60.089	20	GCGCCAAAATGGTCATTATAC	59.340	21	158	1949	2106	GTTACTGGGCACTGAGAGGC	59.874	20	GCGCCAAAATGGTCATTATAC	59.340	21	242	1865	2106
Unigene0003881	1	p3	(TGC)7	21	238	258	TCTTCAGATGAAGGCCCAAT	59.629	20	GAGAGCTGGTCTGGTGAAGG	59.986	20	168	181	348	ATTCTTCAGATGAAGGCCCA	59.629	20	AGAGCTGGTCTGGTGAAGGA	59.986	20	169	179	347	ATTCTTCAGATGAAGGCCCA	59.629	20	GAGAGCTGGTCTGGTGAAGG	59.986	20	170	179	348
Unigene0003888	1	p3	(ATC)5	15	532	546	AGCCAAGTTTGAAGGAAGCA	59.993	20	GTGTTACACGGGAGGGAAGA	59.966	20	242	399	640	CAGCCAAGTTTGAAGGAAGC	59.993	20	GTGTTACACGGGAGGGAAGA	59.966	20	243	398	640	AGCCAAGTTTGAAGGAAGCA	59.993	20	ACGGGAGGGAAGAAGATGAT	59.896	20	235	399	633
Unigene0003889	1	p2	(TA)18	36	1	36
Unigene0003896	1	p3	(TCT)6	18	608	625	TTGCAGAAATCTCTTGCCTG	59.148	20	GCAAGGCACTGGTACAACAA	59.764	20	263	396	658	TCTCCTGATGGATTTTCCCTT	59.889	21	TGTGGCTGTCTACGCTGTTC	60.056	20	273	541	813	TCTCCTGATGGATTTTCCCTT	59.889	21	GTGGCTGTCTACGCTGTTCA	60.056	20	272	541	812
Unigene0003919	1	p4	(TTTC)5	20	243	262	CACAAAGCAGCTTGTCTGTAATG	59.991	23	CATCTCCACCGCTCTATCCT	59.263	20	276	126	401	CACAAAGCAGCTTGTCTGTAATG	59.991	23	TCTCCACCGCTCTATCCTCT	58.992	20	274	126	399	CAAAGCAGCTTGTCTGTAATGAA	59.588	23	CATCTCCACCGCTCTATCCT	59.263	20	274	128	401
Unigene0003925	1	p3	(CCG)5	15	175	189	CGCTTCTGAATCCTTTTCCA	60.323	20	AGCATTTGTTTCGGAGGAGA	59.813	20	121	145	265	CGCTTCTGAATCCTTTTCCA	60.323	20	GCATTTGTTTCGGAGGAGAA	60.192	20	120	145	264	CGCTTCTGAATCCTTTTCCA	60.323	20	TGTTTCGGAGGAGAAAAACG	60.220	20	115	145	259
Unigene0003926	1	p4	(GAAG)7	28	716	743	AATGGGAACAGCGTGAAATC	59.939	20	CTCCCTGCAAACTCAGCTTC	60.134	20	176	609	784	GAATGGGAACAGCGTGAAAT	59.939	20	CTCCCTGCAAACTCAGCTTC	60.134	20	177	608	784	AACAGCGTGAAATCCGAAAG	60.249	20	CTCCCTGCAAACTCAGCTTC	60.134	20	170	615	784
Unigene0003928	1	p4	(CATA)5	20	862	881	TGTGAAAAACAGCCCTTTCC	60.088	20	GCAAGCATCAATGAATGACC	59.082	20	195	826	1020	TGTGAAAAACAGCCCTTTCC	60.088	20	AAGCATCAATGAATGACCCA	58.926	20	193	826	1018	TGTGAAAAACAGCCCTTTCC	60.088	20	CAAGCATCAATGAATGACCC	58.926	20	194	826	1019
Unigene0003936	1	p3	(GGA)6	18	419	436	GCCAAGAAATGCCCAAATTA	59.907	20	GGCGTCCACTTCTTCTCTTG	59.989	20	218	263	480	GCCAAGAAATGCCCAAATTA	59.907	20	TGGCGTCCACTTCTTCTCTT	59.989	20	219	263	481	AACCTGAATTGGTAGCGACG	60.132	20	GGCGTCCACTTCTTCTCTTG	59.989	20	197	284	480
Unigene0003937	1	p4	(ATCT)4	16	190	205	ACAAACAGGAAAGGAGGCG	60.239	19	ACAGCACCTCAGGGACAGAT	59.713	20	168	126	293	ACAAACAGGAAAGGAGGCG	60.239	19	TGAGCTTGGCCATCTGTGTA	60.413	20	116	126	241	AACAAACAGGAAAGGAGGCG	61.526	20	ACAGCACCTCAGGGACAGAT	59.713	20	169	125	293
Unigene0003941	1	p2	(AT)6	12	27	38
Unigene0003942	1	p6	(GGGGAA)4	24	2192	2215	GCCTTCGTTGAGCGACTTAC	60.022	20	ATCCCTCCTTAAACCCTCCC	60.497	20	268	1975	2242	CCTCGGATTCCTTCTCCCTA	60.528	20	TCCCAATCCCTAAATCCCTC	60.089	20	180	2076	2255	GCCTTCGTTGAGCGACTTAC	60.022	20	CCAATCCCTAAATCCCTCCT	59.238	20	279	1975	2253
Unigene0003951	1	p3	(CCA)5	15	1660	1674	GGTGGTTTGGGTGGTAGATG	60.088	20	CCTTTTCCGACAACCACACT	60.005	20	214	1503	1716	GGTGGTTTGGGTGGTAGATG	60.088	20	CATCACCCCTTTTCCCCTAT	60.011	20	273	1503	1775	GGTGGTTTGGGTGGTAGATG	60.088	20	ACCCCTTTTCCCCTATTCCT	60.014	20	269	1503	1771
Unigene0003960	1	p3	(CCT)5	15	115	129	TCCTCAGGAAAGCGTTCAGT	59.989	20	GCTGCCACAAAGAATTTGGT	60.118	20	196	44	239	TCAGGAAAGCGTTCAGTGTG	60.025	20	GCTGCCACAAAGAATTTGGT	60.118	20	193	47	239	TCCTCAGGAAAGCGTTCAGT	59.989	20	AGAATTTGGTTTGAAGGGGG	60.159	20	186	44	229
Unigene0003961	1	p2	(AC)6	12	168	179	TGGCGCAAATTCTTGTAGTG	59.872	20	TGACTGATGGTAAGGCCACA	60.112	20	237	59	295	TGGCGCAAATTCTTGTAGTG	59.872	20	TTAGCCTGGTGAATGCAGTG	59.864	20	149	59	207	GGGCAATAATAACAATGGCG	60.172	20	TGACTGATGGTAAGGCCACA	60.112	20	252	44	295
Unigene0003961	2	c	(GAG)6(GCG)5	33	1699	1731	AAAGCCCATATCTTGGGGTC	60.152	20	CCTCCACCTTCCACCAATAA	59.784	20	276	1650	1925	AAAGCCCATATCTTGGGGTC	60.152	20	TCCTCCACCTTCCACCAATA	60.309	20	277	1650	1926	CGATTTCCAGCTCTCCAAAG	59.948	20	AAACCTCTTTGATCCCCTCC	59.373	20	257	1634	1890
Unigene0003971	1	p3	(ATT)5	15	1039	1053	TACTCCCTTTGCCCGTAAAA	59.581	20	TTTCATCTCCCTTTGTTACGCT	60.129	22	245	912	1156	TACTCCCTTTGCCCGTAAAA	59.581	20	TTCATCTCCCTTTGTTACGCTT	60.129	22	244	912	1155	TACTCCCTTTGCCCGTAAAA	59.581	20	TTCATCTCCCTTTGTTACGCT	58.847	21	244	912	1155
Unigene0003971	2	p3	(AAG)5	15	2007	2021	GCTACCTGTTGCTTTGGGAG	59.875	20	TGGCACCTCCCCCTATAAAT	60.522	20	154	1946	2099	GCTACCTGTTGCTTTGGGAG	59.875	20	ATTGGCACCTCCCCCTATAA	60.522	20	156	1946	2101	ATGGCTACCTGTTGCTTTGG	60.132	20	TGGCACCTCCCCCTATAAAT	60.522	20	157	1943	2099
Unigene0003973	1	p3	(AAT)10	30	680	709
Unigene0003979	1	p5	(AAAGA)4	20	338	357	ACTTAGGACCCGCACAAAAA	59.609	20	GAGCATTACACAAAACCGGG	60.365	20	226	163	388	GCTTGGGATAGAATTTGCCC	60.773	20	GGAGACTTTGAAGAGGTGCG	59.989	20	228	300	527	GCTTGGGATAGAATTTGCCC	60.773	20	AGAAATATGCCAGTGTGCCC	59.962	20	158	300	457
Unigene0003985	1	p6	(AGATGC)4	24	45	68	AAAGCGCAAATATAAATCCAGG	59.522	22	TGAGTGAGGGCTTGCTTTTT	59.993	20	214	15	228	AAAGCGCAAATATAAATCCAGG	59.522	22	TGCTTCACTGCTTTTGATGG	59.988	20	258	15	272	AAAGCGCAAATATAAATCCAGG	59.522	22	TGGAACTCGGAAGAGGATTG	60.187	20	101	15	115
Unigene0003985	2	p2	(TA)7	14	439	452	AAAGGGGACTGGGAAAAAGA	59.912	20	CCACTCGAACTCGCCATACT	60.277	20	257	357	613	ATTTTCAAATCCCTCCACCC	59.996	20	CGGAAAACGTGTCCAAACAT	60.786	20	175	308	482	AAAAAGCAAGCCCTCACTCA	59.993	20	CGGAAAACGTGTCCAAACAT	60.786	20	274	209	482
Unigene0003987	1	c	(TA)6gataaaggcaact(AGGCA)4	45	41	85	TGGCTTAGTGCACCATCTCTT	59.890	21	GTTTGGTTTTTCATGGTGGG	60.066	20	130	9	138	GGCTTAGTGCACCATCTCTTG	59.890	21	GTTTGGTTTTTCATGGTGGG	60.066	20	129	10	138	TGGCTTAGTGCACCATCTCTT	59.890	21	TTTGGTTTTTCATGGTGGGT	60.066	20	129	9	137
Unigene0003988	1	p6	(CGCAGA)7	42	3292	3333	GACGAAAGTGCCAAGGAAAG	59.853	20	CTAATGAGCCCACCTCCAAA	60.066	20	277	3241	3517	GACGAAAGTGCCAAGGAAAG	59.853	20	AGAAGAATTTCACCTCCGCA	59.813	20	256	3241	3496	GACGAAAGTGCCAAGGAAAG	59.853	20	GAAGAATTTCACCTCCGCAA	60.192	20	255	3241	3495
Unigene0004001	1	p6	(GCCTCC)4	24	593	616	CAATAACGCCGCTAGGATGT	60.117	20	CTTCAATTTCATCCCCATCG	60.266	20	272	375	646	TAACGCCGCTAGGATGTTCT	59.867	20	CTTCAATTTCATCCCCATCG	60.266	20	269	378	646	CAATAACGCCGCTAGGATGT	60.117	20	GCTTCAATTTCATCCCCATC	59.324	20	273	375	647
Unigene0004002	1	p3	(GAA)10	30	1425	1454	TTGGACACATTCTTCCTCCC	59.903	20	GCTCAGCTTGGAAAGAAACAA	59.623	21	274	1287	1560	GCCAAAACCAAACAAATTCC	59.297	20	CTCTGATCCACCTCACCTGC	60.829	20	262	1395	1656	CACACCTTTTAGTGTGGGGG	60.260	20	GCTCAGCTTGGAAAGAAACAA	59.623	21	255	1306	1560
Unigene0004002	2	p2	(AT)7	14	2939	2952	TTGGGGAGAAATGGAGTTTG	59.903	20	GATGCCCATATATGTGACCTCTAC	58.806	24	207	2781	2987	AAGACATATTTTGGCCACGG	59.823	20	GATGCCCATATATGTGACCTCTAC	58.806	24	158	2830	2987	GCATTACACCACGCAACAAG	60.180	20	GATGCCCATATATGTGACCTCTAC	58.806	24	242	2746	2987
Unigene0004005	1	p2	(AG)6	12	408	419	TTACAGGTGTGCGGTGGATA	59.988	20	TTTCAATCCCGTCCATGAAT	60.133	20	238	232	469	TTACAGGTGTGCGGTGGATA	59.988	20	ACATTTTTCAATCCCGTCCA	60.170	20	243	232	474	TTACAGGTGTGCGGTGGATA	59.988	20	CAATCCCGTCCATGAATCTT	59.750	20	235	232	466
Unigene0004014	1	p3	(ATT)5	15	245	259	GGCAATGTAAGATGGAGGGA	59.894	20	AAGCCTCACCCGAAAGGTAT	59.962	20	261	58	318	AATGGGAATTGATCGACGAG	59.894	20	AAGCCTCACCCGAAAGGTAT	59.962	20	127	192	318	GGCAATGTAAGATGGAGGGA	59.894	20	CACCCGAAAGGTATCCAGAA	59.926	20	255	58	312
Unigene0004014	2	p2	(AT)9	18	883	900	GGGAATCGAATTCGTTGAGA	60.014	20	TCTTTCTTCCCTCCCATTGA	59.600	20	270	744	1013	GGGAATCGAATTCGTTGAGA	60.014	20	TCCCTCCCATTGATAAAGCA	60.405	20	263	744	1006	AGATTCTGGGGCTGGAGATT	60.037	20	TCTTTCTTCCCTCCCATTGA	59.600	20	237	777	1013
Unigene0004017	1	p2	(TA)17	34	1	34
Unigene0004019	1	p2	(AT)8	16	64	79
Unigene0004025	1	p2	(TC)11	22	3	24
Unigene0004028	1	p3	(CTT)5	15	13	27
Unigene0004031	1	p6	(ACATGG)5	30	180	209	GGCCATAGCATTTCATCCTT	59.001	20	AGCATTGGGAAACCAAACAA	60.344	20	178	91	268	GGCCATAGCATTTCATCCTT	59.001	20	ATTGGGAAACCAAACAAGCA	60.344	20	175	91	265	GGCCATAGCATTTCATCCTT	59.001	20	GCATTGGGAAACCAAACAAG	60.344	20	177	91	267
Unigene0004037	1	p2	(TA)10	20	1688	1707	AAAAGCAGCTGGATATGGACA	59.722	21	TCGGAGCAATACAAAACAAGTG	60.166	22	250	1594	1843	GGTTGAAAGCAACCAAAGGA	60.088	20	TCTGCAGTGTATTCGACTTATCG	59.438	23	276	1501	1776	TTGAAAGCAACCAAAGGAGG	60.220	20	TCTGCAGTGTATTCGACTTATCG	59.438	23	274	1503	1776
Unigene0004042	1	p4	(GATG)4	16	1183	1198	ATGCATCTCGGATCATCTCC	60.002	20	CTCTTTCCTGTCCGTCCAAG	59.837	20	186	1079	1264	CTTGTGGTTTTTCATGGCCT	59.971	20	CTCTTTCCTGTCCGTCCAAG	59.837	20	105	1160	1264	ATGCATCTCGGATCATCTCC	60.002	20	CAACAGTGTCACCAAGCACC	60.203	20	152	1079	1230
Unigene0004052	1	p2	(AT)6	12	1067	1078
Unigene0004055	1	p6	(CCGCCA)4	24	257	280	ATCCCCAATCCTATAACCGC	60.006	20	GTTGCTTGAGGTTGGGACAT	59.973	20	182	155	336	CCAACCACATTTCTCCGTCT	59.966	20	GTTGCTTGAGGTTGGGACAT	59.973	20	111	226	336	ATCCCCAATCCTATAACCGC	60.006	20	GAGGTTGGGACATGAGGAAA	59.903	20	175	155	329
Unigene0004061	1	p3	(GAT)5	15	1256	1270
Unigene0004064	1	p3	(AGA)7	21	1265	1285	ATGGGGTAGGAAATGGGAAG	60.011	20	ACCACCGCAACAAGAAGAAT	59.598	20	106	1223	1328	CCGAAAATGGGGTAGGAAAT	60.013	20	ACCACCGCAACAAGAAGAAT	59.598	20	112	1217	1328	AGGATATCGGCAATCCACTG	59.917	20	ACCACCGCAACAAGAAGAAT	59.598	20	172	1157	1328
Unigene0004068	1	p2	(TA)9	18	1222	1239	TCTTCTTGCGATTTGTGACG	59.988	20	TTGTTGGCCAGGTTGTAAGA	59.170	20	219	1071	1289	TCTTCTTGCGATTTGTGACG	59.988	20	TGTTGGCCAGGTTGTAAGATT	59.485	21	218	1071	1288	TCTTCTTGCGATTTGTGACG	59.988	20	TTGTTGGCCAGGTTGTAAGAT	59.485	21	219	1071	1289
Unigene0004078	1	p2	(AG)7	14	1204	1217
Unigene0004085	1	p2	(AG)7	14	392	405	TTCAACGATGAGAAATTGCG	59.809	20	CATCAAGAAAGGGTTGGCAT	59.933	20	246	270	515	TTCAACGATGAGAAATTGCG	59.809	20	TAAAGATTGGACTGGGGACG	59.926	20	222	270	491	TTCAACGATGAGAAATTGCG	59.809	20	CGAGAGCATGGTTTCCAACT	60.255	20	186	270	455
Unigene0004085	2	p3	(CGG)5	15	1630	1644	CCTTCACGCTAAGATCAGGC	59.978	20	CACCTCCAACCCAGATCACT	59.962	20	209	1552	1760	CCTTCACGCTAAGATCAGGC	59.978	20	CTAGCACCCATTTTTGCGAT	60.096	20	175	1552	1726	CCTTCACGCTAAGATCAGGC	59.978	20	CCATTTTTGCGATGGAATCT	59.901	20	168	1552	1719
Unigene0004087	1	p5	(AAAAG)4	20	90	109	TACGAATGCACTTCCCACAG	59.716	20	TGGGGATTGGAGAGAAAATG	59.864	20	177	28	204	CTACGAATGCACTTCCCACA	59.716	20	TGGGGATTGGAGAGAAAATG	59.864	20	178	27	204	TACGAATGCACTTCCCACAG	59.716	20	TTTAGGTGGGAATGGGTTGA	60.162	20	134	28	161
Unigene0004088	1	p2	(AT)10	20	980	999	TAGGCCTGGAATCTGATTGG	60.029	20	AAAAAGTCCACTAATGCGGG	59.087	20	276	934	1209	TAGGCCTGGAATCTGATTGG	60.029	20	AAAGTCCACTAATGCGGGC	60.088	19	274	934	1207	TAGGCCTGGAATCTGATTGG	60.029	20	AAAAGTCCACTAATGCGGGC	61.357	20	275	934	1208
Unigene0004105	1	p3	(GGC)5	15	2109	2123	TTCCTTCCTCATTACACGCC	60.074	20	AACCAACCCATTGCCATAAA	60.053	20	265	1975	2239	TTCCTTCCTCATTACACGCC	60.074	20	AAACCAACCCATTGCCATAA	60.053	20	266	1975	2240	CAAATCCAGCAGGGAAGAAA	60.184	20	AACCAACCCATTGCCATAAA	60.053	20	162	2078	2239
Unigene0004118	1	p3	(TCG)5	15	622	636	AGTCGCCGATTTTTGTTGAT	59.574	20	GCCGCTCTTCTTCTCCTCTT	60.233	20	158	532	689	AGTCGCCGATTTTTGTTGAT	59.574	20	GGCGAGTCAAAGCTCTCAAG	60.277	20	199	532	730	AGTCGCCGATTTTTGTTGAT	59.574	20	TTTGAACTCGAATGTCGGTG	59.691	20	224	532	755
Unigene0004121	1	p6	(CACCGT)4	24	1876	1899	CAAACATTCGTCGGGAAGAT	59.933	20	AATGGGCGTATCGTCTTCTG	60.096	20	184	1782	1965	CAAACATTCGTCGGGAAGAT	59.933	20	CGATTAAATGGGCGTATCGT	59.816	20	190	1782	1971	TTCGTCGGGAAGATTCAAAG	60.184	20	AATGGGCGTATCGTCTTCTG	60.096	20	178	1788	1965
Unigene0004121	2	p2	(AT)22	44	2027	2070
Unigene0004131	1	p2	(AG)15	30	19	48
Unigene0004131	2	p3	(AGC)6	18	1283	1300	TGGCGTGAAGAAAGTGATACTG	60.305	22	AAGCAAACCCCTTCATTTCC	60.299	20	278	1219	1496	GAAATGGCGTGAAGAAAGTG	58.352	20	GCAAACCCCTTCATTTCCAT	61.053	20	280	1215	1494	TGGCGTGAAGAAAGTGATACTG	60.305	22	TGAAGCAAACCCCTTCATTT	59.546	20	280	1219	1498
Unigene0004131	3	c	(GCC)5atgaagaatttggcgtgtatctaggtagggggtgaatttggggattgaggaatggggtaatgatggtggtg(TGGTGT)5	116	2446	2561	CCATGTACACGTTGTCCTCG	60.025	20	GCAAACGTCTTTGGAAGCTC	60.000	20	224	2413	2636	CCATGTACACGTTGTCCTCG	60.025	20	GTGGTCACAGGCTAACAGCA	59.905	20	256	2413	2668	CCATGTACACGTTGTCCTCG	60.025	20	GGTCACAGGCTAACAGCACA	59.905	20	254	2413	2666
Unigene0004132	1	p3	(AAC)5	15	607	621	CTATTCCCTGTGGGAGTCCA	59.920	20	GATGGAAATCGTGGAGGAGA	60.011	20	180	533	712	TCCCCTGACTATTCCCTGTG	59.920	20	GAGATGGAAATCGTGGAGGA	60.011	20	190	525	714	CTATTCCCTGTGGGAGTCCA	59.920	20	GAGATGGAAATCGTGGAGGA	60.011	20	182	533	714
Unigene0004135	1	p2	(TA)7	14	77	90	AGAGAGTTGTCCGAACGAGC	59.604	20	TGCTCAAATAATTGCATCGC	59.809	20	204	1	204	AGAGAGTTGTCCGAACGAGC	59.604	20	GCATCGCTGGATCTGATTCT	60.335	20	191	1	191	AGAGAGTTGTCCGAACGAGC	59.604	20	TCAAATAATTGCATCGCTGG	59.662	20	201	1	201
Unigene0004135	2	p3	(ATC)5	15	264	278	AGCTTAAAAGGGCTGCCTTC	59.987	20	CATTCCCCTCTCCCATGTAA	59.744	20	231	220	450	AGCTTAAAAGGGCTGCCTTC	59.987	20	CTTTCATTCCCCTCTCCCAT	60.264	20	235	220	454	AGCTTAAAAGGGCTGCCTTC	59.987	20	TCATTCCCCTCTCCCATGTA	60.272	20	232	220	451
Unigene0004138	1	p3	(AGA)5	15	751	765	ATGGTTATGCTGTTGGGGAG	59.813	20	GGCACTGTTCATTTGACACC	58.987	20	273	606	878	ATGGTTATGCTGTTGGGGAG	59.813	20	GGCACTGTTCATTTGACACCT	60.028	21	273	606	878	ATGGTTATGCTGTTGGGGAG	59.813	20	CCTCTTCATCACTCTCATCGC	59.965	21	198	606	803
Unigene0004140	1	p3	(TTA)7	21	645	665	TGGACTCTTCGCAATTCTCC	60.340	20	CTGGCTCCCTGGTTTGATTA	60.066	20	151	597	747	TGGACTCTTCGCAATTCTCC	60.340	20	TGGCTCCCTGGTTTGATTAC	59.933	20	150	597	746	TGGACTCTTCGCAATTCTCC	60.340	20	GCTCCCTGGTTTGATTACCA	59.933	20	148	597	744
Unigene0004152	1	p6	(CTCATC)4	24	337	360	ACATCGCCACCCAAAAATAA	60.188	20	ATGGGAAAGTAGCATCTGCG	60.235	20	274	169	442	ATCAATGCCAAGATCCAACC	59.756	20	ATGGGAAAGTAGCATCTGCG	60.235	20	146	297	442	CAATGCCAAGATCCAACCTT	59.933	20	AAGTAGCATCTGCGGTGGAG	60.419	20	138	299	436
Unigene0004155	1	p3	(GAA)6	18	1488	1505
Unigene0004156	1	p5	(TGGTA)5	25	1902	1926	AGAGTTTGCACAAAGGGACG	60.291	20	AAAGTCCCAAGCTTTGTGTTTC	59.674	22	259	1785	2043	AGAGTTTGCACAAAGGGACG	60.291	20	GAAAAGTCCCAAGCTTTGTGTT	59.674	22	261	1785	2045	GGGACGAAAATTGTGACAGG	60.353	20	GAAAAGTCCCAAGCTTTGTGTT	59.674	22	247	1799	2045
Unigene0004164	1	p2	(AT)7	14	549	562	AGCATCGGTTCATCACCAC	59.494	19	GGGACAAAAACAGGGTTGAA	59.807	20	271	362	632	TCGGTTCATCACCACATACA	58.322	20	GGGACAAAAACAGGGTTGAA	59.807	20	267	366	632	AGACAGCATCGGTTCATCAC	58.673	20	AACAGGGTTGAACTTCCCAA	59.425	20	267	358	624
Unigene0004168	1	p3	(ATG)7	21	1121	1141	CCACCTGAGACAACAGGGTT	60.002	20	GACCACCTTCCCCTACTCCT	59.415	20	255	923	1177	AGACAACAGGGTTGATTGGC	59.973	20	GACCACCTTCCCCTACTCCT	59.415	20	248	930	1177	CGGCGACATATCTTGGTCTT	60.096	20	GACCACCTTCCCCTACTCCT	59.415	20	229	949	1177
Unigene0004171	1	p2	(TA)8	16	9	24
Unigene0004178	1	p3	(AGT)7	21	99	119	TCAAAGCAATCTCAGCCGTA	59.566	20	TGGGGATATCCATAAATGGTG	59.355	21	264	12	275	TTCAAAGCAATCTCAGCCGT	60.914	20	TGGGGATATCCATAAATGGTG	59.355	21	265	11	275	GTTCAAAGCAATCTCAGCCG	60.914	20	TGGGGATATCCATAAATGGTG	59.355	21	266	10	275
Unigene0004192	1	p3	(TCC)6	18	223	240	ATTCAAGATCCCCAAATCCC	59.959	20	ATTCGATCTTCCCCCATTTC	60.096	20	157	187	343	ATTCAAGATCCCCAAATCCC	59.959	20	TGGAGGTGATGTCAATGGAA	59.893	20	114	187	300	ATTCAAGATCCCCAAATCCC	59.959	20	TGCAGCCTCGTTGTGTATTC	59.871	20	173	187	359
Unigene0004193	1	p4	(AATC)5	20	317	336	TCAGCAGTAGCACCACATCC	59.862	20	GATGCATGGAACACCACAAG	59.967	20	248	192	439	CAACTCGATCAGCACCGATA	59.823	20	GATGCATGGAACACCACAAG	59.967	20	273	167	439	GCAGTAGCACCACATCCAAA	59.722	20	GATGCATGGAACACCACAAG	59.967	20	245	195	439
Unigene0004198	1	p4	(CTGA)4	16	798	813	TCCCAGTGGTTTTGCTTTTC	60.088	20	CTGGAGGAAATATGGGCAGA	60.029	20	272	596	867	TCCCAGTGGTTTTGCTTTTC	60.088	20	TGGAGGAAATATGGGCAGAA	60.405	20	271	596	866	TCCCAGTGGTTTTGCTTTTC	60.088	20	ATCTTGGGGTCTTCTTTCCC	59.373	20	247	596	842
Unigene0004198	2	p2	(TC)6	12	1805	1816	AGGAAATGACGCAAATGAGG	60.074	20	GAAGTGGTCAGCAAAGCACA	60.032	20	235	1670	1904	AGGAAATGACGCAAATGAGG	60.074	20	ATTCTTGGGGTGGTCCCTAC	60.052	20	205	1670	1874	AGGAGAGGAAATGACGCAAA	59.813	20	GAAGTGGTCAGCAAAGCACA	60.032	20	240	1665	1904
Unigene0004201	1	p5	(TCTCA)6	30	7	36
Unigene0004201	2	p2	(TA)6	12	831	842	AAGGTGAATCGAAAACACGG	59.971	20	TGTCACAATTATGGGACGGA	59.774	20	210	764	973	TCATCAGAGATGCGAAATGC	59.914	20	TGTCACAATTATGGGACGGA	59.774	20	236	738	973	AAGGTGAATCGAAAACACGG	59.971	20	AATTATGGGACGGAGGGAGT	59.651	20	204	764	967
Unigene0004203	1	p2	(TA)6	12	171	182	GCCTTTTGGGAAGTAAGTGG	58.694	20	TTGATCCGGAGCTAATTTGG	60.031	20	114	134	247	GCCTTTTGGGAAGTAAGTGG	58.694	20	CGTCGGTGGTGAATAATGTG	59.840	20	255	134	388	GCCTTTTGGGAAGTAAGTGGA	60.469	21	TTGATCCGGAGCTAATTTGG	60.031	20	114	134	247
Unigene0004213	1	c	(CA)6(TA)9(GA)14	58	1810	1867	GGCGTAGAGAACAATCTCCG	59.836	20	TGGTGAGGCCTTGCTAAAAC	60.249	20	205	1743	1947	GGCGTAGAGAACAATCTCCG	59.836	20	ATGGTGAGGCCTTGCTAAAA	59.708	20	206	1743	1948	AGATTGAGGGAATGAGCACG	60.218	20	TGGTGAGGCCTTGCTAAAAC	60.249	20	235	1713	1947
Unigene0004214	1	c	(TA)9(GA)26	70	781	850	CCCTCCGTCCGAATAACTTT	60.312	20	TCTCTGGTCTTGTTGCCCTT	59.844	20	227	667	893	CCCTCCGTCCGAATAACTTT	60.312	20	ATGGGATGGACCTTTCAACA	60.173	20	250	667	916	CCCTCCGTCCGAATAACTTT	60.312	20	CATGGGATGGACCTTTCAAC	60.173	20	251	667	917
Unigene0004220	1	p2	(TA)8	16	493	508	TCATCAATTACACAATGGAGGC	59.829	22	TGACTAATGTAGTCCCCGCC	59.955	20	257	435	691	TGGAGGCATTAAAGTTCATTCA	59.586	22	TGACTAATGTAGTCCCCGCC	59.955	20	242	450	691	TCAATTACACAATGGAGGCA	57.542	20	TGACTAATGTAGTCCCCGCC	59.955	20	254	438	691
Unigene0004220	2	c	(AT)7aacc(AT)17	52	1201	1252
Unigene0004230	1	p2	(AG)8	16	841	856	TGGGTTTTCAAATTTAGGCA	58.135	20	CTTGGGGCCTTTCATCAATA	59.894	20	228	725	952	TCCATAGCACACAGAACAATCC	60.000	22	CTTGGGGCCTTTCATCAATA	59.894	20	274	679	952	TGCTTCCATAGCACACAGAA	57.997	20	CTTGGGGCCTTTCATCAATA	59.894	20	278	675	952
Unigene0004242	1	p2	(TA)18	36	902	937
Unigene0004245	1	p3	(CCA)6	18	1208	1225	AACCACAAGCAATTTTTCCG	59.975	20	AGCCCTCTAGAGTGGGAAGC	59.979	20	261	1020	1280	AACCACAAGCAATTTTTCCG	59.975	20	GCAGGGGAAGGAGGACTAAC	60.074	20	243	1020	1262	TTCCGAAACCCTTTGTTCTG	60.081	20	AGCCCTCTAGAGTGGGAAGC	59.979	20	129	1152	1280
Unigene0004258	1	p2	(AT)9	18	237	254	CCACAAACCTCACAACATCG	60.001	20	CCTTTGCAATTCAAGCCATT	60.074	20	240	140	379	ATGCCACAAACCTCACAACA	60.008	20	CCTTTGCAATTCAAGCCATT	60.074	20	243	137	379	CATGCCACAAACCTCACAAC	60.008	20	CCTTTGCAATTCAAGCCATT	60.074	20	244	136	379
Unigene0004267	1	p6	(GCCCTC)4	24	1243	1266	ATAATGCCGAACATTCCAGC	59.929	20	AGATGGTTGTCCAAACTGGG	59.820	20	122	1174	1295	ATAATGCCGAACATTCCAGC	59.929	20	TGTGACATGGTTGGGAAATG	60.216	20	150	1174	1323	TGAGCTATGGTTGTGGGTGA	60.112	20	AGATGGTTGTCCAAACTGGG	59.820	20	277	1019	1295
Unigene0004273	1	p3	(ATC)5	15	1562	1576	CAAAACAAGGGTTGCAGTGA	59.734	20	GCAAGGGTTTGGTTTGAGAG	59.711	20	221	1536	1756	CAAAACAAGGGTTGCAGTGA	59.734	20	AGCAAGGGTTTGGTTTGAGA	59.711	20	222	1536	1757	TCAAAACAAGGGTTGCAGTG	59.734	20	GCAAGGGTTTGGTTTGAGAG	59.711	20	222	1535	1756
Unigene0004278	1	p3	(TGA)5	15	388	402	TGATGAACTCGATGGCTCTG	59.942	20	ATGGGGCAATGAGACTCAAG	60.073	20	100	353	452	GATGGCTCTGTGGTACCGTT	59.997	20	AAGGCGAGACTCCAAATTCA	59.813	20	172	363	534	GATGGCTCTGTGGTACCGTT	59.997	20	CAAGGCGAGACTCCAAATTC	59.813	20	173	363	535
Unigene0004281	1	p6	(GTGGTT)5	30	575	604	ACAGGATCATTAACGCAGGG	59.955	20	GGGATTAATACCCCGCAGAT	60.006	20	152	541	692	ACTCACAGAATCGGTTTGCC	60.119	20	GGGATTAATACCCCGCAGAT	60.006	20	218	475	692	ACAGGATCATTAACGCAGGG	59.955	20	ATCAGCGTGGATTCAACCTC	60.081	20	191	541	731
Unigene0004284	1	p2	(AC)8	16	168	183	CGTATCTTCCACCATGCTAAA	57.795	21	TCAAACTGGTGATGGACGAA	60.088	20	270	29	298	CGTATCTTCCACCATGCTAAA	57.795	21	CCACAGGTACCAGCCATTTT	59.853	20	198	29	226	CGTATCTTCCACCATGCTAAA	57.795	21	GAACCACAGGTACCAGCCAT	59.851	20	201	29	229
Unigene0004286	1	p6	(GAGGAC)4	24	763	786	TCGAATTGGTTCGACAATGA	60.049	20	CCCTGTTTCGACTTGACCAT	59.966	20	279	608	886	AGGAAGGGATTTCTGCCTGT	60.074	20	CCCTGTTTCGACTTGACCAT	59.966	20	199	688	886	CTCTGCTCCGATGAAGGAAG	60.088	20	CCCTGTTTCGACTTGACCAT	59.966	20	213	674	886
Unigene0004288	1	p3	(GCG)7	21	1216	1236	CTCCTTGAGAAACCTCGCAC	59.989	20	TTCACTTCTACGCCACATGC	59.871	20	249	1052	1300	CTTGAGGATTGAAGGGTCCA	60.042	20	TTCACTTCTACGCCACATGC	59.871	20	164	1137	1300	TGGTCTTGAGGATTGAAGGG	60.042	20	TTCACTTCTACGCCACATGC	59.871	20	168	1133	1300
Unigene0004292	1	p3	(GAC)6	18	749	766	CTCTCCGCTTCATCTTCCAC	59.950	20	CGAGTGCTCAATCTGCCATA	59.972	20	258	649	906	ACTCTCCGCTTCATCTTCCA	59.950	20	CGAGTGCTCAATCTGCCATA	59.972	20	259	648	906	CTCTCCGCTTCATCTTCCAC	59.950	20	GAGGACACACGAGTGCTCAA	60.030	20	267	649	915
Unigene0004292	2	p5	(GGAGA)5	25	1512	1536
Unigene0004293	1	p2	(TG)8	16	548	563	ATGCAATCTTTGGGACTTGG	59.933	20	CAAAACATTTCTGCAGCCAC	59.322	20	187	490	676	ATGCAATCTTTGGGACTTGG	59.933	20	AGCCACGGGCCACTTACTAT	60.894	20	173	490	662	GCAATCTTTGGGACTTGGAG	59.670	20	CAAAACATTTCTGCAGCCAC	59.322	20	185	492	676
Unigene0004294	1	p3	(CTG)5	15	284	298	GAATTCCCTGTGGCTGAAAA	60.051	20	TCTGAGATTTTGGCAGCCTT	59.955	20	206	218	423	CATGTGCTCTTCACAATGGG	60.112	20	AAGCGAGGTCTTGTCAGGAA	59.989	20	117	255	371	CATGTGCTCTTCACAATGGG	60.112	20	TCTGAGATTTTGGCAGCCTT	59.955	20	169	255	423
Unigene0004295	1	p6	(GCAGGA)4	24	1431	1454	TCAAACCGAACATAGGCACA	60.111	20	ATTTGCAGGGAAACATCGAC	59.939	20	175	1307	1481	TCAAACCGAACATAGGCACA	60.111	20	AGATTTGCAGGGAAACATCG	60.074	20	177	1307	1483	AGCAAATCCCTAAATCCCGT	59.799	20	ATTTGCAGGGAAACATCGAC	59.939	20	132	1350	1481
Unigene0004299	1	p2	(AT)16	32	148	179	GATCATCTCCCCAGACTACACA	59.018	22	GGCACCATGGACTGATCTCT	60.080	20	269	115	383	AGATCATCTCCCCAGACTACACA	60.009	23	GGCACCATGGACTGATCTCT	60.080	20	270	114	383	GATCATCTCCCCAGACTACACA	59.018	22	TTGGCTTCCATTCATTTGGT	60.309	20	100	115	214
Unigene0004299	2	p4	(AAGA)4	16	1468	1483
Unigene0004300	1	c	(GGGCGG)4aggcggaggcggagacggcgccgctgcacaatgaggtggagacgactgccatgggtggggaggttcttggactgggttga(GACGG)4	124	1101	1224	AGCTTGAGAAAGGACTTGCG	59.757	20	GATCATCCACAACAAAGCCC	60.326	20	257	1057	1313	AGCTTGAGAAAGGACTTGCG	59.757	20	TGATCATCCACAACAAAGCC	59.502	20	258	1057	1314	AGCTTGAGAAAGGACTTGCG	59.757	20	ATCCACAACAAAGCCCATTT	59.292	20	253	1057	1309
Unigene0004301	1	p3	(AGC)5	15	92	106	AGCCAGATGAGTCGAGCAAT	59.981	20	GCTGGAGAGTGGAATCGAAC	59.810	20	211	64	274	AGCCAGATGAGTCGAGCAAT	59.981	20	GATTGGCATTGGAATTGGAG	60.274	20	121	64	184	AGCCAGATGAGTCGAGCAAT	59.981	20	GGAGAGTGGAATCGAACGTC	59.661	20	208	64	271
Unigene0004303	1	p3	(GGT)8	24	1426	1449	GCAGAAACTCATGTGGAGCA	59.992	20	CCCTTTTCTTTCTCCTTCCG	60.172	20	268	1220	1487	CGAGCAGAAACTCATGTGGA	59.984	20	CCCTTTTCTTTCTCCTTCCG	60.172	20	271	1217	1487	TCGGATAGGGCCAATTGTAG	59.916	20	CCCTTTTCTTTCTCCTTCCG	60.172	20	236	1252	1487
Unigene0004304	1	p6	(TGGAAT)5	30	370	399	TTGCTGGTGATTTGCTTTGT	59.322	20	ATGCAAAGCTAATTCGGACG	60.230	20	197	330	526	TTGCTGGTGATTTGCTTTGT	59.322	20	GCTAATTCGGACGCAACACT	60.278	20	190	330	519	TTGCTGGTGATTTGCTTTGT	59.322	20	AGCTAATTCGGACGCAACAC	60.278	20	191	330	520
Unigene0004308	1	p4	(ATAA)4	16	5307	5322	AAGAAAGGGTGAATGGCAGA	59.670	20	CCCCCTTCAGTATGGAGACA	59.920	20	257	5244	5500	GAATGGCAGAGCAGGAGAGT	59.560	20	CCCCCTTCAGTATGGAGACA	59.920	20	247	5254	5500	CATCCCACAAGCAAGAAAGG	60.626	20	CCCCCTTCAGTATGGAGACA	59.920	20	269	5232	5500
Unigene0004312	1	p2	(AT)7	14	56	69	CCCCCTTTTTCTTCCACTACA	60.331	21	TCCCCTAAACAAACCTGGTG	59.824	20	256	0	255	CCCCCTTTTTCTTCCACTACA	60.331	21	CTCCCCTCCCCTAAACAAAC	59.799	20	262	0	261	CCCCCTTTTTCTTCCACTACA	60.331	21	GTTGGAGGAATGGAGGAATG	59.336	20	110	0	109
Unigene0004312	2	p6	(AACCCT)4	24	318	341	CACCAGGTTTGTTTAGGGGA	59.824	20	AGGGAGCTGAGCATCGATTA	59.939	20	197	236	432	CACCAGGTTTGTTTAGGGGA	59.824	20	GCATCGATTATGGTTTGCCT	59.929	20	187	236	422	CACCAGGTTTGTTTAGGGGA	59.824	20	AGCATCGATTATGGTTTGCC	59.929	20	188	236	423
Unigene0004313	1	p3	(GCT)5	15	443	457	CCTTCCCGGGTAAAAACAAT	60.048	20	TGTCATCAAGGGCATCAGAA	60.201	20	236	303	538	CCTTCCCGGGTAAAAACAAT	60.048	20	TTGTCATCAAGGGCATCAGA	60.201	20	237	303	539	TTAATGCCGAGTCTTGCCTT	59.845	20	TGTCATCAAGGGCATCAGAA	60.201	20	204	335	538
Unigene0004315	1	p3	(TGA)5	15	978	992	GAGGAGGGAGGAGCTTTGAT	59.778	20	CCCATTTTGGATTCTTCCCT	60.124	20	213	903	1115	GAGGAGGGAGGAGCTTTGAT	59.778	20	CTCATCCAATCCCCATTTTG	60.126	20	224	903	1126	GAGGAGGGAGGAGCTTTGAT	59.778	20	CCCTAATCCCTACTCCCCAA	60.138	20	145	903	1047
Unigene0004315	2	p5	(AAGCT)4	20	1188	1207	CAAAATGGGGATTGGATGAG	60.126	20	CCATTTGGGTCGTTTTCACT	59.830	20	166	1107	1272	TTGGGGAGTAGGGATTAGGG	60.138	20	CCATTTGGGTCGTTTTCACT	59.830	20	245	1028	1272	CAAAAGGCAGAAAGGTGGAG	59.846	20	CCATTTGGGTCGTTTTCACT	59.830	20	132	1141	1272
Unigene0004315	3	p5	(AAGGA)4	20	1399	1418	GCAATGCTAATGGGGAAAAG	59.547	20	TTGTTGTTGCTTTTCTGGAATC	59.248	22	275	1170	1444	GGCTTGAGACTTGGGAGAAA	59.405	20	TTGTTGTTGCTTTTCTGGAATC	59.248	22	121	1324	1444	TTGAGACTTGGGAGAAAGCC	59.405	20	TTGTTGTTGCTTTTCTGGAATC	59.248	22	118	1327	1444
Unigene0004317	1	p3	(CCT)9	27	123	149	ATACTATTCCCCTCCGCCAC	60.173	20	GATGGTGATGGTGGTTGTGA	60.230	20	194	73	266	ATACTATTCCCCTCCGCCAC	60.173	20	GAGCTGGACCACCTGGAGTA	60.261	20	263	73	335	ATACTATTCCCCTCCGCCAC	60.173	20	GGCAGGGAACATAGGGAGTT	60.328	20	128	73	200
Unigene0004317	2	p3	(CAT)5	15	264	278	CCACCGGTGATAACTCCCTA	59.807	20	AAGTTGGTCCAGGAGGGTTT	59.834	20	211	170	380	CCACCGGTGATAACTCCCTA	59.807	20	AGGGTTTGGTGTGGAATGAG	59.820	20	198	170	367	ATACTATTCCCCTCCGCCAC	60.173	20	GAGCTGGACCACCTGGAGTA	60.261	20	263	73	335
Unigene0004332	1	p2	(TC)7	14	130	143	AACCCCTCTCACCCATCTCT	59.929	20	CGCAAGGTTAAGCCTGAAAG	60.011	20	130	106	235	AACCCCTCTCACCCATCTCT	59.929	20	TTCCCCTCTTCCCTTGTTTT	59.912	20	267	106	372	ATCACCCTAAAGCAACCCCT	59.827	20	CGCAAGGTTAAGCCTGAAAG	60.011	20	143	93	235
Unigene0004333	1	c	(CA)7(TA)8	30	1	30
Unigene0004333	2	p5	(TTTTA)4	20	924	943	TCAAAAATCCAACAGTGCCA	60.088	20	GGATCGAAACAAAGACCCAA	59.910	20	275	873	1147	CAAAAATCCAACAGTGCCAA	59.561	20	GGATCGAAACAAAGACCCAA	59.910	20	274	874	1147	TCAAAAATCCAACAGTGCCA	60.088	20	AGGATCGAAACAAAGACCCA	59.526	20	276	873	1148
Unigene0004338	1	p6	(GTCCCT)5	30	343	372	ACGTTCGCCAACAAAAGAAT	59.615	20	GAGAGGAGTTTGGTGGGACA	60.088	20	248	309	556	ACGTTCGCCAACAAAAGAAT	59.615	20	TGATCTGTGGTGCGAGAGAG	60.138	20	169	309	477	ACGTTCGCCAACAAAAGAAT	59.615	20	TGCTGTGGTGGAACCTGTAA	60.152	20	193	309	501
Unigene0004339	1	p2	(GT)10	20	1429	1448
Unigene0004343	1	p2	(GT)6	12	467	478	TCATTTCATTGCGATTTGGA	60.012	20	CTTCCAAAATTCATCCCTGG	59.359	20	188	321	508	CGATTTGGAATTGCTTTGGT	59.938	20	CTTCCAAAATTCATCCCTGG	59.359	20	177	332	508	TTTGGAATTGCTTTGGTTCC	59.916	20	CTTCCAAAATTCATCCCTGG	59.359	20	174	335	508
Unigene0004348	1	p2	(TA)10	20	1576	1595	ACAGCGACAGTGGTGATGAA	60.319	20	GCCCTCAATTTCTCAATCCA	60.014	20	268	1464	1731	ACAGCAGCAGCAATAGCAGA	59.918	20	CCGGATACGATGATAGCCAC	60.318	20	258	1380	1637	GCTTCAATCAACGCGTACAA	59.879	20	CCGGATACGATGATAGCCAC	60.318	20	280	1358	1637
Unigene0004359	1	p2	(GA)8	16	29	44	CGGGGAATTCACTGTCAAAC	60.353	20	AGCAAAATTGAGCAGGCAGT	60.022	20	242	6	247	ACGGGGAATTCACTGTCAAA	60.353	20	AGCAAAATTGAGCAGGCAGT	60.022	20	243	5	247	CGGGGAATTCACTGTCAAAC	60.353	20	AAATCCAGAGCGCAAGAGAA	60.096	20	134	6	139
Unigene0004365	1	p3	(AGA)5	15	550	564	TTCTTCGATTTCGGATCCAC	60.014	20	GCGTCGTCATCATCATCATC	60.047	20	195	430	624	TTCTTCGATTTCGGATCCAC	60.014	20	ATCTGATAATTCGCCGTTGC	60.067	20	238	430	667	CCACGGTCTGAAATCTCCAT	59.927	20	GCGTCGTCATCATCATCATC	60.047	20	179	446	624
Unigene0004367	1	p5	(TTTAT)4	20	1745	1764	TCCCTTGTTGGATTTTCACC	59.767	20	ATTATTAAGGCCAGGCCCAC	60.171	20	231	1679	1909	TCCCTTGTTGGATTTTCACC	59.767	20	CCCAACCTATTGGGCTTACA	59.817	20	251	1679	1929	CGACCTTGCTAATTCCCTTG	59.702	20	ATTATTAAGGCCAGGCCCAC	60.171	20	244	1666	1909
Unigene0004372	1	p4	(GGAG)4	16	154	169	CAGCGCTTAGGTGGAAGATT	59.476	20	CCGACATGGAGGAAAATGAG	60.452	20	270	32	301	CAGCGCTTAGGTGGAAGATT	59.476	20	GACATGGAGGAAAATGAGCC	59.488	20	268	32	299	CAGCGCTTAGGTGGAAGATT	59.476	20	CGACATGGAGGAAAATGAGC	60.603	20	269	32	300
Unigene0004374	1	p3	(TTG)5	15	2227	2241	TAATTCTGCGTTCCCTCCAG	60.206	20	CGCATTACAGCCCTCTCTTC	59.978	20	259	2098	2356	TGCTTTAATTCTGCGTTCCC	60.209	20	CGCATTACAGCCCTCTCTTC	59.978	20	264	2093	2356	TAATTCTGCGTTCCCTCCAG	60.206	20	CTCTTCATTTGCTGCTGCTG	59.888	20	245	2098	2342
Unigene0004374	2	p3	(GAA)5	15	2621	2635	AAGAAGGTGGGTCAGTGGTG	60.002	20	TCATGCTTCCCTTTCATTCC	60.014	20	247	2500	2746	GCAGAGAAGAGGGGTGAGTG	59.986	20	TCATGCTTCCCTTTCATTCC	60.014	20	161	2586	2746	GAGGGGTGAGTGATGCAAAT	59.934	20	TCATGCTTCCCTTTCATTCC	60.014	20	153	2594	2746
Unigene0004375	1	p2	(AT)7	14	2075	2088
Unigene0004379	1	p5	(TTTAA)4	20	1487	1506	TGCTGCAGATGGAAAAACAG	59.988	20	CCGACGAATGAAGGAAACAT	59.933	20	229	1417	1645	GTGCTGCAGATGGAAAAACA	59.847	20	CCGACGAATGAAGGAAACAT	59.933	20	230	1416	1645	TGCTGCAGATGGAAAAACAG	59.988	20	AGACCGACGAATGAAGGAAA	59.670	20	232	1417	1648
Unigene0004381	1	p3	(GCC)5	15	1193	1207	GGCCACAACATTGAGTCCTT	59.973	20	AGAAACATGTTGGCCTACGG	59.993	20	189	1093	1281	CCGGGAACACCCTATACCTT	60.068	20	ACATGTTGGCCTACGGACTC	59.997	20	142	1136	1277	CCGGGAACACCCTATACCTT	60.068	20	AGAAACATGTTGGCCTACGG	59.993	20	146	1136	1281
Unigene0004386	1	p3	(GTG)5	15	553	567	GTGCATCTCCCATTCCAACT	59.934	20	AATGGAACCTCGTGCAAAAC	59.978	20	116	519	634	TCTACAGATCAGGGGCCAAC	60.073	20	AATGGAACCTCGTGCAAAAC	59.978	20	161	474	634	TAACAATGGTGCATCTCCCA	59.924	20	AATGGAACCTCGTGCAAAAC	59.978	20	124	511	634
Unigene0004390	1	p2	(CA)6	12	52	63	TCGAATAAAGGATGGTCCAAA	59.397	21	TGAACTCTGGCTTGGGATTT	59.670	20	231	25	255	TCGAATAAAGGATGGTCCAAA	59.397	21	TTGAACTCTGGCTTGGGATT	59.670	20	232	25	256	TCGAATAAAGGATGGTCCAAA	59.397	21	TTTGAACTCTGGCTTGGGAT	59.670	20	233	25	257
Unigene0004392	1	p2	(AT)7	14	303	316	CTATTGATGGCGTGGCTTTT	60.096	20	GTGCCCATCCAATCCAAATA	60.532	20	219	179	397	ACATGCCTGCCTTTTCACTT	59.740	20	TAACGAGGAGGCTGCTTTTG	60.514	20	280	207	486	ACATGCCTGCCTTTTCACTT	59.740	20	GTGCCCATCCAATCCAAATA	60.532	20	191	207	397
Unigene0004392	2	p6	(TCATCC)4	24	1687	1710	CTTTTTCGGTTTTCCCCATT	60.157	20	TGTAGGTTGAGGAATGTGTGG	58.483	21	249	1559	1807	CTTTTTCGGTTTTCCCCATT	60.157	20	TGCCATAATGTAGGTTGAGGAA	59.474	22	257	1559	1815	ATTGCTTTTTCGGTTTTCCC	60.292	20	TGTAGGTTGAGGAATGTGTGGA	60.410	22	253	1555	1807
Unigene0004396	1	p2	(AG)15	30	2562	2591	TACCCATGTGTTCCAGCAAA	59.964	20	TGTGGTAGCTTTGTGCTGCT	59.664	20	200	2446	2645	TACCCATGTGTTCCAGCAAA	59.964	20	GTGGTAGCTTTGTGCTGCTG	59.664	20	199	2446	2644	TTACCCATGTGTTCCAGCAA	59.964	20	TGTGGTAGCTTTGTGCTGCT	59.664	20	201	2445	2645
Unigene0004398	1	c	(CTT)5ctcctccctccttctaaccta(GCC)5	51	184	234	GTGTACTCGTGTAGGGCGGT	60.058	20	GAGGACTTAGGGCTTTGGCT	59.848	20	233	38	270	GTGTACTCGTGTAGGGCGGT	60.058	20	GAACCGAGGACTTAGGGCTT	59.713	20	238	38	275	TCATTCTTCTCCTCCGCAAC	60.340	20	GAGGACTTAGGGCTTTGGCT	59.848	20	114	157	270
Unigene0004407	1	p2	(TA)9	18	2698	2715	TGGATGAGAAACCAGTGCAA	60.240	20	TCCCTGATCTCATGTCCAAA	59.009	20	130	2670	2799	TGGATGTGGATGAGAAACCA	59.893	20	TCGAATCCCACAAGAAAGAAA	59.671	21	112	2664	2775	TGGATGTGGATGAGAAACCA	59.893	20	TTCGAATCCCACAAGAAAGAA	59.671	21	113	2664	2776
Unigene0004412	1	p2	(GT)8	16	50	65	AACAACATACCTTTTTGCTCGTC	59.594	23	ATGAAAGGGGGTTGGAAATC	59.996	20	191	0	190	CAACATACCTTTTTGCTCGTCT	58.451	22	ATGAAAGGGGGTTGGAAATC	59.996	20	189	2	190	AACATACCTTTTTGCTCGTCTG	58.451	22	ATGAAAGGGGGTTGGAAATC	59.996	20	188	3	190
Unigene0004414	1	c*	(AAT)10(ATAAT)4*	45	344	388	CATGCATGCAGCCATACAG	59.824	19	GATCGCAATTAAGGTGGGAA	59.901	20	178	281	458	GCAGCCATACAGGAACTGGA	61.208	20	GATCGCAATTAAGGTGGGAA	59.901	20	171	288	458	CATGCATGCAGCCATACAG	59.824	19	TGATGGGAATATGATCGCAA	59.851	20	190	281	470
Unigene0004422	1	p3	(TTC)5	15	370	384	CAGCAAATGATTCTCCAGCA	59.948	20	GTGCTACCGGAGGCATGTAT	59.985	20	222	303	524	CAGCAAATGATTCTCCAGCA	59.948	20	TCAACACCATGAAAATGCGT	59.972	20	119	303	421	CAGCAAATGATTCTCCAGCA	59.948	20	CCGGAGGCATGTATTTCTGT	59.955	20	216	303	518
Unigene0004425	1	p3	(ACA)5	15	824	838	CACACAAAGGGCTCATTTCA	59.691	20	GCCTCACCTTGGTGTTCATT	59.973	20	271	704	974	CAAATCACACAAAGGGCTCA	59.691	20	TTCACCATCAATCTGCCAAA	60.049	20	249	699	947	CACACAAAGGGCTCATTTCA	59.691	20	TTCACCATCAATCTGCCAAA	60.049	20	244	704	947
Unigene0004425	2	p3	(GAG)5	15	3797	3811	GGGTAGAGCGATTGTGTGGT	59.997	20	CAATGAAGCTTCTCGCTTCC	60.096	20	120	3761	3880	ACAACAATGGCAATCGCATA	59.960	20	CAATGAAGCTTCTCGCTTCC	60.096	20	155	3726	3880	AGGTTTCGGGTAGAGCGATT	60.096	20	CAATGAAGCTTCTCGCTTCC	60.096	20	127	3754	3880
Unigene0004427	1	p2	(TC)6	12	163	174	TCGTAACTCGTAACCCGACC	59.993	20	ATCAAACCAAAACTCAGCGG	60.110	20	279	52	330	GGGTGGACTCTTGTTGCCTA	60.111	20	ACGCCATCAAACCAAAACTC	59.978	20	198	138	335	GGGTGGACTCTTGTTGCCTA	60.111	20	TTGGCCCAGTACAAGTTTCC	59.971	20	109	138	246
Unigene0004428	1	p2	(TC)6	12	1108	1119	CCTTTCTGCCTTTTCACGAG	59.986	20	GGAAAATGATCGCCTTCAAA	60.016	20	136	1027	1162	CCAAGTCTCTCCTGTGCCTC	59.986	20	GGAAAATGATCGCCTTCAAA	60.016	20	204	959	1162	ACCTCAGCTGCTGCTCTCTC	60.041	20	GGAAAATGATCGCCTTCAAA	60.016	20	165	998	1162
Unigene0004430	1	p3	(TAC)5	15	33	47
Unigene0004439	1	p3	(ATC)5	15	80	94	GGCACAACAGCAGGTTTACA	59.764	20	AAGCAGAAGTTGCTGTGGCT	60.201	20	187	5	191	GGCACAACAGCAGGTTTACA	59.764	20	CAGAGGGCTAATAGGAGGCA	59.429	20	152	5	156	GGCACAACAGCAGGTTTACA	59.764	20	CTCGACCACAGAGGGCTAAT	59.308	20	160	5	164
Unigene0004440	1	p3	(AGC)5	15	2762	2776	ACATGATCAACTCGCTGCTG	60.016	20	GGGTGATTGGTTCGTATTGG	60.051	20	272	2670	2941	ACATGATCAACTCGCTGCTG	60.016	20	AAACGATTTCAGCGAACCAC	60.118	20	134	2670	2803	ACATGATCAACTCGCTGCTG	60.016	20	CGTCTTCCTTGGTTTCTTCG	59.846	20	245	2670	2914
Unigene0004447	1	p3	(TCA)5	15	377	391	TCCCAGCAAGAAAACCAAAC	60.088	20	AGGCAATACATTCGTGGAGG	59.955	20	264	227	490	CCGATTCCTCCACCAATCTA	59.887	20	GTGAAGATTGGAGAGCTGGC	59.957	20	221	350	570	CCGATTCCTCCACCAATCTA	59.887	20	ATTGGAGAGCTGGCGATCTA	59.939	20	215	350	564
Unigene0004449	1	p2	(TA)18	36	1	36
Unigene0004457	1	p3	(ATC)6	18	283	300	GCATCAGCACCAACCATTTA	59.548	20	TGAGGTGCCTAAAATCTGGG	60.066	20	128	259	386	GAGCACAACACCAGCATCAG	60.473	20	TGAGGTGCCTAAAATCTGGG	60.066	20	141	246	386	AGAGCACAACACCAGCATCA	60.473	20	TGAGGTGCCTAAAATCTGGG	60.066	20	142	245	386
Unigene0004458	1	p3	(GAT)7	21	268	288	ATTTGGGAGCTCGATCACTG	60.218	20	CCCATCCGTGCGATATTATT	59.643	20	138	232	369	CATTTGGGAGCTCGATCACT	60.218	20	CCCATCCGTGCGATATTATT	59.643	20	139	231	369	TTTGCTGGTCACCTTCATCA	60.240	20	CCCATCCGTGCGATATTATT	59.643	20	178	192	369
Unigene0004459	1	p3	(CTT)5	15	6037	6051	TTCCATTCCAACAAGAAGGC	60.051	20	AATCACACTTCGCAGAAGGC	60.406	20	224	5908	6131	CCATTCCAACAAGAAGGCAT	59.933	20	AATCACACTTCGCAGAAGGC	60.406	20	222	5910	6131	TTCCATTCCAACAAGAAGGC	60.051	20	AGTTCAAATAAGCTGGGGGC	60.451	20	179	5908	6086
Unigene0004470	1	p3	(TCA)5	15	1141	1155	AACCAGTTTCCCATCACTGC	59.973	20	GTGGTCCTGGTTTCATTGCT	59.973	20	156	1055	1210	AACCAGTTTCCCATCACTGC	59.973	20	GCTGTGGTCCTGGTTTCATT	59.973	20	159	1055	1213	GGAACAGAACCAGTTTCCCA	59.943	20	GTGGTCCTGGTTTCATTGCT	59.973	20	163	1048	1210
Unigene0004471	1	p2	(AT)17	34	1	34
Unigene0004471	2	p3	(GCA)6	18	1019	1036	TCCATGCAATTGAGGATGTG	60.481	20	ATCTCAAGGGTCTGGTGGTG	59.962	20	175	930	1104	TCCATGCAATTGAGGATGTG	60.481	20	CATCTCAAGGGTCTGGTGGT	59.962	20	176	930	1105	ATGCAATTGAGGATGTGTGG	59.374	20	ATCTCAAGGGTCTGGTGGTG	59.962	20	172	933	1104
Unigene0004483	1	p2	(CA)7	14	1358	1371	TGTTTCCGTGTTTGGAATGA	59.941	20	AGAAACCCAATTTGCCTGTG	59.971	20	254	1178	1431	TGTTTCCGTGTTTGGAATGA	59.941	20	CAGAAACCCAATTTGCCTGT	59.971	20	255	1178	1432	CCCTGCTTATTGATGGCATT	59.923	20	AGAAACCCAATTTGCCTGTG	59.971	20	172	1260	1431
Unigene0004486	1	p2	(GT)7	14	2360	2373	GTGGGGTGTGGGTGAAGTAG	60.275	20	TTTGCTGCAAGTGATTTTGC	59.999	20	225	2293	2517	GTGGGGTGTGGGTGAAGTAG	60.275	20	GCAACCTCTGCTACGGAAAG	60.015	20	270	2293	2562	GTGGGGTGTGGGTGAAGTAG	60.275	20	TCCTCTCGCTGTTTCCTCAT	59.950	20	162	2293	2454
Unigene0004494	1	p6	(TGGCGG)4	24	1863	1886	TCGTCGCTTTAAGGAAGAGG	59.587	20	TCATCCAACCCCAAGTCTTC	59.903	20	101	1825	1925	GTTCGTCGGGGATAGAGATG	59.508	20	TCATCCAACCCCAAGTCTTC	59.903	20	272	1654	1925	TCGTCGCTTTAAGGAAGAGG	59.587	20	TTTTCATCCAACCCCAAGTC	59.767	20	104	1825	1928
Unigene0004495	1	p6	(ATGCAA)5	30	728	757	ATTGTGTGTTGGCATTTGGA	59.823	20	TCCTGAAATCCGAGTGATCC	60.011	20	250	693	942	ATTGTGTGTTGGCATTTGGA	59.823	20	TAGCGCATTCTTGTTGTTGC	60.021	20	133	693	825	ATCCTGCAGATCCTTCATCG	60.181	20	TAGCGCATTCTTGTTGTTGC	60.021	20	201	625	825
Unigene0004497	1	p3	(CTT)5	15	1173	1187	TCACCATTCATGATCATCTGC	59.472	21	AGCTAGGCCCTACTCGGAAG	59.998	20	232	1131	1362	TCACCATTCATGATCATCTGC	59.472	21	ATTATGCCCTCAGGCAAGTG	60.096	20	259	1131	1389	TCACCATTCATGATCATCTGC	59.472	21	ATGGTGGATTATGCCCTCAG	59.773	20	266	1131	1396
Unigene0004508	1	p5	(TTTTC)6	30	1889	1918	GCGAGAATGGTAAAGCTTGC	59.988	20	TTCATTCTCCAGAGTCCAGACA	59.844	22	218	1731	1948	TCATCAACACAACAGGCCAT	59.967	20	TTCATTCTCCAGAGTCCAGACA	59.844	22	195	1754	1948	ATGAAAGGACAGATGGCGAG	60.218	20	TTCATTCTCCAGAGTCCAGACA	59.844	22	233	1716	1948
Unigene0004509	1	p2	(TC)6	12	2200	2211	CGTGCTCCAGCATACCAATA	59.712	20	CATGCTCAAAATCCATGGTG	59.924	20	226	2132	2357	CGTGCTCCAGCATACCAATA	59.712	20	CCAGCACATAACCACACCAC	59.880	20	174	2132	2305	CGTGCTCCAGCATACCAATA	59.712	20	ATGGAGAATGGATTGTGGGA	60.135	20	271	2132	2402
Unigene0004512	1	p2	(AT)8	16	412	427	CCCATTCCCCTAATTCCCTA	59.971	20	GGACCATGTTTTGGGTTTTG	60.066	20	253	296	548	CCCATTCCCCTAATTCCCTA	59.971	20	TTTTGGCATTTGGGTTTCTC	59.916	20	156	296	451	AATCTCTCCCATCCCATTCC	60.096	20	GGACCATGTTTTGGGTTTTG	60.066	20	265	284	548
Unigene0004516	1	p3	(TCA)6	18	344	361	AATCATTTCCATGCCAAAGC	59.907	20	AACATTGAGGAGGAGATGCG	60.218	20	244	170	413	CAAGCAAAAAGGCAACACAA	59.888	20	AACATTGAGGAGGAGATGCG	60.218	20	264	150	413	ATTTCCATGCCAAAGCACAT	60.339	20	AACATTGAGGAGGAGATGCG	60.218	20	240	174	413
Unigene0004520	1	p2	(TC)9	18	440	457	AGAACTCTGCTGCCACCAAT	59.874	20	TAGCACATTTGTCTTCCCCC	59.933	20	151	404	554	AGAACTCTGCTGCCACCAAT	59.874	20	CACAGCCTACGGCTACACAA	59.928	20	199	404	602	CTCTGCTGCCACCAATGTAA	59.864	20	TAGCACATTTGTCTTCCCCC	59.933	20	147	408	554
Unigene0004523	1	p4	(AAAC)6	24	2105	2128	TGTTTCAAGGGCCAGTCAGT	60.690	20	CCACATTTGCACCAATTCAG	59.964	20	278	2046	2323	GTTTCAAGGGCCAGTCAGTG	60.690	20	CCACATTTGCACCAATTCAG	59.964	20	277	2047	2323	GCCAGTCAGTGGAAGAAGGT	59.305	20	CCACATTTGCACCAATTCAG	59.964	20	268	2056	2323
Unigene0004532	1	p4	(AAAT)4	16	2670	2685	GCTCCCAACAGCACTTCAAT	60.263	20	GACAAAGCCTTGTTCCCGTA	60.110	20	198	2613	2810	GCTCCCAACAGCACTTCAAT	60.263	20	TCAACCCATTGGTGAATCCT	60.173	20	265	2613	2877	GCTCCCAACAGCACTTCAAT	60.263	20	ACAAAGCCTTGTTCCCGTAA	59.609	20	197	2613	2809
Unigene0004536	1	p3	(TCT)5	15	2676	2690	TGAAGATACCCCCTGAGTGC	60.073	20	GCCTGGGTCTGGTGATAAGA	60.073	20	214	2628	2841	TGAAGATACCCCCTGAGTGC	60.073	20	AATGGGTCCTCTGGATGATG	59.737	20	274	2628	2901	TGAAGATACCCCCTGAGTGC	60.073	20	ATGGGTCCTCTGGATGATGA	60.288	20	273	2628	2900
Unigene0004538	1	c*	(CA)9(TA)8(AGAT)4*	49	1005	1053	ACCCCACAAAAAGAACCTCC	60.204	20	CGTTTTGACGGTTGGAATTT	59.839	20	251	885	1135	ACCCCACAAAAAGAACCTCC	60.204	20	GATGCATTGAATGGGTCCTT	59.756	20	204	885	1088	ACCCCACAAAAAGAACCTCC	60.204	20	TTGGTTTTGAACTTTGGGGA	60.314	20	228	885	1112
Unigene0004539	1	p3	(GTG)7	21	428	448	TTGGCTATGGGATTAGTGGC	59.923	20	AAGAAGGCAGCAGAAATGGA	59.955	20	275	211	485	TGGGTGAGGAAGTGAAGGTC	60.088	20	AAGAAGGCAGCAGAAATGGA	59.955	20	120	366	485	TGGGTGAGGAAGTGAAGGTC	60.088	20	GCAAACCCAAAGAATCCAAA	59.916	20	167	366	532
Unigene0004540	1	p6	(CTTTTC)5	30	5719	5748	AGATACCTCCCGCCAAATCT	59.925	20	GTGCCTGTGCGTTAGTCAAA	59.911	20	265	5602	5866	AGAGATACCTCCCGCCAAAT	59.925	20	GTGCCTGTGCGTTAGTCAAA	59.911	20	267	5600	5866	AGATACCTCCCGCCAAATCT	59.925	20	TAATCTTGCTGCTGTGCCTG	60.157	20	278	5602	5879
Unigene0004544	1	p2	(AT)8	16	943	958	GATGTTTTTGGTGGTGGAGG	60.210	20	CCCTAATGCAAAAGGGTTTC	58.556	20	204	916	1119	ATGTTTTTGGTGGTGGAGGA	60.210	20	CCCTAATGCAAAAGGGTTTC	58.556	20	203	917	1119	TTTTTGGTGGTGGAGGACAT	60.210	20	CCCTAATGCAAAAGGGTTTC	58.556	20	200	920	1119
Unigene0004546	1	p2	(AT)9	18	610	627
Unigene0004569	1	p5	(GTGTG)5	25	2544	2568	ATGCACAGAAATTGGGGAAG	59.933	20	TCTTGCAAACCTCAAAATTCAA	59.736	22	253	2429	2681	TTGGGGAAGATGTTGTGTCA	59.935	20	CATACATTCTCAACCCCAAACA	59.724	22	241	2369	2609	ATGCACAGAAATTGGGGAAG	59.933	20	CATACATTCTCAACCCCAAACA	59.724	22	181	2429	2609
Unigene0004579	1	p3	(GGC)5	15	2531	2545	GTGAGGTGGGTTAGTTGGGA	59.820	20	TCATTGGGTAACCTGAAGGC	59.933	20	232	2434	2665	GTGAGGTGGGTTAGTTGGGA	59.820	20	CGGAATGTCTCGGAAAAGAG	59.807	20	174	2434	2607	ATCTCTGGAAGAGGAAGGGG	59.630	20	TCATTGGGTAACCTGAAGGC	59.933	20	163	2503	2665
Unigene0004582	1	p6	(TCATGT)5	30	1551	1580	TCATCAGGGTGTGAGTTCTCC	60.104	21	AAGAGATCCCATGGCTGAAC	59.094	20	276	1451	1726	TCATCAGGGTGTGAGTTCTCC	60.104	21	GAGATCCCATGGCTGAACTT	59.094	20	274	1451	1724	TCAGGGTGTGAGTTCTCCAG	58.803	20	AAGAGATCCCATGGCTGAAC	59.094	20	273	1454	1726
Unigene0004593	1	p2	(GA)9	18	2468	2485	AGGGTTTGGTGCAGAAATTG	59.971	20	CTCTCGGACTCTCCCAAGTG	59.978	20	177	2394	2570	AGGGTTTGGTGCAGAAATTG	59.971	20	ATCCAACCCTCCTTTCATCC	60.133	20	153	2394	2546	AGGGTTTGGTGCAGAAATTG	59.971	20	CTCCCCACAACATCTACGGT	59.844	20	219	2394	2612
Unigene0004598	1	p3	(CAT)5	15	13	27
Unigene0004602	1	p3	(GGA)6	18	1459	1476	GGGTCACAAACTAGCGGTGT	60.035	20	CCGATTTATCCAGACTCCCA	59.887	20	248	1296	1543	GGGTCACAAACTAGCGGTGT	60.035	20	AAATGACCCACTTCCCCTCT	59.795	20	224	1296	1519	AAACTAGCGGTGTTGTGCCT	59.803	20	CCGATTTATCCAGACTCCCA	59.887	20	241	1303	1543
Unigene0004613	1	p2	(AT)19	38	2	39
Unigene0004613	2	p2	(TC)6	12	1483	1494	GAAGACGGAGTGGAGGTGAA	60.238	20	CCGTCGGGTTCAGATATGC	61.426	19	234	1283	1516	AAGACGGAGTGGAGGTGAAG	59.300	20	CCGTCGGGTTCAGATATGC	61.426	19	233	1284	1516	CCTTTTGTTGTTCTGCTCGG	60.796	20	CCGTCGGGTTCAGATATGC	61.426	19	255	1262	1516
Unigene0004618	1	p4	(TAAA)4	16	1368	1383	ACTAGATTCCCAGCCAGGGT	59.957	20	TGATGAACTACAAATGGTGTGC	58.555	22	133	1277	1409	ACTAGATTCCCAGCCAGGGT	59.957	20	TGATGAACTACAAATGGTGTGCT	59.553	23	133	1277	1409	TAACCTCCTGCGTCCAAGAT	59.694	20	TGATGAACTACAAATGGTGTGC	58.555	22	257	1153	1409
Unigene0004626	1	p3	(CCG)5	15	1283	1297	ACAGAATCCCCTCACACGTC	59.969	20	GACGGAGCTGGAGAGTATCG	59.973	20	122	1247	1368	ACAGAATCCCCTCACACGTC	59.969	20	CGGAGCTGGAGAGTATCGTC	59.973	20	120	1247	1366	ACAGAATCCCCTCACACGTC	59.969	20	CGACGGAGCTGGAGAGTATC	59.973	20	123	1247	1369
Unigene0004629	1	p3	(TGT)5	15	49	63	ACCCCGCTCATATTCGTTC	59.909	19	TAATGAGGGCCAGAGGATTG	60.029	20	180	4	183	ACCCCGCTCATATTCGTTC	59.909	19	ATACTCGAGAACCGCCTCCT	60.233	20	143	4	146	CCGCTCATATTCGTTCATGT	58.600	20	TAATGAGGGCCAGAGGATTG	60.029	20	177	7	183
Unigene0004642	1	p3	(ATC)10	30	1	30
Unigene0004645	1	p2	(AG)6	12	654	665	TGTTGTGACCCAGATCTCCA	60.088	20	GCTATGGCAGGCATCTCTTC	59.946	20	230	471	700	TACCGTTTTGTTGTGACCCA	59.857	20	GCTATGGCAGGCATCTCTTC	59.946	20	238	463	700	AGCCCCCATCTGATACAACA	60.340	20	GCTATGGCAGGCATCTCTTC	59.946	20	160	541	700
Unigene0004646	1	c	(AT)9(AG)7	32	140	171	CCATACAGAACTCCCGCACT	60.134	20	GTGTCTGCCCTCTCGTTCTC	59.993	20	208	48	255	CCATACAGAACTCCCGCACT	60.134	20	AGAACTTCTTCGTCCCCGAT	60.074	20	254	48	301	CCATACAGAACTCCCGCACT	60.134	20	ATTTCCGCAAAATTTGATGC	59.913	20	179	48	226
Unigene0004650	1	p3	(ACC)5	15	1404	1418	GAATGCTCCCAGAAGACTGC	59.957	20	AGTCTCTTTGGTGGTGGTGG	60.002	20	139	1321	1459	GAATGCTCCCAGAAGACTGC	59.957	20	CCAGTCTCTTTGGTGGTGGT	60.002	20	141	1321	1461	GAATGCTCCCAGAAGACTGC	59.957	20	TTTAATTTCAGGCCTGGTGG	59.931	20	277	1321	1597
Unigene0004652	1	p3	(AAG)6	18	1565	1582	TAAAGGAGGGTTGCGAAAGA	59.817	20	GCTGGAATAGTTGCCTGCTC	59.985	20	145	1480	1624	TAAAGGAGGGTTGCGAAAGA	59.817	20	CCCGTTCAACATTCCAACTT	59.830	20	262	1480	1741	TAAAGGAGGGTTGCGAAAGA	59.817	20	CCACCTCCTCAATCTCCTCA	60.191	20	220	1480	1699
Unigene0004655	1	p3	(GCC)5	15	2365	2379	CAAGCTCTGCATCTCCTTCC	60.096	20	ATTGCCAGCTGTTTACCCAC	60.000	20	150	2270	2419	TTGAACCTAAATTCCCACCG	59.795	20	ATTGCCAGCTGTTTACCCAC	60.000	20	274	2146	2419	AGACCTCCTCCTTTTCGCAT	60.212	20	ATTGCCAGCTGTTTACCCAC	60.000	20	180	2240	2419
Unigene0004659	1	p6	(CTGTGT)8	48	505	552	TGAGACATTTTCCCTGACCC	59.903	20	TGTGGATTGTGGAAGGTGTT	58.827	20	240	456	695	ACATTTTCCCTGACCCTTCC	60.169	20	GGATTGTGGAAGGTGTTTCAA	59.822	21	233	460	692	TGAGACATTTTCCCTGACCC	59.903	20	TTGTGGAAGGTGTTTCAAGC	58.749	20	234	456	689
Unigene0004663	1	p2	(AT)6	12	44	55	CTCGAAAGCCATACCCACTT	59.195	20	ATTGGGAGAAGAGGGAGGAA	60.008	20	280	18	297	TAAGCCTCGAAAGCCATACC	59.320	20	GGTGGAGAGATTGGTGGTGT	59.817	20	236	13	248	TAAGCCTCGAAAGCCATACC	59.320	20	GAAGAGGGGGAGGCTGTAAG	60.204	20	214	13	226
Unigene0004664	1	p3	(AGA)5	15	997	1011
Unigene0004674	1	p2	(TA)16	32	278	309	AGCAAGCACAAGCAACCATA	59.493	20	TGCACTCGGATTACTGTTGG	59.716	20	278	233	510	AAGCAAGCACAAGCAACCAT	60.837	20	TGCACTCGGATTACTGTTGG	59.716	20	279	232	510	GCAAGCACAAGCAACCATAA	59.879	20	AAAAAGGCAGAAGGAGTGAGC	60.012	21	156	234	389
Unigene0004676	1	p2	(TA)16	32	1	32
Unigene0004678	1	p3	(GAA)6	18	370	387	TGATATCGAAATGGCGACAA	60.035	20	TTGGGAGAAACTGAGCCACT	59.844	20	218	198	415	TGATATCGAAATGGCGACAA	60.035	20	CATGTGATAACCGAGTCCCC	60.195	20	241	198	438	TGATATCGAAATGGCGACAA	60.035	20	CCATGTGATAACCGAGTCCC	60.195	20	242	198	439
Unigene0004681	1	p2	(TA)8	16	96	111	AAAACGGCACATCCTTTCTG	60.110	20	TATCTGACTCTGACGCCCCT	59.827	20	235	40	274	AAAACGGCACATCCTTTCTG	60.110	20	CTATCTGACTCTGACGCCCC	59.827	20	236	40	275	AAAACGGCACATCCTTTCTG	60.110	20	CCTATCTGACTCTGACGCCC	59.827	20	237	40	276
Unigene0004684	1	p3	(TGA)5	15	499	513	GCTTGAGGGTTGTGAGGAAA	60.232	20	TTGATCTCCAGATCCCTTGC	60.158	20	278	413	690	GCTTGAGGGTTGTGAGGAAA	60.232	20	AATGTATTTGCAGCTTCCGC	60.238	20	236	413	648	AAACTCATGTCGCTTGAGGG	60.255	20	AATGTATTTGCAGCTTCCGC	60.238	20	247	402	648
Unigene0004687	1	p3	(GCT)5	15	312	326	AGGACCATGACCAAGACCAG	59.962	20	AAAGCAAGCAGCATCCTCAT	59.985	20	253	275	527	TTCATGAGGACCATGACCAA	59.893	20	AAAGCAAGCAGCATCCTCAT	59.985	20	259	269	527	AGGACCATGACCAAGACCAG	59.962	20	ATCGAGCAAAAGCAAGTGGT	59.882	20	275	275	549
Unigene0004687	2	p3	(GCT)6	18	444	461	AGGACCATGACCAAGACCAG	59.962	20	AAAGCAAGCAGCATCCTCAT	59.985	20	253	275	527	CAGATGATGTTTGAATGGCG	60.073	20	AAAGCAAGCAGCATCCTCAT	59.985	20	236	292	527	TTCATGAGGACCATGACCAA	59.893	20	AAAGCAAGCAGCATCCTCAT	59.985	20	259	269	527
Unigene0004698	1	p3	(TAC)6	18	392	409	CCAAGGTCTTGGACATGGAC	60.363	20	GTCCTGGTCCTGCAGATGAT	60.080	20	243	343	585	CCAAGGTCTTGGACATGGAC	60.363	20	ATGCAAAAAGTGCAAGGGAC	60.118	20	103	343	445	CCAAGGTCTTGGACATGGAC	60.363	20	AAGACACCGGAGAATGCAAC	60.119	20	220	343	562
Unigene0004698	2	p6	(CAGGAC)5	30	575	604	GTCCCTTGCACTTTTTGCAT	60.118	20	AATAGTCCTCCACGCCCTCT	60.096	20	225	426	650	GTCCCTTGCACTTTTTGCAT	60.118	20	CATACGAAGCGAGGGTTCAT	60.096	20	274	426	699	GTTGCATTCTCCGGTGTCTT	60.119	20	AATAGTCCTCCACGCCCTCT	60.096	20	108	543	650
Unigene0004706	1	p4	(TCTT)7	28	471	498	TCACCCTCTTCAAACTCGCT	59.989	20	AATGTATGTGCGGCATGTGT	59.878	20	173	392	564	TCACCCTCTTCAAACTCGCT	59.989	20	CGTGGTGGAAATGTATGTGC	59.847	20	182	392	573	TCACCCTCTTCAAACTCGCT	59.989	20	GTGGTGGAAATGTATGTGCG	59.847	20	181	392	572
Unigene0004708	1	p6	(ATCCCA)4	24	188	211	TCCTCCCTCTACCCCGTACT	59.950	20	GGATTGTGATTAGGGGCTCA	59.894	20	184	57	240	AATGATGATCCTCCCCCTTC	60.096	20	GGATTGTGATTAGGGGCTCA	59.894	20	205	36	240	GATGATCCTCCCCCTTCTTC	59.835	20	GGATTGTGATTAGGGGCTCA	59.894	20	202	39	240
Unigene0004708	2	c	(AAT)10gtgatggacctgcatccctctaacctgtctaaatctgctgctggaagaaattagggctaaagaaggcaagaaaaagaaaaaa(AAG)6taattaa(ATT)5	152	1306	1457	AATACGCCGGGGATTGAT	60.118	18	AGGGCAAATCACCATTGTTC	59.797	20	241	1271	1511	GTGTTTCAAATACGCCGGG	61.269	19	AGGGCAAATCACCATTGTTC	59.797	20	249	1263	1511	AAATACGCCGGGGATTGAT	61.405	19	AGGGCAAATCACCATTGTTC	59.797	20	242	1270	1511
Unigene0004713	1	p2	(GA)6	12	52	63	TACAAACACACAGGGAGCGA	60.301	20	TAAGTCCTACCAACCCGCTG	60.125	20	269	27	295	TACAAACACACAGGGAGCGA	60.301	20	CTACCAACCCGCTGTTTGTC	60.550	20	263	27	289	TACAAACACACAGGGAGCGA	60.301	20	CCTAAGTCCTACCAACCCGC	60.865	20	271	27	297
Unigene0004728	1	p5	(TGGGG)4	20	92	111	TACACGGGGCTTGAGCTATT	59.730	20	AAGAAGGCGAGGTCAGTGAA	59.989	20	234	47	280	AATACACGGGGCTTGAGCTA	59.730	20	AAGAAGGCGAGGTCAGTGAA	59.989	20	236	45	280	AATACACGGGGCTTGAGCTA	59.730	20	TCGATGTAGGTGAATGCCAA	60.073	20	254	45	298
Unigene0004729	1	p2	(TA)6	12	1272	1283	GGCCACTCTTCAAAACCAAC	59.574	20	AGTGGCTGTTCTCGAAAGGA	59.989	20	250	1138	1387	GGCCACTCTTCAAAACCAAC	59.574	20	GAGTGGCTGTTCTCGAAAGG	59.989	20	251	1138	1388	ATGGCCACTCTTCAAAACCA	60.495	20	AGTGGCTGTTCTCGAAAGGA	59.989	20	252	1136	1387
Unigene0004738	1	p3	(AGG)6	18	1096	1113	GGATTTGGGATTTGGGAGTT	59.996	20	TTATTCCCGGAAGATTGCAC	59.901	20	102	1037	1138	GATGTGGGATTTGGGATTTG	59.991	20	TTATTCCCGGAAGATTGCAC	59.901	20	115	1024	1138	GGATTTGGGATTTGGGATTT	59.830	20	TTATTCCCGGAAGATTGCAC	59.901	20	109	1030	1138
Unigene0004754	1	c	(ATT)6tttcattattgacattcc(CTTT)5	56	1647	1702	AAGAAGCCACACACAGCTCA	59.622	20	CCCTTTAAAATCTGGGGCTG	60.783	20	239	1534	1772	AAGAAGCCACACACAGCTCA	59.622	20	ATCCCCTTTAAAATCTGGGG	59.133	20	242	1534	1775	AAGAAGCCACACACAGCTCA	59.622	20	CCTTTAAAATCTGGGGCTGC	60.920	20	238	1534	1771
Unigene0004757	1	p6	(GAGGTA)5	30	1399	1428	TGAGATTGAGATGCGACAGG	59.942	20	GCTATTCCTCCTATTCCGCC	60.026	20	119	1339	1457	TGAGATTGAGATGCGACAGG	59.942	20	GGCTATTCCTCCTATTCCGC	60.026	20	120	1339	1458	CGCCGTTTAAGCTTAGGTTG	59.904	20	GCTATTCCTCCTATTCCGCC	60.026	20	190	1268	1457
Unigene0004762	1	p3	(TGG)6	18	1083	1100	TGTAGCCTCTGAAAGCCGTT	60.015	20	TGCACTGCACTGAAACCTTC	60.032	20	175	963	1137	GCTCTTCTTGCCATGTAGCC	59.985	20	TGCACTGCACTGAAACCTTC	60.032	20	188	950	1137	GCCATGTAGCCTCTGAAAGC	59.985	20	TGCACTGCACTGAAACCTTC	60.032	20	179	959	1137
Unigene0004769	1	p3	(CAT)5	15	51	65	TTTCACCTGGGACAAGGAAG	60.081	20	CTGGTGACATACGCAGTGCT	59.929	20	215	27	241	CTTTCACCTGGGACAAGGAA	60.081	20	CTGGTGACATACGCAGTGCT	59.929	20	216	26	241	TTTCACCTGGGACAAGGAAG	60.081	20	TACGCTGCCAATAACATGGA	60.096	20	271	27	297
Unigene0004774	1	p3	(CAG)6	18	1800	1817	AATAAATCACCTCGCTCCCC	60.286	20	CATCTCCTTGAGAAGGGCAA	60.331	20	192	1776	1967	AATAAATCACCTCGCTCCCC	60.286	20	CTGAAGGCATTCTGGGAAGA	60.331	20	224	1776	1999	AATAAATCACCTCGCTCCCC	60.286	20	AATCTGAAGGCATTCTGGGA	59.629	20	227	1776	2002
Unigene0004778	1	p4	(TTAA)4	16	291	306	CACTACTCCATCGACCATCG	59.112	20	ATTACGATCAGCTGGTTGGG	59.955	20	201	235	435	ACACTACTCCATCGACCATCG	60.005	21	ATTACGATCAGCTGGTTGGG	59.955	20	202	234	435	CACTACTCCATCGACCATCG	59.112	20	CTGGAATGGAAGCAAAAGGA	60.184	20	100	235	334
Unigene0004784	1	p2	(AT)6	12	2960	2971
Unigene0004788	1	p3	(ATA)5	15	938	952	AGTGATTCGAGCAAGACCGT	59.874	20	AGTTGGTGCTATCGGTTTGG	59.993	20	173	827	999	ATTTGCCAAACAATTACCCG	59.699	20	AGTTGGTGCTATCGGTTTGG	59.993	20	226	774	999	TCAAAATGCAGAAATCGTGG	59.664	20	AGTTGGTGCTATCGGTTTGG	59.993	20	265	735	999
Unigene0004801	1	p6	(GATGGT)5	30	320	349	GGTCCATTGGGAACCTTTCT	60.169	20	ATCATCAGCTCATGCAGCAA	60.536	20	204	183	386	AGGTCCATTGGGAACCTTTC	60.169	20	ATCATCAGCTCATGCAGCAA	60.536	20	205	182	386	TTGCCAGCTCTTCTGTTGTG	60.175	20	ATCATCAGCTCATGCAGCAA	60.536	20	234	153	386
Unigene0004825	1	p6	(TGCCAA)4	24	540	563	GCGAGGATTCTTCATGCTTC	59.923	20	TTTGATGCCATTGTGGTGAT	59.781	20	196	420	615	TGTCTTCACAGGTGCCAAAG	59.873	20	TGAGGGAAGCAGATATTCGG	60.170	20	256	491	746	TGTCTTCACAGGTGCCAAAG	59.873	20	GTGGAATCTGAGGGAAGCAG	59.803	20	264	491	754
Unigene0004828	1	p4	(TATC)5	20	370	389	TCCCTGTTGCCAGCTTTAGT	59.875	20	TCGTGCATGGTGGGTAGATA	59.948	20	241	305	545	GGGTGGTTTTATTGGGGTTT	59.793	20	TCGTGCATGGTGGGTAGATA	59.948	20	263	283	545	TGGAAGGGTGGTTTTATTGG	59.657	20	TCGTGCATGGTGGGTAGATA	59.948	20	268	278	545
Unigene0004828	2	p2	(AT)7	14	999	1012
Unigene0004832	1	p3	(TGG)6	18	1059	1076	GAAGATGCCATTGGAGTGGT	59.934	20	ATCCATCCCCCAAATCTTCT	59.588	20	217	1024	1240	GAAGATGCCATTGGAGTGGT	59.934	20	CCAAATCTTCTCCGAACCCT	60.434	20	208	1024	1231	AGAATGGAGGGGGAATTGAG	60.264	20	CCAAATCTTCTCCGAACCCT	60.434	20	232	1000	1231
Unigene0004838	1	p2	(GA)8	16	76	91	TTGGGGATTTGATTGGTAGC	59.762	20	TCTGCACCTCATCCAGAGTG	59.980	20	225	10	234	TTGGGGATTTGATTGGTAGC	59.762	20	GGGATCCCATTCATTCACTG	60.135	20	120	10	129	TACAGGGATTTGGGGATTTG	59.617	20	TCTGCACCTCATCCAGAGTG	59.980	20	234	1	234
Unigene0004843	1	p2	(AC)6	12	368	379	AGGGGAAAGAAACCACGAAT	59.805	20	GGAGGAGGTTTGATGGTTCA	59.903	20	276	176	451	AGGGGAAAGAAACCACGAAT	59.805	20	CCGGTATTTCGTGAATTTGG	60.181	20	240	176	415	CCCAACCTAATGGATGGTCA	60.572	20	GGGATATGAGGCGATCTTGA	59.998	20	238	295	532
Unigene0004843	2	p3	(CGT)7	21	556	576	TCAAGATCGCCTCATATCCC	59.998	20	CCGCCGCTGTTATGTACTTT	60.152	20	147	513	659	TCGCCTCATATCCCAACTTC	60.036	20	CCGCCGCTGTTATGTACTTT	60.152	20	141	519	659	GCAGGCTTCTTCAGGTCATC	59.957	20	CCGCCGCTGTTATGTACTTT	60.152	20	190	470	659
Unigene0004843	3	p3	(GAG)5	15	1010	1024	GGTGGCGGTGAAGTAGAAAA	60.110	20	CGTCATCTGCCATTCCTACA	59.673	20	222	955	1176	GGTGGCGGTGAAGTAGAAAA	60.110	20	CCCATCCCCATTAACAACAA	60.418	20	134	955	1088	TTGGTGGTGGAAAATGGAAT	60.029	20	CTCTCCCCATCCCCATTAAC	60.517	20	217	877	1093
Unigene0004849	1	p4	(TGTA)4	16	1747	1762	GCCAATTACAAGGCCGAATA	59.928	20	ATTCTGTCGTCCTCGTCGTC	60.269	20	220	1681	1900	TTGACACCAATCGCCAATAA	59.930	20	CATCCCCAGTAGCCATTACG	60.344	20	273	1571	1843	GCCAATTACAAGGCCGAATA	59.928	20	CATCCCCAGTAGCCATTACG	60.344	20	163	1681	1843
Unigene0004852	1	p4	(TTTG)5	20	92	111	ACAAATTTGCAGACGGAACC	59.978	20	CCTGTTGCTGATCAATTTTGG	60.487	21	183	58	240	ATTTGCAGACGGAACCCTAA	59.569	20	CCTGTTGCTGATCAATTTTGG	60.487	21	179	62	240	AATTTGCAGACGGAACCCTA	59.569	20	CCTGTTGCTGATCAATTTTGG	60.487	21	180	61	240
Unigene0004855	1	p3	(TCC)12	36	1	36
Unigene0004855	2	c	(TGC)5tga(TGC)8	42	1465	1506
Unigene0004857	1	p3	(ACT)5	15	416	430	GCCACTGCCACTTCCATTAT	59.962	20	CGAAATCTGTCGTGGCTACA	59.864	20	150	372	521	GCCACTGCCACTTCCATTAT	59.962	20	TATCCGGATTGAGAAATGCC	59.862	20	178	372	549	GCCACTGCCACTTCCATTAT	59.962	20	GAAATGCCATAAGCTCCGAA	60.175	20	166	372	537
Unigene0004857	2	p5	(TTTTC)4	20	3141	3160	GGTGAAGGAATTGTTGGTGG	60.210	20	AAAAATCCCATCTGTCGGAA	59.363	20	192	3058	3249	GGTGAAGGAATTGTTGGTGG	60.210	20	AAAATCCCATCTGTCGGAAG	58.981	20	191	3058	3248	TGGTGAAGGAATTGTTGGTG	59.389	20	AAAAATCCCATCTGTCGGAA	59.363	20	193	3057	3249
Unigene0004862	1	p6	(GGTGGA)4	24	1847	1870	GTAGGGAAGGGATGGAGGAG	59.890	20	CACTTGGTAATGCTGCCCTT	60.132	20	103	1807	1909	GAGTGATTTGATGGGGTTGG	60.173	20	ATCACCTCCACCTCCTCCTT	59.929	20	263	1763	2025	GAGTGATTTGATGGGGTTGG	60.173	20	CACTTGGTAATGCTGCCCTT	60.132	20	147	1763	1909
Unigene0004862	2	p6	(GGGGGT)5	30	2171	2200	AAGGAGGAGGTGGAGGTGAT	59.929	20	ACCAATGGCGGCAGAAAC	62.032	18	216	2006	2221	GGCTTCTTGCAAAGTTGTCC	59.859	20	ACCAATGGCGGCAGAAAC	62.032	18	122	2100	2221	GGGCTTCTTGCAAAGTTGTC	59.859	20	ACCAATGGCGGCAGAAAC	62.032	18	123	2099	2221
Unigene0004869	1	p2	(AT)7	14	62	75	GCCCTAGAAGCTCCAATTCC	60.173	20	TGCTTGGAAATTGCATTTGA	60.193	20	113	29	141	GCCCTAGAAGCTCCAATTCC	60.173	20	TTTGGGCTAAACCAGACTGC	60.249	20	249	29	277	GCTCCAATTCCAACCTAGCA	60.214	20	TTTGGGCTAAACCAGACTGC	60.249	20	240	38	277
Unigene0004870	1	p2	(AG)9	18	1	18
Unigene0004878	1	p2	(TC)6	12	18	29
Unigene0004897	1	p3	(TCA)5	15	783	797	ATTTGTGAGGGCATGTGTGA	59.967	20	GCGGTAATTCGTCGGAGATA	60.060	20	236	748	983	ATTTGTGAGGGCATGTGTGA	59.967	20	GTTTCGGCTGACTCCATCTC	59.810	20	156	748	903	ATTTGTGAGGGCATGTGTGA	59.967	20	CGGATATTACGGTGACGGAC	60.214	20	266	748	1013
Unigene0004897	2	p3	(AAG)5	15	1928	1942	ATTGCCAGCATTTGCTCTGT	60.807	20	AAATCACTTCCCCTTTTGGC	60.299	20	154	1865	2018	GCCAGCATTTGCTCTGTGT	60.008	19	AAATCACTTCCCCTTTTGGC	60.299	20	151	1868	2018	ATTGCCAGCATTTGCTCTG	59.964	19	AAATCACTTCCCCTTTTGGC	60.299	20	154	1865	2018
Unigene0004899	1	p3	(TCA)5	15	3239	3253	TTTTTCTGCGCTGTTCCTTT	59.996	20	TGATTGCGAAGAAGACGATG	59.948	20	117	3160	3276	TTTTTCTGCGCTGTTCCTTT	59.996	20	TGATGATTGCGAAGAAGACG	59.948	20	120	3160	3279	TTTTTCTGCGCTGTTCCTTT	59.996	20	ACAGCTCACCAACGGTCTCT	59.907	20	234	3160	3393
Unigene0004900	1	p6	(ATTTGG)4	24	242	265	TCCCACTATACCTTTGGCTTG	59.098	21	GTGAAGGTGGGTTCGAGAAA	60.088	20	177	206	382	TCCCACTATACCTTTGGCTTG	59.098	21	TGAAGGTGGGTTCGAGAAAG	60.224	20	176	206	381	TCCCACTATACCTTTGGCTTGT	59.892	22	GTGAAGGTGGGTTCGAGAAA	60.088	20	177	206	382
Unigene0004917	1	p2	(GA)6	12	1026	1037	TTCTAGCCCTAGCCGAATCA	59.938	20	TTGCAGATTCCTTGCCTCTT	59.955	20	253	928	1180	TTCTAGCCCTAGCCGAATCA	59.938	20	TTTGCAGATTCCTTGCCTCT	59.955	20	254	928	1181	TTCTAGCCCTAGCCGAATCA	59.938	20	CTTTGCAGATTCCTTGCCTC	59.955	20	255	928	1182
Unigene0004917	2	p6	(GAGCAG)5	30	1391	1420	GAAGAGGAAAGTGGGGGAAG	60.045	20	ATGTGTTGCTGCTGGTGGTA	60.183	20	237	1238	1474	AGAAGAGGAAAGTGGGGGAA	60.045	20	ATGTGTTGCTGCTGGTGGTA	60.183	20	238	1237	1474	CCTGGGAATTTGGAAAGGAT	60.124	20	ATGTGTTGCTGCTGGTGGTA	60.183	20	161	1314	1474
Unigene0004937	1	p3	(CAG)5	15	460	474	ATTTTTCCATCCCCAAAACC	59.867	20	AGAATGGTTATCACGGCCAG	59.955	20	280	265	544	GGCAGTCGCCACTACTTCTT	59.501	20	AGAATGGTTATCACGGCCAG	59.955	20	205	340	544	TTTTTCCATCCCCAAAACCT	60.514	20	AGAATGGTTATCACGGCCAG	59.955	20	279	266	544
Unigene0004945	1	p3	(GAC)6	18	571	588	AAGTTCAGGGGACAACAACG	60.005	20	ATGCAGACAAGCCCTAAAGC	59.481	20	210	548	757	AAGTTCAGGGGACAACAACG	60.005	20	GCAGACAAGCCCTAAAGCAA	60.523	20	208	548	755	CCTCAAAAGTTCAGGGGACA	60.081	20	ATGCAGACAAGCCCTAAAGC	59.481	20	216	542	757
Unigene0004945	2	p2	(AC)6	12	774	785	GCTTTAGGGCTTGTCTGCAT	59.481	20	CCAGGCATCTGCCAATTAGT	60.096	20	153	738	890	TTGCTTTAGGGCTTGTCTGC	60.523	20	CCAGGCATCTGCCAATTAGT	60.096	20	155	736	890	TGCGTTGTGTTTTTGTGACC	60.596	20	CCAGGCATCTGCCAATTAGT	60.096	20	221	670	890
Unigene0004954	1	p3	(TCT)10	30	166	195	GGCCAAACCCTAACCAAAAT	60.055	20	TAGTGGATGGAAGCACCACA	60.112	20	177	136	312	GGCCAAACCCTAACCAAAAT	60.055	20	GCCCTTGAAGCTAGTGGATG	59.836	20	188	136	323	GGCCAAACCCTAACCAAAAT	60.055	20	ATGCCCTTGAAGCTAGTGGA	59.836	20	190	136	325
Unigene0004954	2	p6	(CCCAGC)4	24	332	355	TTCTGGGATCTGGAGAATGG	60.003	20	GATTGTTGGCGCCTGTATTT	59.967	20	230	237	466	TTCTGGGATCTGGAGAATGG	60.003	20	ATGTTGGGCAAATCTTGAGG	59.933	20	210	237	446	TTCTGGGATCTGGAGAATGG	60.003	20	AAAGTGAAGGATTGTTGGCG	60.110	20	239	237	475
Unigene0004959	1	p2	(TA)9	18	106	123	TGGGCCTTCATTCTCTTCAG	60.331	20	TGGTTGGGGACTGACAATTT	60.210	20	177	21	197	TGGGCCTTCATTCTCTTCAG	60.331	20	CGTTGAAACTATGGTTGGGG	60.220	20	188	21	208	GGCCTTCATTCTCTTCAGCA	60.483	20	TGGTTGGGGACTGACAATTT	60.210	20	175	23	197
Unigene0004962	1	p3	(CTC)7	21	146	166	CTGTCCCAGCTGTGTCAAAA	59.873	20	ACCCATCTCAACCCAATCAA	60.173	20	122	101	222	CTGTCCCAGCTGTGTCAAAA	59.873	20	ATGATGTGGAAGAAACCCCA	60.173	20	162	101	262	CTGTCCCAGCTGTGTCAAAA	59.873	20	AACCCATCTCAACCCAATCA	60.173	20	123	101	223
Unigene0004966	1	p3	(ATT)8	24	1117	1140
Unigene0004968	1	p3	(CCA)6	18	132	149	TCATCGAAAAAGCGTGTGAC	59.847	20	GGAGGTGAACACGAGGGTAA	59.966	20	237	10	246	TTCATCGAAAAAGCGTGTGA	60.379	20	GGAGGTGAACACGAGGGTAA	59.966	20	238	9	246	GCTTGTTGTCGTCCTCCTCT	59.455	20	GGAGGTGAACACGAGGGTAA	59.966	20	193	54	246
Unigene0004982	1	p4	(ACAG)4	16	736	751
Unigene0004984	1	p3	(TTC)6	18	306	323	TTTCGCAGCTGAAAGATTGA	59.688	20	ATCGTGTCGCCCTCTACAGT	59.751	20	257	185	441	TTTCGCAGCTGAAAGATTGA	59.688	20	ATTCTCAGGGATCGTCTCCA	59.612	20	234	185	418	TTTCGCAGCTGAAAGATTGA	59.688	20	TTCTCAGGGATCGTCTCCAT	59.612	20	233	185	417
Unigene0004984	2	p3	(TTC)6	18	607	624	GTACACTTCCCCATTCCCCT	60.052	20	CGACAAACCCCTTCTCTCAA	60.224	20	120	542	661	GCCTTCTGTACACTTCCCCA	60.111	20	CGACAAACCCCTTCTCTCAA	60.224	20	127	535	661	TGCCTTCTGTACACTTCCCC	60.111	20	CGACAAACCCCTTCTCTCAA	60.224	20	128	534	661
Unigene0004987	1	p2	(AG)6	12	1	12
Unigene0004988	1	p6	(ATCACG)4	24	1266	1289	CGACTTCAGCAGATTCGTCA	60.136	20	TATGATGTTGCAGCTCTGGC	59.979	20	151	1225	1375	CGACTTCAGCAGATTCGTCA	60.136	20	TTTTTAGATGGGCTTGTGGG	59.931	20	234	1225	1458	CACCCAACCTTAGGGATGAA	59.784	20	TATGATGTTGCAGCTCTGGC	59.979	20	175	1201	1375
Unigene0005009	1	p2	(AC)9	18	27	44	GAATCCTTAACCAAACCAGTCAA	59.403	23	GATGAAATGGTCGGAGGAGA	60.011	20	230	1	230	GAATCCTTAACCAAACCAGTCAA	59.403	23	GTTTGGGTCGTTTTTGGAGA	59.948	20	266	1	266	GAATCCTTAACCAAACCAGTCAA	59.403	23	TTTGGGTCGTTTTTGGAGAC	59.948	20	265	1	265
Unigene0005010	1	p3	(CGG)5	15	318	332	CCATGAGCATGAGGAGGAGT	60.223	20	GGAAAATGCAGAAGCGAGAC	59.962	20	268	259	526	CCATGAGCATGAGGAGGAGT	60.223	20	CAACAACAAGAACACCACCG	60.041	20	180	259	438	AGACCCATTTGTTGTGCCAT	60.240	20	AAGAACTCCCTCCCACCACT	59.968	20	167	243	409
Unigene0005016	1	p3	(GTC)5	15	738	752	ATAGCTTTCCTCGCCCATTT	60.061	20	TCCACAAAAGTGGACAGCAG	59.873	20	179	621	799	AATAGCTTTCCTCGCCCATT	60.061	20	TCCACAAAAGTGGACAGCAG	59.873	20	180	620	799	AAATAGCTTTCCTCGCCCAT	60.061	20	TCCACAAAAGTGGACAGCAG	59.873	20	181	619	799
Unigene0005023	1	c	(TA)10ttttgttggttgttgcaaataacatggaaattggcaaagagaagatgaatgagaaggagaagaagaaggagaaggataaggataaggat(AAGGAA)4	133	1	133
Unigene0005026	1	p3	(TCA)5	15	347	361	GGCTTTTCTCCAAAGACCAA	59.288	20	GTCCGGAAAGTGTTCAAGGA	60.088	20	181	204	384	GGCTTTTCTCCAAAGACCAA	59.288	20	GGCGCTGTACAAGGGATTTA	60.096	20	260	204	463	GGCTTTTCTCCAAAGACCAA	59.288	20	GTTGGAACAAGTCCGGAAAG	59.569	20	191	204	394
Unigene0005032	1	p2	(AT)12	24	545	568	GCAGGGATGGAAATTAGTGC	59.533	20	GCACACATCAATTCACCGTC	59.975	20	247	422	668	CGCAGGGATGGAAATTAGTG	60.460	20	TGTGGAAATGCCAAAGTTGA	60.088	20	174	421	594	GCAGGGATGGAAATTAGTGC	59.533	20	TGTGGAAATGCCAAAGTTGA	60.088	20	173	422	594
Unigene0005039	1	p3	(GCC)7	21	92	112	AATCAGGAAGTGGAGGAGGG	60.447	20	CTTCGTCTTTAGCCGGACTG	60.008	20	247	20	266	AATCAGGAAGTGGAGGAGGG	60.447	20	TTGCAGCAAATGTTCTACGC	60.021	20	266	20	285	GTGGTGCTGGGAAATTCAAG	60.495	20	GCTTCAAAGCGAACTCCAAC	60.000	20	272	63	334
Unigene0005039	2	c	(TA)7catatag(TA)7	35	1626	1660
Unigene0005067	1	p4	(TTCC)7	28	4873	4900	CCGGATTGCTCATCAAGATT	60.036	20	TGCACAGCGGAAATTTACAA	60.251	20	200	4776	4975	TAAATGACCCGGACGATGTT	60.192	20	TGCACAGCGGAAATTTACAA	60.251	20	224	4752	4975	ACATAAATGACCCGGACGAT	59.129	20	TGCACAGCGGAAATTTACAA	60.251	20	227	4749	4975
Unigene0005068	1	p6	(GGTCGT)4	24	1798	1821	AGGGCTACCTGATTGAGGGT	59.957	20	GAAGAAGCGACCTCGACAAC	59.997	20	261	1712	1972	GCTTCTTGAGATCGGAATCG	59.917	20	GAAGAAGCGACCTCGACAAC	59.997	20	200	1773	1972	CCCTTCGTAGGGTCAACAAA	59.964	20	AATCTTGGCTCGCTTCTCAA	60.096	20	228	1620	1847
Unigene0005068	2	p4	(GAAG)4	16	1980	1995	GTGAGATTGAGAAGCGAGCC	60.104	20	TCCGAATTCTAATTTTCGATCC	59.424	22	219	1822	2040	GGTGAGATTGAGAAGCGAGC	60.104	20	TCCGAATTCTAATTTTCGATCC	59.424	22	220	1821	2040	CTTCTTGAGATCGGAATCGG	59.767	20	TCCGAATTCTAATTTTCGATCC	59.424	22	267	1774	2040
Unigene0005082	1	p6	(GCACTG)4	24	327	350	TCGTTTATACTCCGCCCTTG	60.089	20	CTTGGTTTTGAACGCAACCT	60.147	20	203	236	438	CACCCCTTTCATTCTTCCAA	59.903	20	CTTGGTTTTGAACGCAACCT	60.147	20	156	283	438	TCGTTTATACTCCGCCCTTG	60.089	20	GTTGGGGCTATTTTTGACCA	59.801	20	278	236	513
Unigene0005091	1	p2	(TA)17	34	284	317
Unigene0005099	1	p2	(AC)8	16	267	282	TGACATCATCCAAATGAAAAGG	59.801	22	AGGGCCATGTAATGGAAATG	59.645	20	228	222	449	TGACATCATCCAAATGAAAAGG	59.801	22	ATTTGCAAACCTGATTGGCT	59.574	20	205	222	426	CACCCAAAACATAATCCCACA	60.466	21	GCAAACCTGATTGGCTTGTA	58.773	20	279	144	422
Unigene0005114	1	p5	(AAAAT)4	20	72	91	AACACTGCACAAGTTAATAAGAGACT	57.058	26	CTTCATGCTCTGCACTTTCG	59.740	20	279	8	286	AACACTGCACAAGTTAATAAGAGACT	57.058	26	TTCGCGAAGTATTCTGCTTG	59.206	20	263	8	270	AACACTGCACAAGTTAATAAGAGACT	57.058	26	GCACTTTCGCGAAGTATTCTG	60.032	21	268	8	275
Unigene0005119	1	p2	(AT)6	12	2952	2963	GCAAAAGGAACAAAAACCCA	59.953	20	AATTGAATAGGGGTGGCAAA	59.273	20	250	2836	3085	GCAAAAGGAACAAAAACCCA	59.953	20	AAATTGAATAGGGGTGGCAA	59.273	20	251	2836	3086	TTCACTTCCCCAACTATGGC	59.933	20	AATTGAATAGGGGTGGCAAA	59.273	20	201	2885	3085
Unigene0005122	1	p2	(GA)11	22	3740	3761	GCGCTCAGAAATCTGGAAAG	60.096	20	AACGACGACAAAGGAATTGG	59.971	20	186	3679	3864	CGCTCAGAAATCTGGAAAGC	60.096	20	AACGACGACAAAGGAATTGG	59.971	20	185	3680	3864	CGCTCAGAAATCTGGAAAGC	60.096	20	ATTGTGCGTGTCTCCCTCTC	60.269	20	133	3680	3812
Unigene0005123	1	p4	(ACAG)4	16	1	16
Unigene0005127	1	p2	(TA)7	14	1202	1215	GGTTTGTGAGAAAACCCCAA	59.807	20	GAGACAGCGCAAAACAATGA	59.995	20	269	1081	1349	CGGAAAGTAGCAAGGGATGA	60.206	20	GCTGGTTTTGAGGTTTTCCA	60.088	20	278	1033	1310	CGGAAAGTAGCAAGGGATGA	60.206	20	TGCTGGTTTTGAGGTTTTCC	60.088	20	279	1033	1311
Unigene0005130	1	p3	(GAG)5	15	473	487	GCCACGTGGTAGAGGACATT	59.997	20	CCCATTTGTTCCCATACGTC	60.051	20	236	291	526	CCAAGCTCAAAGACCTCGTC	59.989	20	CCCATTTGTTCCCATACGTC	60.051	20	198	329	526	TGGTAGAGGACATTGGAGGC	60.073	20	CCCATTTGTTCCCATACGTC	60.051	20	230	297	526
Unigene0005131	1	p6	(GGCTGG)4	24	687	710	TCCAGCAGGCAGATGTAGTG	60.008	20	TATGTTAATCGTGGGCCTCC	59.784	20	258	502	759	TCCAGCAGGCAGATGTAGTG	60.008	20	GCAGCCTCCGTCCTATGTTA	60.235	20	271	502	772	TCCAGCAGGCAGATGTAGTG	60.008	20	GTTATGCAGCCTCCGTCCTA	60.235	20	276	502	777
Unigene0005132	1	p3	(GAG)8	24	1	24
Unigene0005135	1	p5	(ATGTT)4	20	2464	2483
Unigene0005143	1	p3	(TCA)10	30	722	751	GCTCTGAGGGTTGTTTCCTG	59.844	20	TCATGTAACCCCACTCCCAT	60.050	20	148	698	845	GCTCTGAGGGTTGTTTCCTG	59.844	20	CTGCCTCTGCATCTTTCCTC	60.096	20	214	698	911	GCTCTGAGGGTTGTTTCCTG	59.844	20	ATCTGCTGCCTCTGCATCTT	60.127	20	219	698	916
Unigene0005145	1	p6	(TCCCCT)4	24	1	24
Unigene0005152	1	p2	(TA)10	20	436	455	CATGATTGTTGCTGAATGCC	60.080	20	TTCCTTCGACAACCGAAATC	60.051	20	272	311	582	ATAGATAGGGCCCGTCGTTT	59.820	20	TTCCTTCGACAACCGAAATC	60.051	20	249	334	582	ATAGATAGGGCCCGTCGTTT	59.820	20	GTTTCTTCATTGTCCGCCAT	59.939	20	270	334	603
Unigene0005156	1	p3	(TAA)10	30	31	60
Unigene0005157	1	p3	(ATA)7	21	19	39
Unigene0005176	1	p6	(CCATCT)4	24	381	404	TCCTCCCCTAAATGGGAATC	60.089	20	AATGTTGGAGATGGACCAGG	59.779	20	153	298	450	TCCCCTAAATGGGAATCCTC	60.089	20	AATGTTGGAGATGGACCAGG	59.779	20	150	301	450	GGGAATCCTCTGCCCTTATC	59.866	20	AATGTTGGAGATGGACCAGG	59.779	20	140	311	450
Unigene0005179	1	p2	(AC)6	12	2327	2338	AAGAGGCTTCGAAGGTGACA	59.989	20	TGCATCAACCATCATCAGTTT	58.990	21	264	2119	2382	AAGAGGCTTCGAAGGTGACA	59.989	20	TTGCATCAACCATCATCAGTT	58.990	21	265	2119	2383	TTGCCTTTCGCCTCTGTTAT	59.845	20	TTGAGACAGACACCATCCAAA	59.124	21	178	2233	2410
Unigene0005180	1	p2	(AG)6	12	33	44	CAGAGAAGGAAAGGGGAAAAA	59.685	21	TCCCTTTCTGCATGAAATCC	60.014	20	208	5	212	CAGAGAAGGAAAGGGGAAAAA	59.685	21	CTGCATGAAATCCCATCCTT	59.894	20	201	5	205	CAGAGAAGGAAAGGGGAAAAA	59.685	21	ATGACGTTCCGTTGGTTCAT	60.240	20	170	5	174
Unigene0005180	2	p4	(CCTC)4	16	2779	2794	TTACCAGGTACCAGCTTGGG	59.986	20	AAAAACGGCGAACTGATGAC	60.118	20	224	2598	2821	CAGGTCCAGCTTCCTTCTTG	59.982	20	AAAAACGGCGAACTGATGAC	60.118	20	113	2709	2821	TCCAGCTTCCTTCTTGCATT	59.955	20	AAAAACGGCGAACTGATGAC	60.118	20	109	2713	2821
Unigene0005198	1	p2	(AT)14	28	122	149	ACATCAAGCACCAAGAACCC	59.973	20	TTGGTGGACAGGTCGATACA	59.960	20	275	91	365	ATCAAGCACCAAGAACCCAC	59.973	20	TTGGTGGACAGGTCGATACA	59.960	20	273	93	365	ACATCAAGCACCAAGAACCC	59.973	20	CTGCAGGGTGAGTGTGGTTA	59.745	20	234	91	324
Unigene0005200	1	p4	(AAAG)4	16	1	16
Unigene0005219	1	p3	(GCC)5	15	472	486	TTGTCCACTGTAATGCTGCC	59.722	20	TCTCTCGACTCTCCCCAAAA	59.920	20	159	442	600	TAGTTGTGGCCTTTTCAGCC	60.249	20	AATCCGGACCTGCACATAAC	59.820	20	223	314	536	TAGTTGTGGCCTTTTCAGCC	60.249	20	ATCCCGAAGAAGATGCTCAA	59.773	20	268	314	581
Unigene0005232	1	p2	(AT)7	14	48	61	TTGCCTTTAGAAATTCTGCTTTTT	59.822	24	CTCCACTACACCCCTCCAAA	59.959	20	251	1	251	TTTGCCTTTAGAAATTCTGCTTTT	59.822	24	CTCCACTACACCCCTCCAAA	59.959	20	252	0	251	TTGCCTTTAGAAATTCTGCTTTTT	59.822	24	TCCTGCTTATCTTGATCCCG	60.170	20	171	1	171
Unigene0005232	2	p4	(AAGA)4	16	305	320
Unigene0005234	1	p3	(GCC)6	18	422	439	AAGAAGCAAATCCCATGCAC	60.081	20	CCCTCCTCATCAAACCCTCT	60.447	20	152	333	484	ACAAGAAGCAAATCCCATGC	60.081	20	CCCTCCTCATCAAACCCTCT	60.447	20	154	331	484	AAGAAGCAAATCCCATGCAC	60.081	20	CAAACCCTCTTGACATTGCC	60.495	20	142	333	474
Unigene0005241	1	p2	(AG)6	12	547	558	TCCCTCAAGGGGAGAATCTT	60.008	20	GCCGTATAAAAAGCGAGCAG	60.006	20	149	472	620	TCCCTCAAGGGGAGAATCTT	60.008	20	ATAAAAAGCGAGCAGTCCGA	59.982	20	144	472	615	TATGAGGCCCATTCCACTTC	59.894	20	GCCGTATAAAAAGCGAGCAG	60.006	20	215	406	620
Unigene0005243	1	p6	(GGGGAA)5	30	1438	1467	AGAGCAGCGAGAAACAGAGC	60.043	20	GCAAGAGCAACACAATGGAA	59.847	20	244	1388	1631	TTTGAGGAGGGAGGTCATTG	60.042	20	GAATGAAGGAAGAGAGGCCC	60.154	20	251	1334	1584	AGAGCAGCGAGAAACAGAGC	60.043	20	GAATGAAGGAAGAGAGGCCC	60.154	20	197	1388	1584
Unigene0005256	1	p2	(CA)10	20	4777	4796	GAAACTATTCGTTTTGCTGCG	59.903	21	TCGCTTTAACAAGAAAGCCAA	60.007	21	111	4745	4855	TGCAGATCCTAGTTGACCTGG	60.262	21	TCGCTTTAACAAGAAAGCCAA	60.007	21	155	4701	4855	TGCAGATCCTAGTTGACCTGG	60.262	21	GAAAACGAATGCAGTTATCGC	59.740	21	172	4701	4872
Unigene0005259	1	p2	(TA)6	12	72	83	TGTGGGTGTAAAAGCTTCCC	59.971	20	CAACCCCAAACTCCCAGTAA	59.824	20	240	49	288	TGTGGGTGTAAAAGCTTCCC	59.971	20	GATAGGAAGAATGCCGCAGA	60.318	20	100	49	148	TGTGGGTGTAAAAGCTTCCC	59.971	20	AGATAGGAAGAATGCCGCAG	59.434	20	101	49	149
Unigene0005271	1	p2	(AC)14	28	325	352
Unigene0005286	1	c	(GAG)8aagttgaaagacacatctggttctagttgcaacttgcaagtgtattttttttttatc(GTGCTG)4	105	225	329	ACCCCATGAGAGGAGATGC	60.024	19	TCAGGATCCTTCTGCTCGTT	59.950	20	248	157	404	CCACCCCATGAGAGGAGAT	59.862	19	TCAGGATCCTTCTGCTCGTT	59.950	20	250	155	404	AGGAGATGCAACTTCCTGACA	59.859	21	TCAGGATCCTTCTGCTCGTT	59.950	20	238	167	404
Unigene0005288	1	p3	(GAT)7	21	1375	1395	GACGGGAAGACGTTCATCAT	59.934	20	CCAAAATCCCATGATTTCCA	60.502	20	278	1248	1525	TTCATCATACCAAGCCACGA	60.073	20	CCAAAATCCCATGATTTCCA	60.502	20	266	1260	1525	TCATCATACCAAGCCACGAG	59.673	20	CCAAAATCCCATGATTTCCA	60.502	20	265	1261	1525
Unigene0005293	1	p4	(AATA)4	16	400	415	CCTCTCAGAACTCCTGTGGC	59.986	20	TGTTCAAACGTGTACCCTGC	59.615	20	217	253	469	GCCTCTCAGAACTCCTGTGG	59.986	20	TGTTCAAACGTGTACCCTGC	59.615	20	218	252	469	CCTCTCAGAACTCCTGTGGC	59.986	20	TGTACCCTGCCACTGTTCAC	59.597	20	207	253	459
Unigene0005294	1	p2	(CA)7	14	149	162	TTCCCTCCAACCAACACTTC	59.943	20	GGCAAAGAAATTTATCGCCA	60.040	20	128	126	253	TTCCCTCCAACCAACACTTC	59.943	20	TCACAATCACGAGCAGATCC	59.794	20	163	126	288	ACAAGTCCTTTCCTCGCCTT	60.247	20	GGCAAAGAAATTTATCGCCA	60.040	20	183	71	253
Unigene0005306	1	p2	(TC)11	22	3342	3363	AAGTGTCGGATGAAACCCTG	59.966	20	TGGCTGGGTTGGAATAACAT	60.192	20	184	3204	3387	AGTGATAAGCCTGTGCCTGG	60.277	20	TGGCTGGGTTGGAATAACAT	60.192	20	264	3124	3387	TGCATCCATAGCCATCGTAG	59.670	20	TGGCTGGGTTGGAATAACAT	60.192	20	228	3160	3387
Unigene0005307	1	p3	(TAT)5	15	1	15
Unigene0005316	1	p5	(GGAGA)4	20	40	59	AGCTCTTGTGCTTAGCTGGG	59.780	20	GTGGAGGGGGTAGATTTGGT	60.052	20	231	16	246	AGCTCTTGTGCTTAGCTGGG	59.780	20	ACGCTGTGCTACTTCCCCTA	59.898	20	151	16	166	AGCTCTTGTGCTTAGCTGGG	59.780	20	AACAAGGAAGGAAGTGCGAA	59.853	20	261	16	276
Unigene0005316	2	p6	(TCCCCC)4	24	447	470	CATTTCCCATTCCTCCTCAA	59.864	20	GTGAAGAAAATGCCGTTGGT	59.978	20	221	305	525	TTCGCACTTCCTTCCTTGTT	59.853	20	GTGAAGAAAATGCCGTTGGT	59.978	20	269	257	525	ATTTCCCATTTCCCATTTCC	59.830	20	GTGAAGAAAATGCCGTTGGT	59.978	20	234	292	525
Unigene0005324	1	c	(TTTGCC)4tt(TGC)5	41	625	665	GGGAGGTGGTGTGACACTTT	59.859	20	GTGGTTGAACTCACAAGCCA	59.726	20	214	484	697	GGGAGGTGGTGTGACACTTT	59.859	20	CACCACAACACCATCCTTGA	60.416	20	250	484	733	GGGAGGTGGTGTGACACTTT	59.859	20	CACCAACACCAAGTGGTTGA	60.454	20	226	484	709
Unigene0005324	2	p3	(CCT)5	15	993	1007	GCCATTGACAAAGCTGTCCT	60.263	20	TCACACACAAGGGAGTCATCA	60.146	21	223	938	1160	CATCCTCATTTTCCAATGCC	60.274	20	TCACACACAAGGGAGTCATCA	60.146	21	240	921	1160	ATCCTCATTTTCCAATGCCA	60.274	20	TCACACACAAGGGAGTCATCA	60.146	21	239	922	1160
Unigene0005325	1	p2	(CA)6	12	804	815	AGTGATGGTTGATGCTCACG	59.707	20	AGCGCCCTTCTCTTCTTTCT	59.735	20	234	765	998	AGTGATGGTTGATGCTCACG	59.707	20	TTCTCCTCTTTTGTCACGCC	60.375	20	258	765	1022	AGTGATGGTTGATGCTCACG	59.707	20	ATCAGCGCCCTTCTCTTCTT	60.484	20	237	765	1001
Unigene0005332	1	p6	(ATCATA)4	24	703	726	AGCAGCAACCACCTCGTACT	59.937	20	CATTATTGCCACAGGTGCTG	60.134	20	257	656	912	AGCAGCAACCACCTCGTACT	59.937	20	ACCATCAGTTGCGTGCATTA	60.142	20	272	656	927	AGCAGCAACCACCTCGTACT	59.937	20	CCATCAGTTGCGTGCATTAT	59.572	20	271	656	926
Unigene0005332	2	p3	(AAC)6	18	2051	2068	AGGGATGAAGGGGTAGTGCT	59.957	20	TCATGTGGACTGGACACAGAC	59.567	21	228	1865	2092	GAAAAGTTGGGCATTTGCAT	59.945	20	TCATGTGGACTGGACACAGAC	59.567	21	149	1944	2092	TTGAAGAAGCCTTCAAGGGA	59.926	20	TCATGTGGACTGGACACAGAC	59.567	21	243	1850	2092
Unigene0005336	1	p2	(TA)6	12	486	497	ATGGTATGTCTCCAGCAGGG	59.950	20	AGAAAAATGGCTGCCAGATG	60.214	20	245	277	521	CATCAACCTGAGACGCGATA	59.823	20	AGAAAAATGGCTGCCAGATG	60.214	20	224	298	521	CACCCCGAGATGGTATGTCT	59.803	20	AGAAAAATGGCTGCCAGATG	60.214	20	254	268	521
Unigene0005341	1	p4	(GATT)4	16	1897	1912	AGTCCACTAGCCGAAGCAAC	59.501	20	CCTATGTCGGATTTCTCCCA	59.887	20	135	1829	1963	AGTCCACTAGCCGAAGCAAC	59.501	20	ACTTGTGAGTGGGATCTGGC	60.120	20	170	1829	1998	AGTCCACTAGCCGAAGCAAC	59.501	20	TTCTTGCCTGAGAGCTTGGT	60.134	20	212	1829	2040
Unigene0005341	2	p3	(GAA)5	15	2618	2632	TGTGCAGTGCAATTCTTCAA	58.994	20	ATATGGAGGCTGGGGGTTAC	60.039	20	176	2523	2698	TGTGCAGTGCAATTCTTCAA	58.994	20	CAGCGGAGTAATTCGGAAAG	59.839	20	258	2523	2780	TGTGCAGTGCAATTCTTCAA	58.994	20	GAGCTCCGGGAGTGATGATA	60.181	20	193	2523	2715
Unigene0005351	1	p6	(ACCGTC)5	30	1678	1707	ATCAAGCAAACAAAGGGTGG	59.971	20	TCAACATTCAACTGCGCTTC	59.995	20	213	1534	1746	TAAAGATGAACCCGGGAATG	59.756	20	TCAACATTCAACTGCGCTTC	59.995	20	234	1513	1746	GCCAGTAAACCGTCAGAGGA	60.255	20	TCAACATTCAACTGCGCTTC	59.995	20	122	1625	1746
Unigene0005366	1	c*	(ACAT)4(AT)10*	34	282	315	TGCCCTTCTGCTAAACTTGG	60.378	20	TCATCTTTTAACACACACACGC	58.752	22	227	114	340	TGCCCTTCTGCTAAACTTGG	60.378	20	CTCATCTTTTAACACACACACGC	59.729	23	228	114	341	CAAATTTGGACTTGCCCTTC	59.546	20	TCATCTTTTAACACACACACGC	58.752	22	239	102	340
Unigene0005377	1	p6	(TCTGTC)4	24	948	971	TCCATTCACCCAAACACTCA	59.935	20	AGAGCAACAAGACGAGGGAA	59.989	20	226	814	1039	TCCATTCACCCAAACACTCA	59.935	20	AAGAGCAACAAGACGAGGGA	59.989	20	227	814	1040	CAGCTGCAAGTAGGCAACAG	59.805	20	AGAGCAACAAGACGAGGGAA	59.989	20	175	865	1039
Unigene0005391	1	p2	(TA)17	34	300	333	CAGCATCGTCGTGTCTGAAT	59.862	20	TGATGGCAGAGCTTGTTGAC	59.992	20	251	241	491	CAAAACATCGATGACAACGC	60.119	20	AACGAATGCCAAGCACTTTT	59.752	20	271	174	444	CAGCATCGTCGTGTCTGAAT	59.862	20	AACGAATGCCAAGCACTTTT	59.752	20	204	241	444
Unigene0005392	1	p2	(AT)7	14	459	472	ACGCGCTCTAAACACCATTT	59.775	20	CCTTTAATTTTGAATGATGGGG	59.562	22	138	372	509	AACGCGCTCTAAACACCATT	59.775	20	CCTTTAATTTTGAATGATGGGG	59.562	22	139	371	509	CGCGCTCTAAACACCATTTT	60.264	20	CCTTTAATTTTGAATGATGGGG	59.562	22	137	373	509
Unigene0005392	2	p5	(AAATA)4	20	785	804	GCTCCAGCATCCTCAAAATC	59.780	20	ATAACGTGGTGTGTGCAAGC	59.646	20	159	718	876	TGCTCCAGCATCCTCAAAAT	60.744	20	ATAACGTGGTGTGTGCAAGC	59.646	20	160	717	876	ATTTTGCTCCAGCATCCTCA	60.744	20	ATAACGTGGTGTGTGCAAGC	59.646	20	164	713	876
Unigene0005396	1	p4	(CTTT)4	16	16	31
Unigene0005400	1	p3	(ATT)5	15	539	553
Unigene0005410	1	p2	(TG)6	12	89	100	CCGCTTCTGAAGATTGCAC	59.537	19	AAAATCCGTCCGCACATAAG	59.960	20	193	5	197	TCCGCTTCTGAAGATTGCAC	61.468	20	AAAATCCGTCCGCACATAAG	59.960	20	194	4	197	TGTCCGCTTCTGAAGATTGC	61.468	20	AAAATCCGTCCGCACATAAG	59.960	20	196	2	197
Unigene0005414	1	p3	(ATC)7	21	179	199	GACTGAACCAAAGTGGGGAA	59.943	20	ATAGGAAACCGCCCAGTCTT	59.962	20	268	100	367	GACTGAACCAAAGTGGGGAA	59.943	20	ATTCATTCCATGCATGCTCA	60.041	20	143	100	242	CCGAAAGGATAGGGAATGGT	60.145	20	ATTCATTCCATGCATGCTCA	60.041	20	209	34	242
Unigene0005418	1	p2	(AT)6	12	667	678	AGAACTCCAGCTATGCCCAA	59.836	20	AAATGCAACAAAGCCCAAAC	59.982	20	250	462	711	ATGCCCAATATGCCGTAGTC	59.813	20	AAATGCAACAAAGCCCAAAC	59.982	20	238	474	711	AGAACTCCAGCTATGCCCAA	59.836	20	TGTAAATGCAACAAAGCCCA	60.111	20	253	462	714
Unigene0005420	1	p2	(GA)6	12	804	815	GGGCAGGTTGAAAAAGATGA	60.051	20	AGCCTGTCTAGCCTTCTCCC	59.979	20	165	686	850	GAATCTGGGCAGGTTGAAAA	60.051	20	AGCCTGTCTAGCCTTCTCCC	59.979	20	171	680	850	TTAGGGAAACTCAGGAGCGA	59.948	20	AGCCTGTCTAGCCTTCTCCC	59.979	20	122	729	850
Unigene0005420	2	p2	(TA)17	34	2272	2305	GAGCAGAGACATTGATGCCA	59.950	20	TTCTGTGTCATAAAGGGCGA	59.272	20	241	2099	2339	ATCGATTCATTTGGGCATGT	60.163	20	TTCTGTGTCATAAAGGGCGA	59.272	20	279	2061	2339	TATTGTCTTTTGGCCGTGCT	60.637	20	AAATTGAAAAGCAGGGGGTC	60.299	20	250	2239	2488
Unigene0005429	1	p3	(ATG)5	15	46	60	TCCGTCTGAAACACCAAACA	60.128	20	GCTCCCATCTTCCAACACTC	59.661	20	178	7	184	TCCGTCTGAAACACCAAACA	60.128	20	GTGCTCCCATCTTCCAACAC	60.520	20	180	7	186	TCCGTCTGAAACACCAAACA	60.128	20	GTGTGCTCCCATCTTCCAAC	60.520	20	182	7	188
Unigene0005444	1	p3	(CGA)6	18	205	222	ACTCACAAGTCACAGCGTCG	60.096	20	AGGTGGTCGAGTTGATTTGG	59.966	20	132	169	300	GAGGTCAGAAAACGTGGCAT	60.119	20	AGGTGGTCGAGTTGATTTGG	59.966	20	237	64	300	ACTCACAAGTCACAGCGTCG	60.096	20	ATCTCGCAGACTTGGCATTT	59.843	20	260	169	428
Unigene0005448	1	p6	(GGAGGG)4	24	181	204	TCTTGAGACTCTGTGCGGTG	60.178	20	GCACTCCTGTCTCTTGGACC	59.841	20	227	146	372	CCAAGCTCAGTCCAATGACA	59.831	20	TACATGCCCTGTGAAACTCG	59.716	20	140	123	262	TCTTGAGACTCTGTGCGGTG	60.178	20	TACATGCCCTGTGAAACTCG	59.716	20	117	146	262
Unigene0005452	1	p2	(AT)11	22	2596	2617	GGTGGTGATCCAACGAAGAT	59.786	20	ATGCATGCTTATTTTTGCCC	59.935	20	165	2486	2650	AAGAAATGCCAAAGTGGCTG	60.249	20	ATGCATGCTTATTTTTGCCC	59.935	20	270	2381	2650	AGAAATGCCAAAGTGGCTGT	59.740	20	ATGCATGCTTATTTTTGCCC	59.935	20	269	2382	2650
Unigene0005453	1	p2	(TC)7	14	169	182	CAGCTTTGGACCAAGGAAAG	59.846	20	ACCATTGAAAAACACCCCAA	60.066	20	204	7	210	AAGAGATGGGATTTCCAGCA	59.629	20	GGTCTCGGTTACCTGGAACA	59.966	20	258	85	342	AAGAGATGGGATTTCCAGCA	59.629	20	ACCATTGAAAAACACCCCAA	60.066	20	126	85	210
Unigene0005453	2	p3	(ATG)6	18	386	403	TTGGGGTGTTTTTCAATGGT	60.066	20	AAAAGAAAAGCCCCCATCAT	59.777	20	250	191	440	TTGGGGTGTTTTTCAATGGT	60.066	20	AAAGAAAAGCCCCCATCATC	60.265	20	249	191	439	CAGGTAACCGAGACCTGGAG	59.715	20	TTGGAGCATTGAATTAGGGG	59.894	20	262	328	589
Unigene0005463	1	p4	(TTTC)4	16	321	336	GTTACGCGTGTCCCAAAGAT	60.000	20	TGCACCAATAAGATTGGAACC	59.815	21	188	213	400	GAAGGGAGCTTTGTCACTGC	59.997	20	TGCACCAATAAGATTGGAACC	59.815	21	257	144	400	TTGTCACTGCTGATTTTCGC	59.995	20	TGCACCAATAAGATTGGAACC	59.815	21	247	154	400
Unigene0005478	1	p3	(CGC)7	21	1336	1356	TGTTGAGGGGTGAATGGACT	60.363	20	TAACATTGGCGGCATCAGTA	60.096	20	265	1171	1435	CTGTTGAGGGGTGAATGGAC	60.363	20	TAACATTGGCGGCATCAGTA	60.096	20	266	1170	1435	TCCATGTTGCTGCTGCTAAG	60.157	20	AACTGCACTAAGGGCTGCTC	59.644	20	211	1190	1400
Unigene0005495	1	p3	(ACG)5	15	236	250	TGTCGGGTGACGGTACACTA	60.025	20	GTTATCATGGCGTTGTGACG	59.995	20	258	125	382	ATCGAATACGCGATAGGTGG	59.945	20	GTTATCATGGCGTTGTGACG	59.995	20	174	209	382	CGATCGAATACGCGATAGGT	60.081	20	GTTATCATGGCGTTGTGACG	59.995	20	176	207	382
Unigene0005497	1	p2	(AT)16	32	1282	1313	ACGCACATGGAAGGGAGTAG	60.134	20	AGGGGAAAGCTGTTGGATTT	59.940	20	210	1132	1341	ACGCACATGGAAGGGAGTAG	60.134	20	TATGAGGGGAAAGCTGTTGG	60.066	20	214	1132	1345	TTCCACATCGTGAAAGCAAC	59.697	20	TATGAGGGGAAAGCTGTTGG	60.066	20	278	1068	1345
Unigene0005499	1	p2	(AT)7	14	2690	2703
Unigene0005511	1	p4	(AAAT)4	16	207	222	TCATCTCCCCCAAAATGTGT	60.173	20	TATGGGCTGTTTCTGAAGCC	60.214	20	246	40	285	CATCTCCCCCAAAATGTGTC	60.173	20	TATGGGCTGTTTCTGAAGCC	60.214	20	245	41	285	TCATCTCCCCCAAAATGTGT	60.173	20	GATCGATTGCTGGGTATGGT	59.780	20	220	40	259
Unigene0005518	1	p2	(TA)18	36	276	311
Unigene0005527	1	p2	(AT)7	14	15	28
Unigene0005527	2	p3	(ATC)5	15	451	465	TGAATGTGAAGCTGGTTGGA	60.240	20	GTAGCCCTCTTCGCACAGAC	60.020	20	265	403	667	TGAATGTGAAGCTGGTTGGA	60.240	20	TCTGTTGTGGCTGACTGGAG	60.022	20	160	403	562	TGAATGTGAAGCTGGTTGGA	60.240	20	GCCCAGAAACAAGGATCAAA	60.051	20	195	403	597
Unigene0005531	1	p3	(CTC)5	15	412	426
Unigene0005532	1	p2	(TA)19	38	103	140	TCACCCCTTCATCATTCACA	59.893	20	CCACCAGGGTCGACATAAAT	59.670	20	256	48	303	TCATTCACATCACACCCACA	59.325	20	CCACCAGGGTCGACATAAAT	59.670	20	245	59	303	CCCCTTCATCATTCACATCA	59.296	20	CCACCAGGGTCGACATAAAT	59.670	20	253	51	303
Unigene0005532	2	p4	(TGAA)4	16	403	418	TCATGAAATTTGGGGACACA	59.750	20	GGGTTTGGTTTGGATTGAGA	59.767	20	108	365	472	TCATGAAATTTGGGGACACA	59.750	20	TTTGAAGAATGGCTGGGTTT	59.546	20	122	365	486	TCATGAAATTTGGGGACACA	59.750	20	TTTTGAAGAATGGCTGGGTT	59.546	20	123	365	487
Unigene0005535	1	p3	(ATC)5	15	343	357	GGCTCCCCATAGGGTGTAAT	60.039	20	TCTCCCCATGGTTTGAATGT	60.173	20	247	260	506	GGCTCCCCATAGGGTGTAAT	60.039	20	CACCCACAAATGTTTCTCCC	60.210	20	261	260	520	GGCTCCCCATAGGGTGTAAT	60.039	20	GCACCCACAAATGTTTCTCC	60.362	20	262	260	521
Unigene0005535	2	p3	(ATC)10	30	628	657	GGGAGAAACATTTGTGGGTG	60.210	20	ACCTGTACAACCAAAACCCG	59.751	20	193	501	693	GGGAGAAACATTTGTGGGTG	60.210	20	CCTGTACAACCAAAACCCGT	59.751	20	192	501	692	TTCAAACCATGGGGAGAAAC	59.767	20	ACCTGTACAACCAAAACCCG	59.751	20	204	490	693
Unigene0005540	1	p2	(AT)8	16	277	292	CTGCTGCAGCTAAACAACCA	60.195	20	GGCATCATCCTTTCTTCTCG	59.773	20	147	239	385	CCACTGCTGCAGCTAAACAA	60.195	20	GGCATCATCCTTTCTTCTCG	59.773	20	150	236	385	CTGCTGCAGCTAAACAACCA	60.195	20	ACCAAAGCTCTTTGTTGGGA	59.711	20	220	239	458
Unigene0005550	1	p3	(TAG)7	21	136	156	AACGAAAATAAATCCCCATGC	60.035	21	TAGTCTCCGGGCTAAGGTCA	59.830	20	189	27	215	AACGAAAATAAATCCCCATGC	60.035	21	CGCTGAAGGGAAACTGGATA	60.206	20	246	27	272	ACGAAAATAAATCCCCATGC	58.763	20	TAGTCTCCGGGCTAAGGTCA	59.830	20	188	28	215
Unigene0005558	1	p2	(AT)18	36	190	225	TCAAAGTCTGCATTCAACCG	59.840	20	CACCTGCTTTCAGATTTCGG	60.766	20	127	123	249	CCCCACGTTCAGAATCAAAT	59.790	20	CACCTGCTTTCAGATTTCGG	60.766	20	146	104	249	ATCCCCACGTTCAGAATCAA	60.317	20	CACCTGCTTTCAGATTTCGG	60.766	20	148	102	249
Unigene0005561	1	p3	(TAG)5	15	2163	2177	TGCTCAATGGATTGGATGAA	60.009	20	AACTTGTGCAAAACCTCCTTC	58.357	21	208	2021	2228	TGCTCAATGGATTGGATGAA	60.009	20	AACTTGTGCAAAACCTCCTTCT	59.323	22	208	2021	2228	TGCTCAATGGATTGGATGAA	60.009	20	CCCCCAACACTAATCATTTCTT	59.242	22	254	2021	2274
Unigene0005562	1	p3	(AAG)6	18	480	497	TCATTCGATCAACAACCAGC	59.654	20	CGCAGAAGAAAACCACGAAT	60.249	20	146	399	544	GATCAACAACCAGCCAAACA	59.547	20	CGCAGAAGAAAACCACGAAT	60.249	20	140	405	544	CCAGCCAAACACTAAAACCC	59.471	20	CGCAGAAGAAAACCACGAAT	60.249	20	131	414	544
Unigene0005567	1	p6	(GATTGT)4	24	2065	2088	CAATTGGCTTCTCTTCTGCC	59.955	20	ACTCCCATGATTGCCTTGTC	59.934	20	169	2011	2179	AATTGGCTTCTCTTCTGCCA	59.955	20	ACTCCCATGATTGCCTTGTC	59.934	20	168	2012	2179	TGAACTTTTCTGGGAATGGC	60.051	20	ACTCCCATGATTGCCTTGTC	59.934	20	212	1968	2179
Unigene0005585	1	p5	(GCTCT)4	20	280	299	GCACAAGCTTGCAGGAGTC	59.723	19	AAGCAGCATCCGAGATGAAT	59.803	20	125	249	373	GCACAAGCTTGCAGGAGTC	59.723	19	AGGGCAATGAAGAGGAGCTT	60.349	20	232	249	480	GCACAAGCTTGCAGGAGTC	59.723	19	GAAGAGGAGCTTCGCACATT	59.579	20	224	249	472
Unigene0005595	1	p3	(GAG)6	18	365	382
Unigene0005599	1	p3	(TCC)5	15	1281	1295	TAAAAGGCCCTCTCCCACTT	60.068	20	GCTTGTGGGCTTTGATCATT	60.081	20	200	1197	1396	TGTTCAAGCTCCATCCACTG	59.831	20	GCTTGTGGGCTTTGATCATT	60.081	20	228	1169	1396	TAAAAGGCCCTCTCCCACTT	60.068	20	GGCTTCAAGAAACCCTCCTC	60.190	20	179	1197	1375
Unigene0005608	1	c	(GGT)7(TGT)5tattccggca(GGT)8(GGA)7	91	1178	1268	TGGTGATGATCTTGATCGGA	60.006	20	CACACCCCAAACCAAAACTT	59.728	20	224	1140	1363	TGGTGATGATCTTGATCGGA	60.006	20	TACAACACACCCCAAACCAA	59.709	20	229	1140	1368	TGGTGATGATCTTGATCGGA	60.006	20	CCAAACCCTAAAATCACCCA	59.657	20	261	1140	1400
Unigene0005623	1	p3	(TCG)5	15	334	348	AGACCACGAGAAGCACGAAT	59.874	20	CGCCGATTTGAGGTTGTTAT	59.960	20	124	260	383	ACCACGAGAAGCACGAATCT	59.874	20	CGCCGATTTGAGGTTGTTAT	59.960	20	122	262	383	CTCTGGAGACCACGAGAAGC	60.135	20	CGCCGATTTGAGGTTGTTAT	59.960	20	130	254	383
Unigene0005628	1	p3	(GGA)5	15	152	166	CTGCATCCTGGAAACCAAAT	59.933	20	TGAACGCATGATATACAACGG	59.458	21	146	97	242	TCATTTGTTCGCACTGATCC	59.654	20	TGAACGCATGATATACAACGG	59.458	21	203	40	242	CACAATTCTGCATCCTGGAA	59.648	20	TGAACGCATGATATACAACGG	59.458	21	153	90	242
Unigene0005657	1	p2	(CA)6	12	304	315	GTTCACAAACCCGTCTCCAC	60.408	20	GACCGTCAGGGAGAATGAAG	59.655	20	236	265	500	GTTCACAAACCCGTCTCCAC	60.408	20	CGTCAGGGAGAATGAAGGTG	60.646	20	233	265	497	TTGTTCACAAACCCGTCTCC	60.934	20	GACCGTCAGGGAGAATGAAG	59.655	20	238	263	500
Unigene0005664	1	p5	(ACAGC)4	20	413	432	TCTCCAATCTCCAGCCAAAC	60.195	20	GATTGGGCTTGCAAGAAGAG	59.955	20	236	286	521	TCTCTGCGCTTCTCCAATCT	60.240	20	ATTGGGCTTGCAAGAAGAGA	59.955	20	245	276	520	TCTCCAATCTCCAGCCAAAC	60.195	20	CAGTGTTGGGGTTGCCTTAT	59.853	20	171	286	456
Unigene0005671	1	p3	(AAT)6	18	258	275	AGTCTTATTGCCATGCCCAC	59.962	20	ATAAATTATGGACCGGGGGA	60.219	20	251	120	370	AGTCTTATTGCCATGCCCAC	59.962	20	GATAAATTATGGACCGGGGG	60.219	20	252	120	371	AGTCTTATTGCCATGCCCAC	59.962	20	GGATAAATTATGGACCGGGG	60.219	20	253	120	372
Unigene0005671	2	p2	(AT)8	16	3309	3324	ATCGAAGTTGGGCAAATGAC	59.939	20	TGCAAAGTTTAATCGCCCTC	60.209	20	236	3119	3354	ATCGAAGTTGGGCAAATGAC	59.939	20	TTGCAAAGTTTAATCGCCCT	59.720	20	237	3119	3355	AATTTCCCACTTCCTGGACC	60.169	20	TGCAAAGTTTAATCGCCCTC	60.209	20	266	3089	3354
Unigene0005680	1	p3	(TGC)5	15	3016	3030	GCCCCTGTGATTGAATCTGT	59.934	20	GCAGCAGCAATTAGGCTCTC	60.265	20	260	2812	3071	ACAGGCGGCTGATTAGTTTG	60.270	20	CAGCAGAGGATGATTGCTCA	60.096	20	260	2952	3211	ACAGGCGGCTGATTAGTTTG	60.270	20	ACAGCAACAGCAACAGCAAC	60.104	20	279	2952	3230
Unigene0005680	2	c	(TGCTGT)5(TGC)8tgatgctgttgctgttgctgttgcttaacatgctggataat(CTG)6	113	3208	3320	ATTGTTTGCTGTTGTGGCTG	59.764	20	GGGGCTGTTAATGTCTCGAA	60.074	20	224	3147	3370	CAGTTGACTGCTGATGGAGC	59.577	20	GGGGCTGTTAATGTCTCGAA	60.074	20	271	3100	3370	TGCTGTTGTGGCTGCTGTAT	60.481	20	GGGGCTGTTAATGTCTCGAA	60.074	20	218	3153	3370
Unigene0005680	3	p2	(TC)14	28	7491	7518
Unigene0005688	1	p4	(CAGT)4	16	202	217	AAAGGACACCACACTGCACA	60.203	20	GTGCCAATGCCTTTTGTTTT	59.982	20	241	3	243	AAAGGACACCACACTGCACA	60.203	20	AGTGCCAATGCCTTTTGTTT	59.615	20	242	3	244	AAAGGACACCACACTGCACA	60.203	20	TGCCAATGCCTTTTGTTTTT	60.468	20	240	3	242
Unigene0005697	1	p4	(TGCG)4	16	332	347	AGACAACCCATTTGAGCACC	59.973	20	TGTCTGGTGATGCTCGTCTC	59.988	20	141	282	422	CATTCATGTGCAGACAACCC	59.967	20	TGTCTGGTGATGCTCGTCTC	59.988	20	152	271	422	TCATGTGCAGACAACCCATT	59.967	20	TGTCTGGTGATGCTCGTCTC	59.988	20	149	274	422
Unigene0005699	1	c	(TC)8(TA)9	34	699	732	AACATTGAAAAGTGGACCGC	59.978	20	GCGTACATTGGAAGGACGAT	59.962	20	275	603	877	AACATTGAAAAGTGGACCGC	59.978	20	GCGCGAGAAGAGAGTCAGTT	59.898	20	226	603	828	AACATTGAAAAGTGGACCGC	59.978	20	CCTAAATTGCGCGAGAAGAG	60.110	20	234	603	836
Unigene0005701	1	p3	(TAA)10	30	95	124	GCCGATTAACCTATCAACCTT	57.284	21	GTGACACCACCAAGTTGCAC	60.055	20	152	68	219	GCCGATTAACCTATCAACCTT	57.284	21	CCCACTGCTCAATCCATTTT	59.933	20	105	68	172	AGCCGATTAACCTATCAACCTT	58.247	22	GTGACACCACCAAGTTGCAC	60.055	20	153	67	219
Unigene0005701	2	p2	(GA)7	14	1127	1140	GCCCCCTCTTTCCTAACATC	59.903	20	CAAATGAAGCAAGGGCTAGG	59.839	20	270	896	1165	GCCCCCTCTTTCCTAACATC	59.903	20	ACCAAATGAAGCAAGGGCTA	59.708	20	272	896	1167	AATGAGAAATGGGGAGGGAG	60.264	20	CAAATGAAGCAAGGGCTAGG	59.839	20	115	1051	1165
Unigene0005719	1	p2	(TA)18	36	266	301
Unigene0005734	1	p2	(TA)9	18	165	182	CTTGCACAACATCCAACAGG	60.152	20	ACCACTTAGGCCAACTGCTG	60.312	20	144	99	242	TTGCACAACATCCAACAGGT	60.008	20	GTCTAATTGGGCCCGAGACT	60.464	20	208	100	307	CTTGCACAACATCCAACAGG	60.152	20	GTCTAATTGGGCCCGAGACT	60.464	20	209	99	307
Unigene0005738	1	p6	(GAATGT)4	24	1457	1480	AAGAAGCCTGCTGCATTGAT	59.985	20	CAAATTGTTGCGACATCAGC	60.265	20	187	1355	1541	AAGAAGCCTGCTGCATTGAT	59.985	20	GCAAATTGTTGCGACATCAG	60.265	20	188	1355	1542	TAATGTCCAACGAAAAGGGC	59.938	20	CAAATTGTTGCGACATCAGC	60.265	20	224	1318	1541
Unigene0005744	1	p2	(AT)10	20	135	154	CAGAGAGCAATCGGCATACA	59.972	20	GTGGTTTCCAGAATGTGGCT	59.973	20	236	82	317	CATACAGAGAGCAATCGGCA	59.972	20	GTGGTTTCCAGAATGTGGCT	59.973	20	240	78	317	CAGAGAGCAATCGGCATACA	59.972	20	CCAGTGCAAGTCAAGCCATA	59.864	20	263	82	344
Unigene0005761	1	p2	(AG)9	18	574	591	CAGCCTAGCTTAATGCCTCG	60.131	20	CCATTGATGGAGGTGGACTT	59.779	20	246	434	679	CAGCCTAGCTTAATGCCTCG	60.131	20	AATTCCCTCCTTGATACGCC	60.286	20	224	434	657	GTGTCTCGGGAGAGGAAATG	59.655	20	CCATTGATGGAGGTGGACTT	59.779	20	218	462	679
Unigene0005765	1	p3	(GCA)5	15	370	384	ACGGTCAACAACAGCCCTAC	60.035	20	GCCCACTATAATGCTGGGAA	59.923	20	198	223	420	ACGGTCAACAACAGCCCTAC	60.035	20	CGAACCGTATTGCCCACTAT	59.845	20	209	223	431	CCAGTCTTCCTACACGCCTC	59.867	20	GCCCACTATAATGCTGGGAA	59.923	20	173	248	420
Unigene0005765	2	p6	(GGAAAG)4	24	1242	1265	GGAGCTGGAACGAAGAGAGA	59.679	20	AGGAGGAGTTCGTTGCTTCA	59.989	20	229	1190	1418	GCATATGCTAGGGAGCTGGA	60.339	20	AGGAGGAGTTCGTTGCTTCA	59.989	20	240	1179	1418	TATGCTAGGGAGCTGGAACG	60.365	20	AGGAGGAGTTCGTTGCTTCA	59.989	20	237	1182	1418
Unigene0005769	1	c	(TA)7(TG)8	30	17	46
Unigene0005771	1	c*	(GTGAGA)4(GA)7*tcacagagaacacatgaataaagcgacccataggtagcccccccggcttctcgattccccaacatctaccgctatacggaacctc(CTCTG)4	139	51	189	TCTCTACGCTCTCTCACACACA	58.831	22	ATCGAGCTTCACCTGCAATC	60.370	20	237	20	256	TCTCTACGCTCTCTCACACACA	58.831	22	CCACAGCTCAAGCTCGGTAT	60.419	20	257	20	276	TTCTCTACGCTCTCTCACACACA	60.244	23	ATCGAGCTTCACCTGCAATC	60.370	20	238	19	256
Unigene0005802	1	p5	(AAAAT)4	20	862	881	AATGCAAAATCACGCATTGA	60.081	20	AGCTCGTCAGAAGAAGCAGG	59.891	20	185	839	1023	AATGCAAAATCACGCATTGA	60.081	20	TGTTTTGCTGTAATCAGGCG	59.872	20	134	839	972	ATGCCAAAATGAATCCCAAA	60.132	20	TGTTTTGCTGTAATCAGGCG	59.872	20	234	739	972
Unigene0005821	1	p3	(TGA)10	30	1441	1470
Unigene0005839	1	p2	(TG)10	20	17	36
Unigene0005855	1	p2	(TA)6	12	663	674	TGTCGCCTGATCAACAAAAA	60.234	20	TCAAGATCCAGCCATTAGGC	60.177	20	260	486	745	TGTCGCCTGATCAACAAAAA	60.234	20	CCATTAGGCACCCCCTTAGT	60.200	20	249	486	734	GTGTCGCCTGATCAACAAAA	59.697	20	TCAAGATCCAGCCATTAGGC	60.177	20	261	485	745
Unigene0005870	1	p2	(AT)6	12	3674	3685	GTGCTGAAACCTTTTGGGAA	60.088	20	AACACTTCGGGAAAAGGGTAA	59.858	21	270	3440	3709	GAAGAGAGTGGGCGACATTC	59.810	20	AACACTTCGGGAAAAGGGTAA	59.858	21	186	3524	3709	GAAGAGAGTGGGCGACATTC	59.810	20	ACAACACTTCGGGAAAAGGG	61.264	20	188	3524	3711
Unigene0005883	1	c	(GT)7(AT)8	30	806	835
Unigene0005902	1	p5	(AAAAT)5	25	339	363
Unigene0005908	1	p5	(CTCTT)4	20	1	20
Unigene0005908	2	p3	(CTA)5	15	247	261	TGTAGTATGTGACGCCGACC	59.596	20	CCGTGCATTTTTGTTTCCTT	59.975	20	220	184	403	TGTAGTATGTGACGCCGACC	59.596	20	ATTTTTGTTTCCTTGCGGTG	59.975	20	214	184	397	TGTAGTATGTGACGCCGACC	59.596	20	CATTTTTGTTTCCTTGCGGT	59.975	20	215	184	398
Unigene0005918	1	p3	(TAT)5	15	27	41
Unigene0005946	1	p6	(TCCAGT)4	24	66	89	CGTTTCTTCCTCCCTTTCCT	59.685	20	AGGGGCGAGATCAATTTCTT	60.039	20	158	3	160	CGTTTCTTCCTCCCTTTCCT	59.685	20	AAGGGGCGAGATCAATTTCT	60.039	20	159	3	161	CGTTTCTTCCTCCCTTTCCT	59.685	20	AATCCGGTAGAGGAGGCAAT	59.925	20	193	3	195
Unigene0005947	1	p2	(TA)11	22	28	49	AAGTTCATTTTATTAAGACAGGCCA	59.509	25	ATGGCCAAGTTGTTAGGTGC	60.000	20	186	0	185	GTTCATTTTATTAAGACAGGCCA	57.426	23	ATGGCCAAGTTGTTAGGTGC	60.000	20	184	2	185	AAGTTCATTTTATTAAGACAGGCCA	59.509	25	TGGAGAAGCGTAGAGCTGGT	60.156	20	279	0	278
Unigene0005947	2	p3	(TTC)9	27	328	354	CAGCTCTACGCTTCTCCACC	60.156	20	TCTGGTACGCTGCTTCCTTT	60.015	20	250	261	510	CCAGCTCTACGCTTCTCCAC	60.156	20	TCTGGTACGCTGCTTCCTTT	60.015	20	251	260	510	ACCAGCTCTACGCTTCTCCA	60.156	20	TCTGGTACGCTGCTTCCTTT	60.015	20	252	259	510
Unigene0005951	1	p4	(AAAT)4	16	80	95	TCACCAAAATTAGAACGCTCA	58.426	21	AGGGTTGCTAGGAATCACCA	59.550	20	176	8	183	CTCACCAAAATTAGAACGCTCA	59.402	22	AGGGTTGCTAGGAATCACCA	59.550	20	177	7	183	TCACCAAAATTAGAACGCTCA	58.426	21	GGGTTGCTAGGAATCACCAC	59.410	20	175	8	182
Unigene0005953	1	p3	(GGT)5	15	329	343	CCTTGACCTTGTCCGACATT	59.966	20	ACCACGTTCTTTTAAACCCG	58.994	20	100	271	370	TTCCTTTGCAAACTCTTGGG	60.220	20	CCACGTTCTTTTAAACCCGT	58.994	20	134	236	369	TTCCTTTGCAAACTCTTGGG	60.220	20	ACCACGTTCTTTTAAACCCG	58.994	20	135	236	370
Unigene0005954	1	p4	(TTTA)5	20	2422	2441	TGTGAGTTAAGGGGAGGCAA	60.626	20	GCTTAAAGCGTGGCCTCTAA	59.630	20	129	2341	2469	TTGTGAGTTAAGGGGAGGCA	60.626	20	GCTTAAAGCGTGGCCTCTAA	59.630	20	130	2340	2469	GTGAGTTAAGGGGAGGCAAA	59.170	20	GCTTAAAGCGTGGCCTCTAA	59.630	20	128	2342	2469
Unigene0005958	1	p2	(AG)6	12	3202	3213
Unigene0005960	1	p3	(GGC)5	15	1695	1709	GTTGTGTGACGGCTGAAATG	60.160	20	GTTGCAAAGCATAACCGACA	59.735	20	140	1637	1776	AATTCGAGTGCTGGAGTTGG	60.255	20	GTTGCAAAGCATAACCGACA	59.735	20	167	1610	1776	AGGTGTTTTGGCGTTTGAGT	59.639	20	GTTGCAAAGCATAACCGACA	59.735	20	209	1568	1776
Unigene0005964	1	p3	(GAA)5	15	399	413	AGTGAGCTTCAGCCACCATT	59.874	20	CCCTTCTCCCATTCTCTTCC	60.008	20	260	213	472	AGTGAGCTTCAGCCACCATT	59.874	20	CCCCTTCTCCCATTCTCTTC	60.008	20	261	213	473	AGTGAGCTTCAGCCACCATT	59.874	20	TCCCCTTCTCCCATTCTCTT	60.008	20	262	213	474
Unigene0005971	1	p5	(AGACA)4	20	1904	1923	CCTCCACCGTGCATAGAAAT	59.955	20	TGCTTGCAACAACTATTCCC	58.773	20	194	1796	1989	CCTCCACCGTGCATAGAAAT	59.955	20	TGCTTGCAACAACTATTCCCT	59.761	21	194	1796	1989	AGATCCTCCACCGTGCATAG	60.096	20	TGCTTGCAACAACTATTCCCT	59.761	21	198	1792	1989
Unigene0006000	1	p2	(TA)8	16	32	47
Unigene0006011	1	p6	(GGGTGC)4	24	248	271	AGACAACTTTGAACCGGTGG	60.005	20	AGCCATTGTGGAGAGTGGAC	60.120	20	268	73	340	AGACAACTTTGAACCGGTGG	60.005	20	TGTGCTAAAAGCCATTGTGG	59.729	20	277	73	349	GATGGAACTTTTCCAGGCAG	59.670	20	AGCCATTGTGGAGAGTGGAC	60.120	20	175	166	340
Unigene0006020	1	p4	(TACA)7	28	49	76	CAACATCTGAATTTTTGGTCCC	60.573	22	AGTGCGATGCGTGTGTATGT	60.215	20	213	8	220	CAACATCTGAATTTTTGGTCCC	60.573	22	AAAAGTGCGATGCGTGTGTA	60.324	20	216	8	223	CAACATCTGAATTTTTGGTCCC	60.573	22	TCGAATTGTGCTCACGTCTT	59.445	20	190	8	197
Unigene0006022	1	p3	(ATC)7	21	1	21
Unigene0006041	1	c	(AT)19aaaatttgctaaaaatgacatggctccataaatgaacttaatcaa(TC)6	95	1	95
Unigene0006045	1	p3	(CTG)6	18	453	470	TGGAGACGAAAGTGCATGAG	59.984	20	GCATGTCAGCCATCCTACCT	60.104	20	266	228	493	TGGAGACGAAAGTGCATGAG	59.984	20	AGCATGTCAGCCATCCTACC	60.104	20	267	228	494	CGTTGGGTGAATCATCAGTG	59.960	20	GGTTCCTTGATCACCCTCAA	59.903	20	136	392	527
Unigene0006058	1	p6	(TCCTCT)5	30	52	81	TCTCCTTCCTTCCATTTCCC	60.380	20	AGTGGAGGTGGAGCAGAGAA	59.986	20	135	22	156	TCTCCTTCCTTCCATTTCCC	60.380	20	ATTCCCCTGAGACCGAGAGT	60.073	20	254	22	275	TCTCCTTCCTTCCATTTCCC	60.380	20	TGGTGGTCATCGTGATAGGA	59.918	20	217	22	238
Unigene0006062	1	p3	(CCA)5	15	175	189	GTCAGCAACACCATTCTCCA	59.682	20	GCCCGTACCTGTTGATGTCT	59.997	20	212	118	329	GTCAGCAACACCATTCTCCA	59.682	20	GCGGCTGGGTAATTTTAGGT	60.332	20	135	118	252	CCATCTTCTGACCAAATCCC	59.336	20	GCCCGTACCTGTTGATGTCT	59.997	20	195	135	329
Unigene0006074	1	p3	(GAG)8	24	1971	1994	TCGATACTGATGGTGCAGGA	60.225	20	GGAAAGGCAAAACAAAACCA	59.953	20	126	1948	2073	AAGGGAAGGTTATGTTGGGG	60.046	20	AAACAAAACCACCACTCCCA	60.246	20	201	1864	2064	TCGATACTGATGGTGCAGGA	60.225	20	GGCAAAACAAAACCACCACT	59.875	20	121	1948	2068
Unigene0006080	1	p3	(GTG)5	15	672	686	CTGATGCGAGCAACAACG	60.139	18	TCCCCTTTTCTTGCTCAAAC	59.288	20	138	575	712	AGGCAGAGGCAGTAGCGA	59.837	18	TCCCCTTTTCTTGCTCAAAC	59.288	20	206	507	712	GAGGCAGAGGCAGTAGCG	59.837	18	TCCCCTTTTCTTGCTCAAAC	59.288	20	207	506	712
Unigene0006089	1	p2	(TA)8	16	297	312	TGGTGCATTCCTCTCCTCTT	59.803	20	TCAAGGATCAATAATTTCAAGCA	58.751	23	269	181	449	CCTGCTTGTCCCATGATTTT	59.933	20	TTGATTTTATCAAGATGGATGGA	58.437	23	240	141	380	ATGATCAATTGGGAACCCTG	59.605	20	TTGATTTTATCAAGATGGATGGA	58.437	23	256	125	380
Unigene0006094	1	p3	(GAG)5	15	1259	1273	CCTGAAGGCAAGAACAGAGG	59.982	20	TCTTTAAAGTCCCAACCCCC	60.159	20	237	1225	1461	CCTGAAGGCAAGAACAGAGG	59.982	20	TTTAATTTGTCCCCACTCCG	59.795	20	207	1225	1431	CCTGAAGGCAAGAACAGAGG	59.982	20	TAATTTGTCCCCACTCCGAC	59.790	20	205	1225	1429
Unigene0006095	1	p3	(CTG)5	15	28	42	GATCCAGTACCCCGAGACG	60.481	19	CCTCAGTGGTGGTTCAGGTT	60.002	20	239	0	238	GATCCAGTACCCCGAGACG	60.481	19	TTCATGGGACTCGGATAAGG	59.887	20	182	0	181	GATCCAGTACCCCGAGACG	60.481	19	ATCCGTCAGACTCCCTCTCA	59.792	20	108	0	107
Unigene0006102	1	p2	(AT)9	18	1376	1393	TTCCTGTTCATTCATTGCCA	60.049	20	CATGGTCGATGTACTGCTGG	60.136	20	254	1294	1547	AGAGCTTTATCTGCCCCGTT	60.228	20	CATGGTCGATGTACTGCTGG	60.136	20	233	1315	1547	AGAGCTTTATCTGCCCCGTT	60.228	20	GTGGGCTTACTGATGGCACT	60.142	20	182	1315	1496
Unigene0006106	1	p2	(TA)7	14	24	37
Unigene0006115	1	p2	(AT)9	18	3935	3952	AGCAGTTACCACCTCTCCCA	59.721	20	CCATGCAGGTGATTGTTCTG	60.112	20	121	3856	3976	AGCAGTTACCACCTCTCCCA	59.721	20	GTCAGGAAGTCCATGCAGGT	60.120	20	131	3856	3986	AGCAGTTACCACCTCTCCCA	59.721	20	AGGAAGTCCATGCAGGTGAT	59.535	20	128	3856	3983
Unigene0006123	1	p2	(GA)6	12	2544	2555	TGAATTTAGTGTGGATGCCG	59.542	20	GGCCAATTGCATTTTAGCAA	60.942	20	254	2348	2601	GTTTTCATTTGCTTCCCACG	60.481	20	GGCCAATTGCATTTTAGCAA	60.942	20	150	2452	2601	TAGTGTGGATGCCGTCCTTT	60.517	20	GGCCAATTGCATTTTAGCAA	60.942	20	248	2354	2601
Unigene0006135	1	p2	(TA)15	30	324	353	ACCGGACAAGCTTCTGCTTA	60.015	20	CCTGCTGCCTGCTGTCTTAG	61.263	20	206	215	420	GAAGCTGCAGGGAATAGTGC	59.985	20	CCTGCTGCCTGCTGTCTTAG	61.263	20	245	176	420	AGGGAATAGTGCCAGGAGGT	59.957	20	CCTGCTGCCTGCTGTCTTAG	61.263	20	237	184	420
Unigene0006137	1	p2	(AT)9	18	1503	1520	GCAGGGCAAGAATGAAGAAG	59.955	20	TTGAGACACGCATCTTTTCG	59.988	20	247	1382	1628	AAAATTGCAGGGCAAGAATG	60.074	20	TTGAGACACGCATCTTTTCG	59.988	20	253	1376	1628	GGAAGTGGGAGTGCAGACAT	60.120	20	TTGAGACACGCATCTTTTCG	59.988	20	215	1414	1628
Unigene0006138	1	p4	(AAAT)4	16	58	73	GGAAAAATAGATAAAGGAATGTTATCC	58.129	27	AGTTTGGTCCTTTTTCCCGT	59.842	20	168	2	169	GGAAAAATAGATAAAGGAATGTTATCC	58.129	27	GTTTGGTCCTTTTTCCCGTT	60.200	20	167	2	168	GGAAAAATAGATAAAGGAATGTTATCC	58.129	27	AAGTTTGGTCCTTTTTCCCG	60.324	20	169	2	170
Unigene0006138	2	p3	(ATA)5	15	231	245	ACGGGAAAAAGGACCAAACT	59.842	20	ATGGGGATGTGTGACCAGAT	60.056	20	254	150	403	ACGGGAAAAAGGACCAAACT	59.842	20	AATAGCTGCTGCAAGGGTGT	59.904	20	194	150	343	AACGGGAAAAAGGACCAAAC	60.200	20	ATGGGGATGTGTGACCAGAT	60.056	20	255	149	403
Unigene0006138	3	p2	(TG)7	14	1189	1202	GGCTTCACTTGGTGATGGTT	59.973	20	AGGCTGAATACGCCAGAAGA	59.978	20	157	1099	1255	GGCTTCACTTGGTGATGGTT	59.973	20	GAGGCTGAATACGCCAGAAG	59.978	20	158	1099	1256	GGCTTCACTTGGTGATGGTT	59.973	20	TGGAAGGACACTGTGGATGA	60.088	20	184	1099	1282
Unigene0006154	1	c	(GGT)6ggggacttgtagtggtaaggaggtgacttgtggggaacctta(GGT)5	75	578	652
Unigene0006178	1	c	(AAT)7tcacttacagcaagaattaagctgcccaaacaacaagaagaagaaagagttgaatcggattggatacctgatacccgtctcctcctc(CTT)5	123	1	123
Unigene0006178	2	p3	(GAT)10	30	1191	1220
Unigene0006180	1	p3	(TGC)6	18	355	372	TCGATAATCTGCAGGCAGTG	59.972	20	AATTCGAGGGCTGAAGAGGT	60.212	20	264	250	513	TCGATAATCTGCAGGCAGTG	59.972	20	ATGAATTCGAGGGCTGAAGA	59.773	20	267	250	516	TCGATAATCTGCAGGCAGTG	59.972	20	CTTCTGCAAGAGGGGTTTCA	60.366	20	199	250	448
Unigene0006184	1	p6	(AATTGG)4	24	2335	2358	TTCCTTGATGATAATCCCCG	59.717	20	TGCTTTATCGCTTTTGCTCA	59.725	20	255	2301	2555	TTCCTTGATGATAATCCCCG	59.717	20	ATGATATGGGAATAGCGGCA	60.276	20	126	2301	2426	ATATGCTGCTGCTGTTGCTG	60.188	20	GGTTCAATTGCTGGATCGAC	60.470	20	244	2237	2480
Unigene0006193	1	p2	(AT)7	14	936	949	AGATACAGTCCACCACCCCA	60.238	20	TTCAAAACCCTCAAATTGCTG	60.096	21	129	887	1015	TACAGTCCACCACCCCAAGT	60.275	20	TTCAAAACCCTCAAATTGCTG	60.096	21	126	890	1015	ATACAGTCCACCACCCCAAG	59.697	20	TTCAAAACCCTCAAATTGCTG	60.096	21	127	889	1015
Unigene0006194	1	p5	(AATCA)4	20	32	51	TCGATTAAGCCATAATATCAGTCTC	57.996	25	GCCCCCTATTTGATGTAGCA	59.923	20	224	2	225	TCGATTAAGCCATAATATCAGTCTC	57.996	25	TGCCCCCTATTTGATGTAGC	59.923	20	225	2	226	TCGATTAAGCCATAATATCAGTCTC	57.996	25	TTTCTGCCCCCTATTTGATG	59.894	20	229	2	230
Unigene0006194	2	p4	(ACCA)4	16	279	294	GCTACATCAAATAGGGGGCA	59.923	20	CGGTGAAACACTTTCTGGGT	60.005	20	272	207	478	GCTACATCAAATAGGGGGCA	59.923	20	ACGGTGAAACACTTTCTGGG	60.005	20	273	207	479	TGCTACATCAAATAGGGGGC	59.923	20	CGGTGAAACACTTTCTGGGT	60.005	20	273	206	478
Unigene0006194	3	p4	(TTTA)5	20	3958	3977
Unigene0006210	1	p2	(TC)11	22	1817	1838	GGAAATGCTGGAAGAAGCTG	59.955	20	CAAAGTTGAAACACCTATCTCGG	60.042	23	258	1638	1895	GGAAATGCTGGAAGAAGCTG	59.955	20	CGGATCTAGTTCCAGACAAGTG	58.862	22	238	1638	1875	GTGGAAATGCTGGAAGAAGC	59.820	20	CAAAGTTGAAACACCTATCTCGG	60.042	23	260	1636	1895
Unigene0006221	1	p2	(TC)7	14	1453	1466	AGGGTAAGCCCATCGAAGAC	60.464	20	TCTACTCTGCTCTGCTGCCA	60.032	20	263	1307	1569	GGGTAAGCCCATCGAAGACT	60.464	20	TCTACTCTGCTCTGCTGCCA	60.032	20	262	1308	1569	TTTCTATTGGCGGAAAGTGC	60.209	20	GGCAGATCCCACAAAGTACC	59.410	20	280	1238	1517
Unigene0006221	2	p3	(TCT)7	21	1727	1747	CCATGGAGGAGGAGTTGTGT	59.962	20	AGCACTTGGCTCAACTACGG	60.453	20	188	1659	1846	ACCATGGAGGAGGAGTTGTG	59.962	20	AGCACTTGGCTCAACTACGG	60.453	20	189	1658	1846	ACATCTGACCATGGAGGAGG	59.920	20	AGCACTTGGCTCAACTACGG	60.453	20	196	1651	1846
Unigene0006227	1	p2	(TA)16	32	2535	2566	CACAGGAAAACAGACGAGCA	60.025	20	ATCCCATTACCAAACATGCG	60.585	20	249	2355	2603	CACAGGAAAACAGACGAGCA	60.025	20	CCCATCCCATTACCAAACAT	59.363	20	252	2355	2606	CTAGGCCCTTCAAGCACAAC	59.875	20	ATCCCATTACCAAACATGCG	60.585	20	137	2467	2603
Unigene0006235	1	p2	(TG)6	12	125	136	CCCACCCTTCATTTTCCTTT	60.159	20	GCCACGGTCAATAATTTGCT	59.967	20	249	41	289	CCCCTTACCCCTCACCTAAA	60.172	20	CCGTAAACCCTCACGAAAAA	59.968	20	262	63	324	CCCCTTACCCCTCACCTAAA	60.172	20	GCCACGGTCAATAATTTGCT	59.967	20	227	63	289
Unigene0006236	1	p3	(TTG)5	15	688	702	GGAATTGATTGTGAAGTGCG	59.127	20	CACAAGCCATTAAAGCATTAAAAA	59.607	24	146	618	763	TGTGAAGTGCGTAATTGTGGA	60.165	21	CACAAGCCATTAAAGCATTAAAAA	59.607	24	137	627	763	CAATTCTACCCGTGCACTTTC	59.623	21	CACAAGCCATTAAAGCATTAAAAA	59.607	24	220	544	763
Unigene0006241	1	p6	(AACAGA)4	24	1	24
Unigene0006245	1	p3	(TAA)5	15	47	61	TGATCAACCACCATGACTTTG	59.405	21	TTGATGTATTCACTTTGCAAACAC	59.101	24	111	23	133	TGATCAACCACCATGACTTTG	59.405	21	TGATGTATTCACTTTGCAAACAC	57.759	23	110	23	132	TGATCAACCACCATGACTTTG	59.405	21	TTTGATGTATTCACTTTGCAAACAC	60.314	25	112	23	134
Unigene0006246	1	p6	(TTGGAT)4	24	2044	2067	AAATCCGAGATCGATGATGC	60.005	20	TATGGCAGGGTCACAAAACC	60.755	20	258	1841	2098	TTGCAGTTTGTTTGTGGCAT	60.157	20	TATGGCAGGGTCACAAAACC	60.755	20	157	1942	2098	TTGCAGTTTGTTTGTGGCAT	60.157	20	TTCTAAACTAAATCCCGCCG	59.208	20	250	1942	2191
Unigene0006248	1	p3	(TAT)10	30	33	62	CCCGTCTGCCACTTCTACTT	59.353	20	AAATCGCCACCAAGACAAAG	60.110	20	205	1	205	CCCGTCTGCCACTTCTACTT	59.353	20	TTCTGCGTGCACTAGCTGAT	59.770	20	105	1	105	CCCGTCTGCCACTTCTACTT	59.353	20	ATTCTGCGTGCACTAGCTGA	59.770	20	106	1	106
Unigene0006258	1	p3	(GCT)8	24	120	143	ACGCGTTTTTGGAGCAGTAT	59.775	20	TCGAAAAGCTTCACCTTCGT	59.993	20	191	96	286	ACGCGTTTTTGGAGCAGTAT	59.775	20	ATGACTTCAATCCCAGTGCC	59.934	20	242	96	337	ACGCGTTTTTGGAGCAGTAT	59.775	20	CCAACCATGACTTCAATCCC	60.173	20	248	96	343
Unigene0006261	1	p2	(AT)11	22	580	601
Unigene0006271	1	p2	(TC)17	34	3	36
Unigene0006271	2	p3	(AAG)10	30	430	459
Unigene0006280	1	p4	(ATTA)5	20	50	69
Unigene0006287	1	p3	(TAG)5	15	94	108	TCAAAAGTTGCTTGTTGCTTG	59.143	21	ACCCACTCGCCACTACTCAC	60.182	20	160	60	219	TCAAAAGTTGCTTGTTGCTTG	59.143	21	AAATCACACGCTTTGCCTTC	60.257	20	139	60	198	TCAAAAGTTGCTTGTTGCTTG	59.143	21	CCCACTCGCCACTACTCACT	60.321	20	159	60	218
Unigene0006292	1	p4	(TCTT)5	20	1	20
Unigene0006296	1	p5	(GTTGA)4	20	3064	3083	CCATTTCTTCCATGTTGCCT	59.933	20	ATTCTGGAATGCACAAAGCC	60.081	20	264	2914	3177	CCATTTCTTCCATGTTGCCT	59.933	20	AAAGGGGAGAAAAGTTGGGA	59.912	20	203	2914	3116	TCCGATTCACCATTTCTTCC	59.871	20	ATTCTGGAATGCACAAAGCC	60.081	20	273	2905	3177
Unigene0006309	1	p5	(ATCTC)5	25	210	234	TGAGGAACCGCTTTCAATTC	60.192	20	TTAGAACAAGCCATCTGGGG	60.066	20	220	79	298	GACCTGAACCCATTCCAAAA	59.767	20	TTAGAACAAGCCATCTGGGG	60.066	20	255	44	298	CCCATTCCAAAATGAGATGC	60.274	20	TTAGAACAAGCCATCTGGGG	60.066	20	247	52	298
Unigene0006310	1	p2	(CA)7	14	2370	2383	GGTGGGTTGTCATCAAAGGT	59.679	20	TCCTTTCACCCAAACCTTCA	60.465	20	128	2334	2461	GGTGGGTTGTCATCAAAGGT	59.679	20	AATGCTGGAGTCCTCCTTCC	60.596	20	101	2334	2434	GGTGGGTTGTCATCAAAGGT	59.679	20	GGGTCTCCTTTCACCCAAAC	60.725	20	133	2334	2466
Unigene0006317	1	p2	(TA)7	14	954	967	GGGGCGGAGATAGTTAGTCC	59.925	20	TGCACCCCACTTACAAATCA	59.964	20	261	760	1020	GGGGCGGAGATAGTTAGTCC	59.925	20	CCTGCACCCCACTTACAAAT	59.853	20	263	760	1022	CAACAGGGTTGTCTTCCCAT	59.820	20	TTGAGTTCAATCCCACCACA	59.935	20	147	929	1075
Unigene0006318	1	p2	(CA)6	12	609	620	AAATCAAACCAATCGCGTTC	59.945	20	GGATGAACTGAGAGTGGGGA	60.048	20	207	538	744	TAACCATGCCGAGAAACACA	60.111	20	GGATGAACTGAGAGTGGGGA	60.048	20	159	586	744	ATCAACAGGGAGCCAGCTAA	59.836	20	GGATGAACTGAGAGTGGGGA	60.048	20	180	565	744
Unigene0006328	1	c	(GCAA)5gcgcacggggtgtacaaagtacaagagttgttttatgagtgagaactgagaagagaagacccggaaaggtgaagagaaaggaaagaatg(ATCT)4atatatac(ACAT)6	157	810	966	AAGGTTTTGACTGATGTGATGC	59.104	22	CGAACAAAATTCCATTTGAACA	59.847	22	267	785	1051	AAGGTTTTGACTGATGTGATGC	59.104	22	AAACAAACTTTTCCTCCACTGC	59.674	22	239	785	1023	GCTCAAAACAAGACATGAAAGC	59.024	22	AAACAAACTTTTCCTCCACTGC	59.674	22	263	761	1023
Unigene0006329	1	p4	(TATT)4	16	147	162	TACTCCCCTTCCCTTGCTTT	60.068	20	CGGAAATTGGAGAATGAGGA	60.006	20	253	81	333	TTACTCCCCTTCCCTTGCTT	60.068	20	CGGAAATTGGAGAATGAGGA	60.006	20	254	80	333	TACTCCCCTTCCCTTGCTTT	60.068	20	ATCTGGCCTCCTCCATTTTT	59.903	20	178	81	258
Unigene0006329	2	p3	(GAG)5	15	274	288	TACTCCCCTTCCCTTGCTTT	60.068	20	CGGAAATTGGAGAATGAGGA	60.006	20	253	81	333	TTACTCCCCTTCCCTTGCTT	60.068	20	CGGAAATTGGAGAATGAGGA	60.006	20	254	80	333	TTACTCCCCTTCCCTTGCTT	60.068	20	AAATGGTTCATCACCGGAAA	60.170	20	268	80	347
Unigene0006333	1	p6	(TATATT)4	24	601	624	CTGCAACCCAGATGGTTTCT	60.111	20	ATTGAACGGGCGAATTACAG	59.960	20	186	482	667	CTGCAACCCAGATGGTTTCT	60.111	20	GGGCGAATTACAGCCTTACA	60.096	20	179	482	660	TTATGCAAGTTGCTGCTGCT	59.782	20	ATTGAACGGGCGAATTACAG	59.960	20	147	521	667
Unigene0006334	1	p4	(ATCT)8	32	534	565	AGCCGAGCTCAAATTTTCAA	59.960	20	CATCAATGTTGGGAAAAGGTG	60.213	21	225	374	598	AGCCGAGCTCAAATTTTCAA	59.960	20	TCAATGTTGGGAAAAGGTGAA	60.329	21	223	374	596	CAAACAAGCCGAGCTCAAAT	60.386	20	TCAATGTTGGGAAAAGGTGA	58.947	20	229	368	596
Unigene0006347	1	p3	(CAG)5	15	40	54	AAGAATTACTATAACTTAGGTGGGGG	58.546	26	TGTGGTTCCGTTGCAAGTTA	60.149	20	197	0	196	AAGAATTACTATAACTTAGGTGGGGG	58.546	26	GAGACGACATCATCAAGGCA	59.794	20	175	0	174	AGAATTACTATAACTTAGGTGGGGG	57.423	25	TGTGGTTCCGTTGCAAGTTA	60.149	20	196	1	196
Unigene0006360	1	p3	(GAG)7	21	1	21
Unigene0006360	2	p6	(TTTTGT)5	30	447	476
Unigene0006373	1	c	(AT)6(AG)10	32	310	341	CTTCTTGCTGTGGCAATTCA	59.988	20	ACGATTGTGCATGTGCTTGT	60.192	20	241	136	376	TGTGCATACACTCTCTCCCG	59.855	20	ATTCTTCGTCCAAATGCACC	59.939	20	218	260	477	CATACACTCTCTCCCGGCTC	59.827	20	ATTCTTCGTCCAAATGCACC	59.939	20	214	264	477
Unigene0006377	1	c	(TC)10tt(TC)7	36	812	847	TGAGGGTAGGTCTTGGATGC	60.073	20	ACATAAACCCACCCCACAGA	60.088	20	143	747	889	TGAGGGTAGGTCTTGGATGC	60.073	20	CATAAACCCACCCCACAGAC	60.088	20	142	747	888	GGAGACCTCAACAACCTTGC	59.703	20	AAACATAAACCCACCCCACA	59.948	20	218	674	891
Unigene0006383	1	p3	(ATG)6	18	420	437	CAAGTTTGGGGTTGCATTCT	59.971	20	GGGTTAGATCATGTGGTGGG	60.050	20	239	240	478	CAAGTTTGGGGTTGCATTCT	59.971	20	TAGTGGTGGGAATGAGAGGG	59.920	20	256	240	495	CTTGACCATGACCACCTCCT	59.962	20	TAGTGGTGGGAATGAGAGGG	59.920	20	125	371	495
Unigene0006383	2	p6	(TGACCC)4	24	733	756	GGGGCTCCCATTATTCTCAT	60.117	20	GGCAAGAAGGCTGTGAAGAG	60.134	20	162	672	833	ACTTTCCTTTCAATTGGGGG	60.159	20	GGCAAGAAGGCTGTGAAGAG	60.134	20	191	643	833	GGGGCTCCCATTATTCTCAT	60.117	20	AGCATTCCAATGGCAAGAAG	60.214	20	173	672	844
Unigene0006383	3	p3	(TCT)5	15	1002	1016	CTCTTCACAGCCTTCTTGCC	60.134	20	CAAAGTGAAGGGGGTGAATG	60.345	20	275	814	1088	AAACAATGGTGGGATCTGGA	60.173	20	CAAAGTGAAGGGGGTGAATG	60.345	20	133	956	1088	AAACAATGGTGGGATCTGGA	60.173	20	AAAGCTTGGGAAGCTCGTTT	60.373	20	269	956	1224
Unigene0006396	1	p3	(TGG)6	18	1844	1861	TAATGGAGGAGGCCTGAGAA	59.767	20	AAACTCTCATCCCGATGCAC	60.081	20	165	1733	1897	AGTGGTGAAGGAACAGCACC	60.159	20	AGTGCATCGCATGTGTTTGT	60.192	20	178	1803	1980	AGTGGTGAAGGAACAGCACC	60.159	20	CCTTTGTCCTCTCCACTCCA	60.229	20	132	1803	1934
Unigene0006400	1	p6	(AACCCT)4	24	206	229	TCTCCATTTGCATTTCCCTC	60.014	20	ATGAAAGGCCTGTGAAATCG	60.074	20	170	181	350	TCCTCTCCATTTGCATTTCC	60.014	20	ATGAAAGGCCTGTGAAATCG	60.074	20	173	178	350	CTTCTCCTTCCTCCATCGTG	59.797	20	ATGAAAGGCCTGTGAAATCG	60.074	20	238	113	350
Unigene0006401	1	p2	(TA)7	14	1291	1304	CCTCGAACACAACGGAATTT	59.971	20	TCCAGCTCATCATTGTACGG	59.673	20	154	1231	1384	GACCTTGACTCTGACCCCAA	60.088	20	TCCAGCTCATCATTGTACGG	59.673	20	277	1108	1384	CTCCTCGAACACAACGGAAT	60.111	20	TCCAGCTCATCATTGTACGG	59.673	20	156	1229	1384
Unigene0006416	1	p4	(TATT)4	16	12	27
Unigene0006419	1	p2	(AT)9	18	321	338	CCAATGGAATCCAATCAAGG	60.126	20	TTATGCGCCAAAATGTGTGT	59.999	20	246	294	539	CCAATGGAATCCAATCAAGG	60.126	20	TATGCGCCAAAATGTGTGTT	59.999	20	245	294	538	CCAATGGAATCCAATCAAGG	60.126	20	TCGTTGGCGTGAAATATGAA	60.073	20	112	294	405
Unigene0006432	1	p3	(GGC)6	18	1268	1285	TTCCCAGTGGACTCCATTTC	59.903	20	ATCATTCACGAATGGTGGCT	60.348	20	232	1085	1316	CCCAGTGGACTCCATTTCAT	59.779	20	ATCATTCACGAATGGTGGCT	60.348	20	230	1087	1316	CGCCTTGTATAGGGGAACAG	59.587	20	ATCATTCACGAATGGTGGCT	60.348	20	252	1065	1316
Unigene0006434	1	p4	(AAAG)4	16	1177	1192
Unigene0006436	1	p2	(TG)7	14	1346	1359	TACCAGTTGGTGCAGCAGTC	59.905	20	ACAAAACCCTCCTTTCCGAT	59.805	20	251	1142	1392	TACCAGTTGGTGCAGCAGTC	59.905	20	AAACCCTCCTTTCCGATCAT	59.766	20	248	1142	1389	AAGATTCCGAGGTAGGGCTC	59.674	20	ACAAAACCCTCCTTTCCGAT	59.805	20	212	1181	1392
Unigene0006445	1	p2	(AT)6	12	1076	1087	AAACCAAAAGTTCACAACCGA	59.503	21	AAAGGCCTGATATCAAATTGTCA	59.857	23	219	964	1182	AAACCAAAAGTTCACAACCGA	59.503	21	TGAAAGGCCTGATATCAAATTGT	59.857	23	221	964	1184	AAACCAAAAGTTCACAACCGA	59.503	21	AATCCTTAATGAAAGGCCTGA	57.822	21	230	964	1193
Unigene0006446	1	p3	(CCT)6	18	2611	2628	ACGACGGAACTTTGTGATCC	59.973	20	CTTCCCTGGTTGCATTTTGT	59.971	20	160	2519	2678	ACGGAACTTTGTGATCCAGG	59.966	20	CTTCCCTGGTTGCATTTTGT	59.971	20	157	2522	2678	GGGCTACCACAGAGACTTGC	59.874	20	CTTCCCTGGTTGCATTTTGT	59.971	20	139	2540	2678
Unigene0006450	1	p3	(TTG)6	18	322	339	GGAACCCCTCAAATTGGTCT	60.169	20	CATGCTGCAAAGCAACACTT	60.058	20	233	281	513	GGAACCCCTCAAATTGGTCT	60.169	20	CAGCTGCTATCGAGCAATGA	60.265	20	190	281	470	GGAACCCCTCAAATTGGTCT	60.169	20	TCAGCTGCTATCGAGCAATG	60.265	20	191	281	471
Unigene0006452	1	p4	(GGAT)4	16	242	257	CGCACCATCATCACTTCATC	60.080	20	TGCAGGAAAATGAAATGCAA	60.193	20	146	142	287	CACCATCATCACTTCATCCG	59.918	20	TGCAGGAAAATGAAATGCAA	60.193	20	144	144	287	CGCACCATCATCACTTCATC	60.080	20	TATGCGGTTACTCCATTCCC	59.784	20	256	142	397
Unigene0006455	1	p3	(AAG)6	18	745	762	TGTGGTGAGATAGGCGACAG	59.855	20	GGCGAGTTTTCTGGAGACAC	59.851	20	130	685	814	CGGCAAGAGGAAGAGAGAGA	59.820	20	GGCGAGTTTTCTGGAGACAC	59.851	20	224	591	814	TTGTGGTGAGATAGGCGACA	60.263	20	GGCGAGTTTTCTGGAGACAC	59.851	20	131	684	814
Unigene0006459	1	p6	(GGAAAG)4	24	1199	1222	CGATTCGCTCAACAGAAACA	59.988	20	AGCGTTTCCCTCTCTCTTCC	59.957	20	240	1010	1249	TGTGGGAATCCCTAGTTTGC	59.933	20	AGCGTTTCCCTCTCTCTTCC	59.957	20	220	1030	1249	AGGCTAGTTTTTGTTGGCGA	59.883	20	AGCGTTTCCCTCTCTCTTCC	59.957	20	257	993	1249
Unigene0006464	1	p5	(CAAAT)6	30	591	620	TACCCAACTTTTGATCCCCC	60.910	20	GCTTCCTTTGGTTTGTTTGG	59.587	20	271	457	727	TTCAGAAAGTGAGAGAGCCCA	60.119	21	GCTTCCTTTGGTTTGTTTGG	59.587	20	232	496	727	TCTACCCAACTTTTGATCCCC	60.173	21	GCTTCCTTTGGTTTGTTTGG	59.587	20	273	455	727
Unigene0006464	2	p5	(AAATA)4	20	911	930	TTGAAATGTTTTGCCCCAAT	60.167	20	CCGGAAATGTGTGGTTTCTT	59.830	20	165	803	967	ATTTGAAATGTTTTGCCCCA	60.167	20	CCGGAAATGTGTGGTTTCTT	59.830	20	167	801	967	TTGAAATGTTTTGCCCCAAT	60.167	20	GGCTTCCATTTGGTGTTGAT	59.797	20	218	803	1020
Unigene0006464	3	p2	(TA)8	16	1607	1622	TATTGAGCCAGTTCCAAGCC	60.214	20	GCCCATTTGGTAAGCACAGT	60.000	20	216	1535	1750	TATTGAGCCAGTTCCAAGCC	60.214	20	AATCGAAATTTCATGCAGCC	60.045	20	233	1535	1767	TATTGAGCCAGTTCCAAGCC	60.214	20	GAAATTTCATGCAGCCCATT	59.907	20	229	1535	1763
Unigene0006475	1	p2	(TA)8	16	757	772	TTTGATCGAGATGGAGGAGG	60.150	20	GAGGGCAATATAACACAGGCA	59.974	21	268	648	915	TTTGATCGAGATGGAGGAGG	60.150	20	TGAGGGCAATATAACACAGGC	59.974	21	269	648	916	TGATTACAAGCCTGCACCAG	59.864	20	AAGGAGAGTTCCGGCTGTG	60.393	19	236	598	833
Unigene0006484	1	p3	(GCT)6	18	63	80	CACAACATCCCTCCCAGC	60.046	18	AAACAAATGTTGGTTGGGGA	60.066	20	123	18	140	CACAACATCCCTCCCAGC	60.046	18	ATGATACGGCAAGAAATCGG	59.923	20	161	18	178	CACAACATCCCTCCCAGC	60.046	18	CAGCATTAGCGTGGAAAACA	59.872	20	138	18	155
Unigene0006490	1	p2	(CT)7	14	14	27
Unigene0006500	1	p2	(CT)6	12	1101	1112	GAAGGATTGCAGGCTTTGAG	59.955	20	CTGCATCTCCAACCACATTG	60.112	20	259	1075	1333	AAGGATTGCAGGCTTTGAGA	59.955	20	CTGCATCTCCAACCACATTG	60.112	20	258	1076	1333	GAAGGATTGCAGGCTTTGAG	59.955	20	TTTCGGATTTCTGCATCTCC	60.155	20	269	1075	1343
Unigene0006500	2	p5	(ATTTT)5	25	2086	2110	ACCCCTCAGCGAGCTTACTT	60.403	20	AAGGGGAAAATATTGTCGGG	60.013	20	277	2061	2337	ATTGGCAGTCGCGTACTAGG	60.292	20	TTCTCTGAACAACCGCATGA	60.390	20	153	2028	2180	GTTAGAACAACCCCTCAGCG	59.734	20	TCTTTCTCTGAACAACCGCA	59.566	20	132	2052	2183
Unigene0006505	1	p2	(TA)7	14	1	14
Unigene0006507	1	p2	(TA)6	12	459	470	ATACTTGCCGCTCCTTACGA	59.867	20	TAATGTCCTCTTCCGCCATC	60.036	20	227	333	559	ATACTTGCCGCTCCTTACGA	59.867	20	TTGAAAAAGGAGTGGATGCC	60.051	20	199	333	531	ATACTTGCCGCTCCTTACGA	59.867	20	CGGGGGTATCGTGTAATGTC	60.074	20	240	333	572
Unigene0006509	1	p3	(ATT)5	15	3311	3325	GAGAAGGATGTGGTCTTGGC	59.661	20	AATATCTTTTGGCGCAATCG	60.061	20	256	3101	3356	CGGCCACTCAACAATATTCA	59.542	20	GCCGTTACCTAATTGCCAAA	59.964	20	149	3233	3381	CGGCCACTCAACAATATTCA	59.542	20	AATATCTTTTGGCGCAATCG	60.061	20	124	3233	3356
Unigene0006523	1	p3	(AAT)5	15	102	116	ATTTCAGGCCAGCAGAGTCA	60.945	20	TAACCAGACTGAAATCCGCC	60.074	20	224	78	301	ATTTCAGGCCAGCAGAGTCA	60.945	20	TTATACGCCGTTGCAGTCAG	59.895	20	140	78	217	ATTTCAGGCCAGCAGAGTCA	60.945	20	AAAGAGCCTGGACAAGGACA	59.844	20	266	78	343
Unigene0006541	1	p4	(TTAT)4	16	4913	4928	TGGATTTCTTGTATTTCTTTGGG	59.382	23	ATTTGCCGAGGATCAAACAC	59.939	20	214	4788	5001	TGGATTTCTTGTATTTCTTTGGG	59.382	23	CACCCACGTTCTCGGTTTAT	59.853	20	265	4788	5052	TGGATTTCTTGTATTTCTTTGGG	59.382	23	CCGAGGATCAAACACATTCC	60.317	20	209	4788	4996
Unigene0006545	1	p2	(AT)6	12	511	522
Unigene0006547	1	p3	(TGG)5	15	301	315	GAGCTCGACCAGATCTCCAG	60.096	20	GATTTCAGACCCAGAGTGCC	59.661	20	205	244	448	ACACCGTCCGATCACTCTTC	60.120	20	GATTTCAGACCCAGAGTGCC	59.661	20	255	194	448	GAGCTCGACCAGATCTCCAG	60.096	20	GCATCACTTCATTAGCGCCT	60.382	20	139	244	382
Unigene0006552	1	p3	(CGG)5	15	653	667	AGTTGAAGGGCAGCATTGAG	60.397	20	GTCCTCGAAGACCACCACAT	59.969	20	149	561	709	AGTTGAAGGGCAGCATTGAG	60.397	20	CCTCGAAGACCACCACATTT	59.966	20	147	561	707	AGTTGAAGGGCAGCATTGAG	60.397	20	ATCACGGCAAAGATTCATCC	59.900	20	276	561	836
Unigene0006562	1	p3	(ATG)10	30	516	545
Unigene0006567	1	p6	(AGGATT)4	24	970	993	TTAGACCTAGGAATTGCGGG	59.178	20	TCTCATCCTAATCCCAAACCA	59.373	21	130	946	1075	ATTAGACCTAGGAATTGCGGG	59.472	21	TCTCATCCTAATCCCAAACCA	59.373	21	131	945	1075	TTAGACCTAGGAATTGCGGG	59.178	20	TCTCATCCTAATCCCAAACCAT	59.666	22	130	946	1075
Unigene0006572	1	p3	(CTG)8	24	256	279	CCCAAACCCCCTTCTACAAT	60.046	20	AACAATCCCCAAAAGCACTG	59.971	20	261	47	307	CCCAAACCCCCTTCTACAAT	60.046	20	CAAACAATCCCCAAAAGCAC	60.344	20	263	47	309	CCCAAACCCCCTTCTACAAT	60.046	20	ACAAACAATCCCCAAAAGCA	60.344	20	264	47	310
Unigene0006578	1	p2	(AG)6	12	333	344
Unigene0006581	1	p3	(ATT)6	18	255	272	GGAGTTGATTGGACTAGGGC	58.595	20	TTGCATTAGCTGGCAAACAG	60.014	20	201	190	390	GGAGTTGATTGGACTAGGGC	58.595	20	ATGCTTGATTGCACAGTTGC	59.878	20	241	190	430	GGAGTTGATTGGACTAGGGC	58.595	20	ATTAGCTGGCAAACAGGCAT	59.736	20	197	190	386
Unigene0006585	1	p4	(AAGG)4	16	692	707	GCCAGAAACTGAAAGTTGGG	59.711	20	TATTTGGTGTCCGAGTGCAA	60.111	20	260	593	852	CCAGAAACTGAAAGTTGGGG	59.563	20	TATTTGGTGTCCGAGTGCAA	60.111	20	259	594	852	GCCAGAAACTGAAAGTTGGG	59.711	20	TGCAAGAACATGTGGCTTCT	59.445	20	245	593	837
Unigene0006587	1	p2	(AT)6	12	1028	1039	TAGCAAAGGTTAGCCGAGGA	59.975	20	CCGTTTCATAATTTAATGGCCT	59.276	22	134	977	1110	AGCAAAGGTTAGCCGAGGAT	60.228	20	CCGTTTCATAATTTAATGGCCT	59.276	22	133	978	1110	TAGCAAAGGTTAGCCGAGGA	59.975	20	AAATCACAATTGTCCGTTTCA	57.985	21	147	977	1123
Unigene0006587	2	p4	(ATTA)4	16	1333	1348	GGGATCAAATTTGTCATTTTCC	59.533	22	TTTGCAATGTGCATATGAATGA	59.965	22	277	1177	1453	GGGATCAAATTTGTCATTTTCC	59.533	22	TTGCAATGTGCATATGAATGAA	59.965	22	276	1177	1452	CACAACATTTCCGATATTGCAT	59.726	22	TTTTTCGTTGAGCAGTATTTGC	59.429	22	216	1255	1470
Unigene0006587	3	p2	(TA)21	42	1784	1825	TGGTTTCCGTTCACACCATA	59.816	20	TCGCATTCCACTTTTGTTTG	59.706	20	192	1736	1927	AATTGGTTTCCGTTCACACC	59.694	20	TCGCATTCCACTTTTGTTTG	59.706	20	195	1733	1927	AATTGGTTTCCGTTCACACC	59.694	20	CGCATTCCACTTTTGTTTGA	59.706	20	194	1733	1926
Unigene0006594	1	p2	(AT)7	14	136	149	CTCTCCCGTGAAAACCCTTT	60.467	20	TGGTACAACTTCGAATCCCC	59.790	20	268	10	277	CTCTCCCGTGAAAACCCTTT	60.467	20	GGTACAACTTCGAATCCCCA	59.790	20	267	10	276	CCCGTGAAAACCCTTTTATG	59.311	20	TGGTACAACTTCGAATCCCC	59.790	20	264	14	277
Unigene0006594	2	p3	(GGC)5	15	486	500	GCGTCGATGAGGAAGAAAAC	59.820	20	GAAGACGAGAATCTGGCTCG	60.096	20	251	433	683	CGATGAGGAAGAAAACGGAG	59.807	20	GAAGACGAGAATCTGGCTCG	60.096	20	247	437	683	GTCGATGAGGAAGAAAACGG	59.670	20	GAAGACGAGAATCTGGCTCG	60.096	20	249	435	683
Unigene0006600	1	p2	(TA)6	12	1717	1728
Unigene0006603	1	p2	(CT)6	12	372	383	AAACAACCACCGAAGAAACG	60.008	20	CGGAAATGGAGGATGAGAAA	60.006	20	204	259	462	GGAAACAACCACCGAAGAAA	59.948	20	CGGAAATGGAGGATGAGAAA	60.006	20	206	257	462	AAACAACCACCGAAGAAACG	60.008	20	AAACTGAAAGCGGAAATGGA	59.685	20	214	259	472
Unigene0006607	1	p2	(TA)9	18	55	72
Unigene0006607	2	p3	(ATG)6	18	3099	3116	ACAGGGGAGAAGTCTGAGCA	59.986	20	ATCATCCGACTCAAGGTTCG	60.073	20	255	2959	3213	ACAGGGGAGAAGTCTGAGCA	59.986	20	GGCGGAGAACTTGGATTGTA	60.074	20	236	2959	3194	AGGATGAAATTGATGCGTCC	59.900	20	ATCATCCGACTCAAGGTTCG	60.073	20	230	2984	3213
Unigene0006612	1	p2	(AT)10	20	1	20
Unigene0006613	1	p3	(AAC)5	15	826	840	GGGTGAAAGTGGGACAGAAA	59.943	20	CAATTACAGGCTTGGGAGGA	60.066	20	195	697	891	GGACAAGCCTGGTTCTGGTA	60.111	20	CAATTACAGGCTTGGGAGGA	60.066	20	230	662	891	GGGTGAAAGTGGGACAGAAA	59.943	20	CTTTCCCAAACCCACCACTA	59.824	20	174	697	870
Unigene0006613	2	p2	(TG)8	16	1347	1362	TCATCAGTTTTTGGTTTGCTTG	60.145	22	TTTTTGGTGCACAATCCATC	59.375	20	236	1243	1478	TCATCAGTTTTTGGTTTGCTTG	60.145	22	TTTTGGTGCACAATCCATCA	60.915	20	235	1243	1477	TCAGTTTTTGGTTTGCTTGTTTT	60.063	23	TGGTGCACAATCCATCAACT	59.967	20	229	1246	1474
Unigene0006617	1	p2	(TG)6	12	175	186	TCCAAATTCCTCCCTCTCAA	59.600	20	TGTGGTTAGGGTTTAGCCCA	60.357	20	271	47	317	TTCCAAATTCCTCCCTCTCA	59.600	20	TGTGGTTAGGGTTTAGCCCA	60.357	20	272	46	317	TCCAAATTCCTCCCTCTCAA	59.600	20	GTTAGGGTTTAGCCCAAGCA	59.225	20	267	47	313
Unigene0006626	1	p4	(ATAC)5	20	42	61	CTGCTTTGCCTTTTCGATTT	59.474	20	GCCTGGTGTGTTGTGAAATG	60.008	20	103	0	102	CTGCTTTGCCTTTTCGATTT	59.474	20	GTGCCTGGTGTGTTGTGAAA	60.616	20	105	0	104	GCTTTGCCTTTTCGATTTCA	60.323	20	GAGAATAACGGGCTTCCTGG	60.949	20	204	2	205
Unigene0006639	1	p2	(TA)7	14	498	511	GTGGACGGGAAGAACAAAAA	59.948	20	TCGCCATCAGCAATAGTATCC	60.074	21	177	369	545	AAAAATGAAAACACGCCCAC	59.845	20	TCGCCATCAGCAATAGTATCC	60.074	21	162	384	545	ACAAAAATGAAAACACGCCC	59.845	20	TCGCCATCAGCAATAGTATCC	60.074	21	164	382	545
Unigene0006650	1	p2	(TG)8	16	314	329	CGACGGAGACTTTCTTTTGC	59.993	20	CTCTCTTGATCAGGCCAAGG	59.943	20	259	226	484	CGACGGAGACTTTCTTTTGC	59.993	20	GAAAACCAGAGTATGGGGCA	59.933	20	150	226	375	CGACGGAGACTTTCTTTTGC	59.993	20	AGCTCTCTTGATCAGGCCAA	60.096	20	261	226	486
Unigene0006656	1	p2	(AT)6	12	359	370	CACCAATGACCAACCCTACC	60.088	20	TGAAGTACATCAACAACCACAAGA	59.580	24	141	264	404	GACCGGGTTTTTGTTAGGGT	60.089	20	TGAAGTACATCAACAACCACAAGA	59.580	24	210	195	404	GGATGCCATCGTTATCAAGG	60.296	20	TGAAGTACATCAACAACCACAAGA	59.580	24	262	143	404
Unigene0006664	1	p2	(AT)15	30	625	654	CGCAAACCAGGATACCAACT	59.993	20	GGCCTTTCCAACATTGACAT	59.797	20	173	536	708	CGCAAACCAGGATACCAACT	59.993	20	ATATTCTGGGCACCATGTCC	59.635	20	250	536	785	CGCAAACCAGGATACCAACT	59.993	20	CTGGCCTTTCCAACATTGAC	60.495	20	175	536	710
Unigene0006673	1	p2	(AT)7	14	90	103	TGCTAGATGGAATAAAAGAGGGA	59.260	23	AATAAATAGGCGTTGGCCCT	59.829	20	180	64	243	TGCTAGATGGAATAAAAGAGGGA	59.260	23	GACGATCCGGCATTCACTAC	60.492	20	137	64	200	GACTTCCCCACTCAAGTGTTATT	58.572	23	AATAAATAGGCGTTGGCCCT	59.829	20	244	0	243
Unigene0006712	1	p2	(AG)18	36	332	367	TCAATCCAACCCCAATTGTT	60.029	20	CAGTTGGCAATTCAACACCA	60.552	20	280	132	411	CAATCCAACCCCAATTGTTT	59.523	20	CAGTTGGCAATTCAACACCA	60.552	20	279	133	411	AATCCAACCCCAATTGTTTG	59.523	20	CAGTTGGCAATTCAACACCA	60.552	20	278	134	411
Unigene0006718	1	p2	(AG)6	12	1937	1948	AATACGCCCAGTGAGAATGG	59.955	20	CAGACAGAGAGGCATAGCCC	59.973	20	242	1890	2131	AATACGCCCAGTGAGAATGG	59.955	20	CAGCCAACAGCTGACCATAA	59.864	20	142	1890	2031	AATACGCCCAGTGAGAATGG	59.955	20	CAGAGAGGCATAGCCCCATA	60.192	20	238	1890	2127
Unigene0006718	2	p3	(GAT)5	15	3084	3098	CCCACATAGCGGAAGAAAGA	60.206	20	CTTCAACGCATGGAAGGTTT	60.110	20	258	3059	3316	GGGGGTTTCTACTCTTTGCC	59.940	20	TTTGCGAGACATTTCACCAC	59.697	20	124	3010	3133	AACCCACATAGCGGAAGAAA	59.569	20	CTTCAACGCATGGAAGGTTT	60.110	20	260	3057	3316
Unigene0006720	1	p2	(AT)21	42	1261	1302	GCTCACACGAACAAGCCTTA	59.076	20	TCGTTACCAAGGGAACAAAT	57.066	20	273	1056	1328	ATAACGCGCTCACACGAAC	59.886	19	TCGTTACCAAGGGAACAAAT	57.066	20	280	1049	1328	CCCTTTTCTCTATTTCATTTGTGG	60.220	24	CTTTCTAAGGAATTGGGGGC	59.903	20	270	1142	1411
Unigene0006721	1	p2	(GT)6	12	1237	1248	TGTGCCTCTAAAATTTCGGC	60.209	20	AAATTGCCTCCCTTGTGATG	59.933	20	280	1016	1295	GCCTCTAAAATTTCGGCCAT	60.408	20	AAATTGCCTCCCTTGTGATG	59.933	20	277	1019	1295	CCATCCTTTGTGCTGTGGTA	59.566	20	AAATTGCCTCCCTTGTGATG	59.933	20	261	1035	1295
Unigene0006727	1	p2	(AT)17	34	355	388
Unigene0006728	1	p6	(TAAAAA)4	24	1	24
Unigene0006728	2	p2	(AT)14	28	487	514
Unigene0006732	1	p3	(ATT)6	18	6	23
Unigene0006736	1	p3	(AAG)6	18	34	51
Unigene0006752	1	p5	(CCCAA)5	25	382	406	GAGCACCACCAGGAGAGGTA	60.261	20	TGGCAAGAGGACTGGAGACT	59.986	20	226	263	488	ACCTAGACCCCGAACTAGCC	59.599	20	TGGCAAGAGGACTGGAGACT	59.986	20	140	349	488	GAGCACCACCAGGAGAGGTA	60.261	20	GTTTGCAATGGAATTCAGGG	60.309	20	188	263	450
Unigene0006756	1	p4	(ATAC)6	24	2522	2545
Unigene0006770	1	p3	(CGT)7	21	675	695	GGGAACTCCGTTGATTTTGA	59.910	20	TCAGTTAAACGACGGAACCC	59.971	20	229	572	800	GGGAACTCCGTTGATTTTGA	59.910	20	ATGGGCCAAACAAATGGTAA	60.053	20	252	572	823	GGGAACTCCGTTGATTTTGA	59.910	20	TGGGCCAAACAAATGGTAAT	60.053	20	251	572	822
Unigene0006776	1	p4	(CATC)4	16	42	57	GCCGTTTACTCATAACCTTTGC	60.030	22	CCAAAAACACTCCCTCCTGA	60.081	20	231	12	242	GCCGTTTACTCATAACCTTTGC	60.030	22	CCCTCCTGAAAACAAATGGA	59.903	20	220	12	231	GCCGTTTACTCATAACCTTTGC	60.030	22	TCCCTCCTGAAAACAAATGG	59.903	20	221	12	232
Unigene0006776	2	p2	(AT)18	36	3301	3336
Unigene0006783	1	p4	(CTGC)5	20	655	674	TAAGCAGGTGGAGCTCCTGT	60.012	20	TGGATCTGAGCAGGTCACTG	59.980	20	276	627	902	TAAGCAGGTGGAGCTCCTGT	60.012	20	GAGTGGAGCGTCGAATTCTC	59.957	20	192	627	818	TCATTCCCAGGATAAGCAGG	60.029	20	GAGTGGAGCGTCGAATTCTC	59.957	20	204	615	818
Unigene0006790	1	c	(GAG)5aaggaagacggcggtgcaac(GGA)5	50	643	692	ACGAATTCATCGGGGACATA	60.155	20	TCGCATTTTCTACGAAACCC	60.074	20	262	579	840	ACGAATTCATCGGGGACATA	60.155	20	CTTTCTCTGCATCACCACCA	59.831	20	241	579	819	ACGAATTCATCGGGGACATA	60.155	20	AATTACCCCAACAATGCTCG	59.823	20	202	579	780
Unigene0006797	1	p2	(GA)6	12	1	12
Unigene0006812	1	p3	(ATG)7	21	418	438	GGGTGGACGGTGATGTTTAG	60.232	20	ATTCAGAATGGCAACAAGCA	59.276	20	236	273	508	GGGTGGACGGTGATGTTTAG	60.232	20	TTCAGAATGGCAACAAGCAT	59.276	20	235	273	507	TGAAAGCTTGTTTTGGCTCC	60.365	20	ATTCAGAATGGCAACAAGCA	59.276	20	135	374	508
Unigene0006817	1	p3	(TGA)6	18	1702	1719	TGATTTGCCTTAGGGATTGG	59.894	20	AATTCCCAGCATACCAGCAC	59.962	20	207	1601	1807	TCCTAGCTCGGATGGCTAGA	60.074	20	AGCTTCACTTTCACCCTCCA	59.844	20	278	1469	1746	TGATTTGCCTTAGGGATTGG	59.894	20	TGGGTTTGAGGAGCTTCACT	59.844	20	157	1601	1757
Unigene0006830	1	p3	(TAA)6	18	1	18
Unigene0006830	2	p3	(GAA)7	21	941	961	TCGAGCTGAACACGAACATC	59.992	20	CCTGCAATAACTCCCACCAT	59.813	20	253	741	993	CGTATCGAGCTGAACACGAA	60.011	20	CCTGCAATAACTCCCACCAT	59.813	20	257	737	993	TGATGTCCGACCTGATGAAA	60.048	20	CCTGCAATAACTCCCACCAT	59.813	20	201	793	993
Unigene0006831	1	p3	(TTA)7	21	872	892	CCCACCATTACTTTTGGGTG	60.081	20	TCCACAACCAACTTCAAAACA	59.058	21	212	707	918	CCCACCATTACTTTTGGGTG	60.081	20	TTCAATCCACAACCAACTTCA	59.010	21	217	707	923	CCCACCATTACTTTTGGGTG	60.081	20	TCAATCCACAACCAACTTCAA	59.010	21	216	707	922
Unigene0006837	1	p3	(CCT)7	21	537	557	GGTTCCTGTTTCAGACCACC	59.405	20	TCAAACTTCTGCCGACACTG	60.025	20	249	467	715	GGTTCCTGTTTCAGACCACC	59.405	20	AACAGGGGCGATGACTTATG	59.955	20	207	467	673	GGTTCCTGTTTCAGACCACC	59.405	20	CAACAGGGGCGATGACTTAT	59.955	20	208	467	674
Unigene0006838	1	p3	(GAT)6	18	2667	2684	GGGGCTGGAAATATGTTTGA	59.762	20	ACCCAACACCTTATCCCCTC	60.052	20	215	2497	2711	ATTGTGGGGCTGGAAATATG	59.645	20	ACCCAACACCTTATCCCCTC	60.052	20	220	2492	2711	CACGCACACTTCAAATTGGT	59.615	20	ACCCAACACCTTATCCCCTC	60.052	20	136	2576	2711
Unigene0006863	1	p2	(TA)14	28	517	544
Unigene0006866	1	p4	(GGTG)4	16	134	149	TTGGACTTGGACTTGCATGA	60.240	20	ATCCCTTGGGAAACAATGAA	59.220	20	182	45	226	TTGGACTTGGACTTGCATGA	60.240	20	AATCCCTTGGGAAACAATGA	59.220	20	183	45	227	TTGGACTTGGACTTGCATGA	60.240	20	TCCCTTGGGAAACAATGAAT	59.220	20	181	45	225
Unigene0006866	2	p2	(AG)10	20	408	427	CACGGAGCGATGCTATACAA	59.856	20	ACAAAAGGACATACGCCCAG	59.993	20	177	368	544	CACGGAGCGATGCTATACAA	59.856	20	GCCCAGCACTCTATGAAAGG	59.836	20	163	368	530	CACGGAGCGATGCTATACAA	59.856	20	GACGATCAGCTCCTGGATGT	60.231	20	227	368	594
Unigene0006868	1	p6	(GGAACT)4	24	839	862	ACCATGGAACAACTACCGGA	60.232	20	ATACCGAGCTTGAGCTTCCA	59.978	20	252	803	1054	GGCCACCATGGAACAACTAC	60.240	20	ATACCGAGCTTGAGCTTCCA	59.978	20	256	799	1054	GCCACCATGGAACAACTACC	60.240	20	ATACCGAGCTTGAGCTTCCA	59.978	20	255	800	1054
Unigene0006899	1	c*	(TTTA)4(TTA)5*	28	1148	1175	AGTTGGAGTGGCCTTGAAGA	59.844	20	TGAGGTTGGGAAACCCATTA	60.162	20	257	1076	1332	AGTTGGAGTGGCCTTGAAGA	59.844	20	ATTCCACGTTTTGAGGTTGG	59.830	20	268	1076	1343	AGTTGGAGTGGCCTTGAAGA	59.844	20	TTGTCCAAGTATGGAGTGCG	59.716	20	132	1076	1207
Unigene0006901	1	p3	(TAT)5	15	275	289	CCAACTCCCTCCCCATTATT	60.011	20	ATGTTTGTTGGGACAGATGG	58.258	20	126	187	312	ATTCCCCTTTGTATTTGGGC	60.020	20	ATGTTTGTTGGGACAGATGG	58.258	20	109	204	312	GTGATGGTTTGGCCTAATGG	60.192	20	ATGTTTGTTGGGACAGATGG	58.258	20	196	117	312
Unigene0006906	1	p6	(CATCTG)4	24	358	381	TTGCAGCTTCCAGTTCCTTT	59.993	20	ATCGACTGGCAGGAGTATGC	60.249	20	205	207	411	TTGCAGCTTCCAGTTCCTTT	59.993	20	GCATCGACTGGCAGGAGTAT	60.249	20	207	207	413	TTTCTTGCTTCCTCGTGCTT	60.132	20	GCATCGACTGGCAGGAGTAT	60.249	20	190	224	413
Unigene0006910	1	p3	(TTC)6	18	539	556	TTCTTTCTGGAACCACACCC	59.943	20	CACAACCCTTTGCTCTTGGT	60.149	20	137	472	608	TTCTTTCTGGAACCACACCC	59.943	20	TTTTTACAATCCCCACCGAA	60.160	20	188	472	659	TTCTTTCTGGAACCACACCC	59.943	20	TTTTACAATCCCCACCGAAA	60.160	20	187	472	658
Unigene0006938	1	p2	(TA)6	12	450	461
Unigene0006946	1	p3	(GAG)5	15	389	403	CCCACCCCTCCTCTTGTTAT	60.183	20	AGCAGAGCCATTTACAGCGT	60.044	20	197	302	498	CCCACCCCTCCTCTTGTTAT	60.183	20	AAACCTTTCTCCTTCCGCAT	60.074	20	240	302	541	CCCACCCCTCCTCTTGTTAT	60.183	20	AGAGCCATTTACAGCGTCGT	59.904	20	194	302	495
Unigene0006949	1	p6	(GGTGCG)5	30	1547	1576	TCTCCTCCGCAAGGCTATTA	59.938	20	CTCCCTCTCCCAAGATCCTC	60.149	20	255	1374	1628	AAATTGAGACTTGGTTGGCG	60.110	20	CAGTCTACCCTGGAGCCTTG	59.861	20	224	1511	1734	AAATTGAGACTTGGTTGGCG	60.110	20	AACAACCACCTCCTCCACAC	59.859	20	171	1511	1681
Unigene0006949	2	p6	(GTGATG)4	24	1853	1876
Unigene0006959	1	p2	(AC)6	12	336	347	TGCCTATGGGTGACTCAAAA	59.123	20	GCCTTCTGTCTCTTAGTAATTGGG	59.705	24	138	289	426	GCCCAAAAGGTTATTGCCTA	59.078	20	GCCTTCTGTCTCTTAGTAATTGGG	59.705	24	152	275	426	TAGCCCAAAAGGTTATTGCC	59.078	20	GCCTTCTGTCTCTTAGTAATTGGG	59.705	24	154	273	426
Unigene0006963	1	p2	(AT)10	20	474	493	AAACAGGATCTTTGCGTTGG	60.110	20	TCCTCTTCAATCTGGAAAACC	58.227	21	108	450	557	AAACAGGATCTTTGCGTTGG	60.110	20	TCCTCTTCAATCTGGAAAACCT	59.213	22	108	450	557	AAACAGGATCTTTGCGTTGG	60.110	20	CTCCTCTTCAATCTGGAAAACC	59.213	22	109	450	558
Unigene0006972	1	p2	(AT)6	12	764	775	TTGGTGTGCAAGATTGGTTG	60.552	20	TCATCTCTCCTGCAGGCTTT	60.096	20	146	692	837	TTGGTGTGCAAGATTGGTTG	60.552	20	GTGGATGGTCCTGCAGCTAT	60.104	20	273	692	964	GCTCATGGTCCACCATACAA	59.374	20	TCATCTCTCCTGCAGGCTTT	60.096	20	186	652	837
Unigene0006982	1	p3	(CGG)5	15	3173	3187	CCCTATCACCTGGATGAGGA	59.879	20	CTCGTTAGCTCGTCTCTCCG	60.291	20	155	3122	3276	TCCCCTATCACCTGGATGAG	59.879	20	CTCGTTAGCTCGTCTCTCCG	60.291	20	157	3120	3276	CACTTTCAGCCTCCCAAAAC	59.711	20	CTCGTTAGCTCGTCTCTCCG	60.291	20	187	3090	3276
Unigene0006995	1	p6	(AGGATG)4	24	307	330	TGGCAGCTCTGTATCCTCCT	59.973	20	ATATCCAGAAACACGGCGTC	59.962	20	229	189	417	TGGACTTCCCACCTTTCTTG	60.081	20	ATATCCAGAAACACGGCGTC	59.962	20	142	276	417	TCCCACCTTTCTTGGATGTC	59.903	20	ATATCCAGAAACACGGCGTC	59.962	20	136	282	417
Unigene0006996	1	p2	(AC)8	16	2480	2495	ACTCTGCCTTGCCTCACTGT	60.057	20	TGTAGTGCAAGGAATGCTCG	60.011	20	147	2411	2557	ACTCTGCCTTGCCTCACTGT	60.057	20	TCGGAAAATATTCGTCTGCC	60.038	20	176	2411	2586	AGGGCTTTGTCCGGTTATTT	59.835	20	TGTAGTGCAAGGAATGCTCG	60.011	20	276	2282	2557
Unigene0007031	1	p2	(AT)6	12	1586	1597	TATACTGAAAACCCGCCAGG	59.953	20	TCATATACACCAATGCCTACCAA	59.266	23	210	1419	1628	TATACTGAAAACCCGCCAGG	59.953	20	TTCATATACACCAATGCCTACCA	59.266	23	211	1419	1629	TTTGGGGAGTATTTTCAGCG	60.067	20	TCATATACACCAATGCCTACCAA	59.266	23	170	1459	1628
Unigene0007044	1	p4	(TGTA)4	16	50	65	GACCCAACCCTCCCTTAGTC	59.795	20	TTCCTTCCCCGAAATTCTCT	60.011	20	177	9	185	GAAGACCCAACCCTCCCTTA	60.298	20	TTCCTTCCCCGAAATTCTCT	60.011	20	180	6	185	GACCCAACCCTCCCTTAGTC	59.795	20	AAAACAATTGGCGCAGAAAC	60.117	20	221	9	229
Unigene0007044	2	p2	(AG)7	14	2651	2664	TGCTTTTGGCAGAGATCAAA	59.542	20	TTGTGCATAAATGTCATCAAGG	58.558	22	226	2546	2771	TTTGGGGTTCTCTTTGTCCA	60.465	20	TTGTGCATAAATGTCATCAAGG	58.558	22	258	2514	2771	TGCTTTTGGCAGAGATCAAA	59.542	20	TTGTGCATAAATGTCATCAAGGT	59.397	23	226	2546	2771
Unigene0007055	1	p2	(GA)18	36	1	36
Unigene0007060	1	p2	(TG)7	14	1640	1653	TGTTAGGGGTCAAAACTGGC	59.971	20	GCCTTGTTTGGAAAGCAAAA	60.223	20	241	1466	1706	TGCCACAGGTATGACAGCTC	59.862	20	AAGGAGCCATTGTAATCCCC	60.152	20	144	1611	1754	CCAGTTGGATTTCCACAGGT	59.820	20	GCCTTGTTTGGAAAGCAAAA	60.223	20	278	1429	1706
Unigene0007062	1	p2	(AT)11	22	2572	2593	AAGCAAGGGTAGGTGAGGGT	59.994	20	TGCACCTCATGTGGAAATGT	59.967	20	264	2361	2624	AAGCAAGGGTAGGTGAGGGT	59.994	20	ACAGTGCACCTCATGTGGAA	60.162	20	268	2361	2628	GAGAGAATACCGGGTAGGGG	59.783	20	TGCACCTCATGTGGAAATGT	59.967	20	224	2401	2624
Unigene0007080	1	p2	(TA)10	20	48	67	TTCCCCTTCAAATCCCTAGC	60.391	20	ACCCCAATTTGTGCTGAGAC	59.973	20	197	18	214	TTCCCCTTCAAATCCCTAGC	60.391	20	AAACCCCAATTTGTGCTGAG	59.971	20	199	18	216	CATTTTCCCCTTCAAATCCC	60.482	20	ACCCCAATTTGTGCTGAGAC	59.973	20	201	14	214
Unigene0007093	1	p6	(ATGGAG)4	24	2956	2979	GGTAAATGGAGGGCTTGTCA	59.933	20	TCACCCCTAATGGCTAATGC	59.923	20	265	2809	3073	CAGGAGTGAAATGGTGCAGA	59.831	20	TCACCCCTAATGGCTAATGC	59.923	20	177	2897	3073	AGGGTAAATGGAGGGCTTGT	59.827	20	TCACCCCTAATGGCTAATGC	59.923	20	267	2807	3073
Unigene0007097	1	p3	(ACA)6	18	1837	1854	TGGCGTACAGTGAGGAACAG	59.897	20	CGGTTTTATGTCGGCAAGAT	59.960	20	109	1772	1880	CGAAACTGTCGGGGAGTAAA	60.103	20	CGGTTTTATGTCGGCAAGAT	59.960	20	166	1715	1880	TGGCGTACAGTGAGGAACAG	59.897	20	TCTGATTTTTGGGTTCGGAG	60.044	20	135	1772	1906
Unigene0007113	1	p2	(AG)12	24	2656	2679
Unigene0007117	1	p3	(TGA)7	21	4388	4408	TGAGAAACTCACAGCCTCCA	59.545	20	TGGTCATCTGGTGAATCCAA	59.893	20	232	4272	4503	TGAGAAACTCACAGCCTCCA	59.545	20	TCTGCTGAGTGACGTTCAGG	60.178	20	168	4272	4439	TGAGAAACTCACAGCCTCCA	59.545	20	AGGGTTCGATAACGGTGTCA	60.375	20	201	4272	4472
Unigene0007126	1	p3	(CTT)5	15	974	988
Unigene0007132	1	p4	(ATAA)7	28	250	277	GTACAGCTCAAAATGGCGGT	60.140	20	CCCTAACCCTATGCCCAAGT	60.200	20	272	139	410	GTACAGCTCAAAATGGCGGT	60.140	20	CGTGGCAACTCCACAGTTTA	59.758	20	192	139	330	AAGAACTGCCCATTCCTCAA	59.670	20	CGTGGCAACTCCACAGTTTA	59.758	20	231	100	330
Unigene0007137	1	p2	(AT)9	18	31	48	TCTCATTTGCCTTTAATTTGGT	57.823	22	ACCGTCTCCCTCAAGGATTT	59.935	20	222	0	221	TCTCATTTGCCTTTAATTTGGT	57.823	22	CGTCTCCCTCAAGGATTTCA	60.187	20	220	0	219	TCTCATTTGCCTTTAATTTGGT	57.823	22	ACAACCTATGGGGTGGGATT	60.306	20	133	0	132
Unigene0007139	1	p2	(TG)7	14	1072	1085	CAGCAGCATAAGTGGCTGAA	60.157	20	CTTGGAAGTCAAGAGAGGCG	60.126	20	240	993	1232	CAGCAGCATAAGTGGCTGAA	60.157	20	TAACCTTTCTTTGCGCCTTG	60.368	20	194	993	1186	CAGCAGCATAAGTGGCTGAA	60.157	20	AGAGGCGAAAAGTGACTTCG	59.615	20	227	993	1219
Unigene0007142	1	p3	(GCA)5	15	471	485	ACAGTACCATCCCAACCAGC	59.851	20	TGATTCGTCACTTTTTGGCA	60.234	20	276	351	626	CCAACCAGCGTTCCATAAGT	59.993	20	TTTCCATTCTTGCCCTGTGT	60.495	20	186	362	547	CCAACCAGCGTTCCATAAGT	59.993	20	CTTTCCATTCTTGCCCTGTG	60.626	20	187	362	548
Unigene0007142	2	p2	(CT)8	16	3919	3934
Unigene0007147	1	p2	(AG)7	14	200	213	TAAAGCCCCTTCAATTCCCT	59.903	20	TCAATGAAAAGGGGCAAAAG	60.046	20	244	22	265	TAAAGCCCCTTCAATTCCCT	59.903	20	GATGGGTTCCTTCGTTTGTG	60.353	20	274	22	295	TAAAGCCCCTTCAATTCCCT	59.903	20	ATGGGTTCCTTCGTTTGTGA	60.353	20	273	22	294
Unigene0007156	1	p2	(TG)6	12	1364	1375	CGGAAATCGAGTTCACCAAT	59.933	20	GACAGGCGAGGAAATCATGT	60.081	20	167	1322	1488	CGGAAATCGAGTTCACCAAT	59.933	20	TTGAGCTTTTGGATCAAGGC	60.331	20	247	1322	1568	CGGAAATCGAGTTCACCAAT	59.933	20	TCATGTTGAGATGGGACTGC	59.637	20	153	1322	1474
Unigene0007157	1	p6	(TTTTCT)5	30	890	919	AATGGGCAACAACACAACAT	58.751	20	GGTGGGATTAGGTGAGTGGA	59.779	20	280	831	1110	AATGGGCAACAACACAACATA	58.810	21	GGTGGGATTAGGTGAGTGGA	59.779	20	280	831	1110	GAATGGGCAACAACACAACA	60.413	20	TGGGATTAGGTGAGTGGAGTTT	59.864	22	279	830	1108
Unigene0007157	2	p2	(TG)10	20	1246	1265	TCCAATTTTCACCATGGGTT	60.029	20	ATGTCCATCCAGCAATCCTC	59.893	20	255	1176	1430	TCCAATTTTCACCATGGGTT	60.029	20	ATCCAGCAATCCTCAGCACT	59.834	20	249	1176	1424	TCCAATTTTCACCATGGGTT	60.029	20	TGAGATCCAGAATGCACCAC	59.637	20	128	1176	1303
Unigene0007157	3	p2	(TG)6	12	3466	3477
Unigene0007171	1	p2	(GA)7	14	53	66	CCATCGTCACCCATTTGAA	60.313	19	GAAATGGGACAATGGGGTAA	59.481	20	164	6	169	AACCCATCGTCACCCATTT	60.042	19	CTGATGATGCTGAGGTCACAA	59.846	21	136	3	138	AAACCCATCGTCACCCATT	60.042	19	CTGATGATGCTGAGGTCACAA	59.846	21	137	2	138
Unigene0007173	1	p2	(TA)10	20	121	140	ATGACAGGCACAGACACTGG	59.738	20	AAGGGAACAAAAAGGGGAGA	59.912	20	213	86	298	ATGACAGGCACAGACACTGG	59.738	20	GAAGGGAACAAAAAGGGGAG	59.912	20	214	86	299	ATGACAGGCACAGACACTGG	59.738	20	CGAAGTGGGATGGAGAAGAA	60.187	20	237	86	322
Unigene0007180	1	p3	(TAA)7	21	2348	2368	GCAGAGATGAGAAGGTCGGA	60.497	20	CAGTGTGCAGAGAGGCAGAG	59.915	20	279	2292	2570	GCAGAGATGAGAAGGTCGGA	60.497	20	CGCCCCCTTGTTGTATTAAA	59.826	20	164	2292	2455	GGAGGAGCACAGAGAGGACA	60.550	20	CGCCCCCTTGTTGTATTAAA	59.826	20	193	2263	2455
Unigene0007187	1	p3	(GCC)7	21	780	800	GGAGCAGATTCCAGGATGAA	60.158	20	AAGTCATGGCTTTGACCTGC	60.263	20	196	732	927	GGAGCAGATTCCAGGATGAA	60.158	20	GATTGGGGAGGGAGATTTTC	59.705	20	136	732	867	GAGGAGCAGATTCCAGGATG	59.761	20	AAGTCATGGCTTTGACCTGC	60.263	20	198	730	927
Unigene0007197	1	p2	(AT)8	16	784	799	TCGCACTACTGGCATTGAAG	60.011	20	TATGCCGTACACCCAGAACA	59.988	20	139	739	877	TCGCACTACTGGCATTGAAG	60.011	20	TAGACAGCAAATCGCACGAC	60.019	20	107	739	845	GAGGAGATCGCACTACTGGC	59.981	20	TATGCCGTACACCCAGAACA	59.988	20	146	732	877
Unigene0007204	1	p2	(AC)7	14	1768	1781	TCAAAAGGGAACTCACAGGG	60.081	20	TGATGAGCATACTTCTGGCG	59.972	20	207	1599	1805	CAAAAGGGAACTCACAGGGA	60.081	20	TGATGAGCATACTTCTGGCG	59.972	20	206	1600	1805	ATCCGCAAGATAGGGGAAAT	59.761	20	TGATGAGCATACTTCTGGCG	59.972	20	126	1680	1805
Unigene0007221	1	p6	(GTCCTG)5	30	375	404	TTCGATGGCAGGATACAACA	60.073	20	GAATGGATTGATGAGTGCGA	59.610	20	132	305	436	TCGATGGCAGGATACAACAA	60.073	20	GAATGGATTGATGAGTGCGA	59.610	20	131	306	436	TCGATGGCAGGATACAACAA	60.073	20	ATTGACCGAGCCCATAGACA	60.483	20	159	306	464
Unigene0007221	2	p2	(AT)6	12	1625	1636	GCTGCAGCTACACCACTTCA	60.207	20	GATTTTTCGCAGTCAACCGT	60.118	20	251	1473	1723	GCTGCAGCTACACCACTTCA	60.207	20	TCGCAGAGAAGCAACTGTGT	59.776	20	210	1473	1682	GCTGCAGCTACACCACTTCA	60.207	20	GCAGAGAAGCAACTGTGTGG	59.622	20	208	1473	1680
Unigene0007226	1	p5	(TAAAT)4	20	1683	1702	TCCCAGCAATTATAGTGCCA	59.136	20	TGCAATGCACATACAAACACA	59.623	21	152	1643	1794	ACCGAGCAACAATAAGTCCC	59.056	20	TGCAATGCACATACAAACACA	59.623	21	168	1627	1794	CCGAGCAACAATAAGTCCCA	61.021	20	TGCAATGCACATACAAACACA	59.623	21	167	1628	1794
Unigene0007241	1	p3	(CCA)5	15	178	192	TCTCCACCACCTCCTACACC	59.962	20	GTTCATGTTCCTTTGGTGGG	60.210	20	232	135	366	CCACCACCATCACCACACTA	60.285	20	ATGGAGGTGGTGGAGACTTG	59.962	20	208	33	240	CAAATCTCCACCACCACCTT	59.820	20	GTTCATGTTCCTTTGGTGGG	60.210	20	272	95	366
Unigene0007246	1	p2	(TG)7	14	547	560	AAGGAATGGGGAGAAGAGGA	60.008	20	TAACAGGTCTTGGCACCCTC	60.111	20	196	426	621	GGAGTGTTGTGCAGCAGGTA	59.905	20	TAACAGGTCTTGGCACCCTC	60.111	20	179	443	621	AAGGAATGGGGAGAAGAGGA	60.008	20	CATCACCACCACAACCAAAA	60.255	20	177	426	602
Unigene0007258	1	p4	(TGTA)5	20	870	889	CCGTTCATTCCCTAATCCCT	60.145	20	GGATTCCACATTCTTTCCGA	59.871	20	149	822	970	TGTCTGGATTTTGTTGTGGG	59.389	20	GGATTCCACATTCTTTCCGA	59.871	20	232	739	970	TCCGTTCATTCCCTAATCCC	61.014	20	GGATTCCACATTCTTTCCGA	59.871	20	150	821	970
Unigene0007259	1	p3	(CAC)6	18	370	387	GTTCAGGCCGCAAGAAAATA	60.209	20	GGGTTTTGGAGAGGGAAAAC	59.783	20	206	250	455	GTTCAGGCCGCAAGAAAATA	60.209	20	GGAGTGGAAGTGAGGGGAAT	60.314	20	269	250	518	GTTCAGGCCGCAAGAAAATA	60.209	20	GGGTAACATTGGGAGTGGAA	59.647	20	280	250	529
Unigene0007259	2	p3	(AGA)10	30	1279	1308	AGAGGACGACATGATGGAGG	60.072	20	CCTCTGCTTTTTACTTCTTGTCTTG	59.997	25	132	1210	1341	AGGGAATTGGAGAAATTGGG	60.124	20	CCTCTGCTTTTTACTTCTTGTCTTG	59.997	25	115	1227	1341	GCTGGGTGGTAGAAGAGACG	59.867	20	CCTCTGCTTTTTACTTCTTGTCTTG	59.997	25	173	1169	1341
Unigene0007263	1	p3	(TTC)6	18	127	144	TGATGCATTTTCTTTTGGATTC	59.058	22	AATCGGCTGAAATTGTGAGG	60.074	20	169	38	206	TGATGCATTTTCTTTTGGATTCT	59.963	23	AATCGGCTGAAATTGTGAGG	60.074	20	169	38	206	TGATGCATTTTCTTTTGGATTC	59.058	22	GGCTGAAATTGTGAGGGAAG	59.670	20	165	38	202
Unigene0007277	1	p4	(GTAT)6	24	679	702	CGACGGTAGGTCACATTCCT	59.989	20	TAATCCACCGACTTCCGATT	59.387	20	163	599	761	CGACGGTAGGTCACATTCCT	59.989	20	TTAATCCACCGACTTCCGAT	59.387	20	164	599	762	CGACGGTAGGTCACATTCCT	59.989	20	AATCCACCGACTTCCGATTA	59.387	20	162	599	760
Unigene0007286	1	p3	(TTG)5	15	143	157	CGCTGTGTTGATGGAGAAGA	59.984	20	ACTGGACAGCCCTACAATGG	59.989	20	202	48	249	CGCTGTGTTGATGGAGAAGA	59.984	20	GCTCCAAAATCAGAGCAAGG	59.955	20	249	48	296	CGCTGTGTTGATGGAGAAGA	59.984	20	CTCCAAAATCAGAGCAAGGC	59.955	20	248	48	295
Unigene0007291	1	p2	(TC)16	32	180	211	TCCGTCACTTCTCCTTCACA	59.388	20	AATTAGAAGATGCCGGCTGA	59.807	20	265	71	335	TCCGTCACTTCTCCTTCACA	59.388	20	ATTAGAAGATGCCGGCTGAA	59.807	20	264	71	334	TCCGTCACTTCTCCTTCACA	59.388	20	TTAGAAGATGCCGGCTGAAC	60.352	20	263	71	333
Unigene0007292	1	p2	(TC)21	42	180	221	TCCGTCACTTCTCCTTCACA	59.388	20	AATTAGAAGATGCCGGCTGA	59.807	20	275	71	345	TCCGTCACTTCTCCTTCACA	59.388	20	ATTAGAAGATGCCGGCTGAA	59.807	20	274	71	344	TCCGTCACTTCTCCTTCACA	59.388	20	TTAGAAGATGCCGGCTGAAC	60.352	20	273	71	343
Unigene0007293	1	p3	(TGC)5	15	1208	1222	AATAGCTTTTCGCATAAGGGG	59.616	21	CCCCTACAAACTAGGCACTTG	58.776	21	251	1184	1434	AATAGCTTTTCGCATAAGGGG	59.616	21	TTTTCCCCTACAAACTAGGCA	58.751	21	255	1184	1438	TGCCCCTTTGTCATTTTGTT	60.344	20	GAAAGAAGGATTGATGATCACG	58.647	22	188	1120	1307
Unigene0007295	1	c	(GGT)6(GAT)7	39	770	808	AGAAGGCGATGATCCATTTG	60.036	20	TGCAATTCAGCTTCTGCATC	60.104	20	207	717	923	CAGAAGGCGATGATCCATTT	60.036	20	TGCAATTCAGCTTCTGCATC	60.104	20	208	716	923	GATGTGGAAGAACAGGGCAT	59.934	20	TGCAATTCAGCTTCTGCATC	60.104	20	251	673	923
Unigene0007298	1	p5	(CAATA)4	20	1024	1043	AAATCAGGGGATGCACAAAG	59.933	20	ATCACTGCCAAGTTCCAACC	59.973	20	260	938	1197	AAATCAGGGGATGCACAAAG	59.933	20	CTTTTTGGACTCTCCTCCCC	60.045	20	241	938	1178	AAATCAGGGGATGCACAAAG	59.933	20	CTGGTGAACCCAAGGAAGAA	60.081	20	216	938	1153
Unigene0007301	1	p2	(CT)7	14	243	256	TATTCACGAGGCATGCAGAA	60.366	20	GACAGCAATGACCTGCAGAA	59.992	20	279	176	454	GTGATCAGGAGGGAAACGAA	60.050	20	TCATCAAAGCCAACATCCTG	59.648	20	278	13	290	GTGATCAGGAGGGAAACGAA	60.050	20	CATCAAAGCCAACATCCTGA	59.648	20	277	13	289
Unigene0007335	1	p3	(TCA)5	15	235	249	CTCAATCCGTCCATCCCTAA	59.887	20	GCTAGCGAGAGCTTCTTGGA	60.000	20	204	187	390	TTTTCTCAATCCGTCCATCC	59.871	20	GCTAGCGAGAGCTTCTTGGA	60.000	20	208	183	390	CTCAATCCGTCCATCCCTAA	59.887	20	TTGGAGATTGGAAACAAGGC	60.051	20	189	187	375
Unigene0007345	1	p6	(AGATGG)4	24	4866	4889
Unigene0007346	1	p3	(GAT)5	15	195	209	GGTGCCACCTATACCCTCCT	60.212	20	TGTTCTGCATTGTGCCTCTC	59.992	20	274	161	434	GTCACCTCACCACAACATGG	59.846	20	CTGGAAACCAGGTGCAATCT	60.111	20	234	113	346	GTCACCTCACCACAACATGG	59.846	20	CTCTGGAAACCAGGTGCAAT	60.111	20	236	113	348
Unigene0007355	1	p3	(GAG)8	24	1003	1026	GAGTTGGTAGCTGGAGACGC	60.020	20	CTCGTTTCCTTCCTCTTCCC	60.183	20	132	923	1054	GAGTTGGTAGCTGGAGACGC	60.020	20	CCTCCTTCTCGTTTCCTTCC	60.183	20	139	923	1061	GTGGAAGGGTCGAGTTGGTA	59.966	20	CTCGTTTCCTTCCTCTTCCC	60.183	20	143	912	1054
Unigene0007358	1	p3	(TGG)6	18	36	53	GATATGGTGGCAGGGATGAC	60.166	20	TTCCAAACCTTGCGACTACC	60.110	20	279	10	288	GATATGGTGGCAGGGATGAC	60.166	20	CCTTGCTTCGGCCATATCTA	60.188	20	144	10	153	GATATGGTGGCAGGGATGAC	60.166	20	TACCAGAATCCTTGCTTCGG	60.206	20	153	10	162
Unigene0007365	1	p2	(GA)9	18	1009	1026	CGGGGAAGAAAAATGACAAA	59.910	20	TTGGCTCCCTGGAAATGTAG	60.066	20	268	841	1108	TCAATCGGGGAAGAAAAATG	59.872	20	TTGGCTCCCTGGAAATGTAG	60.066	20	273	836	1108	CAATCGGGGAAGAAAAATGA	59.872	20	TTGGCTCCCTGGAAATGTAG	60.066	20	272	837	1108
Unigene0007379	1	c	(ACAT)8aatataatgttgagaaactggttttcaattctcgaacgtgaaaatatttagataaatgcat(AGG)6atgatgatcgatatggtagtgtcaataat(TCA)5	155	144	298	CGTAGCACAATTAGCTAGAGGC	58.395	22	CAAGTGTGGCTCCAATGTGT	59.597	20	280	61	340	CGTAGCACAATTAGCTAGAGGCT	59.300	23	CAAGTGTGGCTCCAATGTGT	59.597	20	280	61	340	CGTAGCACAATTAGCTAGAGGC	58.395	22	TGTGGCTCCAATGTGTTCTG	60.722	20	276	61	336
Unigene0007379	2	c	(GTGGTA)4gtggtggtggtggagaaattggaataaggcaa(AGGC)5	76	892	967	GCAGGCCAAGACACTAGAGG	60.012	20	TACACCTACCCCACCTGCTC	59.989	20	249	781	1029	GGCTGCCATTTCTGGTAAAA	60.074	20	TACACCTACCCCACCTGCTC	59.989	20	222	808	1029	GCAGGCCAAGACACTAGAGG	60.012	20	ACCTACCCCACCTGCTCTCT	60.133	20	246	781	1026
Unigene0007381	1	p4	(ATAA)4	16	371	386	AATGAAAACAATGCCGAAGG	59.938	20	TTTCGTTGCTGTTCCCTGTT	60.668	20	276	135	410	AATGAAAACAATGCCGAAGG	59.938	20	TTTTCGTTGCTGTTCCCTGT	60.668	20	277	135	411	CATTCAGCTCAGCGAACAAA	60.134	20	TTTCGTTGCTGTTCCCTGTT	60.668	20	189	222	410
Unigene0007385	1	p2	(TA)6	12	93	104	TTTTGAACCGGACATATATAGCA	58.581	23	GCCGAAATTTTAGAGGCACA	60.209	20	270	22	291	TTTTGAACCGGACATATATAGCA	58.581	23	ATGGCCGAAATTTTAGAGGC	60.408	20	273	22	294	TTTTGAACCGGACATATATAGCAC	59.338	24	GCCGAAATTTTAGAGGCACA	60.209	20	270	22	291
Unigene0007387	1	p4	(TTTC)4	16	302	317	TTCAAATTGGTGTGCTGTTGA	60.142	21	GAGGATGTCATAGGAGCCCA	60.034	20	255	243	497	TCAAATTGGTGTGCTGTTGAA	60.142	21	GAGGATGTCATAGGAGCCCA	60.034	20	254	244	497	TTCAAATTGGTGTGCTGTTGA	60.142	21	ATGATCCATTTGGAAGCAGC	60.043	20	134	243	376
Unigene0007421	1	p2	(CA)6	12	34	45	GTTGGAGTTGGCCGGAAA	61.998	18	ACCTCCGGCAACCTATTTCT	59.962	20	150	1	150	GTTGGAGTTGGCCGGAAA	61.998	18	GGATTCTACGAACTGAGGCG	59.836	20	257	1	257	GTTGGAGTTGGCCGGAAA	61.998	18	AACGAATCTGACTCCGCCTA	59.836	20	235	1	235
Unigene0007441	1	p3	(GGT)5	15	107	121	ATTTTCACCCTTCAAAGCCA	59.546	20	AGCTGAGGGGAAAGAGAAGG	59.950	20	149	14	162	TTTTCACCCTTCAAAGCCAT	59.546	20	AGCTGAGGGGAAAGAGAAGG	59.950	20	148	15	162	ATTTTCACCCTTCAAAGCCA	59.546	20	AATAGGAAGCCCTCGGAAGA	60.166	20	253	14	266
Unigene0007464	1	p3	(TGC)5	15	1539	1553	GGGATTCAGTTGTTGCAGGT	59.973	20	CCACCGTTTCCTTCTCCTCT	60.619	20	279	1324	1602	TCGCTGTGGAAGGTAGTCCT	59.867	20	CCACCGTTTCCTTCTCCTCT	60.619	20	201	1402	1602	GTCGCTGTGGAAGGTAGTCC	59.727	20	CCACCGTTTCCTTCTCCTCT	60.619	20	202	1401	1602
Unigene0007465	1	p3	(TGC)5	15	1539	1553	GGGATTCAGTTGTTGCAGGT	59.973	20	CCACCGTTTCCTTCTCCTCT	60.619	20	279	1324	1602	TCGCTGTGGAAGGTAGTCCT	59.867	20	CCACCGTTTCCTTCTCCTCT	60.619	20	201	1402	1602	GTCGCTGTGGAAGGTAGTCC	59.727	20	CCACCGTTTCCTTCTCCTCT	60.619	20	202	1401	1602
Unigene0007469	1	p5	(AAATA)4	20	258	277	CGACAGTCAATCACCCTCCT	60.112	20	ATGTTCGTTGAAAAGCCCAC	59.978	20	154	220	373	CGACAGTCAATCACCCTCCT	60.112	20	TCTCAGCTGTCGGTGTTACG	60.049	20	261	220	480	CGACAGTCAATCACCCTCCT	60.112	20	GTTGAAAAGCCCACCATTTG	60.344	20	148	220	367
Unigene0007470	1	p5	(AAATA)4	20	258	277	CGACAGTCAATCACCCTCCT	60.112	20	ATGTTCGTTGAAAAGCCCAC	59.978	20	154	220	373	CGACAGTCAATCACCCTCCT	60.112	20	TCTCAGCTGTCGGTGTTACG	60.049	20	261	220	480	CGACAGTCAATCACCCTCCT	60.112	20	GTTGAAAAGCCCACCATTTG	60.344	20	148	220	367
Unigene0007501	1	p3	(ATC)5	15	82	96	CAAAAACAACACGCTACAACAAA	60.115	23	GGGAACAAAGTGGTGAAGGA	59.943	20	199	41	239	CAAAAACAACACGCTACAACAA	58.842	22	GGGAACAAAGTGGTGAAGGA	59.943	20	199	41	239	CAAAAACAACACGCTACAACAAA	60.115	23	GATGGTTGGGAACAAAGTGG	60.210	20	206	41	246
Unigene0007520	1	p2	(AG)16	32	1538	1569
Unigene0007521	1	p3	(TTA)5	15	883	897	GGACATCGATTATGCACCCT	59.780	20	AGGCATCCCTGTCTTCACAC	60.120	20	229	693	921	AGGACATCGATTATGCACCC	59.780	20	AGGCATCCCTGTCTTCACAC	60.120	20	230	692	921	GACACTGATGGATTGGAGGG	60.326	20	AGGCATCCCTGTCTTCACAC	60.120	20	174	748	921
Unigene0007525	1	p3	(CTG)5	15	1	15
Unigene0007525	2	p3	(TAC)7	21	256	276	GGCGTTGACTTTGACCTTGT	60.156	20	TTCGATTTCGGACACTACCC	59.933	20	262	148	409	TTTATTGCACGTCTCGCATC	59.839	20	TTCGATTTCGGACACTACCC	59.933	20	196	214	409	TTTATTGCACGTCTCGCATC	59.839	20	TCGGTAATGGAAACAGAGGC	60.074	20	225	214	438
Unigene0007526	1	p3	(AGA)7	21	1492	1512	CCATGTTGAGCACGGTATTG	59.988	20	ATGCAATGCCTCTCTTGACC	60.226	20	149	1388	1536	CCATGTTGAGCACGGTATTG	59.988	20	CAAAGGCCATCAATGGAATC	60.274	20	220	1388	1607	GGTATTGACCCATGACGAGG	60.195	20	ATGCAATGCCTCTCTTGACC	60.226	20	136	1401	1536
Unigene0007551	1	p3	(ATA)5	15	321	335	CCATCCCGTAGCGTGTCTTA	61.041	20	TCCGCATATTATACACCGCA	59.943	20	198	210	407	AGTTTGGCTGTTACCCATCC	58.912	20	TCCGCATATTATACACCGCA	59.943	20	212	196	407	CATCCCGTAGCGTGTCTTAAA	60.138	21	TCCGCATATTATACACCGCA	59.943	20	197	211	407
Unigene0007556	1	p6	(AGTTTC)4	24	1066	1089	GAATTGTCGTGGCGAAGAAT	60.081	20	GCAGCATTGTGTCGTGCTAA	61.021	20	250	954	1203	GAATTGTCGTGGCGAAGAAT	60.081	20	CTTGCAGCATTGTGTCGTG	60.038	19	253	954	1206	TGTGTCAAGTGGGGAGACAA	60.129	20	GCAGCATTGTGTCGTGCTAA	61.021	20	231	973	1203
Unigene0007559	1	p2	(AT)9	18	282	299	GAACCAATCTTTTGCGGGTA	59.938	20	GCTAAATATGGGACGGGGAG	60.653	20	174	220	393	ATCTTTTGCGGGTAGGGTTT	59.835	20	GCTAAATATGGGACGGGGAG	60.653	20	168	226	393	AATCTTTTGCGGGTAGGGTT	59.835	20	GCTAAATATGGGACGGGGAG	60.653	20	169	225	393
Unigene0007602	1	p3	(AGA)7	21	426	446	CTTTCGATTATTCGGCAAGC	59.816	20	ATCAACCAATTGAAGCAGCC	60.081	20	276	314	589	CTTTCGATTATTCGGCAAGC	59.816	20	GTTGGTACTTTGTGGCGGTT	59.898	20	254	314	567	CCGTGTTGGAGCTTCTGAAT	60.255	20	GTTGGTACTTTGTGGCGGTT	59.898	20	274	294	567
Unigene0007603	1	p3	(TTC)9	27	373	399	GATAAGATCCATCGCCCTGA	59.998	20	AGCCTGCTCTTCTTCATCCA	60.096	20	229	342	570	GATAAGATCCATCGCCCTGA	59.998	20	TGCTTGCATAAGAAACAGCG	60.155	20	123	342	464	GATAAGATCCATCGCCCTGA	59.998	20	ACAGCGTTCAAGAAACCCAC	60.156	20	109	342	450
Unigene0007610	1	p4	(AATT)5	20	220	239	CTGAACTGCCTACCGCCTAC	59.898	20	GGAGACGGAGAAAGGGATTC	60.015	20	233	136	368	ACTGAACTGCCTACCGCCTA	59.898	20	GGAGACGGAGAAAGGGATTC	60.015	20	234	135	368	CTGAACTGCCTACCGCCTAC	59.898	20	GGGGAAGCATTTGAAAACAA	59.916	20	196	136	331
Unigene0007611	1	p4	(AATT)5	20	220	239	CTGAACTGCCTACCGCCTAC	59.898	20	GGAGACGGAGAAAGGGATTC	60.015	20	233	136	368	ACTGAACTGCCTACCGCCTA	59.898	20	GGAGACGGAGAAAGGGATTC	60.015	20	234	135	368	CTGAACTGCCTACCGCCTAC	59.898	20	GGGGAAGCATTTGAAAACAA	59.916	20	196	136	331
Unigene0007637	1	p2	(TG)6	12	381	392	ATGGTAGTTGGCACTGGAGG	59.989	20	CAACACAAGCTAACTAAAACCCA	58.429	23	109	315	423	GGAGGAGGGGAGGAGTAATG	59.890	20	CAACACAAGCTAACTAAAACCCA	58.429	23	126	298	423	GAGGAGGGGAGGAGTAATGG	59.890	20	CAACACAAGCTAACTAAAACCCA	58.429	23	125	299	423
Unigene0007640	1	p2	(TA)7	14	289	302	GAACCGATCGTTGTTCCTGT	59.973	20	TGCATAGATGAATGGCTTGC	59.799	20	175	231	405	CCGATCGTTGTTCCTGTTTT	59.971	20	TGCATAGATGAATGGCTTGC	59.799	20	172	234	405	AGAACCGATCGTTGTTCCTG	60.111	20	TGCATAGATGAATGGCTTGC	59.799	20	176	230	405
Unigene0007648	1	p5	(CCTTT)4	20	180	199	GGAGGGGCCCTTATATCTTG	59.756	20	GAAGTAGGGCTCTTTTGGGG	60.068	20	129	128	256	TGGAGGGGCCCTTATATCTT	59.756	20	GAAGTAGGGCTCTTTTGGGG	60.068	20	130	127	256	GAGTGAGAAATGTGGAGGGG	59.505	20	GAAGTAGGGCTCTTTTGGGG	60.068	20	142	115	256
Unigene0007652	1	p5	(TAATG)4	20	1588	1607
Unigene0007659	1	p3	(CCG)5	15	799	813	CGCTACGTGGGATCATTTTT	59.960	20	TCCAGCTGCCTCTTGATTTT	59.955	20	266	750	1015	CGCTACGTGGGATCATTTTT	59.960	20	CCAGCTGCCTCTTGATTTTC	59.955	20	265	750	1014	CGCTACGTGGGATCATTTTT	59.960	20	TCTCCAGCTGCCTCTTGATT	60.096	20	268	750	1017
Unigene0007666	1	p3	(CTG)6	18	1143	1160
Unigene0007677	1	p5	(TTTTC)4	20	732	751
Unigene0007679	1	p5	(TCTGC)4	20	699	718	AGACTGCAACCCCAAATCAC	59.973	20	GGGAAAGAAGAAATTAAAGAGCG	59.769	23	263	483	745	GGTTGTGGTTGAAATCTGGG	60.210	20	GGGAAAGAAGAAATTAAAGAGCG	59.769	23	133	613	745	GAAGACTGCAACCCCAAATC	59.532	20	GGGAAAGAAGAAATTAAAGAGCG	59.769	23	265	481	745
Unigene0007680	1	p5	(TCTGC)4	20	583	602	TCCATGTTCCTTCTTCCGTC	60.050	20	GGGAAAGAAGAAATTAAAGAGCG	59.769	23	173	457	629	ACGACTCCAATTGCAAATCC	59.939	20	GGGAAAGAAGAAATTAAAGAGCG	59.769	23	275	355	629	GGTTGTGGTTGAAATCTGGG	60.210	20	GGGAAAGAAGAAATTAAAGAGCG	59.769	23	133	497	629
Unigene0007683	1	p4	(CATT)5	20	1625	1644	GAGGTCGCCTCCATGATTTA	60.036	20	CAAATGCAGTTTCATACTCCTCA	59.280	23	233	1557	1789	CTGCGATTATAGAGGTCGCC	59.829	20	CAAATGCAGTTTCATACTCCTCA	59.280	23	244	1546	1789	GTTCCGGGAAGACTGTTCTG	59.697	20	CAAATGCAGTTTCATACTCCTCA	59.280	23	208	1582	1789
Unigene0007685	1	c*	(ATATGT)5(TATG)4*	41	1142	1182	CTTTGAGGTTCACTGCCACA	59.873	20	TCCCTCCATACACTGTACAGACA	59.529	23	167	1048	1214	CACGGTCTCGGCTATGATCT	60.240	20	TCCCTCCATACACTGTACAGACA	59.529	23	262	953	1214	TTGAGGTTCACTGCCACAAC	59.726	20	TCCCTCCATACACTGTACAGACA	59.529	23	165	1050	1214
Unigene0007693	1	p2	(TC)7	14	169	182	CAGCTTTGGACCAAGGAAAG	59.846	20	ACCATTGAAAAACACCCCAA	60.066	20	204	7	210	AAGAGATGGGATTTCCAGCA	59.629	20	ACCATTGAAAAACACCCCAA	60.066	20	126	85	210	AGAGATGGGATTTCCAGCAA	59.629	20	ACCATTGAAAAACACCCCAA	60.066	20	125	86	210
Unigene0007693	2	p3	(ATG)6	18	365	382	TTGGGGTGTTTTTCAATGGT	60.066	20	AAAAGAAAAGCCCCCATCAT	59.777	20	229	191	419	TTTCCGGACATCAGAAGAGG	60.187	20	TTGGAGCATTGAATTAGGGG	59.894	20	278	291	568	TTGGGGTGTTTTTCAATGGT	60.066	20	AAAGAAAAGCCCCCATCATC	60.265	20	228	191	418
Unigene0007698	1	p2	(AT)6	12	860	871	GCCTTAAGAGCCAGTCATCG	59.978	20	GCCACAGCTTGGTTTGAAAT	60.118	20	186	746	931	GAGCCATTGGATTTGCCTTA	60.038	20	GCCACAGCTTGGTTTGAAAT	60.118	20	200	732	931	AGTCATCGATTGCATCCTCC	60.042	20	GCCACAGCTTGGTTTGAAAT	60.118	20	174	758	931
Unigene0007706	1	p2	(AG)6	12	3333	3344	GAATCCAGTGGAGAAGTCGG	59.655	20	TCTTCGTCCTTTGCTTTTCC	59.429	20	112	3258	3369	AATCCAGTGGAGAAGTCGGA	59.655	20	TCTTCGTCCTTTGCTTTTCC	59.429	20	111	3259	3369	CAACACGAATCACGCTTCAG	60.449	20	TCTTCGTCCTTTGCTTTTCC	59.429	20	248	3122	3369
Unigene0007720	1	p2	(AG)9	18	3972	3989
Unigene0007721	1	p2	(CA)6	12	111	122	GACCCAAGGTAACTGGGTACAA	60.144	22	AAGCTGAAGGCTGAATGGAA	59.955	20	133	58	190	GACCCAAGGTAACTGGGTACA	58.826	21	AAGCTGAAGGCTGAATGGAA	59.955	20	133	58	190	CTTTCTCAAATTGACCCAAGG	58.680	21	AAGCTGAAGGCTGAATGGAA	59.955	20	145	46	190
Unigene0007728	1	p2	(AT)6	12	319	330
Unigene0007732	1	p2	(TA)8	16	436	451	GAGAGCATTGCACCACTTCA	59.992	20	TAACCAAGGGCAATCTGGTC	59.933	20	263	289	551	GAGAGCATTGCACCACTTCA	59.992	20	CAAGGGCAATCTGGTCACTT	60.111	20	259	289	547	CCCAAGAAGGCCTAAACTCC	60.068	20	TAACCAAGGGCAATCTGGTC	59.933	20	177	375	551
Unigene0007733	1	p2	(TA)8	16	417	432	GAGAGCATTGCACCACTTCA	59.992	20	TAACCAAGGGCAATCTGGTC	59.933	20	263	270	532	GAGAGCATTGCACCACTTCA	59.992	20	CAAGGGCAATCTGGTCACTT	60.111	20	259	270	528	CCCAAGAAGGCCTAAACTCC	60.068	20	TAACCAAGGGCAATCTGGTC	59.933	20	177	356	532
Unigene0007744	1	p3	(AGC)6	18	218	235	AACAGAGACAGCAGTGGGCT	60.057	20	ACCACGGGTGTGGATACAAT	59.973	20	148	171	318	AACAGAGACAGCAGTGGGCT	60.057	20	AGGAACCCCCAAATCTCAAC	60.169	20	271	171	441	AACAGAGACAGCAGTGGGCT	60.057	20	GAGCCACAGTGTGATCAGGA	59.827	20	245	171	415
Unigene0007758	1	p3	(TCC)6	18	151	168	TGCCTACCGCCGTATTTTAC	59.985	20	GAGTCTAAGGGACGCGAATG	59.836	20	154	121	274	TGCCTACCGCCGTATTTTAC	59.985	20	TGAGTCTAAGGGACGCGAAT	59.836	20	155	121	275	CCTACCGCCGTATTTTACGA	59.979	20	GAGTCTAAGGGACGCGAATG	59.836	20	152	123	274
Unigene0007773	1	p2	(AT)8	16	8	23
Unigene0007778	1	p3	(CCA)5	15	1175	1189	TCCAAAAACACTCTGCAACG	59.881	20	CCGGTGATGAATGAGGAACT	59.927	20	241	1009	1249	TCCAAAAACACTCTGCAACG	59.881	20	TGATGCTACTCCGGTGATGA	60.225	20	251	1009	1259	GACAAAAGGAGGTCCAGACG	59.697	20	CCGGTGATGAATGAGGAACT	59.927	20	104	1146	1249
Unigene0007779	1	p3	(CCA)5	15	879	893	TCCAAAAACACTCTGCAACG	59.881	20	CCGGTGATGAATGAGGAACT	59.927	20	241	713	953	TCCAAAAACACTCTGCAACG	59.881	20	TGATGCTACTCCGGTGATGA	60.225	20	251	713	963	GACAAAAGGAGGTCCAGACG	59.697	20	CCGGTGATGAATGAGGAACT	59.927	20	104	850	953
Unigene0007786	1	p2	(AC)7	14	57	70	TGGACAAGCATACCACTGGA	60.112	20	GGCCAATTCAGTCAGCATTC	60.613	20	125	7	131	TGGACAAGCATACCACTGGA	60.112	20	AAGTGTGGCCAATTCAGTCA	59.139	20	131	7	137	TGGACAAGCATACCACTGGA	60.112	20	GTGGCCAATTCAGTCAGCAT	61.078	20	127	7	133
Unigene0007787	1	p6	(CCACCG)4	24	749	772	TATATGCAGCTCCCTCCCAC	60.059	20	AGCGATTAAGCTGAAGCTGG	59.752	20	219	690	908	TCCCACTACCCTCACCATGT	60.238	20	AGCGATTAAGCTGAAGCTGG	59.752	20	205	704	908	CCAGCCCTTTTATATGCAGC	59.704	20	AGCGATTAAGCTGAAGCTGG	59.752	20	229	680	908
Unigene0007805	1	p2	(CT)6	12	322	333
Unigene0007806	1	p2	(CT)6	12	1831	1842
Unigene0007819	1	p3	(ATG)5	15	928	942	CCGCCATTGTTGACTTCTCT	60.255	20	CAGCAAGCGTCGATATCCTT	60.374	20	228	810	1037	CTCCGCCATTGTTGACTTCT	60.255	20	CAGCAAGCGTCGATATCCTT	60.374	20	230	808	1037	CTCTCCGCCATTGTTGACTT	60.255	20	CAGCAAGCGTCGATATCCTT	60.374	20	232	806	1037
Unigene0007841	1	p6	(GTTGAA)4	24	708	731	CAGGATACAGCGCTCCTGAT	60.384	20	CCAAGCTGCAACACAACACT	59.946	20	264	518	781	GGATACAGCGCTCCTGATCT	59.415	20	CCAAGCTGCAACACAACACT	59.946	20	262	520	781	CAATCAGGATACAGCGCTCC	60.765	20	CCAAGCTGCAACACAACACT	59.946	20	268	514	781
Unigene0007845	1	p3	(CCA)5	15	1101	1115	ACATTAAACCGAAGGACGCA	60.502	20	TTTGGGAGTTCACAGAAGGG	60.081	20	263	1077	1339	CATTAAACCGAAGGACGCAC	60.502	20	TTTGGGAGTTCACAGAAGGG	60.081	20	262	1078	1339	CACATTAAACCGAAGGACGC	60.502	20	TTTGGGAGTTCACAGAAGGG	60.081	20	264	1076	1339
Unigene0007846	1	p3	(CCA)5	15	1101	1115	ACATTAAACCGAAGGACGCA	60.502	20	TTTGGGAGTTCACAGAAGGG	60.081	20	263	1077	1339	CATTAAACCGAAGGACGCAC	60.502	20	TTTGGGAGTTCACAGAAGGG	60.081	20	262	1078	1339	CACATTAAACCGAAGGACGC	60.502	20	TTTGGGAGTTCACAGAAGGG	60.081	20	264	1076	1339
Unigene0007846	2	p4	(AAAT)5	20	1847	1866	AATCATCACAGCCCCAGTTC	59.934	20	GGAATTTTCCAAGGGGTGTT	60.032	20	232	1764	1995	GAATCATCACAGCCCCAGTT	59.934	20	GGAATTTTCCAAGGGGTGTT	60.032	20	233	1763	1995	AAGAATCATCACAGCCCCAG	60.073	20	GGAATTTTCCAAGGGGTGTT	60.032	20	235	1761	1995
Unigene0007847	1	p3	(ATA)6	18	111	128	CCAACCTTTCATTGCATCCT	59.933	20	CGTTACGACATCACCATTCG	59.988	20	192	64	255	CCAACCTTTCATTGCATCCT	59.933	20	GCTGCCCAGTTTCTCGTTAC	59.882	20	206	64	269	CCAACCTTTCATTGCATCCT	59.933	20	CATCACCATTCGTTGCTGTC	60.120	20	184	64	247
Unigene0007848	1	p2	(AT)7	14	236	249	GATGCCAGAAAACGAAGCTC	59.962	20	AACTCATCAATTATGTTGGAGCAA	59.904	24	163	135	297	GATGCCAGAAAACGAAGCTC	59.962	20	CTCATCAATTATGTTGGAGCAA	57.781	22	161	135	295	GATGCCAGAAAACGAAGCTC	59.962	20	TCATCAATTATGTTGGAGCAACT	58.642	23	160	135	294
Unigene0007860	1	p6	(TGGAAC)5	30	354	383
Unigene0007872	1	p3	(TAT)5	15	528	542	GTCGGTGGTAAACGTGCTTT	60.037	20	CCACAGTGATTCAGCACACA	59.265	20	222	501	722	TCGTTCCAGGTTCCAGAAAT	59.526	20	CCACAGTGATTCAGCACACA	59.265	20	256	467	722	CGTTCCAGGTTCCAGAAATC	59.526	20	CCACAGTGATTCAGCACACA	59.265	20	255	468	722
Unigene0007881	1	p6	(GGCGGA)5	30	364	393	ATTACAAAGGACAAACGGCG	59.996	20	AATTAACCTCCAACATGCCG	59.823	20	232	195	426	ACTTCCAAAATGCTACCCCC	60.187	20	AATTAACCTCCAACATGCCG	59.823	20	153	274	426	ACCCCCACAGAGGAGAAAAT	59.795	20	AATTAACCTCCAACATGCCG	59.823	20	139	288	426
Unigene0007887	1	p2	(AT)6	12	12	23
Unigene0007921	1	p2	(AT)18	36	920	955
Unigene0007925	1	p3	(GAT)6	18	521	538	TTTTTGCCAACGTACACTGC	59.776	20	CATTTAACTCAGCTCCCCCA	60.066	20	190	406	595	TTTTTGCCAACGTACACTGC	59.776	20	TTAACTCAGCTCCCCCAATG	60.066	20	187	406	592	GCCAAACTCTTGCTCAGCTT	59.763	20	CATTTAACTCAGCTCCCCCA	60.066	20	275	321	595
Unigene0007929	1	p2	(TA)7	14	105	118	TGAAGAAGGAGGAGGAGGAA	58.937	20	TGAAGATGAGGATGGGGAAG	60.003	20	249	63	311	CTGAAGAAGGAGGAGGAGGAA	59.936	21	TGAAGATGAGGATGGGGAAG	60.003	20	250	62	311	TGAAGAAGGAGGAGGAGGAA	58.937	20	GGCGAAATCCAAGAAGATGA	60.155	20	272	63	334
Unigene0007930	1	p2	(TA)7	14	105	118	TGAAGAAGGAGGAGGAGGAA	58.937	20	TGAAGATGAGGATGGGGAAG	60.003	20	249	63	311	CTGAAGAAGGAGGAGGAGGAA	59.936	21	TGAAGATGAGGATGGGGAAG	60.003	20	250	62	311	TGAAGAAGGAGGAGGAGGAA	58.937	20	GGCGAAATCCAAGAAGATGA	60.155	20	272	63	334
Unigene0007931	1	p2	(TA)7	14	105	118	TGAAGAAGGAGGAGGAGGAA	58.937	20	TGAAGATGAGGATGGGGAAG	60.003	20	249	63	311	CTGAAGAAGGAGGAGGAGGAA	59.936	21	TGAAGATGAGGATGGGGAAG	60.003	20	250	62	311	TGAAGAAGGAGGAGGAGGAA	58.937	20	GGCGAAATCCAAGAAGATGA	60.155	20	272	63	334
Unigene0007940	1	p3	(TCC)5	15	1593	1607	CCACCCCCATTGATACTGTC	60.050	20	TACTAGTGCAAGCTCCGGCT	60.176	20	217	1550	1766	CCACCCCCATTGATACTGTC	60.050	20	GACTGCCTCAGTCCTCATCC	59.799	20	242	1550	1791	CCACCCCCATTGATACTGTC	60.050	20	TCACTGTCACTGTCACGCAG	59.624	20	196	1550	1745
Unigene0007948	1	p2	(CT)7	14	1	14
Unigene0007963	1	p2	(GA)6	12	1271	1282	TTGGAAGGGTCTCCATCTTG	60.042	20	CCTTCCTTCTCTCTGTCTCTGTC	58.751	23	235	1074	1308	TGGTAGGGCTCAAAGAATGG	60.066	20	CCTTCCTTCTCTCTGTCTCTGTC	58.751	23	202	1107	1308	TTGATGGTCTTGGAAGGGTC	59.903	20	CCTTCCTTCTCTCTGTCTCTGTC	58.751	23	244	1065	1308
Unigene0007969	1	c	(GCA)5ttctaccaccaggtcatcctaagggctgctgccattaaagctcttggatccttcaggagcaatgcttgaatcttgatatcaatattcatgcaatcatgc(AT)7	128	1673	1800	CAATGGATATTCTGGGTGGG	60.006	20	GCTTGAAGGAGAGTTGAATGG	58.923	21	191	1639	1829	CCAATGGATATTCTGGGTGG	60.006	20	GCTTGAAGGAGAGTTGAATGG	58.923	21	192	1638	1829	CAATGGATATTCTGGGTGGG	60.006	20	AGCTTGAAGGAGAGTTGAATGG	59.886	22	192	1639	1830
Unigene0007970	1	c	(GCA)5ttctaccaccaggtcatcctaagggctgctgccattaaagctcttggatccttcaggagcaatgcttgaatcttgatatcaatattcatgcaatcatgc(AT)7	128	866	993	CAATGGATATTCTGGGTGGG	60.006	20	GCTTGAAGGAGAGTTGAATGG	58.923	21	191	832	1022	CCAATGGATATTCTGGGTGG	60.006	20	GCTTGAAGGAGAGTTGAATGG	58.923	21	192	831	1022	CAATGGATATTCTGGGTGGG	60.006	20	AGCTTGAAGGAGAGTTGAATGG	59.886	22	192	832	1023
Unigene0007979	1	p2	(TA)10	20	465	484	CGTGAAATTTTGGGTATCGG	60.181	20	CCTGGGATTCGTCAAGTTGT	59.966	20	215	357	571	CCGTGAAATTTTGGGTATCG	60.181	20	CCTGGGATTCGTCAAGTTGT	59.966	20	216	356	571	CGTGAAATTTTGGGTATCGG	60.181	20	TCAGTTTCCTGGGATTCGTC	60.050	20	222	357	578
Unigene0007981	1	p4	(TTGA)4	16	981	996	TAGTGGCCGAGGTATATGGC	59.945	20	GGTGGGGGTTCTCTGATTTT	60.169	20	275	905	1179	TGCCATTGACAAAGCAAGTC	59.847	20	GGTGGGGGTTCTCTGATTTT	60.169	20	245	935	1179	CCATTGACAAAGCAAGTCCA	59.691	20	GGTGGGGGTTCTCTGATTTT	60.169	20	243	937	1179
Unigene0007986	1	p6	(ACAAAT)5	30	657	686	TGGGTTTTGGGGAACATTTA	60.024	20	TTGACAAAAATCAATGCCCA	59.907	20	165	558	722	AATACGATGTTGTCCCGGAG	59.813	20	TGACAAAAATCAATGCCCAA	59.907	20	239	483	721	AATACGATGTTGTCCCGGAG	59.813	20	TTGACAAAAATCAATGCCCA	59.907	20	240	483	722
Unigene0007997	1	p3	(TCT)5	15	353	367	CCCACAACAAGTCTCCCACT	60.002	20	GGTAACCAGGGGATGGAGTT	60.052	20	170	240	409	CCATAAGGCTTCAATTCCCA	59.894	20	GGTAACCAGGGGATGGAGTT	60.052	20	125	285	409	CCCACAACAAGTCTCCCACT	60.002	20	GGCATCAGAGAAAGGGTCAG	59.803	20	248	240	487
Unigene0007998	1	p3	(TCT)5	15	353	367	CCCACAACAAGTCTCCCACT	60.002	20	GGTAACCAGGGGATGGAGTT	60.052	20	170	240	409	CCATAAGGCTTCAATTCCCA	59.894	20	GGTAACCAGGGGATGGAGTT	60.052	20	125	285	409	CCCACAACAAGTCTCCCACT	60.002	20	GGCATCAGAGAAAGGGTCAG	59.803	20	248	240	487
Unigene0008003	1	p3	(ATC)10	30	1	30
Unigene0008018	1	p2	(TA)9	18	348	365	GACTAGTGGGGTGGTGGCTA	59.989	20	ATGGTCCTCTCCTCAATCCC	60.278	20	242	232	473	CTAGTGGGGTGGTGGCTAAA	59.986	20	ATGGTCCTCTCCTCAATCCC	60.278	20	240	234	473	GACTAGTGGGGTGGTGGCTA	59.989	20	TCCCATTGCTCTTTCACCTT	59.670	20	199	232	430
Unigene0008019	1	p2	(TA)9	18	348	365	GACTAGTGGGGTGGTGGCTA	59.989	20	ATGGTCCTCTCCTCAATCCC	60.278	20	242	232	473	CTAGTGGGGTGGTGGCTAAA	59.986	20	ATGGTCCTCTCCTCAATCCC	60.278	20	240	234	473	GACTAGTGGGGTGGTGGCTA	59.989	20	TCCCATTGCTCTTTCACCTT	59.670	20	199	232	430
Unigene0008031	1	p3	(CTG)5	15	127	141	TTTGGGAGTGTGCATTTTGA	60.088	20	GGAATCGACCGACTGCTAAC	59.700	20	177	101	277	ACCAGGACTAGTGGCACCTG	60.174	20	GGAATCGACCGACTGCTAAC	59.700	20	209	69	277	TTTGGGAGTGTGCATTTTGA	60.088	20	CACACGTACCACCTCTTGGA	59.591	20	194	101	294
Unigene0008046	1	p2	(AT)8	16	1	16
Unigene0008057	1	p4	(AAAG)4	16	1	16
Unigene0008058	1	p5	(AATCA)4	20	135	154	AACATGGAAGAAAATGATTGGG	60.055	22	TGAGGAATTAGCCCAGTTGC	60.214	20	128	110	237	CATGGAAGAAAATGATTGGG	57.860	20	TGAGGAATTAGCCCAGTTGC	60.214	20	126	112	237	CATGGAAGAAAATGATTGGG	57.860	20	CCATGCCTTTGCTTGAACTT	60.249	20	196	112	307
Unigene0008091	1	p2	(AT)7	14	766	779	AATAATGGGGGCATTTGTGA	60.016	20	TGCACCTTTCTCCTACACAACA	60.721	22	267	543	809	ATGCTTTGCCCAAATAATGG	59.795	20	TGCACCTTTCTCCTACACAACA	60.721	22	279	531	809	AATAATGGGGGCATTTGTGA	60.016	20	GCACCTTTCTCCTACACAACA	57.869	21	266	543	808
Unigene0008095	1	p3	(AGG)6	18	838	855	CGAGGTTGATCATGGGAGTT	59.927	20	TTATGGCCCCTATTCCAACA	60.146	20	216	682	897	TGATCATGGGAGTTTGTCCA	59.893	20	TTATGGCCCCTATTCCAACA	60.146	20	210	688	897	CGAGGTTGATCATGGGAGTT	59.927	20	CCCTCTTATGGCCCCTATTC	59.756	20	221	682	902
Unigene0008096	1	p3	(GAT)8	24	165	188	TGCAGCAAATCAATACAGCC	59.839	20	ATACATGCACATTGGGCAAA	59.816	20	179	91	269	TGCAGCAAATCAATACAGCC	59.839	20	TTGGGCAAAATTAAGGGTTG	59.805	20	168	91	258	ACATCACGTATTCACAGGCG	59.596	20	AGGAGGCAGGGGTATATTGG	60.166	20	196	42	237
Unigene0008109	1	p2	(GA)6	12	211	222	TGAGGCTTTCGGAGTTCAGT	59.989	20	GGGTCGATTGCGTAAACCTA	59.960	20	180	133	312	ACATGAAAACCCAACCCAAA	60.066	20	GGGTCGATTGCGTAAACCTA	59.960	20	208	105	312	AACATGAAAACCCAACCCAA	60.066	20	GGGTCGATTGCGTAAACCTA	59.960	20	209	104	312
Unigene0008113	1	p3	(GAA)9	27	872	898	TCTTTCACGACAGGGAGGAC	60.238	20	ATGGCTTCCTTCTCACCTCA	59.803	20	131	812	942	GTCTTTCACGACAGGGAGGA	60.238	20	ATGGCTTCCTTCTCACCTCA	59.803	20	132	811	942	GTGGAGGAAACATAGCTGCC	59.700	20	ATGGCTTCCTTCTCACCTCA	59.803	20	254	689	942
Unigene0008124	1	p2	(AT)6	12	33	44
Unigene0008137	1	c	(TTTCC)6tctttctcaagtgtggaagaatctccc(TCTT)5	77	681	757
Unigene0008138	1	p3	(CAG)6	18	859	876	CTTAGAAGTTGCTCCACGGG	59.869	20	TGAATCGGATACGTCCACAA	59.924	20	181	769	949	CCTTAGAAGTTGCTCCACGG	59.869	20	TGAATCGGATACGTCCACAA	59.924	20	182	768	949	CGAGATTAAAAGTGGGCGAA	60.202	20	ATTTGTCCCCAAGCAGACAC	59.973	20	278	816	1093
Unigene0008138	2	c	(TTTCC)6tctttctcaagtgtggaagaatctccc(TCTT)5	77	1840	1916
Unigene0008148	1	p2	(TG)6	12	571	582	ACGTGACGCCCTTCTGTTAT	59.621	20	CTGCTGCCAATACGTGAGAA	60.011	20	251	416	666	CAGTGTGTCCTGCTTCTTCG	59.616	20	CTGCTGCCAATACGTGAGAA	60.011	20	213	454	666	CTCGCGCCAGAAACTGTATT	60.407	20	CTGCTGCCAATACGTGAGAA	60.011	20	173	494	666
Unigene0008151	1	p3	(AAT)12	36	399	434
Unigene0008155	1	p6	(CTTCAT)4	24	95	118	TCCCATGATGTCCAACAAAA	59.750	20	GCTCTTGCTCCCCTAGTGTG	60.012	20	159	71	229	TCCCATGATGTCCAACAAAA	59.750	20	TGCTCTTGCTCCCCTAGTGT	60.012	20	160	71	230	TCCCATGATGTCCAACAAAA	59.750	20	CTCTTGCTCCCCTAGTGTGG	59.861	20	158	71	228
Unigene0008179	1	p4	(CATG)4	16	59	74	ACTGAACCCCCAAAATAGCA	59.429	20	TGTTAGCAAGTCCAACTGCG	60.050	20	237	25	261	ACTGAACTGAACCCCCAAAA	59.425	20	TGTTAGCAAGTCCAACTGCG	60.050	20	242	20	261	AACTGAACTGAACCCCCAAA	59.425	20	TGTTAGCAAGTCCAACTGCG	60.050	20	243	19	261
Unigene0008180	1	p4	(CATG)4	16	156	171	GACTGAACTGAACCCCCAAA	59.943	20	TGTTAGCAAGTCCAACTGCG	60.050	20	255	116	370	GACTGAACTGAACCCCCAAA	59.943	20	AAGGGAGCCTGTGTTAGCAA	59.875	20	266	116	381	GACTGAACTGAACCCCCAAA	59.943	20	TCACAAGTTCAAGGGAGCCT	59.844	20	276	116	391
Unigene0008185	1	p2	(TA)6	12	1	12
Unigene0008186	1	p2	(TA)6	12	1	12
Unigene0008196	1	p4	(TAAT)4	16	1547	1562	AAAAGTGTAAGGGAAGGCCG	60.474	20	TTTTTCTACTTTTCATACCTCACCC	59.060	25	124	1477	1600	AAAAGTGTAAGGGAAGGCCG	60.474	20	TTTTCTACTTTTCATACCTCACCC	57.865	24	123	1477	1599	AAAAGTGTAAGGGAAGGCCG	60.474	20	TTTTTCTACTTTTCATACCTCACCCT	59.856	26	124	1477	1600
Unigene0008201	1	p3	(CGG)5	15	520	534	CTCACCACTCCATCGAGACA	59.820	20	TGGCTCACTTCTTAGCAGCTT	59.415	21	261	303	563	AGACACTCGTCGTGGTGTTG	59.782	20	TGGCTCACTTCTTAGCAGCTT	59.415	21	246	318	563	TAGAGGGATGGGTCGAGAGA	59.755	20	TGGCTCACTTCTTAGCAGCTT	59.415	21	138	426	563
Unigene0008209	1	p3	(TCC)6	18	878	895	CAGCATTGTCGGAACTCTCA	59.984	20	CTTAGCTGCTTCCGATGACC	59.978	20	119	809	927	AGCAGCATTGTCGGAACTCT	60.020	20	CTTAGCTGCTTCCGATGACC	59.978	20	121	807	927	TTCGGTGAATCCATGAGACA	60.048	20	CTTAGCTGCTTCCGATGACC	59.978	20	171	757	927
Unigene0008213	1	p5	(AAAAT)5	25	25	49
Unigene0008214	1	p3	(CGG)6	18	1178	1195	GATAACAGTGGGGGAAGGGT	60.052	20	CCTCCGGTCTGTTACCTCCT	60.502	20	166	1079	1244	ATAACAGTGGGGGAAGGGTC	60.052	20	CCTCCGGTCTGTTACCTCCT	60.502	20	165	1080	1244	GGGTGGAGGAAGAGTTAGGG	59.928	20	CCTCCGGTCTGTTACCTCCT	60.502	20	143	1102	1244
Unigene0008230	1	p2	(AC)6	12	509	520	ATTTGTTCTAATGGGCGTGC	59.967	20	GCTTCATTCAACTGCCTGGT	60.263	20	105	446	550	ATTTGTTCTAATGGGCGTGC	59.967	20	AGCTTCATTCAACTGCCTGG	60.397	20	106	446	551	GTTGACGTGGTTGCTTTTCA	59.740	20	GCTTCATTCAACTGCCTGGT	60.263	20	178	373	550
Unigene0008235	1	p4	(AACA)4	16	572	587	AGCAATGCTTGGGAAAATTG	60.074	20	GAGGAGGAAAGGGAGGTCAG	60.186	20	111	515	625	AGCAATGCTTGGGAAAATTG	60.074	20	AGAGGAGGAAAGGGAGGTCA	60.186	20	112	515	626	AGCAATGCTTGGGAAAATTG	60.074	20	ATGGAGAGGAGGAAAGGGAG	59.630	20	116	515	630
Unigene0008277	1	p4	(AAAT)4	16	1	16
Unigene0008278	1	p4	(AAAT)4	16	1	16
Unigene0008287	1	p2	(CT)8	16	100	115	GACTTTTGAGGTTGGGCATC	59.532	20	CCACCATCATTTGTTACGCA	60.379	20	119	44	162	ACTTTTGAGGTTGGGCATCA	60.495	20	CCACCATCATTTGTTACGCA	60.379	20	118	45	162	GACTTTTGAGGTTGGGCATC	59.532	20	ATGCCCGCTACCACTGTAAA	60.523	20	271	44	314
Unigene0008328	1	p6	(AAGGAA)5	30	117	146	CCTGCAATAAAGGTCCGAAA	60.067	20	CAGCATGAATTGGGAGGAAT	59.894	20	203	80	282	GTCCTGCAATAAAGGTCCGA	60.074	20	CAGCATGAATTGGGAGGAAT	59.894	20	205	78	282	GGTCCGAAACAACCTAACCA	59.830	20	CAGCATGAATTGGGAGGAAT	59.894	20	192	91	282
Unigene0008344	1	p4	(TAAT)6	24	72	95	CCACTAATACAAAACCACACAAGC	59.868	24	TAGGAATGGACGGAAACTGC	60.074	20	174	26	199	CCACTAATACAAAACCACACAAGC	59.868	24	ATCGAGTTCGGATTTGTTCG	60.074	20	215	26	240	CCACTAATACAAAACCACACAAGC	59.868	24	GAAATTGAAGGATGGAGCGA	60.155	20	235	26	260
Unigene0008358	1	p3	(CTC)5	15	137	151	AAAGCCAAAACCCAAACCAT	60.573	20	GTAGCGGACATGGGAAAGAA	60.074	20	165	52	216	GTTCCCCACTTTTGACCCTC	60.725	20	GTAGCGGACATGGGAAAGAA	60.074	20	216	1	216	TGATTCATGAACCCACCCTC	60.725	20	GTAGCGGACATGGGAAAGAA	60.074	20	146	71	216
Unigene0008359	1	p3	(CTC)5	15	137	151	AAAGCCAAAACCCAAACCAT	60.573	20	GTAGCGGACATGGGAAAGAA	60.074	20	165	52	216	GTTCCCCACTTTTGACCCTC	60.725	20	GTAGCGGACATGGGAAAGAA	60.074	20	216	1	216	TGATTCATGAACCCACCCTC	60.725	20	GTAGCGGACATGGGAAAGAA	60.074	20	146	71	216
Unigene0008374	1	p4	(TGAT)5	20	464	483	GACGCATTTGGACAGGTTTT	59.978	20	TCGAATCACCAACAAGGAGA	59.215	20	236	382	617	GACGCATTTGGACAGGTTTT	59.978	20	CGGAGTATATAACCACCGGG	59.178	20	174	382	555	GATTTACGCACCGGTAATGG	60.209	20	TCGAATCACCAACAAGGAGA	59.215	20	272	346	617
Unigene0008381	1	p2	(TA)9	18	266	283	ATTCCTCATTCCTGCCTTCC	60.410	20	TGCAGTCAGATTGAGAGGGA	59.499	20	237	152	388	TACGTGAGAAGAGGGAGGGA	59.797	20	GAAAGCAAGCAAACTGCAAA	59.230	20	230	104	333	TCCTTTAGCCACCTAGCACC	59.336	20	TGCAGTCAGATTGAGAGGGA	59.499	20	196	193	388
Unigene0008381	2	p4	(ACAT)4	16	958	973	CTTCTACCTCCTCCGCCTCT	59.972	20	ACGAGGAGTACGCACCAAGT	59.792	20	196	810	1005	CCTCCGCCTCTACATCTCTG	59.966	20	ACGAGGAGTACGCACCAAGT	59.792	20	187	819	1005	TCCTCCAGTCCATCATCACA	60.046	20	ACGAGGAGTACGCACCAAGT	59.792	20	242	764	1005
Unigene0008382	1	p2	(TA)9	18	266	283	ATTCCTCATTCCTGCCTTCC	60.410	20	TGCAGTCAGATTGAGAGGGA	59.499	20	237	152	388	TACGTGAGAAGAGGGAGGGA	59.797	20	GAAAGCAAGCAAACTGCAAA	59.230	20	230	104	333	TCCTTTAGCCACCTAGCACC	59.336	20	TGCAGTCAGATTGAGAGGGA	59.499	20	196	193	388
Unigene0008382	2	p4	(TACC)5	20	533	552	TCCGCTCAAACCTTCAGAGT	59.989	20	GCTAGTGTCCACTCCAATCCA	60.126	21	119	497	615	TGAATCCACGGATTTCAACA	59.900	20	GCTAGTGTCCACTCCAATCCA	60.126	21	147	469	615	TGAATCCACGGATTTCAACA	59.900	20	AACCATCGACACTCCTCAGAA	59.712	21	257	469	725
Unigene0008382	3	p4	(ACAT)4	16	1171	1186	CTTCTACCTCCTCCGCCTCT	59.972	20	ACGAGGAGTACGCACCAAGT	59.792	20	196	1023	1218	CCTCCGCCTCTACATCTCTG	59.966	20	ACGAGGAGTACGCACCAAGT	59.792	20	187	1032	1218	TCCTCCAGTCCATCATCACA	60.046	20	ACGAGGAGTACGCACCAAGT	59.792	20	242	977	1218
Unigene0008407	1	p4	(AGAT)5	20	150	169	AATCCCATGAGAAAGCCACA	60.461	20	ACCATAGATGCTGACAGCCC	60.104	20	198	101	298	AAAATCCCATGAGAAAGCCA	59.505	20	ACCATAGATGCTGACAGCCC	60.104	20	200	99	298	AATCCCATGAGAAAGCCACA	60.461	20	TTGCACAAAGAGGTGGATGA	60.240	20	249	101	349
Unigene0008421	1	p2	(AG)10	20	1074	1093	AAGGCAGGCTTAGACATGGA	59.836	20	GCAATGGGGGAATATGAGAA	59.722	20	236	940	1175	GAAGGCAGGCTTAGACATGG	59.836	20	GCAATGGGGGAATATGAGAA	59.722	20	237	939	1175	ACTGTGGCCAAAATCCAAAT	59.292	20	GCAATGGGGGAATATGAGAA	59.722	20	199	977	1175
Unigene0008421	2	p3	(AGA)5	15	2082	2096	GATACCCCGATCCGTATCCT	60.003	20	GCCATTCACCAACCTCATCT	59.934	20	277	1856	2132	GATACCCCGATCCGTATCCT	60.003	20	AGCCATTCACCAACCTCATC	59.934	20	278	1856	2133	GATACCCCGATCCGTATCCT	60.003	20	GAGCCATTCACCAACCTCAT	59.934	20	279	1856	2134
Unigene0008423	1	p3	(GCT)6	18	8	25
Unigene0008429	1	p3	(GGA)5	15	840	854	GGTATCGGTGGGTCTGAGAA	59.927	20	CGAAAACTCTCCTTCTCCCC	60.183	20	275	776	1050	GGTATCGGTGGGTCTGAGAA	59.927	20	AGGCCATCGACAATGCTACT	59.723	20	221	776	996	GGTATCGGTGGGTCTGAGAA	59.927	20	GCTACTCTCCTCCTCCAGCA	59.703	20	207	776	982
Unigene0008429	2	p2	(TG)6	12	1017	1028	AGTAGACGGTGGTGGTGAGG	60.026	20	CCCCATAAAACCAATTCACG	60.046	20	236	856	1091	AGTAGACGGTGGTGGTGAGG	60.026	20	CCCATAAAACCAATTCACGC	60.188	20	235	856	1090	AGTAGACGGTGGTGGTGAGG	60.026	20	CTGTGACCCTCCCCATAAAA	59.784	20	246	856	1101
Unigene0008438	1	p2	(AG)6	12	1	12
Unigene0008446	1	p2	(AT)11	22	1305	1326
Unigene0008447	1	p2	(AT)11	22	1432	1453
Unigene0008454	1	p3	(AAT)13	39	485	523
Unigene0008472	1	c	(CCT)6(CTT)7tatatagttctcttccattgtgttcctccacattgatatcatcattgacttcttcttcatcttcttcgtcttcttt(TTC)6	133	179	311	CCATAAATTTCTTGCCTCTTTTT	57.997	23	TGAAGAAGCTAAGGCCAGGA	60.088	20	258	114	371	AAACCATAAATTTCTTGCCTCTTTT	59.826	25	TGAAGAAGCTAAGGCCAGGA	60.088	20	261	111	371	AACCATAAATTTCTTGCCTCTTTTT	59.826	25	TGAAGAAGCTAAGGCCAGGA	60.088	20	260	112	371
Unigene0008474	1	p2	(TA)10	20	1	20
Unigene0008475	1	p2	(TA)10	20	1	20
Unigene0008487	1	p5	(ATCCC)4	20	363	382	ATGCTTTCTGCATGGTCTCC	60.226	20	TGCTGAAAATTCGTAAATGGG	59.950	21	250	266	515	CAACAATGCTTTCTGCATGG	60.257	20	TGCTGAAAATTCGTAAATGGG	59.950	21	255	261	515	CCCTCTTGCACTGGCTAGAA	60.529	20	TGCTGAAAATTCGTAAATGGG	59.950	21	230	286	515
Unigene0008496	1	p2	(AT)9	18	1	18
Unigene0008502	1	p3	(CAA)5	15	463	477	TAGCCCAAGAACCAAGGATG	60.066	20	GTTGAGGCTTGGGATAACGA	60.074	20	215	306	520	TAGCCCAAGAACCAAGGATG	60.066	20	AGAATCGTTGCCCTCATCAC	60.081	20	268	306	573	GATGGCTTGCATCAAGGTTT	60.081	20	GTTGAGGCTTGGGATAACGA	60.074	20	199	322	520
Unigene0008503	1	p3	(CAA)5	15	463	477	TAGCCCAAGAACCAAGGATG	60.066	20	GTTGAGGCTTGGGATAACGA	60.074	20	215	306	520	TAGCCCAAGAACCAAGGATG	60.066	20	AGAATCGTTGCCCTCATCAC	60.081	20	268	306	573	GATGGCTTGCATCAAGGTTT	60.081	20	GTTGAGGCTTGGGATAACGA	60.074	20	199	322	520
Unigene0008504	1	p3	(CAA)5	15	463	477	TAGCCCAAGAACCAAGGATG	60.066	20	GTTGAGGCTTGGGATAACGA	60.074	20	215	306	520	TAGCCCAAGAACCAAGGATG	60.066	20	AGAATCGTTGCCCTCATCAC	60.081	20	268	306	573	GATGGCTTGCATCAAGGTTT	60.081	20	GTTGAGGCTTGGGATAACGA	60.074	20	199	322	520
Unigene0008507	1	p6	(TCATCG)5	30	8	37
Unigene0008547	1	p3	(GCA)5	15	614	628	TCAACGCCTCAGCCTATTCT	59.978	20	CCTTCAAAACAACCTCGGAA	60.081	20	185	490	674	GTGGGGATCCACTCTTCGTA	59.927	20	CCTTCAAAACAACCTCGGAA	60.081	20	110	565	674	TCAACGCCTCAGCCTATTCT	59.978	20	AGCACTCGAAGGCGTTTCTA	60.154	20	280	490	769
Unigene0008555	1	p4	(AAAG)4	16	1986	2001	ATGCAACTTTTGAAAACCCG	59.975	20	TGCAAATGAGCAAATCCTTC	58.846	20	269	1756	2024	ATGCAACTTTTGAAAACCCG	59.975	20	GCAAATGCAAATGAGCAAAT	58.773	20	274	1756	2029	TGAATGGAAGAACATTGCCA	60.049	20	GCAAATGCAAATGAGCAAAT	58.773	20	168	1862	2029
Unigene0008561	1	p2	(AT)9	18	860	877	CACTCTTTGCAAGCGTCTCA	60.324	20	ACCCCAAACAATGGACGTAA	60.088	20	207	796	1002	CACTCTTTGCAAGCGTCTCA	60.324	20	AACCCCAAACAATGGACGTA	60.088	20	208	796	1003	TATTGACCTCGCCCATCTCT	59.653	20	ACCCCAAACAATGGACGTAA	60.088	20	243	760	1002
Unigene0008569	1	p2	(AT)10	20	278	297	AATTCGCATCCAAAACCAAC	59.807	20	CAGCACAATCAGCACGAGAT	60.016	20	203	248	450	AATTCGCATCCAAAACCAAC	59.807	20	CTTCCACTCCAGCACAATCA	59.831	20	212	248	459	AATTCGCATCCAAAACCAAC	59.807	20	TTCCACTCCAGCACAATCAG	59.831	20	211	248	458
Unigene0008584	1	c	(TATG)5c(ATTG)5	41	31	71
Unigene0008614	1	p3	(ATG)6	18	245	262	GTATTAGCCCCAACTCCGGT	60.208	20	TGTGTGCGTAGGGTGTAAGC	59.788	20	270	72	341	GTATTAGCCCCAACTCCGGT	60.208	20	GTGTGCGTAGGGTGTAAGCC	60.581	20	269	72	340	GGCAATGTATTAGCCCCAAC	59.301	20	TGTGTGCGTAGGGTGTAAGC	59.788	20	276	66	341
Unigene0008631	1	c*	(TA)9(TAGA)5*	36	30	65
Unigene0008641	1	p3	(TTC)6	18	239	256	TTCTCTCCGAACAATTTTCCA	59.671	21	TCAAAATAAAATGTCCTTGTTTGG	59.331	24	273	62	334	TCTCTCCGAACAATTTTCCA	58.270	20	TCAAAATAAAATGTCCTTGTTTGG	59.331	24	272	63	334	TGCTCATCCTTATCGTAACCC	59.057	21	CAAAATAAAATGTCCTTGTTTGGA	59.331	24	173	161	333
Unigene0008661	1	p6	(TCCAAC)4	24	148	171	GGCAACCCTATGCGTTTTTA	59.964	20	ATGGAGGATCTGGATGGTGA	60.288	20	220	63	282	GGCAACCCTATGCGTTTTTA	59.964	20	GATCTGGATGGTGAAGGAGC	59.617	20	214	63	276	GGCAACCCTATGCGTTTTTA	59.964	20	GGATCTGGATGGTGAAGGAG	59.460	20	215	63	277
Unigene0008662	1	p2	(AT)6	12	153	164	GTGGAGGATGGAAAGATGGA	59.862	20	GGGAGAAAAGGGTCAAGGAG	60.045	20	232	6	237	GTGGAGGATGGAAAGATGGA	59.862	20	AGGGTCAAGGAGCAACAAGA	59.844	20	224	6	229	TGCATCCCAGAAAATTGGAT	60.274	20	GGGAGAAAAGGGTCAAGGAG	60.045	20	166	72	237
Unigene0008671	1	p4	(GCAA)4	16	121	136	TTGAGAATGATCTCCGCCTT	59.773	20	GGTTTTGGGGAGAAACCAAT	60.032	20	157	39	195	TTGAGAATGATCTCCGCCTT	59.773	20	GTTTACCCACCATTGATGCC	60.059	20	130	39	168	TTGAGAATGATCTCCGCCTT	59.773	20	GGTTTACCCACCATTGATGC	60.059	20	131	39	169
Unigene0008674	1	c	(TCA)10(TTG)5	45	927	971	CGGTAGCACATGGGAAAGTT	59.993	20	TGCTGCTTGGTTCATCTGTC	59.992	20	276	789	1064	CGGTAGCACATGGGAAAGTT	59.993	20	TCTGCTGCTTGGTTCATCTG	60.136	20	278	789	1066	AAGTTCTTTTGCGACCCTCA	59.853	20	TGCTGCTTGGTTCATCTGTC	59.992	20	261	804	1064
Unigene0008678	1	p3	(TCA)9	27	422	448
Unigene0008685	1	p2	(GT)6	12	161	172	AATTAAATCCCTTGCCACCC	60.020	20	GAAAACCTGGAGGGACACAA	59.943	20	264	86	349	AATTAAATCCCTTGCCACCC	60.020	20	ACAAGATTCTGTGGAAGCCG	60.255	20	248	86	333	AATTAAATCCCTTGCCACCC	60.020	20	CAAATTCAACACCACCACCA	60.255	20	199	86	284
Unigene0008692	1	p2	(CT)6	12	219	230	GGGAATATTTTTGGTCGGCT	60.150	20	CTGCCTCACCAAGAAAAACA	58.897	20	224	114	337	GGGAATATTTTTGGTCGGCT	60.150	20	GCCTCACCAAGAAAAACATGA	60.103	21	222	114	335	GGGAATATTTTTGGTCGGCT	60.150	20	TGTCACACAAGCACCCTATCA	60.167	21	178	114	291
Unigene0008699	1	p4	(GGAT)5	20	98	117	TTGAATAGATAGAAAAGAAAGGGGAA	59.889	26	TGCTTCACTTCTGCACCATC	59.992	20	129	12	140	TGAATAGATAGAAAAGAAAGGGGAA	58.799	25	TGCTTCACTTCTGCACCATC	59.992	20	128	13	140	TTGAATAGATAGAAAAGAAAGGGGA	58.799	25	TGCTTCACTTCTGCACCATC	59.992	20	129	12	140
Unigene0008699	2	p3	(ATT)16	48	404	451
Unigene0008706	1	p5	(TAATT)4	20	77	96	CGCCTTCTTTTTCTTTCTTTCTT	59.586	23	TTGGATGCTATCTACAATTGGC	59.104	22	109	22	130	CGCCTTCTTTTTCTTTCTTTCTT	59.586	23	CTTGGATGCTATCTACAATTGGC	60.003	23	110	22	131	AACGCCTTCTTTTTCTTTCTTTC	59.472	23	TTGGATGCTATCTACAATTGGC	59.104	22	111	20	130
Unigene0008745	1	p4	(ACAG)5	20	302	321	CCCCTTCACCTCATCCTACA	59.920	20	CCCCAATTTCTTCTGATCCA	59.864	20	239	235	473	CCCCTTCACCTCATCCTACA	59.920	20	TTGATTACTGCTGCCTGCTG	60.157	20	205	235	439	CCCCTTCACCTCATCCTACA	59.920	20	CTGCCTGCTGTTTCCAATTT	60.249	20	195	235	429
Unigene0008745	2	p4	(GATG)5	20	925	944
Unigene0008791	1	p4	(TTTG)5	20	530	549	TGCAGCGGTTGATATGTTTC	59.694	20	AATTCTGACGTTGCATTCCC	59.939	20	251	465	715	CTACGGATTCGGTGGTTGAT	59.813	20	CCTATGAACCTGGCCCATTA	59.778	20	217	357	573	TGCAGCGGTTGATATGTTTC	59.694	20	CCTATGAACCTGGCCCATTA	59.778	20	109	465	573
Unigene0008802	1	p2	(AT)8	16	548	563
Unigene0008809	1	p3	(CGG)5	15	259	273	GGAGTCGACGTGGTGCTTAT	60.142	20	CTCCCTTCGCTCATTAGTGC	59.978	20	172	154	325	ATGTCCTCACTATTGCCGCT	59.723	20	CTCCCTTCGCTCATTAGTGC	59.978	20	125	201	325	CGAAGGGAATAGTGAGGGGT	60.319	20	CTCCCTTCGCTCATTAGTGC	59.978	20	203	123	325
Unigene0008817	1	p2	(AT)6	12	91	102
Unigene0008819	1	p2	(AT)7	14	401	414	TTTCGTAACAATCATTGCGG	59.562	20	TCCTATTTCCTTTCTAAGAATTTTTCC	59.809	27	148	308	455	TAACAATCATTGCGGGAAGG	60.827	20	TCCTATTTCCTTTCTAAGAATTTTTCC	59.809	27	143	313	455	TTTCGTAACAATCATTGCGG	59.562	20	CCTATTTCCTTTCTAAGAATTTTTCC	58.420	26	147	308	454
Unigene0008826	1	p3	(CTT)6	18	50	67	CAAGTCTTGAAATTGCTCCAA	58.013	21	CATCGCAATGGACAAAGATG	60.073	20	231	25	255	CAAGTCTTGAAATTGCTCCAA	58.013	21	GACATCGCAATGGACAAAGA	59.654	20	233	25	257	CAAGTCTTGAAATTGCTCCAA	58.013	21	AGCGTTTTCAACATCGGATT	59.574	20	260	25	284
Unigene0008836	1	p3	(AAT)6	18	102	119	GAATCACATACCGCTCAGGC	60.634	20	GGGTGTTGCAGTGAAACCTT	60.012	20	214	8	221	GAATCACATACCGCTCAGGC	60.634	20	TACAAGCTGACGAGTGTGGC	60.056	20	238	8	245	GAATCACATACCGCTCAGGC	60.634	20	TGTTGCAGTGAAACCTTGGA	60.278	20	211	8	218
Unigene0008847	1	p3	(GAT)5	15	296	310	TCCCCCACAAGTATTCCAAG	59.784	20	CTGGTGTTGCAGTGCTCATT	59.905	20	207	197	403	CCCCCACAAGTATTCCAAGA	59.784	20	CTGGTGTTGCAGTGCTCATT	59.905	20	206	198	403	GAGGGGTATGGCTCCTCAAT	60.293	20	CTGGTGTTGCAGTGCTCATT	59.905	20	246	158	403
Unigene0008847	2	p5	(GAGAA)5	25	1253	1277
Unigene0008873	1	p2	(AC)7	14	1307	1320
Unigene0008874	1	p2	(AC)7	14	1399	1412
Unigene0008900	1	p4	(TGCA)4	16	939	954	AAGAAACCCTTTCCCCCTTT	60.156	20	AAAGTCCCAATGGTACACCG	59.711	20	272	722	993	TACAAGAAACCCTTTCCCCC	60.159	20	AAAGTCCCAATGGTACACCG	59.711	20	275	719	993	AAGAAACCCTTTCCCCCTTT	60.156	20	TCCCAATGGTACACCGTACA	59.691	20	268	722	989
Unigene0008905	1	p2	(TA)6	12	296	307	ATCCAATTTTGCCCAATCAA	60.132	20	TTGCGTAGGGCAACTAATACA	58.392	21	279	113	391	TCCAATTTTGCCCAATCAAT	60.132	20	TTGCGTAGGGCAACTAATACA	58.392	21	278	114	391	TTTGATGAGGGTCTGTTGGC	61.046	20	AAAAATTGCGTAGGGCAACTAA	60.025	22	129	268	396
Unigene0008907	1	p3	(ATA)7	21	1069	1089	GCGGATGGAGTAATCGGTAA	59.923	20	ATTGACGCGGTGTAGAATCC	59.962	20	178	1002	1179	GCGGATGGAGTAATCGGTAA	59.923	20	AACCCCTTTGTACAATCCCC	59.919	20	272	1002	1273	GCGGATGGAGTAATCGGTAA	59.923	20	CCCAGCCATAGATACCAGGA	59.910	20	255	1002	1256
Unigene0008908	1	p3	(ATA)7	21	981	1001	GCGGATGGAGTAATCGGTAA	59.923	20	ATTGACGCGGTGTAGAATCC	59.962	20	178	914	1091	GCGGATGGAGTAATCGGTAA	59.923	20	AACCCCTTTGTACAATCCCC	59.919	20	272	914	1185	GCGGATGGAGTAATCGGTAA	59.923	20	CCCAGCCATAGATACCAGGA	59.910	20	255	914	1168
Unigene0008941	1	p4	(GTTT)4	16	89	104	TAGGATGGTGCTGTCCATGT	58.960	20	TGGTCCCTACTCCCTGTCAC	59.962	20	233	60	292	GTAGGATGGTGCTGTCCATGT	59.866	21	TGGTCCCTACTCCCTGTCAC	59.962	20	234	59	292	GGATGGTGCTGTCCATGTATT	59.691	21	TGGTCCCTACTCCCTGTCAC	59.962	20	231	62	292
Unigene0008944	1	p4	(TTAA)4	16	148	163	CGGATAGGGACAAAGACGAA	60.066	20	CATCATCCCACAGTCAATGC	59.925	20	203	110	312	CGGATAGGGACAAAGACGAA	60.066	20	TGACGACGTGTGCCTAAAAG	59.904	20	162	110	271	CGGATAGGGACAAAGACGAA	60.066	20	TGGAAGACTCACCCCATGTT	60.363	20	120	110	229
Unigene0008952	1	p3	(GGA)5	15	538	552	TGGAATATCGACGGAGAAGG	60.029	20	ATGTTCTCCTCAGCAACCGT	59.727	20	218	407	624	ATCTCACCGCTGGAATATCG	60.059	20	ATGTTCTCCTCAGCAACCGT	59.727	20	228	397	624	GCTGGAATATCGACGGAGAA	60.177	20	ATGTTCTCCTCAGCAACCGT	59.727	20	220	405	624
Unigene0008961	1	p3	(CTT)5	15	87	101	TGACAGATGCAACCCCTACA	60.112	20	ATCATCAACTTCAAAGGCGG	60.074	20	221	4	224	ACAAGCCCTTCTTCTCCACA	59.844	20	ATCATCAACTTCAAAGGCGG	60.074	20	190	35	224	TGACAGATGCAACCCCTACA	60.112	20	CAAACTTAGCCAGCCTTTGG	59.876	20	267	4	270
Unigene0008971	1	p2	(GA)8	16	9	24
Unigene0008986	1	p3	(ATT)5	15	83	97	TGCTAGAAAATTACCCCAAGTG	58.323	22	CTCCTAGTCCACACGTGCAA	59.897	20	110	52	161	TGCTAGAAAATTACCCCAAGTG	58.323	22	CCTAGTCCACACGTGCAAAA	59.758	20	108	52	159	TGCTAGAAAATTACCCCAAGTG	58.323	22	TCCTAGTCCACACGTGCAAA	60.301	20	109	52	160
Unigene0008990	1	p3	(GTT)5	15	1080	1094	ACAATGGTGGAATCTGAGGC	59.934	20	AATGGCAGCCAGTACCAATC	59.962	20	258	891	1148	CGAACAATGGTGGAATCTGA	59.496	20	AATGGCAGCCAGTACCAATC	59.962	20	261	888	1148	GCATAACGAACAATGGTGGA	59.400	20	AATGGCAGCCAGTACCAATC	59.962	20	267	882	1148
Unigene0008992	1	p5	(CCAAT)4	20	117	136	CCACACCCTATACCCTACCCA	60.850	21	GGACTCGCTCTGATTTCCAG	59.950	20	255	72	326	CCACACCCTATACCCTACCC	58.121	20	GGACTCGCTCTGATTTCCAG	59.950	20	255	72	326	CCACACCCTATACCCTACCCA	60.850	21	GACTCGCTCTGATTTCCAGC	60.104	20	254	72	325
Unigene0008992	2	p6	(GGCCGT)4	24	421	444	CTGGAAATCAGAGCGAGTCC	59.950	20	GATCCCATTCCTTATCCGGT	59.981	20	184	307	490	GCTGGAAATCAGAGCGAGTC	60.104	20	GATCCCATTCCTTATCCGGT	59.981	20	185	306	490	CATATTCCCGTATTCACCGC	60.175	20	GATCCCATTCCTTATCCGGT	59.981	20	217	274	490
Unigene0008993	1	p5	(CCAAT)4	20	117	136	CCACACCCTATACCCTACCCA	60.850	21	GGACTCGCTCTGATTTCCAG	59.950	20	255	72	326	CCACACCCTATACCCTACCC	58.121	20	GGACTCGCTCTGATTTCCAG	59.950	20	255	72	326	CCACACCCTATACCCTACCCA	60.850	21	GACTCGCTCTGATTTCCAGC	60.104	20	254	72	325
Unigene0009003	1	p2	(AT)7	14	434	447	AAGTCATTCCATGGGATTCG	59.750	20	TTGATGTGATAAGTAGGTTCAGGA	57.828	24	172	318	489	AAGTCATTCCATGGGATTCG	59.750	20	TTGATGTGATAAGTAGGTTCAGGAAT	59.384	26	172	318	489	AAGTCATTCCATGGGATTCG	59.750	20	TGATGTGATAAGTAGGTTCAGGAAT	58.176	25	171	318	488
Unigene0009008	1	p4	(AATC)4	16	219	234	CATTTTGCACTTGCATCACC	60.119	20	CTGATCGCCTCATACGGATT	60.059	20	136	194	329	ATTTTGCACTTGCATCACCA	60.119	20	CTGATCGCCTCATACGGATT	60.059	20	135	195	329	ATTTTGCACTTGCATCACCA	60.119	20	TAGAAATTTCGAAGCCCGTG	60.202	20	182	195	376
Unigene0009009	1	p4	(AATC)4	16	219	234	CATTTTGCACTTGCATCACC	60.119	20	CTGATCGCCTCATACGGATT	60.059	20	136	194	329	ATTTTGCACTTGCATCACCA	60.119	20	CTGATCGCCTCATACGGATT	60.059	20	135	195	329	ATTTTGCACTTGCATCACCA	60.119	20	TAGAAATTTCGAAGCCCGTG	60.202	20	182	195	376
Unigene0009019	1	p3	(TGA)6	18	998	1015	TCAAGAGAGTTTTGGAGGGC	59.405	20	CTGGTGCATAAACCCGAGAT	59.955	20	201	943	1143	CAACGAAATGTTTGGGTTGA	59.415	20	TGTCATCATTTGTCGCCACT	60.120	20	242	839	1080	TCAAGAGAGTTTTGGAGGGC	59.405	20	TATAGTCGGCTGTGCTGGTG	59.888	20	215	943	1157
Unigene0009036	1	p6	(CGGGAG)5	30	262	291	ACACCAAAATCCTTTGCAGC	60.118	20	CAGTGCTGCTTTCTGTTTCG	59.781	20	259	195	453	ACACCAAAATCCTTTGCAGC	60.118	20	ATTCACGTCTTCTAACGCCG	60.270	20	148	195	342	ACACCAAAATCCTTTGCAGC	60.118	20	GCTTTCTGTTTCGGATCCAC	59.676	20	252	195	446
Unigene0009048	1	p3	(ATG)5	15	390	404	TAGCGAGGCGATCGTAGTTT	60.003	20	GCCCACTCCAAATTTCTTCA	60.051	20	189	322	510	TAGCGAGGCGATCGTAGTTT	60.003	20	TGCCCACTCCAAATTTCTTC	60.051	20	190	322	511	TAGCGAGGCGATCGTAGTTT	60.003	20	TCCCAACTAACTCTCCCCCT	59.928	20	125	322	446
Unigene0009059	1	p4	(AATA)4	16	292	307	TCCCTGTGCAACTCTCTGTG	60.022	20	GTTCTTCCTCGCATTTTTCG	59.823	20	260	71	330	TTCCTTCCCTGTGCAACTCT	59.844	20	GTTCTTCCTCGCATTTTTCG	59.823	20	265	66	330	CTTCCTTCCCTGTGCAACTC	59.844	20	GTTCTTCCTCGCATTTTTCG	59.823	20	266	65	330
Unigene0009065	1	p3	(GCG)5	15	475	489	TTGGAAACCTAGGTCGATGC	60.074	20	CAGCTTGGAAAGGTCAAAGG	59.846	20	274	414	687	TTGGAAACCTAGGTCGATGC	60.074	20	GCTTGGAAAGGTCAAAGGTG	59.711	20	272	414	685	TTGGAAACCTAGGTCGATGC	60.074	20	GTGGTCGCCTGACATCCTAC	60.542	20	130	414	543
Unigene0009087	1	p2	(AT)6	12	399	410	GGTGGAAAGTTGGCCTTGTA	59.971	20	CTGTGCCATCTTTCAGCAAA	59.988	20	245	334	578	GGTGGAAAGTTGGCCTTGTA	59.971	20	CAATCACGAGCCTTCAGACA	59.984	20	120	334	453	GTGCCCAGAATGGTGTACCT	59.851	20	CAATCACGAGCCTTCAGACA	59.984	20	186	268	453
Unigene0009087	2	p6	(TGAGGC)5	30	700	729	TTTGCTGAAAGATGGCACAG	59.988	20	ATGCATGCAGCTGATCTTGT	59.430	20	265	559	823	GTGAGTTGGCTGTTGAACCA	59.726	20	AGACTTGCGAACAATGAGGC	60.406	20	218	626	843	TGGCTGTTGAACCAACTCAA	60.278	20	AGACTTGCGAACAATGAGGC	60.406	20	212	632	843
Unigene0009131	1	p3	(GAC)5	15	183	197	GAGTCCCGTAAGATCCTCCC	59.896	20	AAATCCAATTCATCAAGCCG	59.901	20	141	98	238	TTCAACCAGATTCAAACCCC	59.767	20	AAATCCAATTCATCAAGCCG	59.901	20	216	23	238	CATAATTCCGTTGAGTCCCG	60.323	20	AAATCCAATTCATCAAGCCG	59.901	20	153	86	238
Unigene0009151	1	p2	(TA)7	14	262	275	ACCACGGGTACGAGTTCTTG	60.028	20	CAGAGGAGGGGATGGTGTAT	58.816	20	250	49	298	GAAGAGGTGAACCACGGGTA	59.966	20	CAGAGGAGGGGATGGTGTAT	58.816	20	260	39	298	TTGCGATGATATCGGGTACA	59.914	20	CAGAGGAGGGGATGGTGTAT	58.816	20	207	92	298
Unigene0009161	1	p3	(GCA)5	15	6	20
Unigene0009178	1	p2	(TA)6	12	233	244	GAAGACCTGAGCTTGGGTTG	59.844	20	GAATTCAAGAAATCCCGCAA	60.016	20	275	94	368	GAAGACCTGAGCTTGGGTTG	59.844	20	CTTTGGGATGGAGAGCTTTG	59.807	20	192	94	285	GAAGACCTGAGCTTGGGTTG	59.844	20	AGCTTTGGGATGGAGAGCTT	60.349	20	194	94	287
Unigene0009179	1	p2	(TA)6	12	233	244	GAAGACCTGAGCTTGGGTTG	59.844	20	GAATTCAAGAAATCCCGCAA	60.016	20	275	94	368	GAAGACCTGAGCTTGGGTTG	59.844	20	CTTTGGGATGGAGAGCTTTG	59.807	20	192	94	285	GAAGACCTGAGCTTGGGTTG	59.844	20	AGCTTTGGGATGGAGAGCTT	60.349	20	194	94	287
Unigene0009196	1	c	(CAA)5cag(CAA)15	63	453	515
Unigene0009201	1	p2	(CA)12	24	31	54	GCAGCAATTTATACACACCCC	59.356	21	TCGAATGCATGTTAAGCTCG	59.976	20	210	2	211	AGCAGCAATTTATACACACCCC	60.264	22	TCGAATGCATGTTAAGCTCG	59.976	20	211	1	211	GCAGCAATTTATACACACCCC	59.356	21	AGCCACTCGAATGCATGTTA	59.301	20	216	2	217
Unigene0009209	1	p2	(TA)7	14	59	72	ATTCAGCGGTACTTGGATGC	60.103	20	TGTCTGGAATGTGTTTGAGCA	60.294	21	154	18	171	ATTCAGCGGTACTTGGATGC	60.103	20	AATGTGTTTGAGCACATCACG	59.630	21	147	18	164	AGCGGTACTTGGATGCTCTG	60.419	20	TGTCTGGAATGTGTTTGAGCA	60.294	21	150	22	171
Unigene0009223	1	p3	(GAA)5	15	351	365	ATAGCTGGCTATGGGCAAGA	59.829	20	CAAACACACTACTTCTGTTATGGG	57.821	24	182	224	405	GGCTATGGGCAAGAATGAGA	60.177	20	CAAACACACTACTTCTGTTATGGG	57.821	24	176	230	405	ATAGCTGGCTATGGGCAAGA	59.829	20	AAACACACTACTTCTGTTATGGGTG	58.625	25	181	224	404
Unigene0009225	1	p3	(CGA)5	15	1383	1397	TTACAGGAGCAGCAACAACG	60.050	20	CACTGCTTTCTTCACTCCCC	59.844	20	112	1327	1438	TTACAGGAGCAGCAACAACG	60.050	20	GCCACCATCACTGCTTTCTT	60.263	20	120	1327	1446	TTACAGGAGCAGCAACAACG	60.050	20	CTGAGACCCCAAATCAATGG	60.309	20	158	1327	1484
Unigene0009227	1	p3	(ATC)6	18	1	18
Unigene0009228	1	p3	(TGA)5	15	1	15
Unigene0009252	1	p3	(GTG)5	15	291	305	GCTGGTATCGTGCCAAAGTC	60.667	20	AAACGATTCCTCAACCACCA	60.353	20	194	138	331	GCTGGTATCGTGCCAAAGTC	60.667	20	CCTGAAACGATTCCTCAACC	59.526	20	198	138	335	GCTGGTATCGTGCCAAAGTC	60.667	20	GAAACGATTCCTCAACCACC	59.386	20	195	138	332
Unigene0009267	1	p2	(CT)7	14	754	767	TATTGTTGTTGGGTGCGAAA	59.969	20	TGCCGTCGAAAAAGGCTA	60.479	18	239	551	789	TTATTGTTGTTGGGTGCGAA	59.969	20	TGCCGTCGAAAAAGGCTA	60.479	18	240	550	789	TATTGTTGTTGGGTGCGAAA	59.969	20	GTTGCCGTCGAAAAAGGCTA	62.490	20	241	551	791
Unigene0009275	1	p6	(AAGCCT)4	24	167	190	CAGGAAGGCAATGACAGGAT	60.073	20	ACCATTAAGTTCGCCAATCG	59.960	20	261	113	373	CAGTGCCAGATCAGTGGAAA	59.831	20	ACCATTAAGTTCGCCAATCG	59.960	20	232	142	373	GACAGTGCCAGATCAGTGGA	59.827	20	ACCATTAAGTTCGCCAATCG	59.960	20	234	140	373
Unigene0009322	1	p4	(AATA)4	16	308	323
Unigene0009333	1	p4	(CATC)4	16	150	165	GGGCACCTATAAAACCCCAT	59.909	20	TGAAGTTCTGGCCATAAGGG	60.066	20	276	114	389	TAGACATTCCAAAGGGCACC	59.933	20	GTTAGGGGGCAGCTGTATCA	60.096	20	177	101	277	GACATTCCAAAGGGCACCTA	59.933	20	GTTAGGGGGCAGCTGTATCA	60.096	20	175	103	277
Unigene0009334	1	p4	(CATC)4	16	150	165	GGGCACCTATAAAACCCCAT	59.909	20	TGAAGTTCTGGCCATAAGGG	60.066	20	276	114	389	TAGACATTCCAAAGGGCACC	59.933	20	GTTAGGGGGCAGCTGTATCA	60.096	20	177	101	277	GACATTCCAAAGGGCACCTA	59.933	20	GTTAGGGGGCAGCTGTATCA	60.096	20	175	103	277
Unigene0009346	1	p2	(TA)10	20	3	22
Unigene0009354	1	p5	(CCAGC)4	20	197	216	AGAGCAGCAATAAAGCCCAA	59.982	20	GTTATATCCTGGCCCCTTCC	59.627	20	159	90	248	AAGAGCAGCAATAAAGCCCA	59.982	20	GTTATATCCTGGCCCCTTCC	59.627	20	160	89	248	CCCAATTACAAAAGCCCAAA	59.805	20	GTTATATCCTGGCCCCTTCC	59.627	20	144	105	248
Unigene0009357	1	p2	(TG)7	14	311	324	GTATGGCCGGTTACTGGTGA	60.776	20	TCTTCCCCCTAGTTTTGCG	60.191	19	280	71	350	TATGGCCGGTTACTGGTGAG	60.904	20	TCTTCCCCCTAGTTTTGCG	60.191	19	279	72	350	TATGGCCGGTTACTGGTGA	59.933	19	TCTTCCCCCTAGTTTTGCG	60.191	19	279	72	350
Unigene0009373	1	p6	(GAGATA)5	30	453	482	GCCATTTGCCTTGGAATTTA	59.907	20	TCCTCACTCCTCACTCCTCC	59.352	20	231	331	561	ATTGGTGCAATTTTTGCCTC	59.945	20	GAATGCCCCTTCAATTCCTA	58.974	20	247	266	512	CACAGCACTCACACTTTGCC	60.510	20	TCCTCACTCCTCACTCCTCC	59.352	20	165	397	561
Unigene0009380	1	p4	(GATT)5	20	199	218	AGGCCGTGTTTGATGAATTT	59.434	20	CCACCCCCATGACTACTGTC	60.238	20	273	3	275	AGGCCGTGTTTGATGAATTT	59.434	20	TCCACCCCCATGACTACTGT	60.238	20	274	3	276	AGGCCGTGTTTGATGAATTT	59.434	20	TCAAATTCCTGCATCCCAAT	60.274	20	255	3	257
Unigene0009400	1	p3	(GAA)5	15	1	15
Unigene0009410	1	p2	(TA)8	16	2074	2089
Unigene0009416	1	p2	(GA)9	18	1	18
Unigene0009428	1	p3	(TTA)6	18	370	387
Unigene0009448	1	p3	(TCC)8	24	329	352	GCAATAGCAATCGCAGCATA	59.972	20	ACCAGGAAGCAACAGCAGAT	59.874	20	198	191	388	GCAATAGCAATCGCAGCATA	59.972	20	GAGTTCACGGAGGCTGAGAG	60.135	20	253	191	443	GCAATAGCAATCGCAGCATA	59.972	20	CAGGAAGCAACAGCAGATGA	60.136	20	196	191	386
Unigene0009457	1	p3	(GGC)5	15	226	240	AGGATACGCATTGGTAACGC	59.988	20	AAGTGCTGAGGCATCGATCT	59.981	20	241	191	431	AGGATACGCATTGGTAACGC	59.988	20	GGCACATTTCATCCCTCTGT	59.934	20	141	191	331	AGGATACGCATTGGTAACGC	59.988	20	GTGGCACATTTCATCCCTCT	59.934	20	143	191	333
Unigene0009495	1	c	(CTC)6ctagatcaccctttcttttcagcatcccatgaccatgcctcacc(GCA)6	80	383	462	TCAAGATTGCACGAGTCAGC	60.144	20	GGCCAATGGTGGATAGAGAA	59.894	20	192	313	504	TCAAGATTGCACGAGTCAGC	60.144	20	TGACGGTGAGTCTGAACAGG	59.864	20	260	313	572	TTCCTTGGCAAATTTCATCC	59.878	20	GAAGCCTTGATGGCGAATAA	60.175	20	264	224	487
Unigene0009503	1	p4	(AATA)6	24	85	108	GCCCATATCCCAGCAAAAAT	61.013	20	GGGTGCATGTGATGTTTCAG	59.967	20	127	49	175	TTTTAAGGCCCATATCCCAG	58.896	20	GGGTGCATGTGATGTTTCAG	59.967	20	134	42	175	GCCCATATCCCAGCAAAAAT	61.013	20	TTGGAGCATCTGTCTGCAAG	60.136	20	100	49	148
Unigene0009504	1	p2	(TA)6	12	566	577	TATGATCCTCCGGGCAATTA	60.247	20	ACGGTCCAAAACACGAAAAC	59.875	20	225	495	719	CTCCGGGCAATTACAATGAC	60.331	20	ACGGTCCAAAACACGAAAAC	59.875	20	218	502	719	TATGATCCTCCGGGCAATTA	60.247	20	AACGGTCCAAAACACGAAAA	60.378	20	226	495	720
Unigene0009531	1	p6	(TCTTCC)4	24	43	66	TGATTATCAGCCTCGCCTTC	60.318	20	ACCCGAATGCATAGTTGCTC	60.103	20	236	8	243	TGATTATCAGCCTCGCCTTC	60.318	20	AATCCCAATTGCAGGAACAC	59.797	20	170	8	177	TGATTATCAGCCTCGCCTTC	60.318	20	CCGAATGCATAGTTGCTCCT	60.235	20	234	8	241
Unigene0009531	2	p3	(CAC)5	15	413	427	CTACCCAGCAGCTGTTCCTC	60.012	20	AAATTGACGGGGAAATAGGG	60.013	20	109	368	476	GAGCAACTATGCATTCGGGT	60.103	20	AAATTGACGGGGAAATAGGG	60.013	20	253	224	476	CTACCCAGCAGCTGTTCCTC	60.012	20	GTTTTGCCAACAGTGAAGCA	59.888	20	263	368	630
Unigene0009531	3	p3	(GAA)5	15	1322	1336	CATGGATCTGAGGCTTCCAT	60.034	20	TTATGCCAAACTTCCTCGCT	59.845	20	110	1256	1365	ATCTGAGGCTTCCATTGGTG	60.073	20	TTATGCCAAACTTCCTCGCT	59.845	20	105	1261	1365	CATGGATCTGAGGCTTCCAT	60.034	20	CCAGACCTCCTCTCTAGCCC	60.349	20	249	1256	1504
Unigene0009532	1	p6	(TCTTCC)4	24	43	66	TGATTATCAGCCTCGCCTTC	60.318	20	ACCCGAATGCATAGTTGCTC	60.103	20	236	8	243	TGATTATCAGCCTCGCCTTC	60.318	20	AATCCCAATTGCAGGAACAC	59.797	20	170	8	177	TGATTATCAGCCTCGCCTTC	60.318	20	CCGAATGCATAGTTGCTCCT	60.235	20	234	8	241
Unigene0009532	2	p3	(CAC)5	15	413	427	CTACCCAGCAGCTGTTCCTC	60.012	20	AAATTGACGGGGAAATAGGG	60.013	20	109	368	476	GAGCAACTATGCATTCGGGT	60.103	20	AAATTGACGGGGAAATAGGG	60.013	20	253	224	476	CTACCCAGCAGCTGTTCCTC	60.012	20	GTTTTGCCAACAGTGAAGCA	59.888	20	263	368	630
Unigene0009532	3	p3	(GAA)5	15	967	981	CATGGATCTGAGGCTTCCAT	60.034	20	TTATGCCAAACTTCCTCGCT	59.845	20	110	901	1010	ATCTGAGGCTTCCATTGGTG	60.073	20	TTATGCCAAACTTCCTCGCT	59.845	20	105	906	1010	CATGGATCTGAGGCTTCCAT	60.034	20	CCAGACCTCCTCTCTAGCCC	60.349	20	249	901	1149
Unigene0009555	1	p4	(TTAA)4	16	700	715	AAATTAATTCTCCCGATGAGCA	59.936	22	AACCAAAATTCCCCCAATTC	59.867	20	256	651	906	AATTAATTCTCCCGATGAGCA	58.660	21	AACCAAAATTCCCCCAATTC	59.867	20	255	652	906	AAATTAATTCTCCCGATGAGCA	59.936	22	CAAAATTCCCCCAATTCCTC	60.482	20	253	651	903
Unigene0009604	1	p2	(AG)11	22	155	176	TGAACTGGTTTTCCTCCATTTT	59.850	22	AGGGCTTCAAGAGCCATTTT	60.208	20	108	125	232	TTGAACTGGTTTTCCTCCATTT	59.850	22	AGGGCTTCAAGAGCCATTTT	60.208	20	109	124	232	AAATTGAACTGGTTTTCCTCCA	59.850	22	AGGGCTTCAAGAGCCATTTT	60.208	20	112	121	232
Unigene0009604	2	p3	(ACC)5	15	745	759	ATGTTCAAAGGGGTGACCAA	60.210	20	TGGTTGTGGGAACAACTGAA	59.976	20	280	535	814	ATATGCATTGCTGGTGCAAG	59.718	20	TGGTTGTGGGAACAACTGAA	59.976	20	186	629	814	AAGCCTCAATTGTTGGAGGA	59.670	20	TGGTTGTGGGAACAACTGAA	59.976	20	262	553	814
Unigene0009615	1	c	(TG)6agtatttgtggcgcacgtgagagcaggcatgtgc(GT)9gagacagagagagaa(AG)10	99	554	652
Unigene0009621	1	p4	(AATA)4	16	114	129	AGCCGATAAATACACGGACG	59.982	20	GGGTTGGTTGACTTGCTGTT	60.012	20	265	55	319	ATAAATACACGGACGGCGAC	59.851	20	GGGTTGGTTGACTTGCTGTT	60.012	20	260	60	319	AGCCGATAAATACACGGACG	59.982	20	CCATTGGTGAATGGTGTCTG	59.806	20	228	55	282
Unigene0009632	1	p2	(GA)11	22	1	22
Unigene0009633	1	p2	(GA)11	22	1	22
Unigene0009633	2	p4	(ATAC)5	20	1253	1272
Unigene0009637	1	p3	(ACC)5	15	909	923	AAGGCGAAGAGGAGGAAGAG	60.088	20	GGGAAAAGCAGCAGTAGTGG	59.875	20	249	834	1082	AGGAGGAAGAGGCAACAACA	59.844	20	GGGAAAAGCAGCAGTAGTGG	59.875	20	240	843	1082	GGAGGAAGAGGCAACAACAG	59.844	20	GGGAAAAGCAGCAGTAGTGG	59.875	20	239	844	1082
Unigene0009637	2	c	(AG)9taaataactgaagtctga(AT)6	48	1117	1164
Unigene0009638	1	p3	(ACC)5	15	1000	1014	AAGGCGAAGAGGAGGAAGAG	60.088	20	GGGAAAAGCAGCAGTAGTGG	59.875	20	249	925	1173	AGGAGGAAGAGGCAACAACA	59.844	20	GGGAAAAGCAGCAGTAGTGG	59.875	20	240	934	1173	GGAGGAAGAGGCAACAACAG	59.844	20	GGGAAAAGCAGCAGTAGTGG	59.875	20	239	935	1173
Unigene0009638	2	c	(AG)9taaataactgaagtctga(AT)6	48	1208	1255
Unigene0009669	1	p2	(AC)6	12	233	244	TGATTGCCCATTGGGTTTAT	60.016	20	AATTTTGGGGTGATGACTGAA	59.278	21	266	14	279	ATGATTGCCCATTGGGTTTA	60.016	20	AATTTTGGGGTGATGACTGAA	59.278	21	267	13	279	GATATCTTGGCTGGTGCCAT	59.923	20	AATTTTGGGGTGATGACTGAA	59.278	21	152	128	279
Unigene0009686	1	p3	(TAA)5	15	11	25
Unigene0009686	2	c	(TC)9tatg(TA)6	34	181	214	CCAAGGAGACTGCCTACTGC	60.012	20	AAGGCAAAGGGTCATGTTTG	59.971	20	253	155	407	GCCAAGGAGACTGCCTACTG	60.012	20	AAGGCAAAGGGTCATGTTTG	59.971	20	254	154	407	CCAAGGAGACTGCCTACTGC	60.012	20	TTTCATGAAGGCAAAGGGTC	60.051	20	260	155	414
Unigene0009689	1	p5	(AGGCT)4	20	212	231	GCCGTGTATAGGGGTGGAA	60.729	19	GGCTTAAAGTCTGGCTCGTTT	59.906	21	166	190	355	GCCGTGTATAGGGGTGGAA	60.729	19	GGCTTAAAGTCTGGCTCGTT	58.604	20	166	190	355	GCCGTGTATAGGGGTGGAA	60.729	19	AGGCTTAAAGTCTGGCTCGTT	59.556	21	167	190	356
Unigene0009700	1	p5	(GGGAG)4	20	2024	2043	GGGTGGAATGAAAGTTTTGC	59.410	20	TCAAGAATAATCTGCCCCCA	60.405	20	245	1979	2223	GGGGTGGAATGAAAGTTTTG	59.264	20	TCAAGAATAATCTGCCCCCA	60.405	20	246	1978	2223	GGTGGGGTGGAATGAAAGTT	60.979	20	TCAAGAATAATCTGCCCCCA	60.405	20	249	1975	2223
Unigene0009703	1	p4	(CATC)5	20	454	473	CCTGGACTCTGCTTCGTTCT	59.598	20	ATACTACTTCCTGGCTGCGG	59.359	20	252	362	613	GTTCATGCCTGGACTCTGCT	60.418	20	ATACTACTTCCTGGCTGCGG	59.359	20	259	355	613	TTGGCAATAGTGTTCATGCC	59.548	20	ATACTACTTCCTGGCTGCGG	59.359	20	270	344	613
Unigene0009706	1	p5	(AAATT)5	25	188	212	TAGTGTGACTTGTGCACCCC	59.597	20	GTACGGCCATTCGACGTAAA	60.886	20	268	3	270	TAGTGTGACTTGTGCACCCC	59.597	20	TACGGCCATTCGACGTAAA	60.081	19	267	3	269	AGTGTGACTTGTGCACCCCT	60.631	20	GTACGGCCATTCGACGTAAA	60.886	20	267	4	270
Unigene0009745	1	p3	(ACT)5	15	1041	1055	CCTAAAACCCGCCTTTCTTC	60.068	20	TTTGATTTTCCAGCGAAACC	60.053	20	273	951	1223	CCATCTGGAAAACGACGAAT	59.933	20	TTCGGCGGATAAAATAGGTG	59.922	20	276	846	1121	CCTAAAACCCGCCTTTCTTC	60.068	20	TTCGGCGGATAAAATAGGTG	59.922	20	171	951	1121
Unigene0009747	1	p3	(GAG)5	15	646	660	TTCAAACTGGTGGCAGTCAG	59.873	20	CCAATACAAAACCCCTTCCA	59.657	20	183	603	785	TGGTGGCAGTCAGTGACAAT	60.162	20	CCAATACAAAACCCCTTCCA	59.657	20	176	610	785	CTGTGTATGTGTGCAACCCC	59.880	20	ACCATGATCACATTTGCAGC	59.533	20	269	472	740
Unigene0009768	1	p3	(TAT)7	21	62	82	CCTTTGGCTTTGAGGCATTA	60.202	20	CCTCCACCACTTGTTCTTCC	59.549	20	168	7	174	CCTTTGGCTTTGAGGCATTA	60.202	20	CCCTCCACCACTTGTTCTTC	59.549	20	169	7	175	CCTTTGGCTTTGAGGCATTA	60.202	20	CCACCACTTGTTCTTCCTCC	59.549	20	165	7	171
Unigene0009776	1	p3	(CAC)7	21	98	118	TCTCACCTCGTAACATCGCA	60.413	20	CGGTGTAGGTGGAGAGGTGT	60.026	20	128	45	172	TCTCACCTCGTAACATCGCA	60.413	20	TCGAATTGTTTTCCCAGAGG	60.044	20	178	45	222	TCTCACCTCGTAACATCGCA	60.413	20	CGAATTGTTTTCCCAGAGGA	60.044	20	177	45	221
Unigene0009778	1	p2	(AT)11	22	578	599	TGCCTGATAAGGACACCCTC	60.073	20	TGATGCTTTGGTGGTTTTCA	60.088	20	198	549	746	GCCTGATAAGGACACCCTCA	60.073	20	TGATGCTTTGGTGGTTTTCA	60.088	20	197	550	746	TGCCTGATAAGGACACCCTC	60.073	20	ATAGGTGCCACTGCCATACC	59.843	20	118	549	666
Unigene0009779	1	p2	(AT)11	22	578	599	TGCCTGATAAGGACACCCTC	60.073	20	TGATGCTTTGGTGGTTTTCA	60.088	20	198	549	746	GCCTGATAAGGACACCCTCA	60.073	20	TGATGCTTTGGTGGTTTTCA	60.088	20	197	550	746	TGCCTGATAAGGACACCCTC	60.073	20	ATAGGTGCCACTGCCATACC	59.843	20	118	549	666
Unigene0009782	1	c	(TGCC)4atccag(CATTTC)4	46	161	206	AACTGGTCCTCCCAACCTCT	59.968	20	AGCGCAGGATGAGAAAAAGA	60.096	20	270	35	304	ACACATGAACTGGTCCTCCC	59.817	20	AGCGCAGGATGAGAAAAAGA	60.096	20	277	28	304	ACATGAACTGGTCCTCCCAA	60.363	20	AGCGCAGGATGAGAAAAAGA	60.096	20	275	30	304
Unigene0009782	2	p2	(GT)7	14	395	408
Unigene0009806	1	p5	(TCCTC)4	20	1233	1252	TTGAAAAGCTTGGGCTTGAT	59.823	20	ACCTTCCCATTTCCCCTCTA	59.761	20	214	1188	1401	ATCAATGGGCATACCGTTGT	60.081	20	CCAAAATTCGTGGGATTGTT	59.662	20	275	1096	1370	GTGAGAAGGCAAAGGCAGAG	60.134	20	CCAAAATTCGTGGGATTGTT	59.662	20	257	1114	1370
Unigene0009807	1	p5	(TCCTC)4	20	291	310	TTGAAAAGCTTGGGCTTGAT	59.823	20	ACCTTCCCATTTCCCCTCTA	59.761	20	214	246	459	ATCAATGGGCATACCGTTGT	60.081	20	CCAAAATTCGTGGGATTGTT	59.662	20	275	154	428	GTGAGAAGGCAAAGGCAGAG	60.134	20	CCAAAATTCGTGGGATTGTT	59.662	20	257	172	428
Unigene0009808	1	p2	(TA)6	12	67	78	ATGCATGTGTGGAAAGCATC	59.533	20	GCATATTTTGAAGCGTGAGGA	60.224	21	206	7	212	ATGCATGTGTGGAAAGCATC	59.533	20	GCATATTTTGAAGCGTGAGG	58.388	20	206	7	212	GCATGTGTGGAAAGCATCC	60.072	19	GCATATTTTGAAGCGTGAGGA	60.224	21	204	9	212
Unigene0009809	1	p2	(AG)11	22	1807	1828
Unigene0009825	1	p6	(ATTGCT)4	24	627	650	CATCACATCACTCCCACCAG	59.954	20	AGCCACAGCAACAGACACAG	60.096	20	279	524	802	TGGAAGGAACCCATGGAATA	60.126	20	ACAGCCACAGCAACAGACAC	59.948	20	220	585	804	CATCACATCACTCCCACCAG	59.954	20	TCTGTGAGGCTTGGGAAGTT	59.844	20	228	524	751
Unigene0009841	1	p2	(TA)8	16	341	356	TGTTCTGTTGCAGCCAGTTT	59.490	20	TAAAGTCTACACCCGCCACC	59.993	20	222	294	515	TTCTGTTGCAGCCAGTTTCA	60.574	20	TAAAGTCTACACCCGCCACC	59.993	20	220	296	515	TGTTGCAGCCAGTTTCAAAT	59.322	20	TAAAGTCTACACCCGCCACC	59.993	20	217	299	515
Unigene0009844	1	p3	(CCT)8	24	306	329	AGCCTTGGACAGCACTTGAT	59.874	20	CAGATCGTCTCTACCGCTCC	59.973	20	225	209	433	AGCCTTGGACAGCACTTGAT	59.874	20	AGATCGTCTCTACCGCTCCA	59.973	20	224	209	432	AGCCTTGGACAGCACTTGAT	59.874	20	AACAGACCCAAGATGATCGG	59.927	20	253	209	461
Unigene0009846	1	p6	(TCCAAG)4	24	345	368	TGCATGCAGTTTCCAGACTC	59.992	20	GAGAAAATAGGCAGCATGGG	59.668	20	270	236	505	TGCATGCAGTTTCCAGACTC	59.992	20	GGGTGACTCCTCCTCCTCTT	59.661	20	171	236	406	TAAGGTTCTTCCATCCGTGC	60.074	20	GGGTGACTCCTCCTCCTCTT	59.661	20	233	174	406
Unigene0009847	1	p6	(TCCAAG)4	24	345	368	TGCATGCAGTTTCCAGACTC	59.992	20	GAGAAAATAGGCAGCATGGG	59.668	20	270	236	505	TGCATGCAGTTTCCAGACTC	59.992	20	GGGTGACTCCTCCTCCTCTT	59.661	20	171	236	406	TAAGGTTCTTCCATCCGTGC	60.074	20	GGGTGACTCCTCCTCCTCTT	59.661	20	233	174	406
Unigene0009850	1	p3	(TCC)5	15	148	162	CGACTGTGCAAAACTTGGAA	59.881	20	CAATCAACCAACTGAATGCG	60.111	20	134	99	232	TGGACTCGACTGTGCAAAAC	59.880	20	CAATCAACCAACTGAATGCG	60.111	20	140	93	232	ATCTCTGCGATGAAGGGTTG	60.218	20	CAATCAACCAACTGAATGCG	60.111	20	203	30	232
Unigene0009851	1	p3	(TCC)5	15	602	616	CAGGGGAGGTTCGTGTAAAA	59.964	20	CAATCAACCAACTGAATGCG	60.111	20	254	433	686	GCATACCTGTGAATGCGATG	60.104	20	CAATCAACCAACTGAATGCG	60.111	20	218	469	686	CGACTGTGCAAAACTTGGAA	59.881	20	CAATCAACCAACTGAATGCG	60.111	20	134	553	686
Unigene0009863	1	c	(TA)8(TG)6	28	172	199	CAAATGATTCTGTGATCCCAAT	58.765	22	ATTGGCCTGCTTCTGACTTG	60.397	20	234	129	362	ACAAATGATTCTGTGATCCCAAT	59.590	23	ATTGGCCTGCTTCTGACTTG	60.397	20	235	128	362	CAAATGATTCTGTGATCCCAAT	58.765	22	TTGGCCTGCTTCTGACTTGT	60.975	20	233	129	361
Unigene0009864	1	c	(TA)8(TG)6	28	172	199	CAAATGATTCTGTGATCCCAAT	58.765	22	ATTGGCCTGCTTCTGACTTG	60.397	20	234	129	362	ACAAATGATTCTGTGATCCCAAT	59.590	23	ATTGGCCTGCTTCTGACTTG	60.397	20	235	128	362	CAAATGATTCTGTGATCCCAAT	58.765	22	TTGGCCTGCTTCTGACTTGT	60.975	20	233	129	361
Unigene0009866	1	p3	(CTT)6	18	11	28
Unigene0009868	1	p3	(AAG)6	18	183	200	CCAAGAGGCAAGACCATAGC	59.836	20	GTGGGAGTGGGAGTACTGGA	59.962	20	252	68	319	TGAAGATGAAGATGCCGATG	59.756	20	GTGGGAGTGGGAGTACTGGA	59.962	20	164	156	319	CCAAGAGGCAAGACCATAGC	59.836	20	CGCCATCATCAACTGCTTTA	59.833	20	156	68	223
Unigene0009868	2	p4	(GGCA)4	16	2059	2074	CCCAAGCCTGGGTAAAGAAT	60.312	20	AGCTTCCAAACGGACATCAC	60.119	20	182	1916	2097	CCCAAGCCTGGGTAAAGAAT	60.312	20	CAGAATGTCCATACTCCGCA	59.673	20	245	1916	2160	CGTGCTTGTGGATTTGTTGT	59.615	20	CAGAATGTCCATACTCCGCA	59.673	20	160	2001	2160
Unigene0009894	1	p3	(CGG)5	15	2328	2342	CAAGGTAGCGGTTTCCTGAG	59.869	20	TCAGCCATCTCTATCCCACC	60.034	20	161	2276	2436	CGGTCGGTATCACTTCGTCT	60.134	20	TCAGCCATCTCTATCCCACC	60.034	20	210	2227	2436	CAAGGTAGCGGTTTCCTGAG	59.869	20	TTCGGAGTTCAGCCATCTCT	59.950	20	169	2276	2444
Unigene0009894	2	p3	(GGC)6	18	2712	2729	ATCCAGTGGTGAGGCCATAG	59.950	20	TTTCTTGCTGAATTGGGTCC	60.051	20	261	2668	2928	ATCCAGTGGTGAGGCCATAG	59.950	20	TGTGGCAAAAGAATGGCATA	60.073	20	217	2668	2884	ATCCAGTGGTGAGGCCATAG	59.950	20	TGGCAAAAGAATGGCATACA	60.073	20	215	2668	2882
Unigene0009895	1	p3	(CGG)5	15	2442	2456	CAAGGTAGCGGTTTCCTGAG	59.869	20	TCAGCCATCTCTATCCCACC	60.034	20	161	2390	2550	CGGTCGGTATCACTTCGTCT	60.134	20	TCAGCCATCTCTATCCCACC	60.034	20	210	2341	2550	CAAGGTAGCGGTTTCCTGAG	59.869	20	TTCGGAGTTCAGCCATCTCT	59.950	20	169	2390	2558
Unigene0009895	2	p3	(GGC)6	18	2826	2843	ATCCAGTGGTGAGGCCATAG	59.950	20	TTTCTTGCTGAATTGGGTCC	60.051	20	261	2782	3042	ATCCAGTGGTGAGGCCATAG	59.950	20	TGTGGCAAAAGAATGGCATA	60.073	20	217	2782	2998	ATCCAGTGGTGAGGCCATAG	59.950	20	TGGCAAAAGAATGGCATACA	60.073	20	215	2782	2996
Unigene0009905	1	p4	(ATAA)4	16	1	16
Unigene0009917	1	p2	(TA)11	22	499	520
Unigene0009918	1	p2	(TA)11	22	518	539
Unigene0009953	1	p3	(GAT)10	30	847	876
Unigene0009959	1	p3	(CAA)6	18	230	247	TCGTACTCGCAGCAAGAGAA	59.888	20	GAGTTTTTCAGGGGAGAGGG	60.045	20	259	181	439	TCGTACTCGCAGCAAGAGAA	59.888	20	TTGTCGTTGTTATTGGGGGT	60.088	20	204	181	384	CAAGATCGTACTCGCAGCAA	60.157	20	GAGTTTTTCAGGGGAGAGGG	60.045	20	264	176	439
Unigene0009960	1	p3	(CAA)6	18	230	247	TCGTACTCGCAGCAAGAGAA	59.888	20	GAGTTTTTCAGGGGAGAGGG	60.045	20	259	181	439	TCGTACTCGCAGCAAGAGAA	59.888	20	TTGTCGTTGTTATTGGGGGT	60.088	20	204	181	384	CAAGATCGTACTCGCAGCAA	60.157	20	GAGTTTTTCAGGGGAGAGGG	60.045	20	264	176	439
Unigene0009962	1	p2	(GT)7	14	23	36
Unigene0009969	1	p3	(TTC)6	18	42	59
Unigene0009993	1	p2	(AG)10	20	5	24
Unigene0010019	1	p3	(CGC)5	15	223	237	CCCTAATTTCCACCCCAGAT	60.011	20	CATTCTCAGGGAGAACCCAA	60.042	20	246	167	412	CCCTAATTTCCACCCCAGAT	60.011	20	CAGCAGAAGCAGCAAAACAG	59.928	20	122	167	288	AACCCTAATTTCCACCCCAG	60.046	20	CATTCTCAGGGAGAACCCAA	60.042	20	248	165	412
Unigene0010019	2	p2	(GA)12	24	3393	3416	AATGAAAGGCCCAACATGAG	59.933	20	TAGAGGATCAAAGGAGGGGG	60.393	20	189	3337	3525	AATGAAAGGCCCAACATGAG	59.933	20	CCCACCAAGAACAAGACACA	59.565	20	123	3337	3459	CCCAACATGAGGCAAGTTCT	60.111	20	TAGAGGATCAAAGGAGGGGG	60.393	20	180	3346	3525
Unigene0010020	1	p2	(GA)12	24	932	955	AATGAAAGGCCCAACATGAG	59.933	20	TAGAGGATCAAAGGAGGGGG	60.393	20	189	876	1064	AATGAAAGGCCCAACATGAG	59.933	20	CCCACCAAGAACAAGACACA	59.565	20	123	876	998	CCCAACATGAGGCAAGTTCT	60.111	20	TAGAGGATCAAAGGAGGGGG	60.393	20	180	885	1064
Unigene0010042	1	p2	(AT)8	16	1	16
Unigene0010060	1	p5	(CAATT)5	25	1073	1097	CATCTCTGGACCGCTTTCTC	59.950	20	TTGTTGAGGGAGAGGATTGG	60.042	20	233	890	1122	ATTGAACGCATCTCTGGACC	60.081	20	TTGTTGAGGGAGAGGATTGG	60.042	20	241	882	1122	GAAAGGAGGCACAGGAACTG	59.844	20	TTGTTGAGGGAGAGGATTGG	60.042	20	127	996	1122
Unigene0010070	1	p3	(GAA)6	18	8	25
Unigene0010082	1	p2	(TA)15	30	3750	3779
Unigene0010104	1	p3	(GCA)5	15	1718	1732	AGCTCAGTATGGGCTCTGGA	59.973	20	GGTAGAGGGTCTCACCACCA	59.962	20	216	1624	1839	CAGGCACAGATGACTCCTCA	59.980	20	TGTAGACCATTCCCAGGAGC	60.073	20	239	1518	1756	TCCTCAATCCCTTATGGCTG	60.029	20	TGTAGACCATTCCCAGGAGC	60.073	20	225	1532	1756
Unigene0010105	1	p3	(GCA)5	15	918	932	AGCTCAGTATGGGCTCTGGA	59.973	20	GGTAGAGGGTCTCACCACCA	59.962	20	216	824	1039	CAGGCACAGATGACTCCTCA	59.980	20	TGTAGACCATTCCCAGGAGC	60.073	20	239	718	956	TCCTCAATCCCTTATGGCTG	60.029	20	TGTAGACCATTCCCAGGAGC	60.073	20	225	732	956
Unigene0010108	1	p6	(CCTCTT)4	24	1589	1612	GATGAGTCGTCTTCGCCTTC	59.957	20	AATACCGTTGCTTGGGTGAG	59.993	20	270	1512	1781	GATGAGTCGTCTTCGCCTTC	59.957	20	ACCCAAAATAATTCCCGAGG	60.013	20	165	1512	1676	GAGATTTTCCGAAGGGTTCC	59.881	20	ACCCAAAATAATTCCCGAGG	60.013	20	233	1444	1676
Unigene0010111	1	p2	(AT)6	12	134	145	GCATGCATAGGACAACAGGA	59.679	20	AAGAGACGTTGGCGAAGAAA	59.993	20	272	99	370	TGCATGCATAGGACAACAGG	60.687	20	AAGAGACGTTGGCGAAGAAA	59.993	20	273	98	370	GCATGCATAGGACAACAGGA	59.679	20	AGAGACGTTGGCGAAGAAAC	59.478	20	271	99	369
Unigene0010140	1	p2	(AC)6	12	618	629	GCATGCTAGCTACCCTTTGC	60.010	20	GCAAACATACGTTGCTCCAC	59.203	20	270	417	686	CATGCTAGCTACCCTTTGCC	59.867	20	GCAAACATACGTTGCTCCAC	59.203	20	269	418	686	ATGCTAGCTACCCTTTGCCA	59.867	20	GCAAACATACGTTGCTCCAC	59.203	20	268	419	686
Unigene0010142	1	p4	(CAAT)4	16	359	374	TCAAAACAGCTCTCCGATCC	60.340	20	AGATGGTGGTTCTTGCCTTG	60.111	20	141	294	434	GCTCTCCGATCCCATCCTAT	60.397	20	AGATGGTGGTTCTTGCCTTG	60.111	20	133	302	434	TCAAAACAGCTCTCCGATCC	60.340	20	ACCAACATCGACTCCAATCC	59.786	20	254	294	547
Unigene0010148	1	p3	(GCA)6	18	371	388	TCTCTGATTCCCATGCCTTC	60.158	20	GGCGACAATAATAAAGGCCA	59.928	20	271	188	458	GGCTAAAGCCACAAGGACAA	60.249	20	ATCGAAGAAGAAGGCGACAA	59.955	20	243	228	470	GGCTAAAGCCACAAGGACAA	60.249	20	TCGAAGAAGAAGGCGACAAT	59.955	20	242	228	469
Unigene0010152	1	p4	(CATA)4	16	236	251	TTTGCTTTGGTTTGTCACCA	60.127	20	CCTTGGTTCAAGACATCCGT	59.966	20	219	104	322	TTTGCTTTGGTTTGTCACCA	60.127	20	ACCTTGGTTCAAGACATCCG	59.966	20	220	104	323	TTTGCTTTGGTTTGTCACCA	60.127	20	TCGCGGCATACAAACACTAC	59.759	20	263	104	366
Unigene0010158	1	p4	(CTCC)5	20	52	71	CAGGGTTTGATTTCCTCTGC	59.670	20	GCCATCGAAGAAGGGAGACT	60.735	20	160	12	171	CCAGGGTTTGATTTCCTCTG	59.521	20	GCCATCGAAGAAGGGAGACT	60.735	20	161	11	171	CAGGGTTTGATTTCCTCTGC	59.670	20	AGGGAGACTAAGGCAGCGAC	60.923	20	149	12	160
Unigene0010170	1	p3	(CTT)6	18	30	47	TCATCTCTCCATTCACCCTTTT	59.940	22	ACATAAGGCGGAGCTTCTGA	59.978	20	227	3	229	TTCATCTCTCCATTCACCCTTT	59.940	22	ACATAAGGCGGAGCTTCTGA	59.978	20	228	2	229	TTTCATCTCTCCATTCACCCTT	59.940	22	ACATAAGGCGGAGCTTCTGA	59.978	20	229	1	229
Unigene0010182	1	p4	(TAAT)4	16	130	145	GGCTCTCAAAAATCAAAATCAAA	59.616	23	ACCAAGCTCGACGATCACTT	59.874	20	265	33	297	GGCTCTCAAAAATCAAAATCAAA	59.616	23	TTTTTATGTGACTTGGCCCC	59.801	20	199	33	231	GGCTCTCAAAAATCAAAATCAAA	59.616	23	CCCTGAAAACACGATGGTTC	60.353	20	181	33	213
Unigene0010197	1	p2	(TA)7	14	256	269	CAAAATGAAGCTGCAAGCAA	60.133	20	GCCACAGCTCCTGCTGTATT	60.428	20	221	78	298	CCATGAGCCATCAAAATGAA	59.474	20	GCCACAGCTCCTGCTGTATT	60.428	20	232	67	298	CCCATGCTCCTGTTTCAGAC	60.656	20	GCCACAGCTCCTGCTGTATT	60.428	20	192	107	298
Unigene0010201	1	p3	(GCG)6	18	863	880	CTGGAACAAGTCATCGCTCA	59.984	20	CATGTGTGAATTGCTGACCC	59.967	20	278	727	1004	CTGGAACAAGTCATCGCTCA	59.984	20	GCATGTGTGAATTGCTGACC	60.128	20	279	727	1005	CTGGAACAAGTCATCGCTCA	59.984	20	GGCATGTGTGAATTGCTGAC	60.128	20	280	727	1006
Unigene0010203	1	p3	(GAA)5	15	48	62	GTGGAGAAGGTGGGGGTT	59.742	18	ATTTCCCATGGAAACCCTTC	59.996	20	255	2	256	GTGGAGAAGGTGGGGGTT	59.742	18	CCCCCTTTTCTTCCCAATAA	60.116	20	109	2	110	GTGGAGAAGGTGGGGGTT	59.742	18	CAAACAGAGGAGCCATTTCC	59.670	20	269	2	270
Unigene0010218	1	p3	(AGC)6	18	199	216	TATGCATTTCCTTCCGCTTC	60.175	20	TATCTGGCGAGAGGCCTAAA	59.938	20	268	92	359	TTCCTTCCGCTTCACTTGAT	59.813	20	TATCTGGCGAGAGGCCTAAA	59.938	20	261	99	359	GTCCTATGCATTTCCTTCCG	59.528	20	TATCTGGCGAGAGGCCTAAA	59.938	20	272	88	359
Unigene0010220	1	p3	(GGC)5	15	241	255	GGACAATGTTGCATGTCCTG	59.967	20	CTTCCTCTTCCCCATCTTCC	60.008	20	204	183	386	GGACAATGTTGCATGTCCTG	59.967	20	TTTGTTCTTCCTCTTCCCCA	59.641	20	210	183	392	TTATGGTCATGCCGATGATG	60.307	20	TTTGTTCTTCCTCTTCCCCA	59.641	20	239	154	392
Unigene0010235	1	p2	(TG)7	14	56	69	ATTTGCTGCTGTTGGTTGTG	59.764	20	CTAACAATGCCCACACGATG	59.988	20	240	14	253	ATTTGCTGCTGTTGGTTGTG	59.764	20	TGTCAGCATCCATAAACCCA	59.924	20	222	14	235	TGCTGCTGTTGGTTGTGATT	60.310	20	CTAACAATGCCCACACGATG	59.988	20	237	17	253
Unigene0010238	1	p2	(CT)7	14	478	491	CCCATCCAGCAATAGCCTTA	60.053	20	ATCGATGTGAAAGGTGGAGC	60.081	20	140	444	583	TACACACACACCACCCCATC	60.138	20	ATCGATGTGAAAGGTGGAGC	60.081	20	154	430	583	GATACACACACACCACCCCA	60.138	20	ATCGATGTGAAAGGTGGAGC	60.081	20	156	428	583
Unigene0010238	2	p3	(GCT)6	18	628	645	CCCATCCAGCAATAGCCTTA	60.053	20	GGCTATGGTAGCTATCCCCC	59.783	20	229	444	672	CCCATCCAGCAATAGCCTTA	60.053	20	GCTGCACAGGATCCAAATCT	60.226	20	268	444	711	TACACACACACCACCCCATC	60.138	20	GGCTATGGTAGCTATCCCCC	59.783	20	243	430	672
Unigene0010239	1	p2	(CT)7	14	478	491	CCCATCCAGCAATAGCCTTA	60.053	20	ATCGATGTGAAAGGTGGAGC	60.081	20	140	444	583	TACACACACACCACCCCATC	60.138	20	ATCGATGTGAAAGGTGGAGC	60.081	20	154	430	583	GATACACACACACCACCCCA	60.138	20	ATCGATGTGAAAGGTGGAGC	60.081	20	156	428	583
Unigene0010276	1	c	(CT)14(AT)9	46	117	162	TTGGAGTTTTCCCATCCTTG	59.903	20	ATCGCTCCAAATCGATCAAC	60.043	20	222	37	258	CCAAACAGCCAAACCAATTT	59.839	20	ATCGCTCCAAATCGATCAAC	60.043	20	242	17	258	GTCCAAACAGCCAAACCAAT	59.836	20	ATCGCTCCAAATCGATCAAC	60.043	20	244	15	258
Unigene0010276	2	p3	(ACT)8	24	677	700
Unigene0010291	1	c	(TTTC)5agtggagaatgatgggtaaaggtgtaagaaatga(AAG)7	75	2509	2583	GACCTGGTGGATACAGGCAT	59.810	20	TTACCCAACACCCTCTACCG	59.846	20	175	2439	2613	AAGGCAGTGGCATTTGTTCT	59.740	20	TTACCCAACACCCTCTACCG	59.846	20	267	2347	2613	GACCTGGTGGATACAGGCAT	59.810	20	CCAACACCCTCTACCGCTAC	59.615	20	171	2439	2609
Unigene0010293	1	p6	(CTTCTC)4	24	665	688	AAAGCAGTTGCCTGGAAGAA	59.993	20	TCCATGGTCGAGATTGATGA	60.006	20	237	479	715	TTTCTAGAAGCAGCCCGTGT	60.015	20	TCCATGGTCGAGATTGATGA	60.006	20	134	582	715	GTTTCTAGAAGCAGCCCGTG	60.015	20	TCCATGGTCGAGATTGATGA	60.006	20	135	581	715
Unigene0010294	1	p6	(CTTCTC)4	24	1280	1303	AAAGCAGTTGCCTGGAAGAA	59.993	20	TCCATGGTCGAGATTGATGA	60.006	20	237	1094	1330	TTTCTAGAAGCAGCCCGTGT	60.015	20	TCCATGGTCGAGATTGATGA	60.006	20	134	1197	1330	GTTTCTAGAAGCAGCCCGTG	60.015	20	TCCATGGTCGAGATTGATGA	60.006	20	135	1196	1330
Unigene0010315	1	p3	(CCT)7	21	116	136	ATTCATGCCCTACGCAACTC	60.103	20	AGGGTTGACAATGCACACAA	60.008	20	208	89	296	ATTCATGCCCTACGCAACTC	60.103	20	AAGGGTTGACAATGCACACA	60.008	20	209	89	297	GATTCATGCCCTACGCAACT	60.103	20	AGGGTTGACAATGCACACAA	60.008	20	209	88	296
Unigene0010316	1	p3	(CCT)7	21	116	136	ATTCATGCCCTACGCAACTC	60.103	20	GTGGCGTATTTGCACCTCTT	60.140	20	277	89	365	GATTCATGCCCTACGCAACT	60.103	20	GTGGCGTATTTGCACCTCTT	60.140	20	278	88	365	ATTCATGCCCTACGCAACTC	60.103	20	CACCTCGGAATCCGTATGAT	59.773	20	246	89	334
Unigene0010317	1	p3	(CCT)7	21	116	136	ATTCATGCCCTACGCAACTC	60.103	20	ATCGTCATCCTCACCCTCAG	60.072	20	272	89	360	GATTCATGCCCTACGCAACT	60.103	20	ATCGTCATCCTCACCCTCAG	60.072	20	273	88	360	ATTCATGCCCTACGCAACTC	60.103	20	GTGGCGTATTTGCACCTCTT	60.140	20	253	89	341
Unigene0010319	1	p4	(AATA)4	16	142	157	TATCCCACAAATGGGCTGTT	60.192	20	TGGAAATCAAATGGGCGTAT	60.153	20	259	26	284	ATCCCACAAATGGGCTGTTA	60.192	20	TGGAAATCAAATGGGCGTAT	60.153	20	258	27	284	ATCCCACAAATGGGCTGTTA	60.192	20	CGGTGATGCAGAATATTGGA	59.499	20	274	27	300
Unigene0010337	1	p2	(TA)9	18	477	494
Unigene0010341	1	p3	(CAA)6	18	327	344	TCGTCATCAGCAGTAGCACC	60.016	20	TATATCGCCGGAGAAGTTGG	60.053	20	228	298	525	TCGTCATCAGCAGTAGCACC	60.016	20	AGATTCGGTTTCCCTGGTCT	59.935	20	162	298	459	TCGTCATCAGCAGTAGCACC	60.016	20	ATTCAGCCTCCACAGGATTG	60.073	20	105	298	402
Unigene0010342	1	p3	(CAA)6	18	327	344	TCGTCATCAGCAGTAGCACC	60.016	20	TATATCGCCGGAGAAGTTGG	60.053	20	228	298	525	TCGTCATCAGCAGTAGCACC	60.016	20	AGATTCGGTTTCCCTGGTCT	59.935	20	162	298	459	TCGTCATCAGCAGTAGCACC	60.016	20	ATTCAGCCTCCACAGGATTG	60.073	20	105	298	402
Unigene0010364	1	p4	(AATC)4	16	656	671	CAGCTTTCACAGAACCACCA	59.873	20	TGGTGTTGTCTGCATGGATT	59.967	20	142	632	773	TCCCACCCATCCTTAACAAA	60.162	20	TGGTGTTGTCTGCATGGATT	59.967	20	164	610	773	TCCCACCCATCCTTAACAAA	60.162	20	TTGGTGTTGTCTGCATGGAT	59.967	20	165	610	774
Unigene0010372	1	p3	(CTC)6	18	214	231	ACTATGAGGCATCCACCCAC	59.810	20	CGATAAGGACGGAGTTGGAA	60.066	20	142	186	327	ACTATGAGGCATCCACCCAC	59.810	20	GGGCGAAAATGGTGATATTG	60.153	20	253	186	438	GCATGACTATGAGGCATCCA	59.635	20	GTCGGTGTAGTGGGCAGAAT	59.997	20	176	181	356
Unigene0010375	1	p6	(GTGTGA)4	24	2389	2412	TCTGCTCATTATGCACTGCC	59.979	20	TGGCAAGTTAACATCACACACA	60.073	22	214	2279	2492	GCCCTCTTCAAATCCTCCTC	60.154	20	TGGCAAGTTAACATCACACACA	60.073	22	197	2296	2492	ATGCACTGCCCTCTTCAAAT	59.700	20	TGGCAAGTTAACATCACACACA	60.073	22	204	2289	2492
Unigene0010376	1	p6	(GTGTGA)4	24	2412	2435	TCTGCTCATTATGCACTGCC	59.979	20	TGGCAAGTTAACATCACACACA	60.073	22	214	2302	2515	GCCCTCTTCAAATCCTCCTC	60.154	20	TGGCAAGTTAACATCACACACA	60.073	22	197	2319	2515	ATGCACTGCCCTCTTCAAAT	59.700	20	TGGCAAGTTAACATCACACACA	60.073	22	204	2312	2515
Unigene0010378	1	p3	(GAT)10	30	46	75	TTACAATTGGGTTGTGGACG	59.293	20	CCATTGTTGGCCTTTTGTTT	59.839	20	248	23	270	TTACAATTGGGTTGTGGACG	59.293	20	CACAAGCAATCCCTGTCTGA	59.831	20	215	23	237	TTACAATTGGGTTGTGGACG	59.293	20	CACTTTCCACCCAAGAAAGC	59.711	20	140	23	162
Unigene0010404	1	p2	(AT)10	20	125	144	TGGATACCTATGAGTGGGGTG	59.679	21	CAGAGGATTGTCGGATGGTT	59.927	20	269	91	359	TGGATACCTATGAGTGGGGTG	59.679	21	GATCCATCATCCATCCATCC	59.913	20	164	91	254	TGGATACCTATGAGTGGGGTG	59.679	21	CAACTCTTCCGACCACGATT	60.111	20	199	91	289
Unigene0010405	1	p2	(AT)10	20	125	144	TGGATACCTATGAGTGGGGTG	59.679	21	CAGAGGATTGTCGGATGGTT	59.927	20	269	91	359	TGGATACCTATGAGTGGGGTG	59.679	21	GATCCATCATCCATCCATCC	59.913	20	164	91	254	TGGATACCTATGAGTGGGGTG	59.679	21	CAACTCTTCCGACCACGATT	60.111	20	199	91	289
Unigene0010408	1	p2	(CA)6	12	525	536	CAAATGGTGGCACTGTATCG	59.988	20	AAAACCCACAGCAAGAAGATTT	59.177	22	205	359	563	AAGGAAAAGGCTGTGGGAGT	60.110	20	AAAACCCACAGCAAGAAGATTT	59.177	22	119	445	563	GCTGTGGGAGTCTACAAGGC	59.874	20	AAAACCCACAGCAAGAAGATTT	59.177	22	110	454	563
Unigene0010416	1	p3	(CAG)6	18	1712	1729	AGCAGCTCAAGTTTGGCAAT	60.022	20	GAAGCCTGTTGGCTTCTCTG	60.134	20	264	1581	1844	AGCAGCTCAAGTTTGGCAAT	60.022	20	AAGCCTGTTGGCTTCTCTGA	60.134	20	263	1581	1843	GATGACATGGACACACTGGC	59.970	20	GAAGCCTGTTGGCTTCTCTG	60.134	20	169	1676	1844
Unigene0010422	1	p2	(TA)7	14	9	22
Unigene0010424	1	p2	(GA)8	16	244	259	ATCCTTCATGCCCCACATAA	60.155	20	ATGCACTGTGTATGCAGGGA	60.144	20	215	84	298	CATACCCAATCCTTCATGCC	60.155	20	ATGCACTGTGTATGCAGGGA	60.144	20	223	76	298	CCTTCATGCCCCACATAAAT	59.645	20	ATGCACTGTGTATGCAGGGA	60.144	20	213	86	298
Unigene0010444	1	p3	(AGG)5	15	687	701	GGGTTTCATGCTTTTGGGTA	59.801	20	CCAACCATCACTCTCGACCT	60.112	20	250	482	731	ATTGGTGAAGGGTTTCATGC	59.797	20	CCAACCATCACTCTCGACCT	60.112	20	259	473	731	CGAGAGTCTTGTTGGGAAGC	59.989	20	TTCAACATCTTCCACGAACG	59.691	20	238	630	867
Unigene0010445	1	p3	(AGG)5	15	687	701	GGGTTTCATGCTTTTGGGTA	59.801	20	CCAACCATCACTCTCGACCT	60.112	20	250	482	731	ATTGGTGAAGGGTTTCATGC	59.797	20	CCAACCATCACTCTCGACCT	60.112	20	259	473	731	CGAGAGTCTTGTTGGGAAGC	59.989	20	TTCAACATCTTCCACGAACG	59.691	20	238	630	867
Unigene0010473	1	p2	(TC)7	14	266	279	CCAAGGAAAGTATCTGGCCC	60.817	20	ACACATTCACGAATAGATTATGTCA	57.666	25	172	136	307	TATTCGTGTGCCCTTTCTGC	61.168	20	ACACATTCACGAATAGATTATGTCA	57.666	25	107	201	307	CAAGGAAAGTATCTGGCCCAT	60.326	21	ACACATTCACGAATAGATTATGTCA	57.666	25	171	137	307
Unigene0010474	1	p6	(CCTAAA)4	24	2263	2286	CCGTCAGCTTAATTCCCAAA	60.067	20	GTGGGCTTGTTTCTGTGGAT	59.973	20	174	2136	2309	TCACCGTCAGCTTAATTCCC	60.074	20	GTGGGCTTGTTTCTGTGGAT	59.973	20	177	2133	2309	CCGTCAGCTTAATTCCCAAA	60.067	20	AAAGCTCGCGTTGTGTTTCT	60.059	20	277	2136	2412
Unigene0010475	1	p6	(CCTAAA)4	24	2166	2189	CCGTCAGCTTAATTCCCAAA	60.067	20	GTGGGCTTGTTTCTGTGGAT	59.973	20	174	2039	2212	TCACCGTCAGCTTAATTCCC	60.074	20	GTGGGCTTGTTTCTGTGGAT	59.973	20	177	2036	2212	CCGTCAGCTTAATTCCCAAA	60.067	20	AAAGCTCGCGTTGTGTTTCT	60.059	20	277	2039	2315
Unigene0010490	1	p4	(TCTT)4	16	549	564	TGACGATGAAATGTCCCAAA	59.900	20	CAAGAAATAAACGTAACAAAAGAAGG	58.864	26	105	512	616	TGACGATGAAATGTCCCAAA	59.900	20	ACAAGAAATAAACGTAACAAAAGAAGG	59.520	27	106	512	617	TGACGATGAAATGTCCCAAA	59.900	20	CAAGAAATAAACGTAACAAAAGAAGGT	59.520	27	105	512	616
Unigene0010505	1	p2	(TA)7	14	155	168	GATAATTGCTGGCCATGGTT	59.791	20	CATTCGAGCACATCCCTCTT	60.218	20	263	17	279	GATAATTGCTGGCCATGGTT	59.791	20	TACTAGTGGGCCATTCGAGC	60.235	20	274	17	290	GCCATCATGTTCATTGGAAA	59.330	20	CATTCGAGCACATCCCTCTT	60.218	20	239	41	279
Unigene0010510	1	p3	(TTC)6	18	99	116	CAAGGGAATGCACACTACACA	59.624	21	TAGAGTAGGCCCTTGCAGGA	59.971	20	241	18	258	CAAGGGAATGCACACTACACA	59.624	21	ATTTGGCCAGTGAGGTATCG	59.955	20	184	18	201	CAAGGGAATGCACACTACACA	59.624	21	GATGATTTGGCCAGTGAGGT	59.934	20	188	18	205
Unigene0010520	1	c	(TC)9aatttcatttttctcttgcttcaccttaaatcccatgccaaaccctagtgtaacttgtttataaaaatagaggaagtatttaggaagct(TGTA)5	127	306	432	CATTTCCCCTTCTCTCACCA	60.042	20	TTTTGTGTTATCTTTTCAACAATCA	57.874	25	235	232	466	CCCCTTCTCTCACCACTCAA	60.229	20	TTTTGTGTTATCTTTTCAACAATCA	57.874	25	230	237	466	CATTTCCCCTTCTCTCACCA	60.042	20	TTTTGTGTTATCTTTTCAACAATCAT	58.200	26	235	232	466
Unigene0010527	1	p3	(CTC)5	15	1132	1146	TTGATCAGCCTCCAAATTCC	60.014	20	CCTTGACAGGGAGACTGAGC	59.986	20	142	1052	1193	TTGATCAGCCTCCAAATTCC	60.014	20	GAGGCAGACGACAATGACAA	59.837	20	192	1052	1243	TTGATCAGCCTCCAAATTCC	60.014	20	CAATGTGGATGAAAACACGG	59.816	20	175	1052	1226
Unigene0010527	2	p3	(CCT)8	24	1348	1371	GAAAGAGCGCGATCAGAATC	60.066	20	ATTAAATGCCCCATATGCCA	60.004	20	149	1323	1471	CATTGTCATTGTCGTCTGCC	60.120	20	ATTAAATGCCCCATATGCCA	60.004	20	250	1222	1471	TTGTCATTGTCGTCTGCCTC	59.837	20	ATTAAATGCCCCATATGCCA	60.004	20	248	1224	1471
Unigene0010527	3	p6	(CGCCCA)4	24	2166	2189	AGATGGGGGAGGATTACCAG	60.147	20	CACAACACAACGCAAGACG	59.921	19	194	2028	2221	TACCAGATTCCGTAGGTGGG	59.807	20	CACAACACAACGCAAGACG	59.921	19	180	2042	2221	AAGGTGAAACAAGCTGGCAT	59.740	20	CACAACACAACGCAAGACG	59.921	19	255	1967	2221
Unigene0010528	1	p3	(CTC)5	15	1132	1146	TTGATCAGCCTCCAAATTCC	60.014	20	CCTTGACAGGGAGACTGAGC	59.986	20	142	1052	1193	TTGATCAGCCTCCAAATTCC	60.014	20	GAGGCAGACGACAATGACAA	59.837	20	192	1052	1243	TTGATCAGCCTCCAAATTCC	60.014	20	CAATGTGGATGAAAACACGG	59.816	20	175	1052	1226
Unigene0010528	2	p3	(CCT)8	24	1348	1371	GAAAGAGCGCGATCAGAATC	60.066	20	ATTAAATGCCCCATATGCCA	60.004	20	149	1323	1471	CATTGTCATTGTCGTCTGCC	60.120	20	ATTAAATGCCCCATATGCCA	60.004	20	250	1222	1471	TTGTCATTGTCGTCTGCCTC	59.837	20	ATTAAATGCCCCATATGCCA	60.004	20	248	1224	1471
Unigene0010528	3	p6	(CGCCCA)4	24	1727	1750	CATATGGCACCAATACTGCG	59.976	20	CACAACACAACGCAAGACG	59.921	19	272	1511	1782	TAACTGCCCAAGTTGAGCCT	59.875	20	CACAACACAACGCAAGACG	59.921	19	228	1555	1782	TGTTTTCCCCAGATTCCGTA	60.301	20	CACAACACAACGCAAGACG	59.921	19	186	1597	1782
Unigene0010539	1	p6	(GGCGGG)4	24	344	367
Unigene0010540	1	p3	(TGA)5	15	188	202	TGCGTATTTGTATCTTCCCTTG	59.143	22	ATCCATTTGAATGCAGGAGG	59.894	20	145	121	265	TGTTCCCTGCAAAATAAATCTG	59.120	22	ATCCATTTGAATGCAGGAGG	59.894	20	233	33	265	AGGAACAGAAACCACATAGGG	58.042	21	ATCCATTTGAATGCAGGAGG	59.894	20	108	158	265
Unigene0010541	1	p3	(TGA)5	15	188	202	TGCGTATTTGTATCTTCCCTTG	59.143	22	TGGCTGATCTGATCGAAATG	59.756	20	269	121	389	AGGAACAGAAACCACATAGGG	58.042	21	GTTCTTTGGCCTGAGAGTGG	59.844	20	269	158	426	AGGAACAGAAACCACATAGGG	58.042	21	TCTTTGGCCTGAGAGTGGAT	59.803	20	267	158	424
Unigene0010548	1	p2	(AC)7	14	382	395	CCCCTTGCTTGCTCATAAAA	60.202	20	TCCAAATATTTTAGCATGCCG	59.941	21	149	301	449	AAATTGAGGCAGCACAAAGG	60.249	20	TCCAAATATTTTAGCATGCCG	59.941	21	214	236	449	CCCCTTGCTTGCTCATAAAA	60.202	20	GCAGCACAATGGTCTCTGTT	58.884	20	129	301	429
Unigene0010553	1	p2	(GT)6	12	358	369	CAATCAATTCTCGAAACCCC	59.363	20	GCTTCGCAGTTTGTTCCTTC	60.000	20	278	323	600	TCAATTCTCGAAACCCCATT	59.363	20	GCTTCGCAGTTTGTTCCTTC	60.000	20	275	326	600	AATCAATTCTCGAAACCCCA	59.363	20	GCTTCGCAGTTTGTTCCTTC	60.000	20	277	324	600
Unigene0010562	1	p3	(CAC)9	27	160	186	TTGGGAGAATGGATTTGCTT	59.505	20	ATCAATTGTGTGGCGAATGA	59.931	20	205	11	215	TTTGGGAGAATGGATTTGCT	59.505	20	ATCAATTGTGTGGCGAATGA	59.931	20	206	10	215	TGCAATAGCTTTGTTTCCGA	59.443	20	ATCAATTGTGTGGCGAATGA	59.931	20	144	72	215
Unigene0010571	1	p4	(TACA)4	16	831	846	AGTGCTGATCGATCCCTTTG	60.218	20	AGCAGATAATAGAAAAGAATCCCA	57.629	24	164	752	915	CAGTGCTGATCGATCCCTTT	60.218	20	AGCAGATAATAGAAAAGAATCCCA	57.629	24	165	751	915	AGTGCTGATCGATCCCTTTG	60.218	20	GCAGATAATAGAAAAGAATCCCAT	57.065	24	163	752	914
Unigene0010599	1	p3	(TAT)6	18	15	32
Unigene0010621	1	c	(TC)7tgcagagaagtactttgtgtgtatgtgtttcaggaatcaccactcaccagagcttgctgtgaccctgttttat(TTTA)4	103	21	123
Unigene0010622	1	p3	(ATT)10	30	260	289	TGGTGGGGAATATAATGGGA	59.834	20	GAACAATTCAAAGAGCCCCA	60.051	20	141	191	331	TGGTGGGGAATATAATGGGA	59.834	20	TGAACAATTCAAAGAGCCCC	60.051	20	142	191	332	TGGTGGGGAATATAATGGGA	59.834	20	TTCTCCCAACGTCAACATCA	60.088	20	268	191	458
Unigene0010644	1	p3	(CGC)8	24	1758	1781	ATAGACGCGAATGGGAGATG	60.059	20	TAACCCAACTCCACTCCAGG	59.959	20	280	1662	1941	ATAGACGCGAATGGGAGATG	60.059	20	CTCCAGCACGCACACACTAT	59.929	20	260	1662	1921	CATAGACGCGAATGGGAGAT	60.059	20	CTCCAGCACGCACACACTAT	59.929	20	261	1661	1921
Unigene0010645	1	p3	(CGC)8	24	1852	1875	ATAGACGCGAATGGGAGATG	60.059	20	TAACCCAACTCCACTCCAGG	59.959	20	280	1756	2035	ATAGACGCGAATGGGAGATG	60.059	20	CTCCAGCACGCACACACTAT	59.929	20	260	1756	2015	CATAGACGCGAATGGGAGAT	60.059	20	CTCCAGCACGCACACACTAT	59.929	20	261	1755	2015
Unigene0010658	1	p3	(GAA)5	15	691	705	GCGAAGATCAAAAATTGGGA	60.016	20	GGAAGCACAACTCCGATGAT	60.081	20	280	528	807	GCGAAGATCAAAAATTGGGA	60.016	20	AAGCACAACTCCGATGATCC	60.081	20	278	528	805	GTTAGGGTTTCGGATTCGGT	60.187	20	GGAAGCACAACTCCGATGAT	60.081	20	237	571	807
Unigene0010659	1	p2	(TG)6	12	3263	3274	ATTTCGACCTCCTCTCCGTT	60.074	20	CCCCCAGACAATCGATAAGA	59.887	20	142	3237	3378	ATTTCGACCTCCTCTCCGTT	60.074	20	TCCCCCAGACAATCGATAAG	59.887	20	143	3237	3379	ATTTCGACCTCCTCTCCGTT	60.074	20	CGATTTTGCTCTGTCTTCCC	59.813	20	159	3237	3395
Unigene0010666	1	p2	(TG)6	12	1340	1351	GGAGGCCACAACCAACTAAA	59.971	20	TAGGAAACACAACCACACCG	59.460	20	202	1262	1463	AAATGCCAACTTTGGTGGAG	59.971	20	TAGGAAACACAACCACACCG	59.460	20	218	1246	1463	GGCTCCACATATTGAAGGGA	59.894	20	TAGGAAACACAACCACACCG	59.460	20	256	1208	1463
Unigene0010690	1	p2	(GA)6	12	241	252	ATGTGCTCGTACTCGGGAAT	59.579	20	GCTCACGAAGAACAGCCTCT	59.751	20	213	184	396	TCGTACTCGGGAATGGTCTT	59.550	20	GCTCACGAAGAACAGCCTCT	59.751	20	207	190	396	CGTACTCGGGAATGGTCTTG	60.508	20	GCTCACGAAGAACAGCCTCT	59.751	20	206	191	396
Unigene0010709	1	p2	(TA)8	16	124	139	CAGACAGAAGGGCAATGGAT	60.073	20	AGTGTACCCAAGCGATGAGG	60.134	20	209	60	268	CAGACAGAAGGGCAATGGAT	60.073	20	AAGGCACTACGACACCAAGG	60.171	20	266	60	325	GAAGGGCAATGGATTGAAAA	59.878	20	AGTGTACCCAAGCGATGAGG	60.134	20	203	66	268
Unigene0010709	2	p3	(GAA)9	27	381	407	CCTCATCGCTTGGGTACACT	60.134	20	ACCAACAACAACAACAGCCA	60.049	20	193	249	441	CCTCATCGCTTGGGTACACT	60.134	20	CACCAACAACAACAACAGCC	60.049	20	194	249	442	CCTGCACGTACGATGATGAC	60.144	20	ACCAACAACAACAACAGCCA	60.049	20	166	276	441
Unigene0010712	1	p3	(CTA)5	15	24	38
Unigene0010732	1	p6	(TCATCT)4	24	433	456	TCCCTTCATTCTGGTGTTCC	59.903	20	TTCCATCTTCAACCTCTGGC	60.195	20	277	357	633	TGCTCCCTTCATTCTGGTGT	60.656	20	TTCCATCTTCAACCTCTGGC	60.195	20	280	354	633	GCATGCCTTGCTTGAAAAAC	60.762	20	TTCCATCTTCAACCTCTGGC	60.195	20	225	409	633
Unigene0010749	1	p3	(GGT)5	15	598	612	AGGAATTAGGGCTCAATGGG	60.278	20	ATGAAGCAGGTTGTCAAGGC	60.263	20	223	507	729	GTGGTCCAGGAATTAGGGCT	60.328	20	ATGAAGCAGGTTGTCAAGGC	60.263	20	230	500	729	AGTGGTCCAGGAATTAGGGC	60.328	20	ATGAAGCAGGTTGTCAAGGC	60.263	20	231	499	729
Unigene0010749	2	p3	(ACA)8	24	850	873	GCCTTGACAACCTGCTTCAT	60.263	20	ACCGGATTTTGTTTCAGTCG	59.971	20	194	710	903	GCCTTGACAACCTGCTTCAT	60.263	20	TGTGGATGCTAAATGTGGGA	59.924	20	219	710	928	CCAACAACCCATTTCGATTT	59.662	20	ACCGGATTTTGTTTCAGTCG	59.971	20	114	790	903
Unigene0010750	1	p3	(GGT)5	15	2029	2043	AGGAATTAGGGCTCAATGGG	60.278	20	ATGAAGCAGGTTGTCAAGGC	60.263	20	223	1938	2160	GTGGTCCAGGAATTAGGGCT	60.328	20	ATGAAGCAGGTTGTCAAGGC	60.263	20	230	1931	2160	AGTGGTCCAGGAATTAGGGC	60.328	20	ATGAAGCAGGTTGTCAAGGC	60.263	20	231	1930	2160
Unigene0010750	2	p3	(ACA)8	24	2281	2304	GCCTTGACAACCTGCTTCAT	60.263	20	ACCGGATTTTGTTTCAGTCG	59.971	20	194	2141	2334	GCCTTGACAACCTGCTTCAT	60.263	20	TGTGGATGCTAAATGTGGGA	59.924	20	219	2141	2359	CCAACAACCCATTTCGATTT	59.662	20	ACCGGATTTTGTTTCAGTCG	59.971	20	114	2221	2334
Unigene0010775	1	p3	(GGT)5	15	257	271	CCCTAAAACCAAGCTCCTCC	60.068	20	CACAAGGTCACAAACATGGG	59.848	20	157	221	377	CCCTAAAACCAAGCTCCTCC	60.068	20	CCACAAGGTCACAAACATGG	59.848	20	158	221	378	CCCTAAAACCAAGCTCCTCC	60.068	20	ACAGTGCCGATGTTTCACAG	59.751	20	277	221	497
Unigene0010796	1	p4	(GTGA)4	16	289	304
Unigene0010799	1	p4	(AAGA)4	16	118	133	TGGCAATAGGCTAAGGAGAAA	58.976	21	GGGCCATCATATACCCACTG	60.036	20	129	77	205	TTGGCAATAGGCTAAGGAGAA	58.976	21	GGGCCATCATATACCCACTG	60.036	20	130	76	205	TGGCAATAGGCTAAGGAGAAA	58.976	21	ACATTTCGGTCCCATCTCTG	59.927	20	247	77	323
Unigene0010804	1	p2	(AT)7	14	281	294	TTTTCATCGACCCTTGCTTC	60.192	20	TGAGATGGAGGAATCGGAAC	60.011	20	155	214	368	TTTTCATCGACCCTTGCTTC	60.192	20	GGAACCCATTTGCCACTAGA	59.933	20	140	214	353	TTTTTCATCGACCCTTGCTT	59.685	20	TGAGATGGAGGAATCGGAAC	60.011	20	156	213	368
Unigene0010808	1	p3	(TGT)5	15	30	44
Unigene0010824	1	p3	(ATC)5	15	659	673	GGTTTCTTTTGCGCTTCTTG	59.996	20	TGGGCGAAGTTTGATTTTTC	60.053	20	280	432	711	GCAAGATGAGTTAGCCCCAA	60.214	20	GAGGATGTTGAAGAGGCTGC	59.957	20	141	628	768	TTGCAAGATGAGTTAGCCCC	60.214	20	GAGGATGTTGAAGAGGCTGC	59.957	20	143	626	768
Unigene0010824	2	p3	(TTC)12	36	1199	1234	TCAATGAGGGGAAATCCTTG	59.864	20	CCCAAGACGATCAAGAAAGC	59.813	20	222	1056	1277	GAAGCCGTGTTCTTCGAAAC	59.859	20	CCCAAGACGATCAAGAAAGC	59.813	20	187	1091	1277	CTTGTTGTTCTTCGCGGAAT	60.249	20	CCCAAGACGATCAAGAAAGC	59.813	20	269	1009	1277
Unigene0010868	1	p2	(AT)7	14	3427	3440
Unigene0010887	1	p3	(AGG)6	18	1538	1555	CATTGTTGCCCTCCAAAGTT	59.971	20	TTCTCCCAAACCAGACTTTCA	59.697	21	155	1446	1600	CATTGTTGCCCTCCAAAGTT	59.971	20	TCTCCCAAACCAGACTTTCAA	59.697	21	154	1446	1599	GGGTGGGGTTTCCAAGTAGT	60.088	20	TTCTCCCAAACCAGACTTTCA	59.697	21	112	1489	1600
Unigene0010902	1	p3	(TCC)5	15	113	127	TTGATTCATTTGCTGATGGG	59.474	20	GCCCCTGTACCCAGTACTCA	59.989	20	156	76	231	TTGATTCATTTGCTGATGGG	59.474	20	TCATAGGCAACTGCAGCATC	59.979	20	269	76	344	TTGATTCATTTGCTGATGGG	59.474	20	TACTCAACCTCTTGTCCGCC	60.255	20	142	76	217
Unigene0010903	1	p3	(TCC)5	15	397	411	GCCAGGTTGATTCATTTGCT	60.081	20	GCCCCTGTACCCAGTACTCA	59.989	20	162	354	515	CATGCCAAGCAGCTCATCTA	60.119	20	GCCCCTGTACCCAGTACTCA	59.989	20	263	253	515	GCCAGGTTGATTCATTTGCT	60.081	20	TACTCAACCTCTTGTCCGCC	60.255	20	148	354	501
Unigene0010916	1	p3	(GGA)5	15	2067	2081	TCGGAAGAGGAGTTCCAAGA	59.920	20	AACAATGTCCCCGACACAAT	60.096	20	204	1951	2154	TCGGAAGAGGAGTTCCAAGA	59.920	20	CTCTTCCCAAATCCCAAACA	59.903	20	270	1951	2220	TCGGAAGAGGAGTTCCAAGA	59.920	20	CACTCTTCCCAAATCCCAAA	59.903	20	272	1951	2222
Unigene0010921	1	p3	(GAA)13	39	2330	2368
Unigene0010930	1	p3	(CGG)5	15	146	160	GACATAGCCCCAGTTTCAGC	59.700	20	CGGTGATACTTCCTCCCATC	59.361	20	141	105	245	TCCAGACATAGCCCCAGTTT	59.550	20	CGGTGATACTTCCTCCCATC	59.361	20	145	101	245	CCAGACATAGCCCCAGTTTC	59.550	20	CGGTGATACTTCCTCCCATC	59.361	20	144	102	245
Unigene0010932	1	p5	(AATTT)4	20	1369	1388	GGGGTGAAGATTGGGAATTT	59.996	20	TTGAGTGATGCAAATTAGGACAA	59.639	23	181	1234	1414	GGAGAAGAAGAATTTGGGGG	59.875	20	TTGAGTGATGCAAATTAGGACAA	59.639	23	239	1176	1414	AGAGGAGCGTGTGGAGAAGA	60.135	20	TTGAGTGATGCAAATTAGGACAA	59.639	23	251	1164	1414
Unigene0010936	1	p3	(TTA)10	30	856	885	CCTCTGTACACCGGATGCTT	60.134	20	CGACGGGAATGGTAAGAAGA	60.066	20	108	816	923	TCTCCGGGAAGTTGAGAATG	60.187	20	CGACGGGAATGGTAAGAAGA	60.066	20	275	649	923	GTGATCTCCGGGAAGTTGAG	59.655	20	CGACGGGAATGGTAAGAAGA	60.066	20	279	645	923
Unigene0010937	1	p3	(AAT)6	18	331	348	GGGTTAAAGCATAGGGTCAGC	59.979	21	ACAGATTTGTCCTTGACGGC	60.119	20	197	243	439	GGCCATTGGAGTTGGATTTT	61.053	20	ACAGATTTGTCCTTGACGGC	60.119	20	256	184	439	GGCCATTGGAGTTGGATTT	59.741	19	ACAGATTTGTCCTTGACGGC	60.119	20	256	184	439
Unigene0010941	1	p3	(TTG)6	18	1350	1367	GTTATTGGGACGGGTTTGTG	60.088	20	CCAGACACATTGACCAAACAA	59.450	21	165	1244	1408	AGCAATGTCTCCTGCTTGCT	60.164	20	CCAGACACATTGACCAAACAA	59.450	21	261	1148	1408	CTGTCCCATGTCCTCTGCTT	60.261	20	CCAGACACATTGACCAAACAA	59.450	21	243	1166	1408
Unigene0010944	1	p2	(CT)24	48	259	306
Unigene0010948	1	p2	(AG)10	20	170	189	TCCACTCAAACCATGGCATA	59.924	20	AAAGCAAATGAAGCTCCCCT	60.208	20	187	127	313	TCCACTCAAACCATGGCATA	59.924	20	AAAAGCAAATGAAGCTCCCC	60.562	20	188	127	314	TCCACTCAAACCATGGCATA	59.924	20	GCAAATGAAGCTCCCCTTTT	60.562	20	184	127	310
Unigene0010949	1	p2	(AG)10	20	170	189	TCCACTCAAACCATGGCATA	59.924	20	AAAGCAAATGAAGCTCCCCT	60.208	20	187	127	313	TCCACTCAAACCATGGCATA	59.924	20	AAAAGCAAATGAAGCTCCCC	60.562	20	188	127	314	TCCACTCAAACCATGGCATA	59.924	20	GCAAATGAAGCTCCCCTTTT	60.562	20	184	127	310
Unigene0010957	1	p3	(ATC)6	18	221	238	CCATATTCATCAACCCACCC	59.871	20	ATGGGAATGGTGTTCATCGT	60.057	20	196	136	331	CCATATTCATCAACCCACCC	59.871	20	GTTCATGCATTGCCATTTTG	59.937	20	236	136	371	CCATATTCATCAACCCACCC	59.871	20	GATAAGGTTCAGGGCGAACA	60.074	20	269	136	404
Unigene0010960	1	p2	(AT)7	14	404	417	CACGAGCACCATGAGAAGAA	59.984	20	TGCAAACATCACAAGATCGC	60.823	20	188	331	518	TTCACGAGCACCATGAGAAG	59.984	20	TGCAAACATCACAAGATCGC	60.823	20	190	329	518	GAGAACAAGCACAGGCACAA	60.032	20	TGCAAACATCACAAGATCGC	60.823	20	263	256	518
Unigene0010961	1	p2	(AT)7	14	549	562	CACGAGCACCATGAGAAGAA	59.984	20	TGCAAACATCACAAGATCGC	60.823	20	188	476	663	TTCACGAGCACCATGAGAAG	59.984	20	TGCAAACATCACAAGATCGC	60.823	20	190	474	663	GAGAACAAGCACAGGCACAA	60.032	20	TGCAAACATCACAAGATCGC	60.823	20	263	401	663
Unigene0010966	1	p3	(CGG)5	15	1484	1498	GTCGACGCTCTTCGATTTTC	59.962	20	ATCCCAAGTAACCTTTCGGG	60.180	20	237	1346	1582	GTCGACGCTCTTCGATTTTC	59.962	20	TCAGGGAATCCTCTCTGTGG	60.191	20	198	1346	1543	GTCGACGCTCTTCGATTTTC	59.962	20	GGAATCCTCTCTGTGGCAAA	60.195	20	194	1346	1539
Unigene0010966	2	p2	(AG)7	14	2368	2381	TTTCTGGCCGTCGTTTTATC	60.074	20	CAAGATCAGCACGGTGAAAA	59.840	20	150	2322	2471	TGGCCGTCGTTTTATCTTTC	60.074	20	CAAGATCAGCACGGTGAAAA	59.840	20	146	2326	2471	TGGCCGTCGTTTTATCTTTC	60.074	20	TCAACGGTCAAGATCAGCAC	59.837	20	154	2326	2479
Unigene0010967	1	p3	(CGG)5	15	2035	2049	GTCGACGCTCTTCGATTTTC	59.962	20	ATCCCAAGTAACCTTTCGGG	60.180	20	237	1897	2133	GTCGACGCTCTTCGATTTTC	59.962	20	TCAGGGAATCCTCTCTGTGG	60.191	20	198	1897	2094	GTCGACGCTCTTCGATTTTC	59.962	20	GGAATCCTCTCTGTGGCAAA	60.195	20	194	1897	2090
Unigene0010967	2	p2	(AG)7	14	2919	2932	TTTCTGGCCGTCGTTTTATC	60.074	20	CAAGATCAGCACGGTGAAAA	59.840	20	150	2873	3022	TGGCCGTCGTTTTATCTTTC	60.074	20	CAAGATCAGCACGGTGAAAA	59.840	20	146	2877	3022	TGGCCGTCGTTTTATCTTTC	60.074	20	TCAACGGTCAAGATCAGCAC	59.837	20	154	2877	3030
Unigene0010971	1	p3	(CAG)5	15	1337	1351	AGGACGGAGTTCCAGTGCTA	59.867	20	GTCCCAACCAAACAACATCC	60.073	20	273	1176	1448	AGCAAAGCACTGAAGGCACT	60.201	20	GTCCCAACCAAACAACATCC	60.073	20	236	1213	1448	ATTCTACCGCTGTGGTTTCG	60.132	20	GACCAACCCACCATCTCATC	60.184	20	245	1252	1496
Unigene0010980	1	p3	(CCG)6	18	774	791	AAGTAAGAGCGAAGGGCACA	60.015	20	GAACCCTAAGCAACCCAACA	59.971	20	241	670	910	AAGTAAGAGCGAAGGGCACA	60.015	20	TGAACCCTAAGCAACCCAAC	59.971	20	242	670	911	CCTCCAATTTCACCGAAAGA	60.044	20	GAACCCTAAGCAACCCAACA	59.971	20	198	713	910
Unigene0010999	1	p4	(ACTC)4	16	255	270	GGCAAACACACCTCCATCTT	59.973	20	GGGCGACGATGTTTGTTAGT	60.000	20	140	175	314	GGCAAACACACCTCCATCTT	59.973	20	GGCAAGAGGAACAGCGTAAG	60.015	20	168	175	342	AACGTTCCATCGGAAATCAG	59.933	20	GGGCGACGATGTTTGTTAGT	60.000	20	267	48	314
Unigene0011004	1	p6	(CGGATT)4	24	844	867	CATCTTCGTCCACCAGAACA	59.676	20	TTATTCACCGCCCAATTCAT	60.153	20	158	819	976	ATATTTCTGGAGCAAGGGGC	60.419	20	TTATTCACCGCCCAATTCAT	60.153	20	241	736	976	CCATATTTCTGGAGCAAGGG	59.523	20	TTATTCACCGCCCAATTCAT	60.153	20	243	734	976
Unigene0011005	1	p6	(CGGATT)4	24	915	938	CATCTTCGTCCACCAGAACA	59.676	20	TTATTCACCGCCCAATTCAT	60.153	20	158	890	1047	ATATTTCTGGAGCAAGGGGC	60.419	20	TTATTCACCGCCCAATTCAT	60.153	20	241	807	1047	CCATATTTCTGGAGCAAGGG	59.523	20	TTATTCACCGCCCAATTCAT	60.153	20	243	805	1047
Unigene0011010	1	p6	(AGGCAC)4	24	2238	2261	TCTCCATAAACCCTGTTGGC	59.933	20	ATTAGACTCCCGTTCCCGAT	59.789	20	244	2068	2311	TCTCCATAAACCCTGTTGGC	59.933	20	TCCCGATTGAATTCGTCCTA	60.405	20	231	2068	2298	TGTTGGCGCTCAGAAGTAAA	59.609	20	ATTAGACTCCCGTTCCCGAT	59.789	20	231	2081	2311
Unigene0011011	1	p6	(AGGCAC)4	24	2935	2958	TCTCCATAAACCCTGTTGGC	59.933	20	ATTAGACTCCCGTTCCCGAT	59.789	20	244	2765	3008	TCTCCATAAACCCTGTTGGC	59.933	20	TCCCGATTGAATTCGTCCTA	60.405	20	231	2765	2995	TGTTGGCGCTCAGAAGTAAA	59.609	20	ATTAGACTCCCGTTCCCGAT	59.789	20	231	2778	3008
Unigene0011028	1	p4	(TCAC)5	20	19	38
Unigene0011035	1	c	(TTG)6ctattgttgttt(TCG)5	45	1842	1886	TTATCGGGGTTGTCTTCGTC	59.933	20	AAACAAAACGTGAAGCAGGG	60.147	20	276	1814	2089	TTATCGGGGTTGTCTTCGTC	59.933	20	ACAAAACGTGAAGCAGGGAC	60.156	20	274	1814	2087	TTATCGGGGTTGTCTTCGTC	59.933	20	AAAACGTGAAGCAGGGACAG	60.291	20	272	1814	2085
Unigene0011036	1	c	(TTG)6ctattgttgttt(TCG)5	45	3140	3184	TTATCGGGGTTGTCTTCGTC	59.933	20	AAACAAAACGTGAAGCAGGG	60.147	20	276	3112	3387	TTATCGGGGTTGTCTTCGTC	59.933	20	ACAAAACGTGAAGCAGGGAC	60.156	20	274	3112	3385	TTATCGGGGTTGTCTTCGTC	59.933	20	AAAACGTGAAGCAGGGACAG	60.291	20	272	3112	3383
Unigene0011039	1	p3	(AAT)6	18	226	243	TTAATGGTGGGAAGTGGGAA	60.162	20	TCCACGTTTTATGCCTCTCC	60.074	20	273	119	391	TTTAATGGTGGGAAGTGGGA	60.162	20	TCCACGTTTTATGCCTCTCC	60.074	20	274	118	391	TAATGGTGGGAAGTGGGAAC	59.647	20	TCCACGTTTTATGCCTCTCC	60.074	20	272	120	391
Unigene0011044	1	p6	(CCTCCC)4	24	415	438	AACTCCCTTCTTCCACCGAT	59.935	20	GGAATTAGGGAGAATGGGGA	60.089	20	128	339	466	TCCAAATCCCTCCAACACTC	59.903	20	GGAATTAGGGAGAATGGGGA	60.089	20	227	240	466	TCCCCAATGAACTCCTTCAC	59.903	20	GGAATTAGGGAGAATGGGGA	60.089	20	161	306	466
Unigene0011050	1	p3	(GGA)5	15	691	705	GATGGTCGGATGACGGTTAC	60.203	20	AACCCTTGGATTTCCCAGTC	60.169	20	277	609	885	GATTGTGGCTTTGAAGGAGC	59.820	20	AAATGCTGAAGCAGCCTCTC	59.723	20	243	575	817	GATGGTCGGATGACGGTTAC	60.203	20	AAATGCTGAAGCAGCCTCTC	59.723	20	209	609	817
Unigene0011051	1	c	(CCTG)5cctacaacaagaacctaattcccccatccaaaatcaccctcaaccaagacacacacatatactacaacacgcatcttcta(TC)11	122	109	230	CGTTTTTCTCCTTTTCCTCC	57.904	20	CGTTCTCCTTGATAGCTGCC	59.978	20	274	39	312	CGTTTTTCTCCTTTTCCTCC	57.904	20	CCGTTCTCCTTGATAGCTGC	59.978	20	275	39	313	TTTTTCTCCTTTTCCTCCCTC	58.811	21	CGTTCTCCTTGATAGCTGCC	59.978	20	272	41	312
Unigene0011063	1	p4	(TATT)4	16	94	109	CCTGAAGGAATCTGGTAGGTCA	60.488	22	ATCATCACGTGTCGAAGCTG	59.862	20	196	2	197	CCTGAAGGAATCTGGTAGGTCA	60.488	22	TCTCCATCCAAATCTGCCTC	60.158	20	265	2	266	CCTGAAGGAATCTGGTAGGTCA	60.488	22	TGCATCCATTCACCACATTT	59.781	20	178	2	179
Unigene0011063	2	p3	(TAT)5	15	381	395	GAGGCAGATTTGGATGGAGA	60.158	20	AATTTCCCCCTTTCTGCACT	59.940	20	203	247	449	AAGAGGCAGATTTGGATGGA	59.629	20	AATTTCCCCCTTTCTGCACT	59.940	20	205	245	449	GCAGATTTGGATGGAGATGG	60.426	20	AATTTCCCCCTTTCTGCACT	59.940	20	200	250	449
Unigene0011064	1	p2	(TA)7	14	1	14
Unigene0011064	2	p3	(TAT)5	15	588	602	GAGGCAGATTTGGATGGAGA	60.158	20	AATTTCCCCCTTTCTGCACT	59.940	20	203	454	656	AAGAGGCAGATTTGGATGGA	59.629	20	AATTTCCCCCTTTCTGCACT	59.940	20	205	452	656	GCAGATTTGGATGGAGATGG	60.426	20	AATTTCCCCCTTTCTGCACT	59.940	20	200	457	656
Unigene0011099	1	p2	(AC)8	16	400	415	TTCCATGGGGCAGTTAATTC	59.762	20	GACCTATATTGATGCTCATTCGC	59.975	23	274	168	441	TCCATGGGGCAGTTAATTCT	59.387	20	GACCTATATTGATGCTCATTCGC	59.975	23	273	169	441	TTCCATGGGGCAGTTAATTC	59.762	20	CCTATATTGATGCTCATTCGC	57.382	21	272	168	439
Unigene0011105	1	p3	(TCA)6	18	644	661	CCCCTCTCAAACACATTCAAA	59.956	21	CATGGGCTGGAGATGAATTT	59.894	20	151	607	757	TGGAACATTCTGTAACACCCC	59.703	21	ATGGGCTGGAGATGAATTTG	59.894	20	167	590	756	CCCCTCTCAAACACATTCAAA	59.956	21	GTATGATGAAGCATGGGCTG	59.105	20	162	607	768
Unigene0011106	1	p2	(CT)7	14	124	137	TTCTTTCTTCCTCTCCCCGT	60.183	20	CTTGGTGTGATGGAGGCAAC	61.527	20	155	14	168	TTCTTTCTTCCTCTCCCCGT	60.183	20	TTGGTGTGATGGAGGCAAC	60.527	19	154	14	167	CTGTGCCTCGCTTCTTTCTT	59.757	20	CTTGGTGTGATGGAGGCAAC	61.527	20	166	3	168
Unigene0011108	1	p2	(TA)7	14	39	52	TTTGTCAAGATAGATGGACATGA	57.230	23	AGATTAAGGGGAATGCTGGC	60.419	20	134	9	142	TTTGTCAAGATAGATGGACATGA	57.230	23	GGGGAATGCTGGCATACATA	60.690	20	127	9	135	TTTGTCAAGATAGATGGACATGATT	58.944	25	AGATTAAGGGGAATGCTGGC	60.419	20	134	9	142
Unigene0011124	1	p2	(AG)9	18	2381	2398
Unigene0011130	1	c	(AG)10aagaaaaaatcctatccctttgaatgaatcaatcttgtgatttacacccttagttcatcttcacgttct(TTC)6	107	1	107
Unigene0011130	2	p5	(AAAAT)4	20	304	323	ATTCAGCAATGTGCAAGCAA	60.410	20	ATTTATGGCCTACGGGGAAC	60.041	20	211	178	388	TATAAACCCCAGACACGCCT	59.452	20	ATTTATGGCCTACGGGGAAC	60.041	20	179	210	388	ATTCAGCAATGTGCAAGCAA	60.410	20	CAACATTTATGGCCTACGGG	60.202	20	215	178	392
Unigene0011131	1	c	(AG)10aagaaaaaatcctatccctttgaatgaatcaatcttgtgatttacacccttagttcatcttcacgttct(TTC)6	107	1	107
Unigene0011131	2	p5	(AAAAT)4	20	304	323	ATTCAGCAATGTGCAAGCAA	60.410	20	ATTTATGGCCTACGGGGAAC	60.041	20	211	178	388	TATAAACCCCAGACACGCCT	59.452	20	ATTTATGGCCTACGGGGAAC	60.041	20	179	210	388	ATTCAGCAATGTGCAAGCAA	60.410	20	GGCCTACGGGGAACTGTTAT	60.208	20	205	178	382
Unigene0011149	1	p2	(TA)8	16	979	994	GATCATCTTGGTGGGCTTGT	59.934	20	GTCCTATGATTGTGCCTCGC	60.634	20	254	827	1080	ATCATCTTGGTGGGCTTGTC	59.934	20	GTCCTATGATTGTGCCTCGC	60.634	20	253	828	1080	CATCTTGGTGGGCTTGTCTT	60.111	20	GTCCTATGATTGTGCCTCGC	60.634	20	251	830	1080
Unigene0011150	1	p2	(TA)8	16	922	937	GATCATCTTGGTGGGCTTGT	59.934	20	GTCCTATGATTGTGCCTCGC	60.634	20	254	770	1023	ATCATCTTGGTGGGCTTGTC	59.934	20	GTCCTATGATTGTGCCTCGC	60.634	20	253	771	1023	CATCTTGGTGGGCTTGTCTT	60.111	20	GTCCTATGATTGTGCCTCGC	60.634	20	251	773	1023
Unigene0011160	1	p2	(TA)9	18	1	18
Unigene0011179	1	p4	(AAGT)4	16	248	263	TGCAGCTTTGTCCTCTCATC	59.116	20	TGGTTGCCTGGATTTTCTTC	60.051	20	276	175	450	AAATGCAGCTTTGTCCTCTCA	60.008	21	TGGTTGCCTGGATTTTCTTC	60.051	20	279	172	450	TGCAGCTTTGTCCTCTCATCT	60.149	21	TGGTTGCCTGGATTTTCTTC	60.051	20	276	175	450
Unigene0011179	2	p2	(GA)18	36	1873	1908
Unigene0011196	1	p3	(GCC)6	18	199	216	CTCCACACATTACTCGCCCT	60.134	20	CCGGGTGCATAAATAGCAGT	59.982	20	239	33	271	CTCCTCCCCCTTTCTTCTTG	60.175	20	CCGGGTGCATAAATAGCAGT	59.982	20	218	54	271	CACATTACTCGCCCTTCTCC	59.694	20	CCGGGTGCATAAATAGCAGT	59.982	20	234	38	271
Unigene0011210	1	p2	(GA)7	14	229	242	CAAAGGGTTTGTTGGTTATGC	59.370	21	TCCCGAACAAAGATTTCACA	59.097	20	263	45	307	AAGGGTTTGTTGGTTATGCTG	59.007	21	TCCCGAACAAAGATTTCACA	59.097	20	261	47	307	GGGTTTGTTGGTTATGCTGTT	58.871	21	TCCCGAACAAAGATTTCACA	59.097	20	259	49	307
Unigene0011224	1	p6	(CTCAAT)5	30	666	695	AAGTGGTAGAAGGAGGGCGT	60.132	20	GCATGAGAGCTTCAAGGGAG	60.096	20	231	551	781	AAGTGGTAGAAGGAGGGCGT	60.132	20	CATGAGAGCTTCAAGGGAGC	60.096	20	230	551	780	GCTGATAGGGCTTGAAGTGG	59.836	20	GCATGAGAGCTTCAAGGGAG	60.096	20	245	537	781
Unigene0011224	2	p5	(GCACC)4	20	894	913	AGCTCTCATGCGTTCCAACT	60.020	20	TCACAAACGATCCTCTTTTTCA	59.724	22	225	771	995	AGCTCTCATGCGTTCCAACT	60.020	20	AAAAGGAAGGATCACAAACGA	58.682	21	236	771	1006	AGCTCTCATGCGTTCCAACT	60.020	20	GAAAAGGAAGGATCACAAACG	58.682	21	237	771	1007
Unigene0011225	1	p6	(CTCAAT)5	30	542	571	AAGTGGTAGAAGGAGGGCGT	60.132	20	GCATGAGAGCTTCAAGGGAG	60.096	20	231	427	657	AAGTGGTAGAAGGAGGGCGT	60.132	20	CATGAGAGCTTCAAGGGAGC	60.096	20	230	427	656	GCTGATAGGGCTTGAAGTGG	59.836	20	GCATGAGAGCTTCAAGGGAG	60.096	20	245	413	657
Unigene0011225	2	p5	(GCACC)4	20	770	789	AGCTCTCATGCGTTCCAACT	60.020	20	TCACAAACGATCCTCTTTTTCA	59.724	22	225	647	871	AGCTCTCATGCGTTCCAACT	60.020	20	AAAAGGAAGGATCACAAACGA	58.682	21	236	647	882	AGCTCTCATGCGTTCCAACT	60.020	20	GAAAAGGAAGGATCACAAACG	58.682	21	237	647	883
Unigene0011230	1	p2	(AT)8	16	107	122	AATGATTGAAACTGCTGGGG	59.933	20	GAAGAGTTTGCACTGCCCTC	59.997	20	157	11	167	TATGATTGACATGCACGCCT	60.104	20	GAAGAGTTTGCACTGCCCTC	59.997	20	108	60	167	AATGATTGAAACTGCTGGGG	59.933	20	CTGCCCTCAATTAGCTACCG	59.861	20	145	11	155
Unigene0011246	1	p2	(CT)9	18	132	149	ACCAAGCTTCAAAGTCGTGC	60.440	20	GGGAATACGCCAAGAAGGTT	60.320	20	200	39	238	CCACCACTCACATCATTGCT	59.551	20	GGGAATACGCCAAGAAGGTT	60.320	20	181	58	238	ACCAAGCTTCAAAGTCGTGC	60.440	20	AAGGTTTTGGGGCTTACCTG	60.345	20	186	39	224
Unigene0011248	1	p3	(GTC)5	15	543	557	GTGCAGAAGGTACTGGACCC	59.579	20	GCCGGTGAAATGTTCAGAAG	60.636	20	265	458	722	TGCAAGACGTGCAGAAGGTA	60.596	20	GCCGGTGAAATGTTCAGAAG	60.636	20	273	450	722	GGAGGAACAAGAGGAGCAGC	61.449	20	CCGAATGGGAACTCTGTTGT	59.966	20	256	520	775
Unigene0011254	1	c	(GGT)5ggaggtggagactttttcac(TGG)6	53	534	586	TGCAATACACCATTCCCTGA	59.924	20	CGGTGAAAAAGTCACCACCT	60.005	20	189	471	659	TGCAATACACCATTCCCTGA	59.924	20	CACCACCGGTGAAAAAGTCT	60.005	20	165	471	635	GTAGCTTCACCTTAGCCCCC	60.096	20	CGGTGAAAAAGTCACCACCT	60.005	20	261	399	659
Unigene0011254	2	c	(GGA)5ggtcggttaaagggtttgg(GGT)6	52	720	771	AGGTGGTGACTTTTTCACCG	60.005	20	TTTTGCAGCTTCCACTGTTG	60.027	20	218	640	857	GAGGAGGAGGAGGTGGGTAG	60.066	20	TTTTGCAGCTTCCACTGTTG	60.027	20	171	687	857	GTGGTGGAGGTGGTGACTTT	59.859	20	TTTTGCAGCTTCCACTGTTG	60.027	20	225	633	857
Unigene0011275	1	p2	(CT)24	48	307	354
Unigene0011325	1	p3	(GCA)5	15	170	184	GACTTTCTTTCCCCCACCTC	59.912	20	TCTTGCAGCTTCAACACCAG	60.175	20	225	17	241	GACTTTCTTTCCCCCACCTC	59.912	20	TTCTTGCAGCTTCAACACCA	60.574	20	226	17	242	GACTTTCTTTCCCCCACCTC	59.912	20	CTTCAACACCAGGGAGCATC	60.656	20	217	17	233
Unigene0011326	1	p3	(GCA)5	15	170	184	GACTTTCTTTCCCCCACCTC	59.912	20	TCTTGCAGCTTCAACACCAG	60.175	20	225	17	241	GACTTTCTTTCCCCCACCTC	59.912	20	TTCTTGCAGCTTCAACACCA	60.574	20	226	17	242	GACTTTCTTTCCCCCACCTC	59.912	20	CTTCAACACCAGGGAGCATC	60.656	20	217	17	233
Unigene0011329	1	p2	(TA)7	14	3257	3270	GGCTGGAGGTATGTATGCGT	59.985	20	ATACAAAACAATGGGGCCAA	60.053	20	255	3143	3397	GGCTGGAGGTATGTATGCGT	59.985	20	TACACAAGGCACAGCTCACC	59.905	20	186	3143	3328	AGGCTGGAGGTATGTATGCG	60.118	20	ATACAAAACAATGGGGCCAA	60.053	20	256	3142	3397
Unigene0011330	1	p2	(TA)7	14	3177	3190	GGCTGGAGGTATGTATGCGT	59.985	20	ATACAAAACAATGGGGCCAA	60.053	20	255	3063	3317	GGCTGGAGGTATGTATGCGT	59.985	20	TACACAAGGCACAGCTCACC	59.905	20	186	3063	3248	AGGCTGGAGGTATGTATGCG	60.118	20	ATACAAAACAATGGGGCCAA	60.053	20	256	3062	3317
Unigene0011338	1	p2	(AT)9	18	156	173	TTCTTCCCATCCCATTGCTA	60.405	20	CCGGGAATCTTTATCCGATT	60.109	20	243	102	344	TCTTCCCATCCCATTGCTAA	60.405	20	CCGGGAATCTTTATCCGATT	60.109	20	242	103	344	TCTTCCCATCCCATTGCTAA	60.405	20	TCTGTTGTGGCTTTCTGGTG	59.873	20	147	103	249
Unigene0011338	2	p2	(TG)8	16	768	783	TGGGGTTTCATCAAGCTTTC	60.051	20	CCCTACCCTCTCCCACAAAC	60.736	20	267	577	843	TGGGGTTTCATCAAGCTTTC	60.051	20	ACCCTACCCTCTCCCACAAA	60.736	20	268	577	844	TGAAGTGGAAAAAGTTGGGG	59.942	20	CCCTACCCTCTCCCACAAAC	60.736	20	184	660	843
Unigene0011340	1	p3	(CGT)5	15	922	936	TCCGGAGGATCTCTTACCCT	60.030	20	GAAACTCCTCCCTCTCCACC	60.050	20	259	754	1012	TCCGGAGGATCTCTTACCCT	60.030	20	GGAAACTCCTCCCTCTCCAC	60.050	20	260	754	1013	GTGTGATGTTGCAGGATTGG	59.967	20	GAAACTCCTCCCTCTCCACC	60.050	20	152	861	1012
Unigene0011340	2	p3	(GTG)5	15	1127	1141	GGAGCTGGAGAAGCTCTGAA	59.827	20	ACCTCCTCTTCTTCCTCCGA	60.328	20	147	1057	1203	TGAAACTCGAATTCCTTGGC	60.192	20	ACCTCCTCTTCTTCCTCCGA	60.328	20	131	1073	1203	GGTGGAGAGGGAGGAGTTTC	60.050	20	TGAATGGAACAAAATCCACG	59.371	20	232	993	1224
Unigene0011373	1	p3	(TGG)8	24	753	776	TCTCGAAGTGGAGCTGGATT	59.950	20	TTCTTTTGCTCTGCCACTCC	60.517	20	188	678	865	TTCTCGAAGTGGAGCTGGAT	59.950	20	TTCTTTTGCTCTGCCACTCC	60.517	20	189	677	865	TCCCTGGGGACTATGTTCTG	59.920	20	TTCTTTTGCTCTGCCACTCC	60.517	20	141	725	865
Unigene0011393	1	p4	(TATG)4	16	1367	1382	CTCGAGTTTTAGGACAGGCG	60.008	20	GCAAAAGCTCCAACTCATCC	59.820	20	186	1224	1409	GGCAAAGTTGAGGGAAATCA	60.051	20	GCAAAAGCTCCAACTCATCC	59.820	20	158	1252	1409	TGGCAAAGTTGAGGGAAATC	60.051	20	GCAAAAGCTCCAACTCATCC	59.820	20	159	1251	1409
Unigene0011399	1	p3	(TTC)13	39	653	691
Unigene0011422	1	p3	(CAG)5	15	2940	2954	GGGATGAGGGAGAGATGGAT	60.242	20	TCCTGAATTCTGGGCTTTTG	60.184	20	183	2842	3024	TAATGAGGAGTTGGGGGATG	59.744	20	TCCTGAATTCTGGGCTTTTG	60.184	20	197	2828	3024	TGATAATGAGGAGTTGGGGG	59.744	20	TCCTGAATTCTGGGCTTTTG	60.184	20	200	2825	3024
Unigene0011440	1	p2	(AT)7	14	65	78	TGTTCATCAACGACACAAGATG	59.615	22	GCAGACACAGATCTTTCGCA	60.144	20	222	3	224	TGTTCATCAACGACACAAGATG	59.615	22	CCAGAAGGCTTGTGATGCTT	60.397	20	134	3	136	TGTTCATCAACGACACAAGATG	59.615	22	TCCAGAAGGCTTGTGATGCT	60.945	20	135	3	137
Unigene0011467	1	p2	(AT)7	14	234	247	TAAAGCCTCCCACAAAGCAT	59.708	20	CCAAGGAAAATGTTGCCACT	59.971	20	133	189	321	TAAAGCCTCCCACAAAGCAT	59.708	20	ACTCGCCAAGGAAAATGTTG	60.110	20	138	189	326	TAAAGCCTCCCACAAAGCAT	59.708	20	CTCCTTGAACGCTGAGAAGG	60.126	20	115	189	303
Unigene0011467	2	p3	(CAG)5	15	2257	2271	GGAGACCAGCAGTTCAGAGG	59.986	20	TGGAAAGTGGGTCTTCATCC	59.903	20	233	2135	2367	AACCGGGAAGTCTGAGGAAT	59.935	20	TGGAAAGTGGGTCTTCATCC	59.903	20	150	2218	2367	AGCTGAAGGAGATGAGAGCG	59.851	20	TGGAAAGTGGGTCTTCATCC	59.903	20	205	2163	2367
Unigene0011474	1	p3	(GGA)9	27	247	273	CCCTCATCTTTGCTGGTGAT	60.073	20	AAAATCCCAATTCCCAATCC	59.830	20	211	106	316	CCCTCATCTTTGCTGGTGAT	60.073	20	ACCCCCACCAGATAGAGACC	60.194	20	269	106	374	GTGATGGAGTTGTTTTGGGG	60.210	20	AATGGGCCAAATTTTCATCA	60.132	20	279	121	399
Unigene0011474	2	p3	(GAT)6	18	514	531	TGGTGGTGATGAAGGTGAAA	59.935	20	TGAGCGACAATACAAGCCAG	60.011	20	182	449	630	TGGTGGTGATGAAGGTGAAA	59.935	20	CCATGAGCAGTACATCCCCT	59.950	20	221	449	669	GGTGGTGATGAAAATTTGGC	60.177	20	TGAGCGACAATACAAGCCAG	60.011	20	256	375	630
Unigene0011490	1	p3	(AAG)11	33	302	334	GAAATGGAATCGTAGCCGAA	60.038	20	CCCCACTTCACTCCCAGATA	59.920	20	245	144	388	TAGCCGAAGTCCATGGAAAC	60.074	20	CCCCACTTCACTCCCAGATA	59.920	20	233	156	388	TGAGCCTTCTCCAAAGCAGT	60.134	20	AGATCAAGAACCATGGCACC	59.934	20	185	268	452
Unigene0011514	1	p4	(ATTT)4	16	998	1013	TTGAATTGCTTGCGTCTCAG	60.134	20	GGTGCAGAGATCAAAGGGAA	60.195	20	112	926	1037	ATTGCTTGCGTCTCAGCTTT	60.162	20	GGTGCAGAGATCAAAGGGAA	60.195	20	108	930	1037	AATTGCTTGCGTCTCAGCTT	60.162	20	GGTGCAGAGATCAAAGGGAA	60.195	20	109	929	1037
Unigene0011514	2	p2	(CT)15	30	1605	1634	TGCTGTCCACATTTTGGTGT	60.008	20	TCAACCCAAAAGGCATGAAT	60.309	20	250	1409	1658	TGCTGTCCACATTTTGGTGT	60.008	20	TTTTTCAACCCAAAAGGCAT	59.429	20	254	1409	1662	TTGCTGTCCACATTTTGGTG	60.552	20	TCAACCCAAAAGGCATGAAT	60.309	20	251	1408	1658
Unigene0011525	1	p6	(AATCTG)4	24	1519	1542	GCCGATAACGTAGACCAGGA	60.096	20	GCCCTGTTTGCTGTTTTCTC	59.859	20	250	1369	1618	GCCGATAACGTAGACCAGGA	60.096	20	TGTTTTCTCTCAAACGGCCT	59.853	20	239	1369	1607	GCCGATAACGTAGACCAGGA	60.096	20	AACGGCCTTTGAGTTTCTGA	59.853	20	227	1369	1595
Unigene0011532	1	p4	(AGAA)4	16	158	173	ACCGAATCATGGGAAATTCA	60.133	20	TGCTTCTCAGTTTGGCTCCT	60.134	20	265	45	309	ACCGAATCATGGGAAATTCA	60.133	20	GCTTCTCAGTTTGGCTCCTG	60.134	20	264	45	308	ACAACCAATGTGTGGCAAAA	59.864	20	GCTTCTCAGTTTGGCTCCTG	60.134	20	185	124	308
Unigene0011533	1	c	(TC)7aaatattcttg(CT)6	37	152	188	GCTTTGATTTGGGCATGACT	60.081	20	CATTGCCCACTCCCACTATT	59.813	20	201	120	320	TCTGCTATGTGGTTGGGATG	59.522	20	CATTGCCCACTCCCACTATT	59.813	20	229	92	320	GCTTTGATTTGGGCATGACT	60.081	20	CTAACTGCATTGCCCACTCC	60.657	20	208	120	327
Unigene0011539	1	p6	(CCTCAG)4	24	348	371	TATGTTGTGAAACCCTGGCA	59.964	20	GATTGAGGAAGCAGCAGGAC	59.957	20	139	261	399	TATGTTGTGAAACCCTGGCA	59.964	20	ACATGGGCATACCAGAGAGG	59.950	20	209	261	469	GTGAAACCCTGGCAGAAGAG	59.844	20	GATTGAGGAAGCAGCAGGAC	59.957	20	133	267	399
Unigene0011553	1	p3	(AAG)7	21	127	147	TCTCACATCCTCGACCTTGA	59.340	20	TGCAACTTGTGTGGGATTTG	60.552	20	120	56	175	TCTCACATCCTCGACCTTGA	59.340	20	GGTAAGACATGCAGCGATTG	59.301	20	253	56	308	TTCTCACATCCTCGACCTTG	58.800	20	GATTGCGCATCATTTTTCAA	59.644	20	239	55	293
Unigene0011563	1	p3	(TAG)5	15	130	144	CCACCTCCTTGTTGCTCTTC	59.844	20	GGTCTTGATGGCATTCTCGT	60.081	20	266	98	363	CCACCTCCTTGTTGCTCTTC	59.844	20	ACGGTCTTGATGGCATTCTC	60.081	20	268	98	365	CCACCTCCTTGTTGCTCTTC	59.844	20	CAATTTGGATTCCGATGGAC	60.133	20	213	98	310
Unigene0011582	1	p3	(CAG)6	18	153	170	GTTCAGCGATCTCGTGGACT	60.418	20	GCTTGCGTTATTCTGGCTTC	59.988	20	243	8	250	CAGCGATCTCGTGGACTCTT	60.555	20	GCTTGCGTTATTCTGGCTTC	59.988	20	240	11	250	AGCGATCTCGTGGACTCTTG	60.555	20	GCTTGCGTTATTCTGGCTTC	59.988	20	239	12	250
Unigene0011587	1	p2	(AT)11	22	520	541	CCAACGCCCTTATTAAGCAA	60.089	20	CATCACAAAGGTGAAAGCCA	59.691	20	189	489	677	ACGCCCTTATTAAGCAAGCA	59.875	20	CATCACAAAGGTGAAAGCCA	59.691	20	186	492	677	ATGACCCACCAGGCAACTAC	59.851	20	CATCACAAAGGTGAAAGCCA	59.691	20	214	464	677
Unigene0011598	1	c	(AGC)5ataccagataggcagcagcaggccttcttcacattcaattgccaccataatctcatctccattgccattaatgcc(TCA)5gcagcttcaccatcaaacttccattcac(AAT)10agtaatatgctccaccccaccaccactcatcatcatctcct(GCA)10	234	84	317
Unigene0011622	1	p6	(GATGAA)5	30	2	31
Unigene0011623	1	p2	(TA)10	20	1767	1786	TACCATCCCGGTCAACTGAT	60.195	20	CATTATCCTTATACTTCATCTTCCTGA	58.339	27	184	1664	1847	TACTTAAGCTGCCAGAGCCC	59.615	20	CATTATCCTTATACTTCATCTTCCTGA	58.339	27	206	1642	1847	TGCATTTCCCAAAGCAGAAT	60.585	20	CATTATCCTTATACTTCATCTTCCTGA	58.339	27	234	1614	1847
Unigene0011628	1	p2	(AT)9	18	264	281	GCATAGGGAAATTGGCAAAA	59.907	20	TTGCTTTCACTGCCTGTCTG	60.175	20	264	148	411	TATCCCATTGCATGATTCCA	59.703	20	TTGCTTTCACTGCCTGTCTG	60.175	20	178	234	411	CCCATTGCATGATTCCAACT	60.723	20	TTGCTTTCACTGCCTGTCTG	60.175	20	175	237	411
Unigene0011640	1	p2	(AC)8	16	45	60	TTAATAACATCAGGATAACCCACC	58.280	24	CTTCTTGATGCCGAACTTCA	58.999	20	226	18	243	TTAATAACATCAGGATAACCCACC	58.280	24	TGCCGAACTTCAACTTATGCT	59.897	21	218	18	235	TTAATAACATCAGGATAACCCACC	58.280	24	TCTTGATGCCGAACTTCAACT	59.867	21	224	18	241
Unigene0011645	1	p2	(TA)9	18	73	90	CCCTCTCCCTTCTTTCCAAG	60.175	20	CCACATGCTCTCTCTCACCA	59.980	20	251	3	253	CCCTCTCCCTTCTTTCCAAG	60.175	20	GCACCACATGCTCTCTCTCA	60.146	20	254	3	256	TTTCCCTCTCCCTTCTTTCC	59.623	20	CCACATGCTCTCTCTCACCA	59.980	20	254	0	253
Unigene0011645	2	p3	(ACT)5	15	850	864	ATTGATGGTCCAATTTCCGA	60.133	20	CTTGCTCCCTACCAATTCCA	60.066	20	231	732	962	ATGGTCCAATTTCCGACAAA	60.170	20	CTTGCTCCCTACCAATTCCA	60.066	20	227	736	962	ACAACTGCTGCAACCACAAC	59.801	20	CTTGCTCCCTACCAATTCCA	60.066	20	193	770	962
Unigene0011646	1	p2	(TA)9	18	73	90	CCCTCTCCCTTCTTTCCAAG	60.175	20	CCACATGCTCTCTCTCACCA	59.980	20	251	3	253	CCCTCTCCCTTCTTTCCAAG	60.175	20	GCACCACATGCTCTCTCTCA	60.146	20	254	3	256	TTTCCCTCTCCCTTCTTTCC	59.623	20	CCACATGCTCTCTCTCACCA	59.980	20	254	0	253
Unigene0011646	2	p3	(ACT)5	15	1078	1092	ATTGATGGTCCAATTTCCGA	60.133	20	CTTGCTCCCTACCAATTCCA	60.066	20	231	960	1190	ATGGTCCAATTTCCGACAAA	60.170	20	CTTGCTCCCTACCAATTCCA	60.066	20	227	964	1190	ACAACTGCTGCAACCACAAC	59.801	20	CTTGCTCCCTACCAATTCCA	60.066	20	193	998	1190
Unigene0011648	1	p3	(ATC)5	15	410	424	TTTGGTGCAAAGTGACAAGC	59.888	20	GGTACCAGACAACGGCTGAT	59.997	20	235	327	561	TGCAACAAGATTCAGAACCG	59.840	20	GGTACCAGACAACGGCTGAT	59.997	20	177	385	561	TGCAACAAGATTCAGAACCG	59.840	20	TGCCTAGGAGCTGAACCACT	60.012	20	233	385	617
Unigene0011651	1	p2	(CT)8	16	74	89	CCCTTTCCATCCTTGTCTCTC	60.059	21	GGGAGCAAAGAGTGTTCTGG	59.844	20	108	41	148	CCCTTTCCATCCTTGTCTCTC	60.059	21	GGGTTGTTGTTTCTGCCATT	59.836	20	139	41	179	CCCTTTCCATCCTTGTCTCTC	60.059	21	GGTTTGTGGCGTTTTGAATC	60.352	20	218	41	258
Unigene0011651	2	p3	(ATT)5	15	917	931
Unigene0011657	1	p2	(TA)8	16	2624	2639
Unigene0011659	1	p3	(GTA)5	15	275	289	GGCAAGATGGAAATTGAGGA	60.014	20	ACCCACTGTAGCCACCTACG	60.051	20	223	153	375	GAGTTGTGACTGCCCTCCAT	60.120	20	GCCGCCTCTCTCAATATCAC	59.803	20	265	92	356	TGTGAGTTGTGACTGCCCTC	59.872	20	GCCGCCTCTCTCAATATCAC	59.803	20	268	89	356
Unigene0011659	2	p3	(CAA)5	15	2432	2446	AGCCTCCCTTCCTTGTCTTC	59.817	20	TGTTCTCAACACTATTTCCACCA	59.526	23	180	2319	2498	GCCTCCCTTCCTTGTCTTCT	59.817	20	TGTTCTCAACACTATTTCCACCA	59.526	23	179	2320	2498	AGCCTCCCTTCCTTGTCTTC	59.817	20	TCTCAACACTATTTCCACCATCA	59.485	23	177	2319	2495
Unigene0011660	1	p3	(CAA)5	15	834	848	AGCCTCCCTTCCTTGTCTTC	59.817	20	TGTTCTCAACACTATTTCCACCA	59.526	23	180	721	900	GCCTCCCTTCCTTGTCTTCT	59.817	20	TGTTCTCAACACTATTTCCACCA	59.526	23	179	722	900	AGCCTCCCTTCCTTGTCTTC	59.817	20	TCTCAACACTATTTCCACCATCA	59.485	23	177	721	897
Unigene0011666	1	p3	(GAG)7	21	126	146	GAAGATGGATATGGCAGGGA	59.854	20	GACACAAGGAGAGCATGCAA	59.992	20	250	52	301	GAAGATGGATATGGCAGGGA	59.854	20	ACTGCCATTGGAGTGAAACC	59.973	20	144	52	195	ATCAGCATCATCAGGTGCAG	59.819	20	GACACAAGGAGAGCATGCAA	59.992	20	223	79	301
Unigene0011675	1	p2	(CA)11	22	26	47	AAGCCTAAAAACCCTACTTGAAC	57.255	23	CCAAAGGGGTTTTGGATTTT	60.027	20	226	0	225	AAGCCTAAAAACCCTACTTGAAC	57.255	23	GGGTTTTGGATTTTGTCCCT	60.032	20	220	0	219	AAGCCTAAAAACCCTACTTGAAC	57.255	23	AGGGGTTTTGGATTTTGTCC	60.032	20	222	0	221
Unigene0011676	1	p2	(CA)11	22	26	47	AAGCCTAAAAACCCTACTTGAAC	57.255	23	CCAAAGGGGTTTTGGATTTT	60.027	20	226	0	225	AAGCCTAAAAACCCTACTTGAAC	57.255	23	GGGTTTTGGATTTTGTCCCT	60.032	20	220	0	219	AAGCCTAAAAACCCTACTTGAAC	57.255	23	AGGGGTTTTGGATTTTGTCC	60.032	20	222	0	221
Unigene0011677	1	p2	(CA)11	22	26	47	AAGCCTAAAAACCCTACTTGAAC	57.255	23	CCAAAGGGGTTTTGGATTTT	60.027	20	226	0	225	AAGCCTAAAAACCCTACTTGAAC	57.255	23	GGGTTTTGGATTTTGTCCCT	60.032	20	220	0	219	AAGCCTAAAAACCCTACTTGAAC	57.255	23	AGGGGTTTTGGATTTTGTCC	60.032	20	222	0	221
Unigene0011679	1	p3	(CCA)5	15	105	119	ACCACGGATCCTTCATTCAA	60.317	20	GTGGGCGGAATATCAAGAGA	60.036	20	116	52	167	ACCACGGATCCTTCATTCAA	60.317	20	GGCTTGCTCGGTAGTAGACG	60.037	20	160	52	211	ACCACGGATCCTTCATTCAA	60.317	20	GGTATAGAGAGGGGGCTTGC	60.060	20	173	52	224
Unigene0011690	1	p2	(AG)9	18	1176	1193
Unigene0011691	1	p4	(AAAT)5	20	7	26
Unigene0011705	1	p3	(TCT)5	15	9	23
Unigene0011724	1	p2	(GA)6	12	240	251	GCGGCCCTTTCTACTAGCTT	60.007	20	ACCCAAGAGGGTTTTCTGCT	60.110	20	137	141	277	GCGGCCCTTTCTACTAGCTT	60.007	20	CTCACAAGAAAACGCCATCA	59.840	20	167	141	307	ATTACGCGGCCCTTTCTACT	60.116	20	ACCCAAGAGGGTTTTCTGCT	60.110	20	142	136	277
Unigene0011729	1	c	(TG)6cgaatgtg(TA)6	32	1069	1100	TATGCCTGTACCCCGATCTC	59.917	20	CGCACAAATTGAATGGGATT	60.701	20	218	911	1128	TTGTGAACAAGCAGGACTGG	59.873	20	CGCACAAATTGAATGGGATT	60.701	20	139	990	1128	CGATCTCCCTCAAGCAATTC	59.773	20	CGCACAAATTGAATGGGATT	60.701	20	205	924	1128
Unigene0011730	1	c	(TG)6cgaatgtg(TA)6	32	1089	1120	TATGCCTGTACCCCGATCTC	59.917	20	CGCACAAATTGAATGGGATT	60.701	20	218	931	1148	TTGTGAACAAGCAGGACTGG	59.873	20	CGCACAAATTGAATGGGATT	60.701	20	139	1010	1148	CGATCTCCCTCAAGCAATTC	59.773	20	CGCACAAATTGAATGGGATT	60.701	20	205	944	1148
Unigene0011736	1	p3	(GCC)6	18	157	174	CAGCAGACCCACAAACTTCA	59.873	20	GGGAGGTGTTGAAGGAGGAT	60.314	20	197	53	249	TCCAACAAAATGGTTGTCCA	59.792	20	GACTCGAGGGAGGTGTTGAA	60.238	20	176	81	256	CAGCAGACCCACAAACTTCA	59.873	20	CATATTTCTTCGCAGGAGGG	59.662	20	155	53	207
Unigene0011764	1	p6	(CTGCGG)4	24	1952	1975	GAGAGGACGACGAGGAAGTG	59.986	20	CATCCATGGACTACACCGAA	59.369	20	153	1858	2010	GGAAGTAGGGTGCCAAAACA	59.971	20	CATCCATGGACTACACCGAA	59.369	20	264	1747	2010	AAGGAGGAGGAGGAGAACCA	60.186	20	CATCCATGGACTACACCGAA	59.369	20	123	1888	2010
Unigene0011803	1	p3	(GGA)6	18	698	715	CCCGATCTCTGCTGTTCAGT	60.408	20	TCCAACCCTTTCCATCAAAC	59.767	20	279	544	822	CCCGATCTCTGCTGTTCAGT	60.408	20	TTCCAACCCTTTCCATCAAA	60.280	20	280	544	823	CTCACCCGATCTCTGCTGTT	60.408	20	AACCCTTTCCATCAAACCCT	59.668	20	280	540	819
Unigene0011807	1	p2	(TA)8	16	1	16
Unigene0011815	1	p4	(ATAC)4	16	58	73	ATTTTACACTTGCCATTTCACA	57.253	22	TTCATCCACCTTCGAAATCC	59.871	20	154	20	173	TTTTACACTTGCCATTTCACAT	57.253	22	TTCATCCACCTTCGAAATCC	59.871	20	153	21	173	ATTTTACACTTGCCATTTCACA	57.253	22	CATCCACCTTCGAAATCCAG	60.452	20	152	20	171
Unigene0011827	1	p3	(GCC)6	18	168	185	TTTCCAATCCCCAATTTCAA	60.103	20	GAGGAGGGATTTGAGGGAAG	60.008	20	240	135	374	TTTCCAATCCCCAATTTCAA	60.103	20	AGAGGAGGGATTTGAGGGAA	60.008	20	241	135	375	TTTCCAATCCCCAATTTCAA	60.103	20	GTGAGGAGGATCGTCGAGAG	59.945	20	161	135	295
Unigene0011838	1	p2	(CA)7	14	1464	1477	TGTTTCCGTGTTTGGAATGA	59.941	20	AGAAACCCAATTTGCCTGTG	59.971	20	254	1284	1537	TGTTTCCGTGTTTGGAATGA	59.941	20	CAGAAACCCAATTTGCCTGT	59.971	20	255	1284	1538	CCCTGCTTATTGATGGCATT	59.923	20	AGAAACCCAATTTGCCTGTG	59.971	20	172	1366	1537
[truncated: 1,371,658 more chars]
