# Supplementary material for: De novo characterization of the Baphicacanthus cusia(Nees) Bremek transcriptome and analysis of candidate genes involved in indican biosynthesis and metabolism
Source: PLoS One. 2018 Jul 5;13(7):e0199788. doi: 10.1371/journal.pone.0199788 (PMC6033399; doi:10.1371/journal.pone.0199788)
Supplement: S7 Table — (XLSX) [file pone.0199788.s007.xlsx]

## Sheet: Sheet1
ID	SSR nr.	SSR type	SSR	size	start	end
Unigene0000001	1	p3	(CTC)5	15	1404	1418
Unigene0000021	1	c	(AT)14(AG)9	46	293	338
Unigene0000025	1	c	(AT)10aatataattataattaattcaaattctacaacaacaaataattaaagaaagctggtaaaaatgtggattgaagtatttgtttattcaata(AAT)14	152	6198	6349
Unigene0000026	1	p2	(TA)7	14	190	203
Unigene0000032	1	p3	(AGA)10	30	1248	1277
Unigene0000033	1	p6	(TGTGGG)4	24	329	352
Unigene0000058	1	p6	(TTTGTT)4	24	670	693
Unigene0000059	1	p6	(GCCTCC)4	24	261	284
Unigene0000062	1	p2	(TC)6	12	43	54
Unigene0000062	2	p6	(TTGGGA)4	24	399	422
Unigene0000062	3	p3	(CCT)6	18	617	634
Unigene0000073	1	p3	(ATC)10	30	35	64
Unigene0000073	2	p3	(AGA)5	15	5447	5461
Unigene0000090	1	p2	(AT)19	38	7	44
Unigene0000095	1	p2	(AT)8	16	52	67
Unigene0000132	1	p5	(ATCTC)4	20	565	584
Unigene0000133	1	p3	(GAA)5	15	2107	2121
Unigene0000134	1	p2	(AT)10	20	135	154
Unigene0000141	1	p3	(CAG)5	15	7850	7864
Unigene0000144	1	p3	(AAG)5	15	718	732
Unigene0000144	2	p2	(AT)8	16	895	910
Unigene0000175	1	p3	(AAT)7	21	607	627
Unigene0000183	1	p3	(TAT)5	15	1473	1487
Unigene0000184	1	p3	(GCT)5	15	960	974
Unigene0000190	1	p3	(CAT)5	15	511	525
Unigene0000195	1	p2	(AT)8	16	1068	1083
Unigene0000208	1	p4	(ATTT)4	16	1696	1711
Unigene0000215	1	p4	(TCAT)6	24	92	115
Unigene0000215	2	p3	(AGC)5	15	651	665
Unigene0000216	1	p4	(TAAT)4	16	4171	4186
Unigene0000224	1	p3	(TGG)5	15	396	410
Unigene0000241	1	p2	(CT)6	12	426	437
Unigene0000242	1	p3	(GGA)7	21	164	184
Unigene0000245	1	p4	(CTGG)6	24	265	288
Unigene0000245	2	p2	(AT)11	22	3104	3125
Unigene0000259	1	p6	(GCCAAT)5	30	1	30
Unigene0000270	1	p3	(GAA)5	15	164	178
Unigene0000273	1	p3	(TAT)5	15	237	251
Unigene0000283	1	p4	(CAAC)5	20	163	182
Unigene0000284	1	p3	(GAT)5	15	710	724
Unigene0000292	1	p3	(GAA)8	24	3528	3551
Unigene0000300	1	p6	(GCAGTA)5	30	103	132
Unigene0000300	2	p2	(CA)15	30	395	424
Unigene0000304	1	c	(CCAT)5ttctacatagtcatcatcaattgcgaacataaataaataaaatacatac(AT)10	89	343	431
Unigene0000307	1	p3	(CTC)5	15	1062	1076
Unigene0000307	2	p6	(GGCAGT)4	24	1965	1988
Unigene0000308	1	p2	(TC)6	12	1966	1977
Unigene0000318	1	p3	(AGA)10	30	1	30
Unigene0000318	2	p3	(AGA)5	15	767	781
Unigene0000323	1	c	(CAACCT)4catcctcaacctcaacctcaa(CCTCAT)4	69	1554	1622
Unigene0000334	1	p3	(GGT)5	15	1484	1498
Unigene0000336	1	p3	(ATC)5	15	2153	2167
Unigene0000361	1	p6	(TCTTCC)4	24	676	699
Unigene0000362	1	p2	(AT)19	38	1	38
Unigene0000363	1	p2	(TA)18	36	294	329
Unigene0000369	1	p3	(GGT)5	15	989	1003
Unigene0000372	1	p4	(GGAT)5	20	288	307
Unigene0000374	1	p2	(AC)8	16	78	93
Unigene0000375	1	p2	(TA)6	12	1120	1131
Unigene0000403	1	p6	(CACCGC)4	24	90	113
Unigene0000403	2	p2	(AT)9	18	2474	2491
Unigene0000408	1	p6	(CCGCCA)4	24	6	29
Unigene0000408	2	p5	(GGTTT)6	30	1678	1707
Unigene0000409	1	p4	(AAAT)4	16	5039	5054
Unigene0000409	2	p3	(TGC)5	15	7289	7303
Unigene0000410	1	p2	(AT)8	16	685	700
Unigene0000410	2	p2	(CT)11	22	1569	1590
Unigene0000410	3	p2	(TG)6	12	2965	2976
Unigene0000416	1	c	(TC)9(AC)9	36	2936	2971
Unigene0000420	1	p3	(TTC)5	15	308	322
Unigene0000424	1	p3	(CGC)5	15	980	994
Unigene0000430	1	p4	(TGTA)4	16	1484	1499
Unigene0000435	1	p3	(CTC)5	15	1130	1144
Unigene0000438	1	p6	(GGAGCC)4	24	2364	2387
Unigene0000438	2	p5	(TAACC)4	20	2867	2886
Unigene0000454	1	p4	(GAAA)4	16	174	189
Unigene0000454	2	p2	(AG)9	18	3150	3167
Unigene0000454	3	p3	(TTA)5	15	3415	3429
Unigene0000456	1	p3	(AGG)5	15	339	353
Unigene0000457	1	p4	(AACC)4	16	108	123
Unigene0000460	1	p2	(TC)6	12	3	14
Unigene0000460	2	p3	(ATC)5	15	1480	1494
Unigene0000465	1	p4	(AAAG)4	16	3148	3163
Unigene0000476	1	p2	(AT)8	16	628	643
Unigene0000481	1	p4	(GATG)4	16	11	26
Unigene0000482	1	p2	(AT)10	20	1057	1076
Unigene0000484	1	p3	(TCT)6	18	1543	1560
Unigene0000486	1	p3	(GGC)7	21	1099	1119
Unigene0000500	1	p2	(AT)7	14	197	210
Unigene0000500	2	c	(AT)7ag(ATAGAT)4	40	1368	1407
Unigene0000511	1	p2	(TA)9	18	12	29
Unigene0000513	1	p6	(GTAGCA)4	24	303	326
Unigene0000516	1	p5	(TTATT)4	20	1813	1832
Unigene0000522	1	p3	(GAA)6	18	339	356
Unigene0000528	1	p2	(TA)7	14	239	252
Unigene0000539	1	p4	(ATGC)4	16	2359	2374
Unigene0000540	1	p2	(AT)8	16	2250	2265
Unigene0000546	1	p2	(GA)6	12	1982	1993
Unigene0000549	1	p4	(AAAT)4	16	2816	2831
Unigene0000551	1	p3	(GGA)9	27	1827	1853
Unigene0000552	1	p6	(GCGGTG)5	30	3163	3192
Unigene0000554	1	p3	(GAT)5	15	329	343
Unigene0000560	1	p2	(AT)10	20	225	244
Unigene0000562	1	p3	(ATT)5	15	305	319
Unigene0000570	1	c	(AGT)5agggatcaaactcaac(TGGGGT)4	55	398	452
Unigene0000591	1	p2	(AC)9	18	835	852
Unigene0000592	1	p3	(AGA)5	15	1327	1341
Unigene0000592	2	p3	(GAA)7	21	1970	1990
Unigene0000593	1	p2	(AG)7	14	1616	1629
Unigene0000606	1	p2	(AC)7	14	2385	2398
Unigene0000609	1	p3	(GGC)5	15	391	405
Unigene0000616	1	p6	(ACAAAA)5	30	302	331
Unigene0000627	1	p3	(CTC)5	15	2678	2692
Unigene0000647	1	p3	(TTC)7	21	262	282
Unigene0000657	1	p6	(TCCAAT)4	24	1413	1436
Unigene0000668	1	p5	(AATTA)4	20	1	20
Unigene0000676	1	c	(AGT)5aggtgcctttttta(AAAT)4	45	456	500
Unigene0000679	1	p3	(CGG)5	15	460	474
Unigene0000679	2	p3	(AGG)7	21	870	890
Unigene0000679	3	c	(GAGGTT)4gggatgtggtgggaaaccaggccatgtatatggctgaaatgcttcaactcctccaccatattttaatttggttaatttggtgaatttggtgaccatg(TA)18	157	1619	1775
Unigene0000691	1	p3	(CTC)6	18	997	1014
Unigene0000697	1	p3	(TGC)5	15	311	325
Unigene0000703	1	p4	(ACAA)4	16	2101	2116
Unigene0000704	1	p2	(CA)6	12	174	185
Unigene0000714	1	p2	(GA)7	14	352	365
Unigene0000719	1	p6	(TATTTT)5	30	1	30
Unigene0000719	2	p3	(TAT)5	15	199	213
Unigene0000725	1	p3	(ATT)5	15	1627	1641
Unigene0000732	1	p2	(AT)10	20	1	20
Unigene0000756	1	p2	(TA)7	14	70	83
Unigene0000762	1	p4	(TCAT)4	16	25	40
Unigene0000768	1	p4	(AAAG)4	16	428	443
Unigene0000768	2	p2	(AT)9	18	2039	2056
Unigene0000775	1	p3	(GTC)5	15	767	781
Unigene0000776	1	p3	(TCA)6	18	471	488
Unigene0000809	1	p2	(TA)19	38	1259	1296
Unigene0000815	1	p4	(AGAA)6	24	16	39
Unigene0000815	2	p6	(ACCCTC)5	30	278	307
Unigene0000815	3	p3	(ACC)6	18	1517	1534
Unigene0000823	1	p4	(CAAT)4	16	1497	1512
Unigene0000826	1	p2	(TC)21	42	239	280
Unigene0000829	1	p2	(GT)7	14	1281	1294
Unigene0000842	1	p2	(GA)7	14	1978	1991
Unigene0000860	1	p2	(TA)7	14	27	40
Unigene0000865	1	p2	(TA)8	16	53	68
Unigene0000895	1	p2	(TA)8	16	422	437
Unigene0000897	1	p3	(TCA)6	18	1521	1538
Unigene0000908	1	p6	(CTGTGC)5	30	1061	1090
Unigene0000919	1	p5	(GCACA)6	30	71	100
Unigene0000921	1	p3	(ATC)5	15	230	244
Unigene0000930	1	p4	(CATC)5	20	30	49
Unigene0000930	2	p2	(AT)10	20	315	334
Unigene0000937	1	p3	(TGC)5	15	124	138
Unigene0000953	1	c	(TTC)5ccttcatcatctctct(CCG)5	46	317	362
Unigene0000953	2	p2	(TA)6	12	611	622
Unigene0000960	1	p5	(AAACC)4	20	27	46
Unigene0000963	1	p4	(TATT)4	16	64	79
Unigene0000966	1	p4	(GCAG)4	16	1	16
Unigene0000967	1	p3	(ATC)6	18	585	602
Unigene0000968	1	p3	(GGA)5	15	2098	2112
Unigene0000971	1	p3	(CTC)7	21	1684	1704
Unigene0000976	1	p6	(TTTGGC)4	24	6702	6725
Unigene0000976	2	p6	(TTTGGC)4	24	6964	6987
Unigene0000980	1	p3	(TGG)6	18	1168	1185
Unigene0000996	1	p4	(TTCT)4	16	231	246
Unigene0001018	1	p3	(GAA)6	18	260	277
Unigene0001020	1	p3	(ATT)5	15	543	557
Unigene0001052	1	p2	(AT)7	14	1343	1356
Unigene0001065	1	p3	(GCG)6	18	1083	1100
Unigene0001067	1	p3	(CGG)8	24	1853	1876
Unigene0001068	1	p4	(AAAT)4	16	558	573
Unigene0001068	2	p6	(AGAGGC)4	24	1449	1472
Unigene0001076	1	p2	(CT)6	12	36	47
Unigene0001083	1	p3	(TAT)6	18	74	91
Unigene0001095	1	p2	(TA)10	20	1343	1362
Unigene0001149	1	p2	(AC)6	12	1689	1700
Unigene0001170	1	p2	(AG)15	30	1241	1270
Unigene0001190	1	p3	(TAA)5	15	414	428
Unigene0001192	1	c	(TG)6ta(TG)8	30	2705	2734
Unigene0001192	2	c	(TGG)5tcggcgattgcctcctgattggagtaata(ATG)6	62	3126	3187
Unigene0001210	1	p6	(ATCTAA)4	24	2072	2095
Unigene0001212	1	p6	(ACAAGA)4	24	1200	1223
Unigene0001215	1	p2	(TC)7	14	28	41
Unigene0001215	2	p2	(TA)7	14	3286	3299
Unigene0001228	1	c	(ATT)6gtttggtggctgctg(CTC)5	48	91	138
Unigene0001234	1	p2	(AT)17	34	764	797
Unigene0001235	1	p3	(TCC)7	21	36	56
Unigene0001243	1	p6	(GGGTTA)5	30	2349	2378
Unigene0001249	1	p3	(GAA)16	48	15	62
Unigene0001250	1	p3	(GAG)8	24	1764	1787
Unigene0001251	1	p2	(GA)11	22	873	894
Unigene0001253	1	p6	(ATAAAA)7	42	1	42
Unigene0001253	2	p3	(GGA)5	15	3851	3865
Unigene0001254	1	p2	(AG)6	12	127	138
Unigene0001258	1	p2	(AT)7	14	1329	1342
Unigene0001266	1	p5	(CCTCT)5	25	331	355
Unigene0001279	1	p2	(GA)6	12	1960	1971
Unigene0001296	1	p2	(TA)12	24	377	400
Unigene0001296	2	p2	(AG)7	14	801	814
Unigene0001302	1	p2	(TA)6	12	1459	1470
Unigene0001302	2	p4	(GCCT)5	20	1749	1768
Unigene0001310	1	c	(TTCT)4ttttttcttttgtttttttaaactctatatatgatgccgcatgcttctacctttattg(TCA)7	95	461	555
Unigene0001311	1	p2	(CT)7	14	129	142
Unigene0001311	2	p6	(TGCTAA)4	24	1161	1184
Unigene0001313	1	p2	(TG)8	16	1	16
Unigene0001313	2	p3	(AGA)6	18	761	778
Unigene0001320	1	p2	(GT)7	14	1045	1058
Unigene0001335	1	p2	(CA)6	12	458	469
Unigene0001350	1	p2	(TA)6	12	503	514
Unigene0001351	1	p4	(GTCT)4	16	45	60
Unigene0001351	2	p2	(TG)10	20	1758	1777
Unigene0001351	3	p3	(TAT)5	15	2033	2047
Unigene0001352	1	p2	(GA)6	12	3205	3216
Unigene0001360	1	p3	(TGG)10	30	23	52
Unigene0001373	1	p3	(ATA)9	27	6	32
Unigene0001391	1	p4	(TTAA)4	16	301	316
Unigene0001395	1	p2	(AG)6	12	4513	4524
Unigene0001401	1	p6	(TAAAAA)4	24	428	451
Unigene0001408	1	p4	(TTAA)4	16	168	183
Unigene0001431	1	c	(TAA)5caataacaatac(TAA)5	42	991	1032
Unigene0001432	1	p2	(AT)17	34	1805	1838
Unigene0001450	1	p2	(AT)8	16	1428	1443
Unigene0001454	1	p3	(GGA)9	27	1709	1735
Unigene0001475	1	p2	(TA)9	18	1488	1505
Unigene0001482	1	p3	(GAA)10	30	860	889
Unigene0001485	1	c	(TA)10(CA)6	32	35	66
Unigene0001487	1	p3	(CCG)5	15	247	261
Unigene0001487	2	p2	(GA)6	12	2105	2116
Unigene0001491	1	p2	(AT)15	30	1	30
Unigene0001498	1	p2	(TG)6	12	3362	3373
Unigene0001504	1	p3	(ATC)6	18	354	371
Unigene0001508	1	p3	(GAT)5	15	550	564
Unigene0001527	1	p3	(ATC)6	18	1	18
Unigene0001533	1	p6	(AGATGA)5	30	1430	1459
Unigene0001541	1	p6	(AGGGTA)4	24	1275	1298
Unigene0001542	1	p3	(GCG)5	15	273	287
Unigene0001561	1	p3	(GGC)6	18	1357	1374
Unigene0001577	1	p3	(ATT)5	15	506	520
Unigene0001586	1	p2	(AT)10	20	499	518
Unigene0001594	1	p3	(GGC)5	15	353	367
Unigene0001598	1	p6	(TCTTCA)4	24	87	110
Unigene0001618	1	p4	(AAAT)4	16	207	222
Unigene0001633	1	p4	(ATTT)5	20	281	300
Unigene0001635	1	p2	(TG)6	12	1178	1189
Unigene0001655	1	p6	(AAAAAG)6	36	245	280
Unigene0001655	2	p2	(GA)6	12	1132	1143
Unigene0001678	1	p3	(TGG)5	15	3647	3661
Unigene0001679	1	p2	(AG)6	12	119	130
Unigene0001682	1	p3	(CAG)5	15	1562	1576
Unigene0001704	1	p2	(AT)6	12	185	196
Unigene0001707	1	p2	(AG)19	38	841	878
Unigene0001711	1	p3	(GAG)5	15	1288	1302
Unigene0001734	1	p2	(AG)11	22	237	258
Unigene0001739	1	p3	(CCA)5	15	133	147
Unigene0001752	1	c	(TTC)11aacacctttatcggtcactcaatctctctatctgtctccgcttcccgattcaataacaaaaaacgaggtatgaatat(GATG)6	134	279	412
Unigene0001752	2	p3	(GCT)5	15	1160	1174
Unigene0001762	1	p3	(CAG)7	21	2915	2935
Unigene0001770	1	p3	(TCA)5	15	1172	1186
Unigene0001785	1	p5	(AAATA)4	20	72	91
Unigene0001798	1	p4	(CATT)4	16	74	89
Unigene0001800	1	c	(CT)11a(TC)10	43	12816	12858
Unigene0001802	1	p2	(CT)7	14	469	482
Unigene0001802	2	p4	(TAAT)4	16	843	858
Unigene0001802	3	p3	(TAT)11	33	1610	1642
Unigene0001802	4	p2	(AT)10	20	2266	2285
Unigene0001805	1	p3	(TAG)5	15	563	577
Unigene0001809	1	p4	(GAAA)8	32	495	526
Unigene0001811	1	p2	(AC)6	12	1111	1122
Unigene0001819	1	p3	(TAA)10	30	95	124
Unigene0001819	2	p4	(ATAC)5	20	824	843
Unigene0001825	1	p3	(GAT)5	15	156	170
Unigene0001827	1	p3	(AGC)6	18	792	809
Unigene0001847	1	p6	(CTTGTT)4	24	660	683
Unigene0001847	2	p6	(TTGCCA)4	24	1351	1374
Unigene0001849	1	p5	(AAACC)4	20	1046	1065
Unigene0001886	1	p2	(TC)6	12	55	66
Unigene0001893	1	p2	(AT)19	38	296	333
Unigene0001895	1	p3	(TCC)5	15	864	878
Unigene0001895	2	p2	(TA)14	28	1084	1111
Unigene0001903	1	p4	(ACCA)4	16	182	197
Unigene0001908	1	p2	(TA)6	12	2160	2171
Unigene0001917	1	p3	(TAA)5	15	186	200
Unigene0001924	1	p3	(AGA)5	15	1417	1431
Unigene0001940	1	p5	(TATTT)4	20	435	454
Unigene0001943	1	p5	(AAAAT)4	20	186	205
Unigene0001951	1	p4	(GAAT)4	16	1916	1931
Unigene0001952	1	p3	(GCG)5	15	235	249
Unigene0001952	2	p3	(GGA)6	18	390	407
Unigene0001952	3	p2	(TA)7	14	855	868
Unigene0001958	1	p6	(GGAAGA)5	30	872	901
Unigene0001960	1	p5	(AAAAT)4	20	103	122
Unigene0001964	1	p2	(CA)8	16	61	76
Unigene0001964	2	p2	(GT)10	20	908	927
Unigene0001965	1	p2	(TC)6	12	492	503
Unigene0001969	1	p3	(GGT)5	15	2794	2808
Unigene0001969	2	p3	(TGG)6	18	3003	3020
Unigene0001969	3	c	(GGC)6ggg(GGC)6	39	3241	3279
Unigene0001970	1	p3	(AGC)6	18	1972	1989
Unigene0001971	1	p5	(AATTG)4	20	622	641
Unigene0001978	1	c	(ACAT)4acc(TA)11	41	2452	2492
Unigene0001981	1	p4	(ATCT)4	16	315	330
Unigene0001988	1	p6	(CAACTC)5	30	2946	2975
Unigene0001991	1	p3	(ATG)10	30	2079	2108
Unigene0001991	2	p3	(CTA)5	15	2640	2654
Unigene0001992	1	p3	(CAA)6	18	342	359
Unigene0001992	2	p6	(AGCAGA)5	30	1144	1173
Unigene0001999	1	p3	(TGA)7	21	1	21
Unigene0002009	1	p6	(ATAAAA)6	36	426	461
Unigene0002009	2	p5	(AATTA)4	20	674	693
Unigene0002013	1	p2	(TG)6	12	238	249
Unigene0002023	1	p4	(GAAA)5	20	4118	4137
Unigene0002026	1	p3	(CAG)5	15	120	134
Unigene0002053	1	p2	(CT)17	34	1723	1756
Unigene0002068	1	p2	(AT)11	22	72	93
Unigene0002068	2	p4	(GTAT)4	16	1022	1037
Unigene0002078	1	p5	(AAGAA)4	20	344	363
Unigene0002091	1	p3	(TAC)5	15	159	173
Unigene0002095	1	p3	(TGC)5	15	257	271
Unigene0002103	1	p2	(TA)6	12	182	193
Unigene0002105	1	p3	(TGA)5	15	4152	4166
Unigene0002116	1	p3	(ATC)6	18	943	960
Unigene0002117	1	p3	(GCA)8	24	2022	2045
Unigene0002121	1	p3	(GAT)5	15	814	828
Unigene0002131	1	p4	(AATT)6	24	103	126
Unigene0002131	2	c	(TAAT)5cataatagtttaaaaatccctaaagtaatcacttcagtctgatcttccttcagggtgcaaagggaagagctccagtgtcctaattccccctc(CTT)7	133	535	667
Unigene0002132	1	p2	(AC)20	40	1272	1311
Unigene0002132	2	p4	(TGGA)4	16	2595	2610
Unigene0002141	1	c	(TG)14ta(TG)6	42	2075	2116
Unigene0002145	1	p2	(AT)9	18	868	885
Unigene0002152	1	p4	(CTCC)4	16	4012	4027
Unigene0002157	1	p2	(TG)6	12	409	420
Unigene0002180	1	p2	(CA)11	22	2882	2903
Unigene0002181	1	p3	(AGC)5	15	182	196
Unigene0002181	2	p3	(GCC)5	15	573	587
Unigene0002181	3	p3	(CTC)6	18	762	779
Unigene0002181	4	p6	(AGAGGA)4	24	894	917
Unigene0002182	1	p2	(CT)22	44	250	293
Unigene0002183	1	p2	(CT)16	32	1690	1721
Unigene0002194	1	p3	(TGG)7	21	2238	2258
Unigene0002205	1	p3	(GGA)6	18	2521	2538
Unigene0002208	1	p6	(CCGGTG)4	24	190	213
Unigene0002220	1	p2	(TA)10	20	56	75
Unigene0002240	1	p6	(GGTCCC)4	24	689	712
Unigene0002240	2	p3	(TAA)6	18	1828	1845
Unigene0002252	1	p2	(TC)11	22	1	22
Unigene0002276	1	c	(GT)6(GA)11	34	2718	2751
Unigene0002277	1	p4	(TTGT)7	28	1309	1336
Unigene0002278	1	p3	(GGT)6	18	51	68
Unigene0002278	2	p2	(TG)6	12	535	546
Unigene0002279	1	p3	(AAT)5	15	1155	1169
Unigene0002280	1	p2	(CT)6	12	257	268
Unigene0002290	1	p4	(AGAA)6	24	5741	5764
Unigene0002319	1	p2	(GT)6	12	660	671
Unigene0002322	1	p2	(TA)8	16	2224	2239
Unigene0002323	1	p2	(AT)17	34	477	510
Unigene0002324	1	p3	(GCG)5	15	1645	1659
Unigene0002343	1	p4	(GATC)6	24	3709	3732
Unigene0002350	1	p5	(TGATT)5	25	219	243
Unigene0002356	1	c	(AT)11tgaggaaaaaataagattgggc(GTGAGG)4	68	745	812
Unigene0002357	1	p2	(AG)6	12	2100	2111
Unigene0002358	1	p3	(CTG)5	15	306	320
Unigene0002367	1	p3	(ACT)8	24	220	243
Unigene0002371	1	p3	(CGC)7	21	130	150
Unigene0002374	1	c	(TTTCT)5tttcattatcagcgcg(TA)9	59	322	380
Unigene0002380	1	p3	(AAT)10	30	1104	1133
Unigene0002381	1	p2	(AT)7	14	150	163
Unigene0002381	2	c	(AT)9gtgtg(TA)7	37	597	633
Unigene0002398	1	p2	(TG)6	12	156	167
Unigene0002400	1	p3	(AGC)6	18	24	41
Unigene0002400	2	p2	(AT)16	32	655	686
Unigene0002401	1	p3	(GGA)7	21	193	213
Unigene0002402	1	p4	(AATT)4	16	365	380
Unigene0002403	1	p3	(CGG)5	15	1576	1590
Unigene0002408	1	p6	(TGGCTG)4	24	324	347
Unigene0002410	1	p3	(CCA)5	15	217	231
Unigene0002434	1	p3	(CAG)7	21	891	911
Unigene0002442	1	p6	(CCTCTA)4	24	245	268
Unigene0002442	2	p6	(GGCGGA)5	30	411	440
Unigene0002448	1	p2	(AT)6	12	250	261
Unigene0002448	2	p4	(CTTT)5	20	480	499
Unigene0002448	3	p2	(TA)6	12	1931	1942
Unigene0002453	1	p3	(CGG)5	15	970	984
Unigene0002460	1	p2	(AT)10	20	112	131
Unigene0002474	1	p2	(TG)6	12	74	85
Unigene0002484	1	p3	(CAT)5	15	1351	1365
Unigene0002488	1	p2	(TA)17	34	1370	1403
Unigene0002497	1	p2	(AT)8	16	628	643
Unigene0002501	1	p3	(TCT)6	18	2314	2331
Unigene0002501	2	p2	(AG)8	16	2527	2542
Unigene0002504	1	p5	(AAAAC)4	20	2290	2309
Unigene0002506	1	p6	(CGACGG)4	24	719	742
Unigene0002515	1	p4	(ATTT)4	16	262	277
Unigene0002528	1	p6	(TGTGCC)4	24	744	767
Unigene0002530	1	p3	(CCG)6	18	97	114
Unigene0002538	1	p3	(CCT)10	30	303	332
Unigene0002548	1	p3	(AGC)10	30	201	230
Unigene0002556	1	p2	(AT)8	16	245	260
Unigene0002593	1	p3	(GCT)5	15	326	340
Unigene0002619	1	p2	(AT)9	18	831	848
Unigene0002619	2	p2	(TA)10	20	1766	1785
Unigene0002619	3	p3	(GGC)6	18	3000	3017
Unigene0002620	1	p2	(GA)6	12	40	51
Unigene0002630	1	p2	(TA)18	36	15	50
Unigene0002638	1	p2	(CA)8	16	348	363
Unigene0002641	1	p3	(TAA)5	15	59	73
Unigene0002647	1	p3	(TTC)9	27	812	838
Unigene0002657	1	p5	(GGCCC)5	25	406	430
Unigene0002657	2	p3	(AAT)5	15	2740	2754
Unigene0002668	1	p3	(GTG)5	15	66	80
Unigene0002669	1	p6	(GAGTTC)4	24	305	328
Unigene0002669	2	p3	(CCG)6	18	765	782
Unigene0002671	1	p3	(TAT)6	18	145	162
Unigene0002672	1	p4	(AATA)4	16	904	919
Unigene0002673	1	p4	(AATA)4	16	829	844
Unigene0002681	1	p6	(TTTTTA)4	24	3742	3765
Unigene0002703	1	p2	(AC)6	12	2073	2084
Unigene0002705	1	p2	(AT)6	12	61	72
Unigene0002705	2	p3	(CTT)7	21	432	452
Unigene0002728	1	p3	(TGA)5	15	1718	1732
Unigene0002749	1	p6	(ATCCAA)4	24	842	865
Unigene0002751	1	p4	(ATGT)5	20	116	135
Unigene0002767	1	p5	(AGCCT)4	20	2132	2151
Unigene0002777	1	c	(CT)8(CA)8a(AAT)5acggag(TAA)7	75	462	536
Unigene0002783	1	p3	(CAT)6	18	93	110
Unigene0002785	1	p3	(GAC)5	15	1950	1964
Unigene0002785	2	p2	(AG)6	12	2509	2520
Unigene0002790	1	p3	(TTC)6	18	756	773
Unigene0002790	2	p2	(TA)7	14	1241	1254
Unigene0002796	1	p4	(TTTC)4	16	3433	3448
Unigene0002802	1	c	(AGA)7(GGA)5	36	4590	4625
Unigene0002807	1	p4	(GGCA)4	16	1444	1459
Unigene0002807	2	p3	(TGG)5	15	2121	2135
Unigene0002811	1	p4	(GTGG)4	16	18	33
Unigene0002821	1	p3	(CGG)5	15	651	665
Unigene0002822	1	p6	(CTCAGC)4	24	615	638
Unigene0002823	1	p6	(TGCTGT)5	30	2567	2596
Unigene0002830	1	p2	(AT)8	16	63	78
Unigene0002832	1	p3	(CCG)7	21	1080	1100
Unigene0002840	1	p3	(GAT)5	15	662	676
Unigene0002870	1	p6	(CATCTT)4	24	171	194
Unigene0002882	1	p2	(TC)6	12	4	15
Unigene0002885	1	p3	(GAA)5	15	123	137
Unigene0002895	1	c	(AT)8ac(AT)14	46	5954	5999
Unigene0002900	1	p2	(AC)6	12	63	74
Unigene0002901	1	p4	(GAAA)5	20	646	665
Unigene0002907	1	p6	(TTCGGG)4	24	386	409
Unigene0002907	2	p2	(CT)6	12	1069	1080
Unigene0002910	1	p2	(AT)16	32	1	32
Unigene0002912	1	p2	(AG)6	12	1752	1763
Unigene0002916	1	p2	(TA)16	32	19	50
Unigene0002923	1	p4	(GACA)4	16	406	421
Unigene0002930	1	p2	(CT)10	20	424	443
Unigene0002939	1	p2	(GA)6	12	844	855
Unigene0002942	1	p2	(TA)7	14	1557	1570
Unigene0002944	1	p5	(TATAG)6	30	968	997
Unigene0002947	1	p2	(TA)6	12	158	169
Unigene0002965	1	p3	(GAC)5	15	228	242
Unigene0002986	1	p4	(AGAA)4	16	1319	1334
Unigene0002987	1	p3	(CAG)7	21	1482	1502
Unigene0002990	1	p2	(AT)11	22	2339	2360
Unigene0002997	1	p2	(AT)7	14	9	22
Unigene0002997	2	p6	(CGAAGG)4	24	212	235
Unigene0003001	1	p2	(CT)8	16	30	45
Unigene0003008	1	p3	(TGA)5	15	485	499
Unigene0003010	1	p3	(TTA)7	21	1300	1320
Unigene0003013	1	p3	(TCC)5	15	200	214
Unigene0003015	1	p3	(TCT)5	15	632	646
Unigene0003016	1	p2	(TA)10	20	224	243
Unigene0003022	1	p4	(AAGA)4	16	1411	1426
Unigene0003026	1	p3	(CGC)5	15	962	976
Unigene0003029	1	p2	(AG)9	18	905	922
Unigene0003042	1	p4	(TAAA)4	16	3695	3710
Unigene0003046	1	p3	(TTC)12	36	471	506
Unigene0003046	2	p2	(AG)9	18	665	682
Unigene0003049	1	p2	(TC)7	14	3450	3463
Unigene0003062	1	p4	(TTTC)5	20	144	163
Unigene0003064	1	p2	(TA)10	20	66	85
Unigene0003073	1	p3	(AGT)9	27	14	40
Unigene0003077	1	p2	(AT)7	14	328	341
Unigene0003077	2	p3	(GCT)5	15	1836	1850
Unigene0003079	1	c	(TAC)5ataagtaagaaaaatcagacagccaaaatcttgagaaagccctcaaaagtgacccctccatttggatttggattaggatcatcaga(AGC)5	116	228	343
Unigene0003091	1	p5	(AAAAT)4	20	1021	1040
Unigene0003093	1	p2	(TC)8	16	270	285
Unigene0003107	1	p2	(TA)6	12	1216	1227
Unigene0003123	1	p5	(TTTTA)4	20	348	367
Unigene0003130	1	p4	(TAGA)5	20	2547	2566
Unigene0003133	1	p2	(TA)8	16	274	289
Unigene0003133	2	p2	(TA)6	12	2933	2944
Unigene0003143	1	p3	(ATC)8	24	136	159
Unigene0003143	2	p3	(CCG)5	15	358	372
Unigene0003146	1	p4	(TAAA)4	16	921	936
Unigene0003149	1	p4	(TGAT)5	20	387	406
Unigene0003152	1	p3	(GTT)5	15	87	101
Unigene0003156	1	p3	(GAC)5	15	1949	1963
Unigene0003162	1	p4	(TTTG)5	20	111	130
Unigene0003170	1	p2	(TC)8	16	5825	5840
Unigene0003179	1	p5	(TTTCT)5	25	16	40
Unigene0003179	2	p3	(TTA)5	15	975	989
Unigene0003180	1	p3	(CAT)5	15	5846	5860
Unigene0003186	1	p3	(TAT)5	15	294	308
Unigene0003188	1	p6	(CAAATC)4	24	3	26
Unigene0003199	1	p6	(GTCTTG)4	24	772	795
Unigene0003203	1	p2	(TA)7	14	3899	3912
Unigene0003212	1	p3	(TTA)7	21	286	306
Unigene0003216	1	p4	(TATG)5	20	673	692
Unigene0003226	1	p2	(AT)6	12	148	159
Unigene0003226	2	p2	(GA)8	16	940	955
Unigene0003228	1	p3	(ATG)8	24	525	548
Unigene0003228	2	p3	(GAA)5	15	2987	3001
Unigene0003238	1	p2	(AT)10	20	223	242
Unigene0003239	1	p4	(TTTA)4	16	649	664
Unigene0003239	2	p2	(TG)8	16	1316	1331
Unigene0003240	1	p2	(TA)10	20	1	20
Unigene0003252	1	p2	(AC)7	14	406	419
Unigene0003253	1	p2	(GA)12	24	826	849
Unigene0003267	1	p2	(TA)6	12	1075	1086
Unigene0003268	1	p2	(CT)7	14	101	114
Unigene0003273	1	p3	(TGC)5	15	859	873
Unigene0003275	1	p3	(GGA)5	15	135	149
Unigene0003279	1	p3	(TGC)6	18	555	572
Unigene0003290	1	p3	(GTG)5	15	389	403
Unigene0003295	1	c	(AT)9tt(TA)6	32	30	61
Unigene0003297	1	p2	(AT)11	22	145	166
Unigene0003297	2	p3	(GTG)5	15	940	954
Unigene0003306	1	c	(GT)12(AG)12	48	4245	4292
Unigene0003313	1	p4	(ATAA)4	16	2083	2098
Unigene0003333	1	p2	(AC)6	12	14	25
Unigene0003339	1	p3	(CCT)7	21	799	819
Unigene0003339	2	c	(TACA)5tacgttcttaca(TAT)12	68	2352	2419
Unigene0003355	1	p3	(AAT)5	15	1681	1695
Unigene0003359	1	p3	(ATC)6	18	1	18
Unigene0003363	1	p6	(CCAAAA)4	24	173	196
Unigene0003364	1	p2	(TA)14	28	1590	1617
Unigene0003371	1	c	(GA)13cccacagaatatgttttaaat(TAA)10	77	301	377
Unigene0003376	1	p3	(CCG)6	18	91	108
Unigene0003377	1	p3	(ATT)6	18	608	625
Unigene0003380	1	p3	(AAT)10	30	1224	1253
Unigene0003396	1	p3	(TCC)5	15	315	329
Unigene0003397	1	p2	(AT)15	30	1	30
Unigene0003398	1	p3	(TCC)7	21	33	53
Unigene0003402	1	p2	(CA)21	42	348	389
Unigene0003406	1	p2	(AC)7	14	189	202
Unigene0003408	1	p2	(CA)6	12	153	164
Unigene0003419	1	p6	(TGCCTC)4	24	205	228
Unigene0003429	1	p2	(TA)9	18	128	145
Unigene0003432	1	p2	(TA)7	14	328	341
Unigene0003433	1	p2	(TA)8	16	1	16
Unigene0003433	2	p2	(TA)9	18	127	144
Unigene0003434	1	c	(TA)8(GA)7	30	112	141
Unigene0003435	1	p2	(AT)20	40	598	637
Unigene0003436	1	p2	(TA)9	18	95	112
Unigene0003436	2	p2	(GT)7	14	684	697
Unigene0003438	1	c	(TA)18tggatagaat(GATA)5	66	40	105
Unigene0003439	1	p2	(TA)6	12	106	117
Unigene0003445	1	p2	(AT)7	14	839	852
Unigene0003446	1	p2	(AG)6	12	262	273
Unigene0003447	1	p3	(CAA)5	15	282	296
Unigene0003452	1	p3	(GCA)5	15	653	667
Unigene0003454	1	p3	(ATT)6	18	64	81
Unigene0003466	1	p3	(CTC)5	15	52	66
Unigene0003468	1	p2	(GA)10	20	1115	1134
Unigene0003478	1	p2	(AG)7	14	3912	3925
Unigene0003493	1	p5	(ATAAA)4	20	1	20
Unigene0003502	1	p3	(TGC)5	15	1987	2001
Unigene0003507	1	c	(GCA)5aatgacataataccatgtaatatagggtgaggggagctttgatgggtgcctaaatatggctatgataaatttatagtattata(AT)6	110	7	116
Unigene0003507	2	p2	(AG)7	14	1540	1553
Unigene0003509	1	p5	(AGAAT)4	20	113	132
Unigene0003509	2	p3	(CCA)5	15	3335	3349
Unigene0003514	1	p6	(TCTGTC)4	24	6	29
Unigene0003514	2	p3	(ATT)12	36	869	904
Unigene0003517	1	p2	(AT)10	20	670	689
Unigene0003529	1	c	(TGG)6agggttgca(TGG)8	51	832	882
Unigene0003538	1	p3	(GCT)6	18	1398	1415
Unigene0003538	2	p3	(TGG)5	15	1678	1692
Unigene0003539	1	p2	(AT)9	18	4032	4049
Unigene0003550	1	c	(TTA)9t(GA)6	40	3	42
Unigene0003552	1	p2	(GT)9	18	1088	1105
Unigene0003556	1	p2	(TA)9	18	1102	1119
Unigene0003558	1	p3	(ACC)5	15	351	365
Unigene0003558	2	c	(ACC)7aaacataaaaagcaaaaacccccaaatcaaccc(CCG)6	72	488	559
Unigene0003563	1	p2	(GA)6	12	1134	1145
Unigene0003565	1	p2	(AG)6	12	1456	1467
Unigene0003566	1	p3	(ATC)6	18	1502	1519
Unigene0003570	1	p3	(CGG)5	15	501	515
Unigene0003570	2	p2	(GA)6	12	714	725
Unigene0003572	1	p2	(TA)8	16	554	569
Unigene0003585	1	c*	(TAA)5(AATA)4*	26	1899	1924
Unigene0003587	1	p2	(TG)13	26	2156	2181
Unigene0003592	1	p2	(TA)6	12	270	281
Unigene0003592	2	p2	(TG)6	12	2256	2267
Unigene0003593	1	p5	(TCGAG)4	20	10	29
Unigene0003593	2	p3	(GCA)5	15	1424	1438
Unigene0003598	1	p2	(TA)6	12	1993	2004
Unigene0003599	1	p6	(GCCTCA)4	24	299	322
Unigene0003601	1	p3	(TGG)6	18	44	61
Unigene0003601	2	p3	(TGG)6	18	512	529
Unigene0003601	3	p6	(GGCTTG)4	24	744	767
Unigene0003602	1	p2	(CA)7	14	309	322
Unigene0003612	1	p2	(GA)6	12	5221	5232
Unigene0003616	1	p3	(GAA)6	18	1769	1786
Unigene0003625	1	p3	(AAG)5	15	2215	2229
Unigene0003631	1	p4	(CAAA)5	20	76	95
Unigene0003631	2	p4	(CTTC)6	24	316	339
Unigene0003631	3	p4	(ATAG)5	20	2315	2334
Unigene0003633	1	p3	(TGG)5	15	1254	1268
Unigene0003646	1	p3	(ATG)5	15	3010	3024
Unigene0003647	1	p4	(TTTA)4	16	701	716
Unigene0003650	1	p3	(TCA)6	18	113	130
Unigene0003654	1	p3	(GAG)7	21	1320	1340
Unigene0003655	1	p6	(TCTTCC)4	24	1655	1678
Unigene0003656	1	p6	(AGAATC)4	24	341	364
Unigene0003662	1	p3	(AGC)9	27	3751	3777
Unigene0003664	1	p6	(TCAGAA)4	24	3782	3805
Unigene0003664	2	p6	(AATCAA)4	24	4545	4568
Unigene0003665	1	p2	(AT)6	12	12	23
Unigene0003671	1	p3	(AGC)5	15	191	205
Unigene0003675	1	p6	(GCTGAA)4	24	2929	2952
Unigene0003676	1	c	(TA)11(GA)6	34	148	181
Unigene0003683	1	p3	(GAA)5	15	85	99
Unigene0003683	2	p2	(AC)6	12	2107	2118
Unigene0003688	1	p4	(TTTG)4	16	186	201
Unigene0003693	1	p2	(AG)7	14	2150	2163
Unigene0003703	1	p3	(GAA)6	18	2440	2457
Unigene0003724	1	c	(AATC)4ttgtacgtaggaaatcatggttgttatagtgttgtcaacaaccagccatgatgggttacgttgctcatgtatctcttatt(TA)8	112	182	293
Unigene0003740	1	p3	(TGA)5	15	422	436
Unigene0003753	1	p4	(TAAT)4	16	212	227
Unigene0003757	1	p2	(AT)6	12	5	16
Unigene0003762	1	p6	(GCCTGT)5	30	259	288
Unigene0003788	1	p4	(AAAT)4	16	11	26
Unigene0003800	1	p3	(CTT)5	15	494	508
Unigene0003806	1	p2	(GT)6	12	381	392
Unigene0003806	2	p6	(TGGAAG)4	24	612	635
Unigene0003807	1	p3	(TGA)8	24	595	618
Unigene0003809	1	p2	(TA)8	16	636	651
Unigene0003815	1	p5	(CACTC)4	20	20	39
Unigene0003823	1	c	(AG)8acttcctttgggtgaaatacacaccacggcggaaattgactctttatttcatttcctcccacttccagatatacctactactat(TAC)11	133	393	525
Unigene0003823	2	p4	(ATCA)4	16	2443	2458
Unigene0003842	1	c	(CTT)5ctgcttcttcttcttttgtttcttcttttcctttttcatcctcttctttttcttccaaataatctatcaaa(TTC)7	107	2162	2268
Unigene0003848	1	c	(TGGA)4atagtgtgt(AGGAG)4	45	1292	1336
Unigene0003848	2	c	(TGCTCC)5acccttgttggaagatatcatcgaaaagaacaacaagaacaagaaatggcggct(GCG)5	99	2265	2363
Unigene0003848	3	p3	(GGT)7	21	3597	3617
Unigene0003848	4	c	(TGAAGG)5taggagttttcttatcatagagatgacataacttggatcaacggttgttgaaatgtcgaataactggtggggaggggcagaagggtgat(GAGCAG)4	143	6229	6371
Unigene0003853	1	p6	(TACAGG)5	30	461	490
Unigene0003865	1	p3	(GAA)5	15	422	436
Unigene0003867	1	p5	(GTTGT)4	20	165	184
Unigene0003879	1	p2	(TA)6	12	2039	2050
Unigene0003881	1	p3	(TGC)7	21	238	258
Unigene0003888	1	p3	(ATC)5	15	532	546
Unigene0003889	1	p2	(TA)18	36	1	36
Unigene0003896	1	p3	(TCT)6	18	608	625
Unigene0003919	1	p4	(TTTC)5	20	243	262
Unigene0003925	1	p3	(CCG)5	15	175	189
Unigene0003926	1	p4	(GAAG)7	28	716	743
Unigene0003928	1	p4	(CATA)5	20	862	881
Unigene0003936	1	p3	(GGA)6	18	419	436
Unigene0003937	1	p4	(ATCT)4	16	190	205
Unigene0003941	1	p2	(AT)6	12	27	38
Unigene0003942	1	p6	(GGGGAA)4	24	2192	2215
Unigene0003951	1	p3	(CCA)5	15	1660	1674
Unigene0003960	1	p3	(CCT)5	15	115	129
Unigene0003961	1	p2	(AC)6	12	168	179
Unigene0003961	2	c	(GAG)6(GCG)5	33	1699	1731
Unigene0003971	1	p3	(ATT)5	15	1039	1053
Unigene0003971	2	p3	(AAG)5	15	2007	2021
Unigene0003973	1	p3	(AAT)10	30	680	709
Unigene0003979	1	p5	(AAAGA)4	20	338	357
Unigene0003985	1	p6	(AGATGC)4	24	45	68
Unigene0003985	2	p2	(TA)7	14	439	452
Unigene0003987	1	c	(TA)6gataaaggcaact(AGGCA)4	45	41	85
Unigene0003988	1	p6	(CGCAGA)7	42	3292	3333
Unigene0004001	1	p6	(GCCTCC)4	24	593	616
Unigene0004002	1	p3	(GAA)10	30	1425	1454
Unigene0004002	2	p2	(AT)7	14	2939	2952
Unigene0004005	1	p2	(AG)6	12	408	419
Unigene0004014	1	p3	(ATT)5	15	245	259
Unigene0004014	2	p2	(AT)9	18	883	900
Unigene0004017	1	p2	(TA)17	34	1	34
Unigene0004019	1	p2	(AT)8	16	64	79
Unigene0004025	1	p2	(TC)11	22	3	24
Unigene0004028	1	p3	(CTT)5	15	13	27
Unigene0004031	1	p6	(ACATGG)5	30	180	209
Unigene0004037	1	p2	(TA)10	20	1688	1707
Unigene0004042	1	p4	(GATG)4	16	1183	1198
Unigene0004052	1	p2	(AT)6	12	1067	1078
Unigene0004055	1	p6	(CCGCCA)4	24	257	280
Unigene0004061	1	p3	(GAT)5	15	1256	1270
Unigene0004064	1	p3	(AGA)7	21	1265	1285
Unigene0004068	1	p2	(TA)9	18	1222	1239
Unigene0004078	1	p2	(AG)7	14	1204	1217
Unigene0004085	1	p2	(AG)7	14	392	405
Unigene0004085	2	p3	(CGG)5	15	1630	1644
Unigene0004087	1	p5	(AAAAG)4	20	90	109
Unigene0004088	1	p2	(AT)10	20	980	999
Unigene0004105	1	p3	(GGC)5	15	2109	2123
Unigene0004118	1	p3	(TCG)5	15	622	636
Unigene0004121	1	p6	(CACCGT)4	24	1876	1899
Unigene0004121	2	p2	(AT)22	44	2027	2070
Unigene0004131	1	p2	(AG)15	30	19	48
Unigene0004131	2	p3	(AGC)6	18	1283	1300
Unigene0004131	3	c	(GCC)5atgaagaatttggcgtgtatctaggtagggggtgaatttggggattgaggaatggggtaatgatggtggtg(TGGTGT)5	116	2446	2561
Unigene0004132	1	p3	(AAC)5	15	607	621
Unigene0004135	1	p2	(TA)7	14	77	90
Unigene0004135	2	p3	(ATC)5	15	264	278
Unigene0004138	1	p3	(AGA)5	15	751	765
Unigene0004140	1	p3	(TTA)7	21	645	665
Unigene0004152	1	p6	(CTCATC)4	24	337	360
Unigene0004155	1	p3	(GAA)6	18	1488	1505
Unigene0004156	1	p5	(TGGTA)5	25	1902	1926
Unigene0004164	1	p2	(AT)7	14	549	562
Unigene0004168	1	p3	(ATG)7	21	1121	1141
Unigene0004171	1	p2	(TA)8	16	9	24
Unigene0004178	1	p3	(AGT)7	21	99	119
Unigene0004192	1	p3	(TCC)6	18	223	240
Unigene0004193	1	p4	(AATC)5	20	317	336
Unigene0004198	1	p4	(CTGA)4	16	798	813
Unigene0004198	2	p2	(TC)6	12	1805	1816
Unigene0004201	1	p5	(TCTCA)6	30	7	36
Unigene0004201	2	p2	(TA)6	12	831	842
Unigene0004203	1	p2	(TA)6	12	171	182
Unigene0004213	1	c	(CA)6(TA)9(GA)14	58	1810	1867
Unigene0004214	1	c	(TA)9(GA)26	70	781	850
Unigene0004220	1	p2	(TA)8	16	493	508
Unigene0004220	2	c	(AT)7aacc(AT)17	52	1201	1252
Unigene0004230	1	p2	(AG)8	16	841	856
Unigene0004242	1	p2	(TA)18	36	902	937
Unigene0004245	1	p3	(CCA)6	18	1208	1225
Unigene0004258	1	p2	(AT)9	18	237	254
Unigene0004267	1	p6	(GCCCTC)4	24	1243	1266
Unigene0004273	1	p3	(ATC)5	15	1562	1576
Unigene0004278	1	p3	(TGA)5	15	388	402
Unigene0004281	1	p6	(GTGGTT)5	30	575	604
Unigene0004284	1	p2	(AC)8	16	168	183
Unigene0004286	1	p6	(GAGGAC)4	24	763	786
Unigene0004288	1	p3	(GCG)7	21	1216	1236
Unigene0004292	1	p3	(GAC)6	18	749	766
Unigene0004292	2	p5	(GGAGA)5	25	1512	1536
Unigene0004293	1	p2	(TG)8	16	548	563
Unigene0004294	1	p3	(CTG)5	15	284	298
Unigene0004295	1	p6	(GCAGGA)4	24	1431	1454
Unigene0004299	1	p2	(AT)16	32	148	179
Unigene0004299	2	p4	(AAGA)4	16	1468	1483
Unigene0004300	1	c	(GGGCGG)4aggcggaggcggagacggcgccgctgcacaatgaggtggagacgactgccatgggtggggaggttcttggactgggttga(GACGG)4	124	1101	1224
Unigene0004301	1	p3	(AGC)5	15	92	106
Unigene0004303	1	p3	(GGT)8	24	1426	1449
Unigene0004304	1	p6	(TGGAAT)5	30	370	399
Unigene0004308	1	p4	(ATAA)4	16	5307	5322
Unigene0004312	1	p2	(AT)7	14	56	69
Unigene0004312	2	p6	(AACCCT)4	24	318	341
Unigene0004313	1	p3	(GCT)5	15	443	457
Unigene0004315	1	p3	(TGA)5	15	978	992
Unigene0004315	2	p5	(AAGCT)4	20	1188	1207
Unigene0004315	3	p5	(AAGGA)4	20	1399	1418
Unigene0004317	1	p3	(CCT)9	27	123	149
Unigene0004317	2	p3	(CAT)5	15	264	278
Unigene0004332	1	p2	(TC)7	14	130	143
Unigene0004333	1	c	(CA)7(TA)8	30	1	30
Unigene0004333	2	p5	(TTTTA)4	20	924	943
Unigene0004338	1	p6	(GTCCCT)5	30	343	372
Unigene0004339	1	p2	(GT)10	20	1429	1448
Unigene0004343	1	p2	(GT)6	12	467	478
Unigene0004348	1	p2	(TA)10	20	1576	1595
Unigene0004359	1	p2	(GA)8	16	29	44
Unigene0004365	1	p3	(AGA)5	15	550	564
Unigene0004367	1	p5	(TTTAT)4	20	1745	1764
Unigene0004372	1	p4	(GGAG)4	16	154	169
Unigene0004374	1	p3	(TTG)5	15	2227	2241
Unigene0004374	2	p3	(GAA)5	15	2621	2635
Unigene0004375	1	p2	(AT)7	14	2075	2088
Unigene0004379	1	p5	(TTTAA)4	20	1487	1506
Unigene0004381	1	p3	(GCC)5	15	1193	1207
Unigene0004386	1	p3	(GTG)5	15	553	567
Unigene0004390	1	p2	(CA)6	12	52	63
Unigene0004392	1	p2	(AT)7	14	303	316
Unigene0004392	2	p6	(TCATCC)4	24	1687	1710
Unigene0004396	1	p2	(AG)15	30	2562	2591
Unigene0004398	1	c	(CTT)5ctcctccctccttctaaccta(GCC)5	51	184	234
Unigene0004407	1	p2	(TA)9	18	2698	2715
Unigene0004412	1	p2	(GT)8	16	50	65
Unigene0004414	1	c*	(AAT)10(ATAAT)4*	45	344	388
Unigene0004422	1	p3	(TTC)5	15	370	384
Unigene0004425	1	p3	(ACA)5	15	824	838
Unigene0004425	2	p3	(GAG)5	15	3797	3811
Unigene0004427	1	p2	(TC)6	12	163	174
Unigene0004428	1	p2	(TC)6	12	1108	1119
Unigene0004430	1	p3	(TAC)5	15	33	47
Unigene0004439	1	p3	(ATC)5	15	80	94
Unigene0004440	1	p3	(AGC)5	15	2762	2776
Unigene0004447	1	p3	(TCA)5	15	377	391
Unigene0004449	1	p2	(TA)18	36	1	36
Unigene0004457	1	p3	(ATC)6	18	283	300
Unigene0004458	1	p3	(GAT)7	21	268	288
Unigene0004459	1	p3	(CTT)5	15	6037	6051
Unigene0004470	1	p3	(TCA)5	15	1141	1155
Unigene0004471	1	p2	(AT)17	34	1	34
Unigene0004471	2	p3	(GCA)6	18	1019	1036
Unigene0004483	1	p2	(CA)7	14	1358	1371
Unigene0004486	1	p2	(GT)7	14	2360	2373
Unigene0004494	1	p6	(TGGCGG)4	24	1863	1886
Unigene0004495	1	p6	(ATGCAA)5	30	728	757
Unigene0004497	1	p3	(CTT)5	15	1173	1187
Unigene0004508	1	p5	(TTTTC)6	30	1889	1918
Unigene0004509	1	p2	(TC)6	12	2200	2211
Unigene0004512	1	p2	(AT)8	16	412	427
Unigene0004516	1	p3	(TCA)6	18	344	361
Unigene0004520	1	p2	(TC)9	18	440	457
Unigene0004523	1	p4	(AAAC)6	24	2105	2128
Unigene0004532	1	p4	(AAAT)4	16	2670	2685
Unigene0004536	1	p3	(TCT)5	15	2676	2690
Unigene0004538	1	c*	(CA)9(TA)8(AGAT)4*	49	1005	1053
Unigene0004539	1	p3	(GTG)7	21	428	448
Unigene0004540	1	p6	(CTTTTC)5	30	5719	5748
Unigene0004544	1	p2	(AT)8	16	943	958
Unigene0004546	1	p2	(AT)9	18	610	627
Unigene0004569	1	p5	(GTGTG)5	25	2544	2568
Unigene0004579	1	p3	(GGC)5	15	2531	2545
Unigene0004582	1	p6	(TCATGT)5	30	1551	1580
Unigene0004593	1	p2	(GA)9	18	2468	2485
Unigene0004598	1	p3	(CAT)5	15	13	27
Unigene0004602	1	p3	(GGA)6	18	1459	1476
Unigene0004613	1	p2	(AT)19	38	2	39
Unigene0004613	2	p2	(TC)6	12	1483	1494
Unigene0004618	1	p4	(TAAA)4	16	1368	1383
Unigene0004626	1	p3	(CCG)5	15	1283	1297
Unigene0004629	1	p3	(TGT)5	15	49	63
Unigene0004642	1	p3	(ATC)10	30	1	30
Unigene0004645	1	p2	(AG)6	12	654	665
Unigene0004646	1	c	(AT)9(AG)7	32	140	171
Unigene0004650	1	p3	(ACC)5	15	1404	1418
Unigene0004652	1	p3	(AAG)6	18	1565	1582
Unigene0004655	1	p3	(GCC)5	15	2365	2379
Unigene0004659	1	p6	(CTGTGT)8	48	505	552
Unigene0004663	1	p2	(AT)6	12	44	55
Unigene0004664	1	p3	(AGA)5	15	997	1011
Unigene0004674	1	p2	(TA)16	32	278	309
Unigene0004676	1	p2	(TA)16	32	1	32
Unigene0004678	1	p3	(GAA)6	18	370	387
Unigene0004681	1	p2	(TA)8	16	96	111
Unigene0004684	1	p3	(TGA)5	15	499	513
Unigene0004687	1	p3	(GCT)5	15	312	326
Unigene0004687	2	p3	(GCT)6	18	444	461
Unigene0004698	1	p3	(TAC)6	18	392	409
Unigene0004698	2	p6	(CAGGAC)5	30	575	604
Unigene0004706	1	p4	(TCTT)7	28	471	498
Unigene0004708	1	p6	(ATCCCA)4	24	188	211
Unigene0004708	2	c	(AAT)10gtgatggacctgcatccctctaacctgtctaaatctgctgctggaagaaattagggctaaagaaggcaagaaaaagaaaaaa(AAG)6taattaa(ATT)5	152	1306	1457
Unigene0004713	1	p2	(GA)6	12	52	63
Unigene0004728	1	p5	(TGGGG)4	20	92	111
Unigene0004729	1	p2	(TA)6	12	1272	1283
Unigene0004738	1	p3	(AGG)6	18	1096	1113
Unigene0004754	1	c	(ATT)6tttcattattgacattcc(CTTT)5	56	1647	1702
Unigene0004757	1	p6	(GAGGTA)5	30	1399	1428
Unigene0004762	1	p3	(TGG)6	18	1083	1100
Unigene0004769	1	p3	(CAT)5	15	51	65
Unigene0004774	1	p3	(CAG)6	18	1800	1817
Unigene0004778	1	p4	(TTAA)4	16	291	306
Unigene0004784	1	p2	(AT)6	12	2960	2971
Unigene0004788	1	p3	(ATA)5	15	938	952
Unigene0004801	1	p6	(GATGGT)5	30	320	349
Unigene0004825	1	p6	(TGCCAA)4	24	540	563
Unigene0004828	1	p4	(TATC)5	20	370	389
Unigene0004828	2	p2	(AT)7	14	999	1012
Unigene0004832	1	p3	(TGG)6	18	1059	1076
Unigene0004838	1	p2	(GA)8	16	76	91
Unigene0004843	1	p2	(AC)6	12	368	379
Unigene0004843	2	p3	(CGT)7	21	556	576
Unigene0004843	3	p3	(GAG)5	15	1010	1024
Unigene0004849	1	p4	(TGTA)4	16	1747	1762
Unigene0004852	1	p4	(TTTG)5	20	92	111
Unigene0004855	1	p3	(TCC)12	36	1	36
Unigene0004855	2	c	(TGC)5tga(TGC)8	42	1465	1506
Unigene0004857	1	p3	(ACT)5	15	416	430
Unigene0004857	2	p5	(TTTTC)4	20	3141	3160
Unigene0004862	1	p6	(GGTGGA)4	24	1847	1870
Unigene0004862	2	p6	(GGGGGT)5	30	2171	2200
Unigene0004869	1	p2	(AT)7	14	62	75
Unigene0004870	1	p2	(AG)9	18	1	18
Unigene0004878	1	p2	(TC)6	12	18	29
Unigene0004897	1	p3	(TCA)5	15	783	797
Unigene0004897	2	p3	(AAG)5	15	1928	1942
Unigene0004899	1	p3	(TCA)5	15	3239	3253
Unigene0004900	1	p6	(ATTTGG)4	24	242	265
Unigene0004917	1	p2	(GA)6	12	1026	1037
Unigene0004917	2	p6	(GAGCAG)5	30	1391	1420
Unigene0004937	1	p3	(CAG)5	15	460	474
Unigene0004945	1	p3	(GAC)6	18	571	588
Unigene0004945	2	p2	(AC)6	12	774	785
Unigene0004954	1	p3	(TCT)10	30	166	195
Unigene0004954	2	p6	(CCCAGC)4	24	332	355
Unigene0004959	1	p2	(TA)9	18	106	123
Unigene0004962	1	p3	(CTC)7	21	146	166
Unigene0004966	1	p3	(ATT)8	24	1117	1140
Unigene0004968	1	p3	(CCA)6	18	132	149
Unigene0004982	1	p4	(ACAG)4	16	736	751
Unigene0004984	1	p3	(TTC)6	18	306	323
Unigene0004984	2	p3	(TTC)6	18	607	624
Unigene0004987	1	p2	(AG)6	12	1	12
Unigene0004988	1	p6	(ATCACG)4	24	1266	1289
Unigene0005009	1	p2	(AC)9	18	27	44
Unigene0005010	1	p3	(CGG)5	15	318	332
Unigene0005016	1	p3	(GTC)5	15	738	752
Unigene0005023	1	c	(TA)10ttttgttggttgttgcaaataacatggaaattggcaaagagaagatgaatgagaaggagaagaagaaggagaaggataaggataaggat(AAGGAA)4	133	1	133
Unigene0005026	1	p3	(TCA)5	15	347	361
Unigene0005032	1	p2	(AT)12	24	545	568
Unigene0005039	1	p3	(GCC)7	21	92	112
Unigene0005039	2	c	(TA)7catatag(TA)7	35	1626	1660
Unigene0005067	1	p4	(TTCC)7	28	4873	4900
Unigene0005068	1	p6	(GGTCGT)4	24	1798	1821
Unigene0005068	2	p4	(GAAG)4	16	1980	1995
Unigene0005082	1	p6	(GCACTG)4	24	327	350
Unigene0005091	1	p2	(TA)17	34	284	317
Unigene0005099	1	p2	(AC)8	16	267	282
Unigene0005114	1	p5	(AAAAT)4	20	72	91
Unigene0005119	1	p2	(AT)6	12	2952	2963
Unigene0005122	1	p2	(GA)11	22	3740	3761
Unigene0005123	1	p4	(ACAG)4	16	1	16
Unigene0005127	1	p2	(TA)7	14	1202	1215
Unigene0005130	1	p3	(GAG)5	15	473	487
Unigene0005131	1	p6	(GGCTGG)4	24	687	710
Unigene0005132	1	p3	(GAG)8	24	1	24
Unigene0005135	1	p5	(ATGTT)4	20	2464	2483
Unigene0005143	1	p3	(TCA)10	30	722	751
Unigene0005145	1	p6	(TCCCCT)4	24	1	24
Unigene0005152	1	p2	(TA)10	20	436	455
Unigene0005156	1	p3	(TAA)10	30	31	60
Unigene0005157	1	p3	(ATA)7	21	19	39
Unigene0005176	1	p6	(CCATCT)4	24	381	404
Unigene0005179	1	p2	(AC)6	12	2327	2338
Unigene0005180	1	p2	(AG)6	12	33	44
Unigene0005180	2	p4	(CCTC)4	16	2779	2794
Unigene0005198	1	p2	(AT)14	28	122	149
Unigene0005200	1	p4	(AAAG)4	16	1	16
Unigene0005219	1	p3	(GCC)5	15	472	486
Unigene0005232	1	p2	(AT)7	14	48	61
Unigene0005232	2	p4	(AAGA)4	16	305	320
Unigene0005234	1	p3	(GCC)6	18	422	439
Unigene0005241	1	p2	(AG)6	12	547	558
Unigene0005243	1	p6	(GGGGAA)5	30	1438	1467
Unigene0005256	1	p2	(CA)10	20	4777	4796
Unigene0005259	1	p2	(TA)6	12	72	83
Unigene0005271	1	p2	(AC)14	28	325	352
Unigene0005286	1	c	(GAG)8aagttgaaagacacatctggttctagttgcaacttgcaagtgtattttttttttatc(GTGCTG)4	105	225	329
Unigene0005288	1	p3	(GAT)7	21	1375	1395
Unigene0005293	1	p4	(AATA)4	16	400	415
Unigene0005294	1	p2	(CA)7	14	149	162
Unigene0005306	1	p2	(TC)11	22	3342	3363
Unigene0005307	1	p3	(TAT)5	15	1	15
Unigene0005316	1	p5	(GGAGA)4	20	40	59
Unigene0005316	2	p6	(TCCCCC)4	24	447	470
Unigene0005324	1	c	(TTTGCC)4tt(TGC)5	41	625	665
Unigene0005324	2	p3	(CCT)5	15	993	1007
Unigene0005325	1	p2	(CA)6	12	804	815
Unigene0005332	1	p6	(ATCATA)4	24	703	726
Unigene0005332	2	p3	(AAC)6	18	2051	2068
Unigene0005336	1	p2	(TA)6	12	486	497
Unigene0005341	1	p4	(GATT)4	16	1897	1912
Unigene0005341	2	p3	(GAA)5	15	2618	2632
Unigene0005351	1	p6	(ACCGTC)5	30	1678	1707
Unigene0005366	1	c*	(ACAT)4(AT)10*	34	282	315
Unigene0005377	1	p6	(TCTGTC)4	24	948	971
Unigene0005391	1	p2	(TA)17	34	300	333
Unigene0005392	1	p2	(AT)7	14	459	472
Unigene0005392	2	p5	(AAATA)4	20	785	804
Unigene0005396	1	p4	(CTTT)4	16	16	31
Unigene0005400	1	p3	(ATT)5	15	539	553
Unigene0005410	1	p2	(TG)6	12	89	100
Unigene0005414	1	p3	(ATC)7	21	179	199
Unigene0005418	1	p2	(AT)6	12	667	678
Unigene0005420	1	p2	(GA)6	12	804	815
Unigene0005420	2	p2	(TA)17	34	2272	2305
Unigene0005429	1	p3	(ATG)5	15	46	60
Unigene0005444	1	p3	(CGA)6	18	205	222
Unigene0005448	1	p6	(GGAGGG)4	24	181	204
Unigene0005452	1	p2	(AT)11	22	2596	2617
Unigene0005453	1	p2	(TC)7	14	169	182
Unigene0005453	2	p3	(ATG)6	18	386	403
Unigene0005463	1	p4	(TTTC)4	16	321	336
Unigene0005478	1	p3	(CGC)7	21	1336	1356
Unigene0005495	1	p3	(ACG)5	15	236	250
Unigene0005497	1	p2	(AT)16	32	1282	1313
Unigene0005499	1	p2	(AT)7	14	2690	2703
Unigene0005511	1	p4	(AAAT)4	16	207	222
Unigene0005518	1	p2	(TA)18	36	276	311
Unigene0005527	1	p2	(AT)7	14	15	28
Unigene0005527	2	p3	(ATC)5	15	451	465
Unigene0005531	1	p3	(CTC)5	15	412	426
Unigene0005532	1	p2	(TA)19	38	103	140
Unigene0005532	2	p4	(TGAA)4	16	403	418
Unigene0005535	1	p3	(ATC)5	15	343	357
Unigene0005535	2	p3	(ATC)10	30	628	657
Unigene0005540	1	p2	(AT)8	16	277	292
Unigene0005550	1	p3	(TAG)7	21	136	156
Unigene0005558	1	p2	(AT)18	36	190	225
Unigene0005561	1	p3	(TAG)5	15	2163	2177
Unigene0005562	1	p3	(AAG)6	18	480	497
Unigene0005567	1	p6	(GATTGT)4	24	2065	2088
Unigene0005585	1	p5	(GCTCT)4	20	280	299
Unigene0005595	1	p3	(GAG)6	18	365	382
Unigene0005599	1	p3	(TCC)5	15	1281	1295
Unigene0005608	1	c	(GGT)7(TGT)5tattccggca(GGT)8(GGA)7	91	1178	1268
Unigene0005623	1	p3	(TCG)5	15	334	348
Unigene0005628	1	p3	(GGA)5	15	152	166
Unigene0005657	1	p2	(CA)6	12	304	315
Unigene0005664	1	p5	(ACAGC)4	20	413	432
Unigene0005671	1	p3	(AAT)6	18	258	275
Unigene0005671	2	p2	(AT)8	16	3309	3324
Unigene0005680	1	p3	(TGC)5	15	3016	3030
Unigene0005680	2	c	(TGCTGT)5(TGC)8tgatgctgttgctgttgctgttgcttaacatgctggataat(CTG)6	113	3208	3320
Unigene0005680	3	p2	(TC)14	28	7491	7518
Unigene0005688	1	p4	(CAGT)4	16	202	217
Unigene0005697	1	p4	(TGCG)4	16	332	347
Unigene0005699	1	c	(TC)8(TA)9	34	699	732
Unigene0005701	1	p3	(TAA)10	30	95	124
Unigene0005701	2	p2	(GA)7	14	1127	1140
Unigene0005719	1	p2	(TA)18	36	266	301
Unigene0005734	1	p2	(TA)9	18	165	182
Unigene0005738	1	p6	(GAATGT)4	24	1457	1480
Unigene0005744	1	p2	(AT)10	20	135	154
Unigene0005761	1	p2	(AG)9	18	574	591
Unigene0005765	1	p3	(GCA)5	15	370	384
Unigene0005765	2	p6	(GGAAAG)4	24	1242	1265
Unigene0005769	1	c	(TA)7(TG)8	30	17	46
Unigene0005771	1	c*	(GTGAGA)4(GA)7*tcacagagaacacatgaataaagcgacccataggtagcccccccggcttctcgattccccaacatctaccgctatacggaacctc(CTCTG)4	139	51	189
Unigene0005802	1	p5	(AAAAT)4	20	862	881
Unigene0005821	1	p3	(TGA)10	30	1441	1470
Unigene0005839	1	p2	(TG)10	20	17	36
Unigene0005855	1	p2	(TA)6	12	663	674
Unigene0005870	1	p2	(AT)6	12	3674	3685
Unigene0005883	1	c	(GT)7(AT)8	30	806	835
Unigene0005902	1	p5	(AAAAT)5	25	339	363
Unigene0005908	1	p5	(CTCTT)4	20	1	20
Unigene0005908	2	p3	(CTA)5	15	247	261
Unigene0005918	1	p3	(TAT)5	15	27	41
Unigene0005946	1	p6	(TCCAGT)4	24	66	89
Unigene0005947	1	p2	(TA)11	22	28	49
Unigene0005947	2	p3	(TTC)9	27	328	354
Unigene0005951	1	p4	(AAAT)4	16	80	95
Unigene0005953	1	p3	(GGT)5	15	329	343
Unigene0005954	1	p4	(TTTA)5	20	2422	2441
Unigene0005958	1	p2	(AG)6	12	3202	3213
Unigene0005960	1	p3	(GGC)5	15	1695	1709
Unigene0005964	1	p3	(GAA)5	15	399	413
Unigene0005971	1	p5	(AGACA)4	20	1904	1923
Unigene0006000	1	p2	(TA)8	16	32	47
Unigene0006011	1	p6	(GGGTGC)4	24	248	271
Unigene0006020	1	p4	(TACA)7	28	49	76
Unigene0006022	1	p3	(ATC)7	21	1	21
Unigene0006041	1	c	(AT)19aaaatttgctaaaaatgacatggctccataaatgaacttaatcaa(TC)6	95	1	95
Unigene0006045	1	p3	(CTG)6	18	453	470
Unigene0006058	1	p6	(TCCTCT)5	30	52	81
Unigene0006062	1	p3	(CCA)5	15	175	189
Unigene0006074	1	p3	(GAG)8	24	1971	1994
Unigene0006080	1	p3	(GTG)5	15	672	686
Unigene0006089	1	p2	(TA)8	16	297	312
Unigene0006094	1	p3	(GAG)5	15	1259	1273
Unigene0006095	1	p3	(CTG)5	15	28	42
Unigene0006102	1	p2	(AT)9	18	1376	1393
Unigene0006106	1	p2	(TA)7	14	24	37
Unigene0006115	1	p2	(AT)9	18	3935	3952
Unigene0006123	1	p2	(GA)6	12	2544	2555
Unigene0006135	1	p2	(TA)15	30	324	353
Unigene0006137	1	p2	(AT)9	18	1503	1520
Unigene0006138	1	p4	(AAAT)4	16	58	73
Unigene0006138	2	p3	(ATA)5	15	231	245
Unigene0006138	3	p2	(TG)7	14	1189	1202
Unigene0006154	1	c	(GGT)6ggggacttgtagtggtaaggaggtgacttgtggggaacctta(GGT)5	75	578	652
Unigene0006178	1	c	(AAT)7tcacttacagcaagaattaagctgcccaaacaacaagaagaagaaagagttgaatcggattggatacctgatacccgtctcctcctc(CTT)5	123	1	123
Unigene0006178	2	p3	(GAT)10	30	1191	1220
Unigene0006180	1	p3	(TGC)6	18	355	372
Unigene0006184	1	p6	(AATTGG)4	24	2335	2358
Unigene0006193	1	p2	(AT)7	14	936	949
Unigene0006194	1	p5	(AATCA)4	20	32	51
Unigene0006194	2	p4	(ACCA)4	16	279	294
Unigene0006194	3	p4	(TTTA)5	20	3958	3977
Unigene0006210	1	p2	(TC)11	22	1817	1838
Unigene0006221	1	p2	(TC)7	14	1453	1466
Unigene0006221	2	p3	(TCT)7	21	1727	1747
Unigene0006227	1	p2	(TA)16	32	2535	2566
Unigene0006235	1	p2	(TG)6	12	125	136
Unigene0006236	1	p3	(TTG)5	15	688	702
Unigene0006241	1	p6	(AACAGA)4	24	1	24
Unigene0006245	1	p3	(TAA)5	15	47	61
Unigene0006246	1	p6	(TTGGAT)4	24	2044	2067
Unigene0006248	1	p3	(TAT)10	30	33	62
Unigene0006258	1	p3	(GCT)8	24	120	143
Unigene0006261	1	p2	(AT)11	22	580	601
Unigene0006271	1	p2	(TC)17	34	3	36
Unigene0006271	2	p3	(AAG)10	30	430	459
Unigene0006280	1	p4	(ATTA)5	20	50	69
Unigene0006287	1	p3	(TAG)5	15	94	108
Unigene0006292	1	p4	(TCTT)5	20	1	20
Unigene0006296	1	p5	(GTTGA)4	20	3064	3083
Unigene0006309	1	p5	(ATCTC)5	25	210	234
Unigene0006310	1	p2	(CA)7	14	2370	2383
Unigene0006317	1	p2	(TA)7	14	954	967
Unigene0006318	1	p2	(CA)6	12	609	620
Unigene0006328	1	c	(GCAA)5gcgcacggggtgtacaaagtacaagagttgttttatgagtgagaactgagaagagaagacccggaaaggtgaagagaaaggaaagaatg(ATCT)4atatatac(ACAT)6	157	810	966
Unigene0006329	1	p4	(TATT)4	16	147	162
Unigene0006329	2	p3	(GAG)5	15	274	288
Unigene0006333	1	p6	(TATATT)4	24	601	624
Unigene0006334	1	p4	(ATCT)8	32	534	565
Unigene0006347	1	p3	(CAG)5	15	40	54
Unigene0006360	1	p3	(GAG)7	21	1	21
Unigene0006360	2	p6	(TTTTGT)5	30	447	476
Unigene0006373	1	c	(AT)6(AG)10	32	310	341
Unigene0006377	1	c	(TC)10tt(TC)7	36	812	847
Unigene0006383	1	p3	(ATG)6	18	420	437
Unigene0006383	2	p6	(TGACCC)4	24	733	756
Unigene0006383	3	p3	(TCT)5	15	1002	1016
Unigene0006396	1	p3	(TGG)6	18	1844	1861
Unigene0006400	1	p6	(AACCCT)4	24	206	229
Unigene0006401	1	p2	(TA)7	14	1291	1304
Unigene0006416	1	p4	(TATT)4	16	12	27
Unigene0006419	1	p2	(AT)9	18	321	338
Unigene0006432	1	p3	(GGC)6	18	1268	1285
Unigene0006434	1	p4	(AAAG)4	16	1177	1192
Unigene0006436	1	p2	(TG)7	14	1346	1359
Unigene0006445	1	p2	(AT)6	12	1076	1087
Unigene0006446	1	p3	(CCT)6	18	2611	2628
Unigene0006450	1	p3	(TTG)6	18	322	339
Unigene0006452	1	p4	(GGAT)4	16	242	257
Unigene0006455	1	p3	(AAG)6	18	745	762
Unigene0006459	1	p6	(GGAAAG)4	24	1199	1222
Unigene0006464	1	p5	(CAAAT)6	30	591	620
Unigene0006464	2	p5	(AAATA)4	20	911	930
Unigene0006464	3	p2	(TA)8	16	1607	1622
Unigene0006475	1	p2	(TA)8	16	757	772
Unigene0006484	1	p3	(GCT)6	18	63	80
Unigene0006490	1	p2	(CT)7	14	14	27
Unigene0006500	1	p2	(CT)6	12	1101	1112
Unigene0006500	2	p5	(ATTTT)5	25	2086	2110
Unigene0006505	1	p2	(TA)7	14	1	14
Unigene0006507	1	p2	(TA)6	12	459	470
Unigene0006509	1	p3	(ATT)5	15	3311	3325
Unigene0006523	1	p3	(AAT)5	15	102	116
Unigene0006541	1	p4	(TTAT)4	16	4913	4928
Unigene0006545	1	p2	(AT)6	12	511	522
Unigene0006547	1	p3	(TGG)5	15	301	315
Unigene0006552	1	p3	(CGG)5	15	653	667
Unigene0006562	1	p3	(ATG)10	30	516	545
Unigene0006567	1	p6	(AGGATT)4	24	970	993
Unigene0006572	1	p3	(CTG)8	24	256	279
Unigene0006578	1	p2	(AG)6	12	333	344
Unigene0006581	1	p3	(ATT)6	18	255	272
Unigene0006585	1	p4	(AAGG)4	16	692	707
Unigene0006587	1	p2	(AT)6	12	1028	1039
Unigene0006587	2	p4	(ATTA)4	16	1333	1348
Unigene0006587	3	p2	(TA)21	42	1784	1825
Unigene0006594	1	p2	(AT)7	14	136	149
Unigene0006594	2	p3	(GGC)5	15	486	500
Unigene0006600	1	p2	(TA)6	12	1717	1728
Unigene0006603	1	p2	(CT)6	12	372	383
Unigene0006607	1	p2	(TA)9	18	55	72
Unigene0006607	2	p3	(ATG)6	18	3099	3116
Unigene0006612	1	p2	(AT)10	20	1	20
Unigene0006613	1	p3	(AAC)5	15	826	840
Unigene0006613	2	p2	(TG)8	16	1347	1362
Unigene0006617	1	p2	(TG)6	12	175	186
Unigene0006626	1	p4	(ATAC)5	20	42	61
Unigene0006639	1	p2	(TA)7	14	498	511
Unigene0006650	1	p2	(TG)8	16	314	329
Unigene0006656	1	p2	(AT)6	12	359	370
Unigene0006664	1	p2	(AT)15	30	625	654
Unigene0006673	1	p2	(AT)7	14	90	103
Unigene0006712	1	p2	(AG)18	36	332	367
Unigene0006718	1	p2	(AG)6	12	1937	1948
Unigene0006718	2	p3	(GAT)5	15	3084	3098
Unigene0006720	1	p2	(AT)21	42	1261	1302
Unigene0006721	1	p2	(GT)6	12	1237	1248
Unigene0006727	1	p2	(AT)17	34	355	388
Unigene0006728	1	p6	(TAAAAA)4	24	1	24
Unigene0006728	2	p2	(AT)14	28	487	514
Unigene0006732	1	p3	(ATT)6	18	6	23
Unigene0006736	1	p3	(AAG)6	18	34	51
Unigene0006752	1	p5	(CCCAA)5	25	382	406
Unigene0006756	1	p4	(ATAC)6	24	2522	2545
Unigene0006770	1	p3	(CGT)7	21	675	695
Unigene0006776	1	p4	(CATC)4	16	42	57
Unigene0006776	2	p2	(AT)18	36	3301	3336
Unigene0006783	1	p4	(CTGC)5	20	655	674
Unigene0006790	1	c	(GAG)5aaggaagacggcggtgcaac(GGA)5	50	643	692
Unigene0006797	1	p2	(GA)6	12	1	12
Unigene0006812	1	p3	(ATG)7	21	418	438
Unigene0006817	1	p3	(TGA)6	18	1702	1719
Unigene0006830	1	p3	(TAA)6	18	1	18
Unigene0006830	2	p3	(GAA)7	21	941	961
Unigene0006831	1	p3	(TTA)7	21	872	892
Unigene0006837	1	p3	(CCT)7	21	537	557
Unigene0006838	1	p3	(GAT)6	18	2667	2684
Unigene0006863	1	p2	(TA)14	28	517	544
Unigene0006866	1	p4	(GGTG)4	16	134	149
Unigene0006866	2	p2	(AG)10	20	408	427
Unigene0006868	1	p6	(GGAACT)4	24	839	862
Unigene0006899	1	c*	(TTTA)4(TTA)5*	28	1148	1175
Unigene0006901	1	p3	(TAT)5	15	275	289
Unigene0006906	1	p6	(CATCTG)4	24	358	381
Unigene0006910	1	p3	(TTC)6	18	539	556
Unigene0006938	1	p2	(TA)6	12	450	461
Unigene0006946	1	p3	(GAG)5	15	389	403
Unigene0006949	1	p6	(GGTGCG)5	30	1547	1576
Unigene0006949	2	p6	(GTGATG)4	24	1853	1876
Unigene0006959	1	p2	(AC)6	12	336	347
Unigene0006963	1	p2	(AT)10	20	474	493
Unigene0006972	1	p2	(AT)6	12	764	775
Unigene0006982	1	p3	(CGG)5	15	3173	3187
Unigene0006995	1	p6	(AGGATG)4	24	307	330
Unigene0006996	1	p2	(AC)8	16	2480	2495
Unigene0007031	1	p2	(AT)6	12	1586	1597
Unigene0007044	1	p4	(TGTA)4	16	50	65
Unigene0007044	2	p2	(AG)7	14	2651	2664
Unigene0007055	1	p2	(GA)18	36	1	36
Unigene0007060	1	p2	(TG)7	14	1640	1653
Unigene0007062	1	p2	(AT)11	22	2572	2593
Unigene0007080	1	p2	(TA)10	20	48	67
Unigene0007093	1	p6	(ATGGAG)4	24	2956	2979
Unigene0007097	1	p3	(ACA)6	18	1837	1854
Unigene0007113	1	p2	(AG)12	24	2656	2679
Unigene0007117	1	p3	(TGA)7	21	4388	4408
Unigene0007126	1	p3	(CTT)5	15	974	988
Unigene0007132	1	p4	(ATAA)7	28	250	277
Unigene0007137	1	p2	(AT)9	18	31	48
Unigene0007139	1	p2	(TG)7	14	1072	1085
Unigene0007142	1	p3	(GCA)5	15	471	485
Unigene0007142	2	p2	(CT)8	16	3919	3934
Unigene0007147	1	p2	(AG)7	14	200	213
Unigene0007156	1	p2	(TG)6	12	1364	1375
Unigene0007157	1	p6	(TTTTCT)5	30	890	919
Unigene0007157	2	p2	(TG)10	20	1246	1265
Unigene0007157	3	p2	(TG)6	12	3466	3477
Unigene0007171	1	p2	(GA)7	14	53	66
Unigene0007173	1	p2	(TA)10	20	121	140
Unigene0007180	1	p3	(TAA)7	21	2348	2368
Unigene0007187	1	p3	(GCC)7	21	780	800
Unigene0007197	1	p2	(AT)8	16	784	799
Unigene0007204	1	p2	(AC)7	14	1768	1781
Unigene0007221	1	p6	(GTCCTG)5	30	375	404
Unigene0007221	2	p2	(AT)6	12	1625	1636
Unigene0007226	1	p5	(TAAAT)4	20	1683	1702
Unigene0007241	1	p3	(CCA)5	15	178	192
Unigene0007246	1	p2	(TG)7	14	547	560
Unigene0007258	1	p4	(TGTA)5	20	870	889
Unigene0007259	1	p3	(CAC)6	18	370	387
Unigene0007259	2	p3	(AGA)10	30	1279	1308
Unigene0007263	1	p3	(TTC)6	18	127	144
Unigene0007277	1	p4	(GTAT)6	24	679	702
Unigene0007286	1	p3	(TTG)5	15	143	157
Unigene0007291	1	p2	(TC)16	32	180	211
Unigene0007292	1	p2	(TC)21	42	180	221
Unigene0007293	1	p3	(TGC)5	15	1208	1222
Unigene0007295	1	c	(GGT)6(GAT)7	39	770	808
Unigene0007298	1	p5	(CAATA)4	20	1024	1043
Unigene0007301	1	p2	(CT)7	14	243	256
Unigene0007335	1	p3	(TCA)5	15	235	249
Unigene0007345	1	p6	(AGATGG)4	24	4866	4889
Unigene0007346	1	p3	(GAT)5	15	195	209
Unigene0007355	1	p3	(GAG)8	24	1003	1026
Unigene0007358	1	p3	(TGG)6	18	36	53
Unigene0007365	1	p2	(GA)9	18	1009	1026
Unigene0007379	1	c	(ACAT)8aatataatgttgagaaactggttttcaattctcgaacgtgaaaatatttagataaatgcat(AGG)6atgatgatcgatatggtagtgtcaataat(TCA)5	155	144	298
Unigene0007379	2	c	(GTGGTA)4gtggtggtggtggagaaattggaataaggcaa(AGGC)5	76	892	967
Unigene0007381	1	p4	(ATAA)4	16	371	386
Unigene0007385	1	p2	(TA)6	12	93	104
Unigene0007387	1	p4	(TTTC)4	16	302	317
Unigene0007421	1	p2	(CA)6	12	34	45
Unigene0007441	1	p3	(GGT)5	15	107	121
Unigene0007464	1	p3	(TGC)5	15	1539	1553
Unigene0007465	1	p3	(TGC)5	15	1539	1553
Unigene0007469	1	p5	(AAATA)4	20	258	277
Unigene0007470	1	p5	(AAATA)4	20	258	277
Unigene0007501	1	p3	(ATC)5	15	82	96
Unigene0007520	1	p2	(AG)16	32	1538	1569
Unigene0007521	1	p3	(TTA)5	15	883	897
Unigene0007525	1	p3	(CTG)5	15	1	15
Unigene0007525	2	p3	(TAC)7	21	256	276
Unigene0007526	1	p3	(AGA)7	21	1492	1512
Unigene0007551	1	p3	(ATA)5	15	321	335
Unigene0007556	1	p6	(AGTTTC)4	24	1066	1089
Unigene0007559	1	p2	(AT)9	18	282	299
Unigene0007602	1	p3	(AGA)7	21	426	446
Unigene0007603	1	p3	(TTC)9	27	373	399
Unigene0007610	1	p4	(AATT)5	20	220	239
Unigene0007611	1	p4	(AATT)5	20	220	239
Unigene0007637	1	p2	(TG)6	12	381	392
Unigene0007640	1	p2	(TA)7	14	289	302
Unigene0007648	1	p5	(CCTTT)4	20	180	199
Unigene0007652	1	p5	(TAATG)4	20	1588	1607
Unigene0007659	1	p3	(CCG)5	15	799	813
Unigene0007666	1	p3	(CTG)6	18	1143	1160
Unigene0007677	1	p5	(TTTTC)4	20	732	751
Unigene0007679	1	p5	(TCTGC)4	20	699	718
Unigene0007680	1	p5	(TCTGC)4	20	583	602
Unigene0007683	1	p4	(CATT)5	20	1625	1644
Unigene0007685	1	c*	(ATATGT)5(TATG)4*	41	1142	1182
Unigene0007693	1	p2	(TC)7	14	169	182
Unigene0007693	2	p3	(ATG)6	18	365	382
Unigene0007698	1	p2	(AT)6	12	860	871
Unigene0007706	1	p2	(AG)6	12	3333	3344
Unigene0007720	1	p2	(AG)9	18	3972	3989
Unigene0007721	1	p2	(CA)6	12	111	122
Unigene0007728	1	p2	(AT)6	12	319	330
Unigene0007732	1	p2	(TA)8	16	436	451
Unigene0007733	1	p2	(TA)8	16	417	432
Unigene0007744	1	p3	(AGC)6	18	218	235
Unigene0007758	1	p3	(TCC)6	18	151	168
Unigene0007773	1	p2	(AT)8	16	8	23
Unigene0007778	1	p3	(CCA)5	15	1175	1189
Unigene0007779	1	p3	(CCA)5	15	879	893
Unigene0007786	1	p2	(AC)7	14	57	70
Unigene0007787	1	p6	(CCACCG)4	24	749	772
Unigene0007805	1	p2	(CT)6	12	322	333
Unigene0007806	1	p2	(CT)6	12	1831	1842
Unigene0007819	1	p3	(ATG)5	15	928	942
Unigene0007841	1	p6	(GTTGAA)4	24	708	731
Unigene0007845	1	p3	(CCA)5	15	1101	1115
Unigene0007846	1	p3	(CCA)5	15	1101	1115
Unigene0007846	2	p4	(AAAT)5	20	1847	1866
Unigene0007847	1	p3	(ATA)6	18	111	128
Unigene0007848	1	p2	(AT)7	14	236	249
Unigene0007860	1	p6	(TGGAAC)5	30	354	383
Unigene0007872	1	p3	(TAT)5	15	528	542
Unigene0007881	1	p6	(GGCGGA)5	30	364	393
Unigene0007887	1	p2	(AT)6	12	12	23
Unigene0007921	1	p2	(AT)18	36	920	955
Unigene0007925	1	p3	(GAT)6	18	521	538
Unigene0007929	1	p2	(TA)7	14	105	118
Unigene0007930	1	p2	(TA)7	14	105	118
Unigene0007931	1	p2	(TA)7	14	105	118
Unigene0007940	1	p3	(TCC)5	15	1593	1607
Unigene0007948	1	p2	(CT)7	14	1	14
Unigene0007963	1	p2	(GA)6	12	1271	1282
Unigene0007969	1	c	(GCA)5ttctaccaccaggtcatcctaagggctgctgccattaaagctcttggatccttcaggagcaatgcttgaatcttgatatcaatattcatgcaatcatgc(AT)7	128	1673	1800
Unigene0007970	1	c	(GCA)5ttctaccaccaggtcatcctaagggctgctgccattaaagctcttggatccttcaggagcaatgcttgaatcttgatatcaatattcatgcaatcatgc(AT)7	128	866	993
Unigene0007979	1	p2	(TA)10	20	465	484
Unigene0007981	1	p4	(TTGA)4	16	981	996
Unigene0007986	1	p6	(ACAAAT)5	30	657	686
Unigene0007997	1	p3	(TCT)5	15	353	367
Unigene0007998	1	p3	(TCT)5	15	353	367
Unigene0008003	1	p3	(ATC)10	30	1	30
Unigene0008018	1	p2	(TA)9	18	348	365
Unigene0008019	1	p2	(TA)9	18	348	365
Unigene0008031	1	p3	(CTG)5	15	127	141
Unigene0008046	1	p2	(AT)8	16	1	16
Unigene0008057	1	p4	(AAAG)4	16	1	16
Unigene0008058	1	p5	(AATCA)4	20	135	154
Unigene0008091	1	p2	(AT)7	14	766	779
Unigene0008095	1	p3	(AGG)6	18	838	855
Unigene0008096	1	p3	(GAT)8	24	165	188
Unigene0008109	1	p2	(GA)6	12	211	222
Unigene0008113	1	p3	(GAA)9	27	872	898
Unigene0008124	1	p2	(AT)6	12	33	44
Unigene0008137	1	c	(TTTCC)6tctttctcaagtgtggaagaatctccc(TCTT)5	77	681	757
Unigene0008138	1	p3	(CAG)6	18	859	876
Unigene0008138	2	c	(TTTCC)6tctttctcaagtgtggaagaatctccc(TCTT)5	77	1840	1916
Unigene0008148	1	p2	(TG)6	12	571	582
Unigene0008151	1	p3	(AAT)12	36	399	434
Unigene0008155	1	p6	(CTTCAT)4	24	95	118
Unigene0008179	1	p4	(CATG)4	16	59	74
Unigene0008180	1	p4	(CATG)4	16	156	171
Unigene0008185	1	p2	(TA)6	12	1	12
Unigene0008186	1	p2	(TA)6	12	1	12
Unigene0008196	1	p4	(TAAT)4	16	1547	1562
Unigene0008201	1	p3	(CGG)5	15	520	534
Unigene0008209	1	p3	(TCC)6	18	878	895
Unigene0008213	1	p5	(AAAAT)5	25	25	49
Unigene0008214	1	p3	(CGG)6	18	1178	1195
Unigene0008230	1	p2	(AC)6	12	509	520
Unigene0008235	1	p4	(AACA)4	16	572	587
Unigene0008277	1	p4	(AAAT)4	16	1	16
Unigene0008278	1	p4	(AAAT)4	16	1	16
Unigene0008287	1	p2	(CT)8	16	100	115
Unigene0008328	1	p6	(AAGGAA)5	30	117	146
Unigene0008344	1	p4	(TAAT)6	24	72	95
Unigene0008358	1	p3	(CTC)5	15	137	151
Unigene0008359	1	p3	(CTC)5	15	137	151
Unigene0008374	1	p4	(TGAT)5	20	464	483
Unigene0008381	1	p2	(TA)9	18	266	283
Unigene0008381	2	p4	(ACAT)4	16	958	973
Unigene0008382	1	p2	(TA)9	18	266	283
Unigene0008382	2	p4	(TACC)5	20	533	552
Unigene0008382	3	p4	(ACAT)4	16	1171	1186
Unigene0008407	1	p4	(AGAT)5	20	150	169
Unigene0008421	1	p2	(AG)10	20	1074	1093
Unigene0008421	2	p3	(AGA)5	15	2082	2096
Unigene0008423	1	p3	(GCT)6	18	8	25
Unigene0008429	1	p3	(GGA)5	15	840	854
Unigene0008429	2	p2	(TG)6	12	1017	1028
Unigene0008438	1	p2	(AG)6	12	1	12
Unigene0008446	1	p2	(AT)11	22	1305	1326
Unigene0008447	1	p2	(AT)11	22	1432	1453
Unigene0008454	1	p3	(AAT)13	39	485	523
Unigene0008472	1	c	(CCT)6(CTT)7tatatagttctcttccattgtgttcctccacattgatatcatcattgacttcttcttcatcttcttcgtcttcttt(TTC)6	133	179	311
Unigene0008474	1	p2	(TA)10	20	1	20
Unigene0008475	1	p2	(TA)10	20	1	20
Unigene0008487	1	p5	(ATCCC)4	20	363	382
Unigene0008496	1	p2	(AT)9	18	1	18
Unigene0008502	1	p3	(CAA)5	15	463	477
Unigene0008503	1	p3	(CAA)5	15	463	477
Unigene0008504	1	p3	(CAA)5	15	463	477
Unigene0008507	1	p6	(TCATCG)5	30	8	37
Unigene0008547	1	p3	(GCA)5	15	614	628
Unigene0008555	1	p4	(AAAG)4	16	1986	2001
Unigene0008561	1	p2	(AT)9	18	860	877
Unigene0008569	1	p2	(AT)10	20	278	297
Unigene0008584	1	c	(TATG)5c(ATTG)5	41	31	71
Unigene0008614	1	p3	(ATG)6	18	245	262
Unigene0008631	1	c*	(TA)9(TAGA)5*	36	30	65
Unigene0008641	1	p3	(TTC)6	18	239	256
Unigene0008661	1	p6	(TCCAAC)4	24	148	171
Unigene0008662	1	p2	(AT)6	12	153	164
Unigene0008671	1	p4	(GCAA)4	16	121	136
Unigene0008674	1	c	(TCA)10(TTG)5	45	927	971
Unigene0008678	1	p3	(TCA)9	27	422	448
Unigene0008685	1	p2	(GT)6	12	161	172
Unigene0008692	1	p2	(CT)6	12	219	230
Unigene0008699	1	p4	(GGAT)5	20	98	117
Unigene0008699	2	p3	(ATT)16	48	404	451
Unigene0008706	1	p5	(TAATT)4	20	77	96
Unigene0008745	1	p4	(ACAG)5	20	302	321
Unigene0008745	2	p4	(GATG)5	20	925	944
Unigene0008791	1	p4	(TTTG)5	20	530	549
Unigene0008802	1	p2	(AT)8	16	548	563
Unigene0008809	1	p3	(CGG)5	15	259	273
Unigene0008817	1	p2	(AT)6	12	91	102
Unigene0008819	1	p2	(AT)7	14	401	414
Unigene0008826	1	p3	(CTT)6	18	50	67
Unigene0008836	1	p3	(AAT)6	18	102	119
Unigene0008847	1	p3	(GAT)5	15	296	310
Unigene0008847	2	p5	(GAGAA)5	25	1253	1277
Unigene0008873	1	p2	(AC)7	14	1307	1320
Unigene0008874	1	p2	(AC)7	14	1399	1412
Unigene0008900	1	p4	(TGCA)4	16	939	954
Unigene0008905	1	p2	(TA)6	12	296	307
Unigene0008907	1	p3	(ATA)7	21	1069	1089
Unigene0008908	1	p3	(ATA)7	21	981	1001
Unigene0008941	1	p4	(GTTT)4	16	89	104
Unigene0008944	1	p4	(TTAA)4	16	148	163
Unigene0008952	1	p3	(GGA)5	15	538	552
Unigene0008961	1	p3	(CTT)5	15	87	101
Unigene0008971	1	p2	(GA)8	16	9	24
Unigene0008986	1	p3	(ATT)5	15	83	97
Unigene0008990	1	p3	(GTT)5	15	1080	1094
Unigene0008992	1	p5	(CCAAT)4	20	117	136
Unigene0008992	2	p6	(GGCCGT)4	24	421	444
Unigene0008993	1	p5	(CCAAT)4	20	117	136
Unigene0009003	1	p2	(AT)7	14	434	447
Unigene0009008	1	p4	(AATC)4	16	219	234
Unigene0009009	1	p4	(AATC)4	16	219	234
Unigene0009019	1	p3	(TGA)6	18	998	1015
Unigene0009036	1	p6	(CGGGAG)5	30	262	291
Unigene0009048	1	p3	(ATG)5	15	390	404
Unigene0009059	1	p4	(AATA)4	16	292	307
Unigene0009065	1	p3	(GCG)5	15	475	489
Unigene0009087	1	p2	(AT)6	12	399	410
Unigene0009087	2	p6	(TGAGGC)5	30	700	729
Unigene0009131	1	p3	(GAC)5	15	183	197
Unigene0009151	1	p2	(TA)7	14	262	275
Unigene0009161	1	p3	(GCA)5	15	6	20
Unigene0009178	1	p2	(TA)6	12	233	244
Unigene0009179	1	p2	(TA)6	12	233	244
Unigene0009196	1	c	(CAA)5cag(CAA)15	63	453	515
Unigene0009201	1	p2	(CA)12	24	31	54
Unigene0009209	1	p2	(TA)7	14	59	72
Unigene0009223	1	p3	(GAA)5	15	351	365
Unigene0009225	1	p3	(CGA)5	15	1383	1397
Unigene0009227	1	p3	(ATC)6	18	1	18
Unigene0009228	1	p3	(TGA)5	15	1	15
Unigene0009252	1	p3	(GTG)5	15	291	305
Unigene0009267	1	p2	(CT)7	14	754	767
Unigene0009275	1	p6	(AAGCCT)4	24	167	190
Unigene0009322	1	p4	(AATA)4	16	308	323
Unigene0009333	1	p4	(CATC)4	16	150	165
Unigene0009334	1	p4	(CATC)4	16	150	165
Unigene0009346	1	p2	(TA)10	20	3	22
Unigene0009354	1	p5	(CCAGC)4	20	197	216
Unigene0009357	1	p2	(TG)7	14	311	324
Unigene0009373	1	p6	(GAGATA)5	30	453	482
Unigene0009380	1	p4	(GATT)5	20	199	218
Unigene0009400	1	p3	(GAA)5	15	1	15
Unigene0009410	1	p2	(TA)8	16	2074	2089
Unigene0009416	1	p2	(GA)9	18	1	18
Unigene0009428	1	p3	(TTA)6	18	370	387
Unigene0009448	1	p3	(TCC)8	24	329	352
Unigene0009457	1	p3	(GGC)5	15	226	240
Unigene0009495	1	c	(CTC)6ctagatcaccctttcttttcagcatcccatgaccatgcctcacc(GCA)6	80	383	462
Unigene0009503	1	p4	(AATA)6	24	85	108
Unigene0009504	1	p2	(TA)6	12	566	577
Unigene0009531	1	p6	(TCTTCC)4	24	43	66
Unigene0009531	2	p3	(CAC)5	15	413	427
Unigene0009531	3	p3	(GAA)5	15	1322	1336
Unigene0009532	1	p6	(TCTTCC)4	24	43	66
Unigene0009532	2	p3	(CAC)5	15	413	427
Unigene0009532	3	p3	(GAA)5	15	967	981
Unigene0009555	1	p4	(TTAA)4	16	700	715
Unigene0009604	1	p2	(AG)11	22	155	176
Unigene0009604	2	p3	(ACC)5	15	745	759
Unigene0009615	1	c	(TG)6agtatttgtggcgcacgtgagagcaggcatgtgc(GT)9gagacagagagagaa(AG)10	99	554	652
Unigene0009621	1	p4	(AATA)4	16	114	129
Unigene0009632	1	p2	(GA)11	22	1	22
Unigene0009633	1	p2	(GA)11	22	1	22
Unigene0009633	2	p4	(ATAC)5	20	1253	1272
Unigene0009637	1	p3	(ACC)5	15	909	923
Unigene0009637	2	c	(AG)9taaataactgaagtctga(AT)6	48	1117	1164
Unigene0009638	1	p3	(ACC)5	15	1000	1014
Unigene0009638	2	c	(AG)9taaataactgaagtctga(AT)6	48	1208	1255
Unigene0009669	1	p2	(AC)6	12	233	244
Unigene0009686	1	p3	(TAA)5	15	11	25
Unigene0009686	2	c	(TC)9tatg(TA)6	34	181	214
Unigene0009689	1	p5	(AGGCT)4	20	212	231
Unigene0009700	1	p5	(GGGAG)4	20	2024	2043
Unigene0009703	1	p4	(CATC)5	20	454	473
Unigene0009706	1	p5	(AAATT)5	25	188	212
Unigene0009745	1	p3	(ACT)5	15	1041	1055
Unigene0009747	1	p3	(GAG)5	15	646	660
Unigene0009768	1	p3	(TAT)7	21	62	82
Unigene0009776	1	p3	(CAC)7	21	98	118
Unigene0009778	1	p2	(AT)11	22	578	599
Unigene0009779	1	p2	(AT)11	22	578	599
Unigene0009782	1	c	(TGCC)4atccag(CATTTC)4	46	161	206
Unigene0009782	2	p2	(GT)7	14	395	408
Unigene0009806	1	p5	(TCCTC)4	20	1233	1252
Unigene0009807	1	p5	(TCCTC)4	20	291	310
Unigene0009808	1	p2	(TA)6	12	67	78
Unigene0009809	1	p2	(AG)11	22	1807	1828
Unigene0009825	1	p6	(ATTGCT)4	24	627	650
Unigene0009841	1	p2	(TA)8	16	341	356
Unigene0009844	1	p3	(CCT)8	24	306	329
Unigene0009846	1	p6	(TCCAAG)4	24	345	368
Unigene0009847	1	p6	(TCCAAG)4	24	345	368
Unigene0009850	1	p3	(TCC)5	15	148	162
Unigene0009851	1	p3	(TCC)5	15	602	616
Unigene0009863	1	c	(TA)8(TG)6	28	172	199
Unigene0009864	1	c	(TA)8(TG)6	28	172	199
Unigene0009866	1	p3	(CTT)6	18	11	28
Unigene0009868	1	p3	(AAG)6	18	183	200
Unigene0009868	2	p4	(GGCA)4	16	2059	2074
Unigene0009894	1	p3	(CGG)5	15	2328	2342
Unigene0009894	2	p3	(GGC)6	18	2712	2729
Unigene0009895	1	p3	(CGG)5	15	2442	2456
Unigene0009895	2	p3	(GGC)6	18	2826	2843
Unigene0009905	1	p4	(ATAA)4	16	1	16
Unigene0009917	1	p2	(TA)11	22	499	520
Unigene0009918	1	p2	(TA)11	22	518	539
Unigene0009953	1	p3	(GAT)10	30	847	876
Unigene0009959	1	p3	(CAA)6	18	230	247
Unigene0009960	1	p3	(CAA)6	18	230	247
Unigene0009962	1	p2	(GT)7	14	23	36
Unigene0009969	1	p3	(TTC)6	18	42	59
Unigene0009993	1	p2	(AG)10	20	5	24
Unigene0010019	1	p3	(CGC)5	15	223	237
Unigene0010019	2	p2	(GA)12	24	3393	3416
Unigene0010020	1	p2	(GA)12	24	932	955
Unigene0010042	1	p2	(AT)8	16	1	16
Unigene0010060	1	p5	(CAATT)5	25	1073	1097
Unigene0010070	1	p3	(GAA)6	18	8	25
Unigene0010082	1	p2	(TA)15	30	3750	3779
Unigene0010104	1	p3	(GCA)5	15	1718	1732
Unigene0010105	1	p3	(GCA)5	15	918	932
Unigene0010108	1	p6	(CCTCTT)4	24	1589	1612
Unigene0010111	1	p2	(AT)6	12	134	145
Unigene0010140	1	p2	(AC)6	12	618	629
Unigene0010142	1	p4	(CAAT)4	16	359	374
Unigene0010148	1	p3	(GCA)6	18	371	388
Unigene0010152	1	p4	(CATA)4	16	236	251
Unigene0010158	1	p4	(CTCC)5	20	52	71
Unigene0010170	1	p3	(CTT)6	18	30	47
Unigene0010182	1	p4	(TAAT)4	16	130	145
Unigene0010197	1	p2	(TA)7	14	256	269
Unigene0010201	1	p3	(GCG)6	18	863	880
Unigene0010203	1	p3	(GAA)5	15	48	62
Unigene0010218	1	p3	(AGC)6	18	199	216
Unigene0010220	1	p3	(GGC)5	15	241	255
Unigene0010235	1	p2	(TG)7	14	56	69
Unigene0010238	1	p2	(CT)7	14	478	491
Unigene0010238	2	p3	(GCT)6	18	628	645
Unigene0010239	1	p2	(CT)7	14	478	491
Unigene0010276	1	c	(CT)14(AT)9	46	117	162
Unigene0010276	2	p3	(ACT)8	24	677	700
Unigene0010291	1	c	(TTTC)5agtggagaatgatgggtaaaggtgtaagaaatga(AAG)7	75	2509	2583
Unigene0010293	1	p6	(CTTCTC)4	24	665	688
Unigene0010294	1	p6	(CTTCTC)4	24	1280	1303
Unigene0010315	1	p3	(CCT)7	21	116	136
Unigene0010316	1	p3	(CCT)7	21	116	136
Unigene0010317	1	p3	(CCT)7	21	116	136
Unigene0010319	1	p4	(AATA)4	16	142	157
Unigene0010337	1	p2	(TA)9	18	477	494
Unigene0010341	1	p3	(CAA)6	18	327	344
Unigene0010342	1	p3	(CAA)6	18	327	344
Unigene0010364	1	p4	(AATC)4	16	656	671
Unigene0010372	1	p3	(CTC)6	18	214	231
Unigene0010375	1	p6	(GTGTGA)4	24	2389	2412
Unigene0010376	1	p6	(GTGTGA)4	24	2412	2435
Unigene0010378	1	p3	(GAT)10	30	46	75
Unigene0010404	1	p2	(AT)10	20	125	144
Unigene0010405	1	p2	(AT)10	20	125	144
Unigene0010408	1	p2	(CA)6	12	525	536
Unigene0010416	1	p3	(CAG)6	18	1712	1729
Unigene0010422	1	p2	(TA)7	14	9	22
Unigene0010424	1	p2	(GA)8	16	244	259
Unigene0010444	1	p3	(AGG)5	15	687	701
Unigene0010445	1	p3	(AGG)5	15	687	701
Unigene0010473	1	p2	(TC)7	14	266	279
Unigene0010474	1	p6	(CCTAAA)4	24	2263	2286
Unigene0010475	1	p6	(CCTAAA)4	24	2166	2189
Unigene0010490	1	p4	(TCTT)4	16	549	564
Unigene0010505	1	p2	(TA)7	14	155	168
Unigene0010510	1	p3	(TTC)6	18	99	116
Unigene0010520	1	c	(TC)9aatttcatttttctcttgcttcaccttaaatcccatgccaaaccctagtgtaacttgtttataaaaatagaggaagtatttaggaagct(TGTA)5	127	306	432
Unigene0010527	1	p3	(CTC)5	15	1132	1146
Unigene0010527	2	p3	(CCT)8	24	1348	1371
Unigene0010527	3	p6	(CGCCCA)4	24	2166	2189
Unigene0010528	1	p3	(CTC)5	15	1132	1146
Unigene0010528	2	p3	(CCT)8	24	1348	1371
Unigene0010528	3	p6	(CGCCCA)4	24	1727	1750
Unigene0010539	1	p6	(GGCGGG)4	24	344	367
Unigene0010540	1	p3	(TGA)5	15	188	202
Unigene0010541	1	p3	(TGA)5	15	188	202
Unigene0010548	1	p2	(AC)7	14	382	395
Unigene0010553	1	p2	(GT)6	12	358	369
Unigene0010562	1	p3	(CAC)9	27	160	186
Unigene0010571	1	p4	(TACA)4	16	831	846
Unigene0010599	1	p3	(TAT)6	18	15	32
Unigene0010621	1	c	(TC)7tgcagagaagtactttgtgtgtatgtgtttcaggaatcaccactcaccagagcttgctgtgaccctgttttat(TTTA)4	103	21	123
Unigene0010622	1	p3	(ATT)10	30	260	289
Unigene0010644	1	p3	(CGC)8	24	1758	1781
Unigene0010645	1	p3	(CGC)8	24	1852	1875
Unigene0010658	1	p3	(GAA)5	15	691	705
Unigene0010659	1	p2	(TG)6	12	3263	3274
Unigene0010666	1	p2	(TG)6	12	1340	1351
Unigene0010690	1	p2	(GA)6	12	241	252
Unigene0010709	1	p2	(TA)8	16	124	139
Unigene0010709	2	p3	(GAA)9	27	381	407
Unigene0010712	1	p3	(CTA)5	15	24	38
Unigene0010732	1	p6	(TCATCT)4	24	433	456
Unigene0010749	1	p3	(GGT)5	15	598	612
Unigene0010749	2	p3	(ACA)8	24	850	873
Unigene0010750	1	p3	(GGT)5	15	2029	2043
Unigene0010750	2	p3	(ACA)8	24	2281	2304
Unigene0010775	1	p3	(GGT)5	15	257	271
Unigene0010796	1	p4	(GTGA)4	16	289	304
Unigene0010799	1	p4	(AAGA)4	16	118	133
Unigene0010804	1	p2	(AT)7	14	281	294
Unigene0010808	1	p3	(TGT)5	15	30	44
Unigene0010824	1	p3	(ATC)5	15	659	673
Unigene0010824	2	p3	(TTC)12	36	1199	1234
Unigene0010868	1	p2	(AT)7	14	3427	3440
Unigene0010887	1	p3	(AGG)6	18	1538	1555
Unigene0010902	1	p3	(TCC)5	15	113	127
Unigene0010903	1	p3	(TCC)5	15	397	411
Unigene0010916	1	p3	(GGA)5	15	2067	2081
Unigene0010921	1	p3	(GAA)13	39	2330	2368
Unigene0010930	1	p3	(CGG)5	15	146	160
Unigene0010932	1	p5	(AATTT)4	20	1369	1388
Unigene0010936	1	p3	(TTA)10	30	856	885
Unigene0010937	1	p3	(AAT)6	18	331	348
Unigene0010941	1	p3	(TTG)6	18	1350	1367
Unigene0010944	1	p2	(CT)24	48	259	306
Unigene0010948	1	p2	(AG)10	20	170	189
Unigene0010949	1	p2	(AG)10	20	170	189
Unigene0010957	1	p3	(ATC)6	18	221	238
Unigene0010960	1	p2	(AT)7	14	404	417
Unigene0010961	1	p2	(AT)7	14	549	562
Unigene0010966	1	p3	(CGG)5	15	1484	1498
Unigene0010966	2	p2	(AG)7	14	2368	2381
Unigene0010967	1	p3	(CGG)5	15	2035	2049
Unigene0010967	2	p2	(AG)7	14	2919	2932
Unigene0010971	1	p3	(CAG)5	15	1337	1351
Unigene0010980	1	p3	(CCG)6	18	774	791
Unigene0010999	1	p4	(ACTC)4	16	255	270
Unigene0011004	1	p6	(CGGATT)4	24	844	867
Unigene0011005	1	p6	(CGGATT)4	24	915	938
Unigene0011010	1	p6	(AGGCAC)4	24	2238	2261
Unigene0011011	1	p6	(AGGCAC)4	24	2935	2958
Unigene0011028	1	p4	(TCAC)5	20	19	38
Unigene0011035	1	c	(TTG)6ctattgttgttt(TCG)5	45	1842	1886
Unigene0011036	1	c	(TTG)6ctattgttgttt(TCG)5	45	3140	3184
Unigene0011039	1	p3	(AAT)6	18	226	243
Unigene0011044	1	p6	(CCTCCC)4	24	415	438
Unigene0011050	1	p3	(GGA)5	15	691	705
Unigene0011051	1	c	(CCTG)5cctacaacaagaacctaattcccccatccaaaatcaccctcaaccaagacacacacatatactacaacacgcatcttcta(TC)11	122	109	230
Unigene0011063	1	p4	(TATT)4	16	94	109
Unigene0011063	2	p3	(TAT)5	15	381	395
Unigene0011064	1	p2	(TA)7	14	1	14
Unigene0011064	2	p3	(TAT)5	15	588	602
Unigene0011099	1	p2	(AC)8	16	400	415
Unigene0011105	1	p3	(TCA)6	18	644	661
Unigene0011106	1	p2	(CT)7	14	124	137
Unigene0011108	1	p2	(TA)7	14	39	52
Unigene0011124	1	p2	(AG)9	18	2381	2398
Unigene0011130	1	c	(AG)10aagaaaaaatcctatccctttgaatgaatcaatcttgtgatttacacccttagttcatcttcacgttct(TTC)6	107	1	107
Unigene0011130	2	p5	(AAAAT)4	20	304	323
Unigene0011131	1	c	(AG)10aagaaaaaatcctatccctttgaatgaatcaatcttgtgatttacacccttagttcatcttcacgttct(TTC)6	107	1	107
Unigene0011131	2	p5	(AAAAT)4	20	304	323
Unigene0011149	1	p2	(TA)8	16	979	994
Unigene0011150	1	p2	(TA)8	16	922	937
Unigene0011160	1	p2	(TA)9	18	1	18
Unigene0011179	1	p4	(AAGT)4	16	248	263
Unigene0011179	2	p2	(GA)18	36	1873	1908
Unigene0011196	1	p3	(GCC)6	18	199	216
Unigene0011210	1	p2	(GA)7	14	229	242
Unigene0011224	1	p6	(CTCAAT)5	30	666	695
Unigene0011224	2	p5	(GCACC)4	20	894	913
Unigene0011225	1	p6	(CTCAAT)5	30	542	571
Unigene0011225	2	p5	(GCACC)4	20	770	789
Unigene0011230	1	p2	(AT)8	16	107	122
Unigene0011246	1	p2	(CT)9	18	132	149
Unigene0011248	1	p3	(GTC)5	15	543	557
Unigene0011254	1	c	(GGT)5ggaggtggagactttttcac(TGG)6	53	534	586
Unigene0011254	2	c	(GGA)5ggtcggttaaagggtttgg(GGT)6	52	720	771
Unigene0011275	1	p2	(CT)24	48	307	354
Unigene0011325	1	p3	(GCA)5	15	170	184
Unigene0011326	1	p3	(GCA)5	15	170	184
Unigene0011329	1	p2	(TA)7	14	3257	3270
Unigene0011330	1	p2	(TA)7	14	3177	3190
Unigene0011338	1	p2	(AT)9	18	156	173
Unigene0011338	2	p2	(TG)8	16	768	783
Unigene0011340	1	p3	(CGT)5	15	922	936
Unigene0011340	2	p3	(GTG)5	15	1127	1141
Unigene0011373	1	p3	(TGG)8	24	753	776
Unigene0011393	1	p4	(TATG)4	16	1367	1382
Unigene0011399	1	p3	(TTC)13	39	653	691
Unigene0011422	1	p3	(CAG)5	15	2940	2954
Unigene0011440	1	p2	(AT)7	14	65	78
Unigene0011467	1	p2	(AT)7	14	234	247
Unigene0011467	2	p3	(CAG)5	15	2257	2271
Unigene0011474	1	p3	(GGA)9	27	247	273
Unigene0011474	2	p3	(GAT)6	18	514	531
Unigene0011490	1	p3	(AAG)11	33	302	334
Unigene0011514	1	p4	(ATTT)4	16	998	1013
Unigene0011514	2	p2	(CT)15	30	1605	1634
Unigene0011525	1	p6	(AATCTG)4	24	1519	1542
Unigene0011532	1	p4	(AGAA)4	16	158	173
Unigene0011533	1	c	(TC)7aaatattcttg(CT)6	37	152	188
Unigene0011539	1	p6	(CCTCAG)4	24	348	371
Unigene0011553	1	p3	(AAG)7	21	127	147
Unigene0011563	1	p3	(TAG)5	15	130	144
Unigene0011582	1	p3	(CAG)6	18	153	170
Unigene0011587	1	p2	(AT)11	22	520	541
Unigene0011598	1	c	(AGC)5ataccagataggcagcagcaggccttcttcacattcaattgccaccataatctcatctccattgccattaatgcc(TCA)5gcagcttcaccatcaaacttccattcac(AAT)10agtaatatgctccaccccaccaccactcatcatcatctcct(GCA)10	234	84	317
Unigene0011622	1	p6	(GATGAA)5	30	2	31
Unigene0011623	1	p2	(TA)10	20	1767	1786
Unigene0011628	1	p2	(AT)9	18	264	281
Unigene0011640	1	p2	(AC)8	16	45	60
Unigene0011645	1	p2	(TA)9	18	73	90
Unigene0011645	2	p3	(ACT)5	15	850	864
Unigene0011646	1	p2	(TA)9	18	73	90
Unigene0011646	2	p3	(ACT)5	15	1078	1092
Unigene0011648	1	p3	(ATC)5	15	410	424
Unigene0011651	1	p2	(CT)8	16	74	89
Unigene0011651	2	p3	(ATT)5	15	917	931
Unigene0011657	1	p2	(TA)8	16	2624	2639
Unigene0011659	1	p3	(GTA)5	15	275	289
Unigene0011659	2	p3	(CAA)5	15	2432	2446
Unigene0011660	1	p3	(CAA)5	15	834	848
Unigene0011666	1	p3	(GAG)7	21	126	146
Unigene0011675	1	p2	(CA)11	22	26	47
Unigene0011676	1	p2	(CA)11	22	26	47
Unigene0011677	1	p2	(CA)11	22	26	47
Unigene0011679	1	p3	(CCA)5	15	105	119
Unigene0011690	1	p2	(AG)9	18	1176	1193
Unigene0011691	1	p4	(AAAT)5	20	7	26
Unigene0011705	1	p3	(TCT)5	15	9	23
Unigene0011724	1	p2	(GA)6	12	240	251
Unigene0011729	1	c	(TG)6cgaatgtg(TA)6	32	1069	1100
Unigene0011730	1	c	(TG)6cgaatgtg(TA)6	32	1089	1120
Unigene0011736	1	p3	(GCC)6	18	157	174
Unigene0011764	1	p6	(CTGCGG)4	24	1952	1975
Unigene0011803	1	p3	(GGA)6	18	698	715
Unigene0011807	1	p2	(TA)8	16	1	16
Unigene0011815	1	p4	(ATAC)4	16	58	73
Unigene0011827	1	p3	(GCC)6	18	168	185
Unigene0011838	1	p2	(CA)7	14	1464	1477
Unigene0011840	1	p2	(AT)6	12	500	511
Unigene0011840	2	c	(TA)10tcaatctcaacaattt(TAA)7	57	747	803
Unigene0011840	3	p3	(AAT)5	15	952	966
Unigene0011855	1	p2	(AC)7	14	179	192
Unigene0011860	1	p2	(TG)11	22	284	305
Unigene0011886	1	p5	(TCTAA)4	20	1766	1785
Unigene0011905	1	p2	(AC)10	20	1	20
Unigene0011916	1	p3	(TTC)10	30	19	48
Unigene0011918	1	p4	(AAAC)4	16	9	24
Unigene0011919	1	p4	(AAAC)4	16	9	24
Unigene0011934	1	p2	(TC)11	22	1	22
Unigene0011934	2	p3	(CTA)5	15	1982	1996
Unigene0011935	1	p3	(CTA)5	15	785	799
Unigene0011939	1	p5	(GAAAG)4	20	1284	1303
Unigene0011942	1	p3	(TTC)5	15	1333	1347
Unigene0011949	1	p3	(TCA)6	18	113	130
Unigene0011952	1	p4	(TCTT)4	16	1132	1147
Unigene0011959	1	p3	(GAA)5	15	1048	1062
Unigene0011966	1	p4	(ATTG)8	32	354	385
Unigene0011967	1	p4	(ATTG)8	32	354	385
Unigene0011980	1	p3	(CCA)6	18	45	62
Unigene0011989	1	c	(CTT)5ctcctccctccttctaaccta(GCC)5	51	184	234
Unigene0011997	1	c	(TC)6acg(CA)6	27	67	93
Unigene0012004	1	p5	(ACAGG)5	25	170	194
Unigene0012009	1	p2	(TA)8	16	345	360
Unigene0012016	1	p4	(AAAT)4	16	575	590
Unigene0012024	1	p2	(AT)7	14	34	47
Unigene0012025	1	p2	(AT)7	14	34	47
Unigene0012028	1	p3	(TGA)5	15	1088	1102
Unigene0012035	1	p3	(TTA)12	36	947	982
Unigene0012048	1	p2	(TA)6	12	407	418
Unigene0012052	1	p3	(CAT)6	18	211	228
Unigene0012053	1	p2	(AT)18	36	1	36
Unigene0012056	1	p2	(TA)10	20	1	20
Unigene0012068	1	p3	(CTT)6	18	1015	1032
Unigene0012090	1	c	(GCA)8(CCA)6	42	602	643
Unigene0012091	1	p2	(AT)14	28	374	401
Unigene0012094	1	p3	(GTG)6	18	1359	1376
Unigene0012101	1	p3	(CAG)7	21	1050	1070
Unigene0012102	1	p5	(TCACT)4	20	185	204
Unigene0012127	1	p6	(AAAAAG)4	24	674	697
Unigene0012132	1	p3	(CAC)6	18	1748	1765
Unigene0012158	1	p4	(AGAA)4	16	38	53
Unigene0012161	1	p2	(AC)7	14	1	14
Unigene0012167	1	p6	(AAGGAC)4	24	147	170
Unigene0012174	1	p2	(GA)6	12	1081	1092
Unigene0012215	1	p3	(ATC)5	15	115	129
Unigene0012220	1	p3	(ATC)5	15	537	551
Unigene0012225	1	p3	(ATT)6	18	134	151
Unigene0012234	1	p4	(ATCA)4	16	4192	4207
Unigene0012234	2	p2	(TG)7	14	4366	4379
Unigene0012250	1	p3	(ACC)7	21	31	51
Unigene0012257	1	p3	(GCG)7	21	514	534
Unigene0012302	1	p3	(CTG)5	15	1157	1171
Unigene0012306	1	p3	(CTT)10	30	121	150
Unigene0012306	2	p3	(CAA)5	15	615	629
Unigene0012311	1	p3	(CAA)5	15	117	131
Unigene0012311	2	p3	(CAG)5	15	1166	1180
Unigene0012314	1	p6	(CGGTGG)4	24	1296	1319
Unigene0012324	1	p2	(AT)6	12	48	59
Unigene0012324	2	p6	(CCATTT)4	24	828	851
Unigene0012324	3	c	(TTGAA)4tttggggaaggaagggatgatagatttgctagcttgtagatag(GAT)7	84	1375	1458
Unigene0012325	1	p2	(AT)6	12	48	59
Unigene0012330	1	p6	(GACGAA)4	24	2033	2056
Unigene0012338	1	p2	(TC)8	16	5	20
Unigene0012339	1	p6	(TGATTC)4	24	372	395
Unigene0012344	1	p2	(TA)8	16	34	49
Unigene0012351	1	p3	(CAT)5	15	1245	1259
Unigene0012354	1	p4	(AATA)4	16	2072	2087
Unigene0012358	1	p4	(ATAA)4	16	607	622
Unigene0012367	1	p2	(AT)7	14	36	49
Unigene0012373	1	c	(TA)6cctatttctcctccttgttttttctttcttgctttagttaaatcgcatctttatctttacgtgactc(ATAA)4	95	2220	2314
Unigene0012374	1	p4	(ATCG)6	24	114	137
Unigene0012377	1	p2	(AT)14	28	1	28
Unigene0012381	1	p2	(TA)6	12	456	467
Unigene0012392	1	p5	(ATCTG)5	25	898	922
Unigene0012393	1	p2	(AC)6	12	102	113
Unigene0012393	2	p5	(ATCTG)5	25	928	952
Unigene0012419	1	p6	(ATTCTC)4	24	4	27
Unigene0012419	2	p3	(TGC)8	24	620	643
Unigene0012460	1	p3	(TGC)6	18	648	665
Unigene0012467	1	p2	(AT)8	16	1118	1133
Unigene0012470	1	p2	(GA)6	12	1846	1857
Unigene0012471	1	p3	(GCA)5	15	800	814
Unigene0012479	1	p2	(TA)7	14	289	302
Unigene0012486	1	p5	(AAAAG)5	25	241	265
Unigene0012495	1	p3	(ATA)6	18	2618	2635
Unigene0012506	1	p5	(AAAAT)4	20	192	211
Unigene0012513	1	p3	(GAA)8	24	168	191
Unigene0012514	1	p3	(GAA)8	24	1121	1144
Unigene0012521	1	p3	(TGC)7	21	583	603
Unigene0012526	1	p4	(CCCA)4	16	282	297
Unigene0012549	1	p6	(GAGGCA)4	24	2688	2711
Unigene0012557	1	p2	(TA)8	16	159	174
Unigene0012560	1	p6	(GTAGCA)5	30	2044	2073
Unigene0012568	1	p3	(GAA)12	36	383	418
Unigene0012569	1	p2	(TA)8	16	40	55
Unigene0012569	2	p3	(CTT)10	30	659	688
Unigene0012580	1	p2	(AT)8	16	181	196
Unigene0012581	1	p2	(AT)8	16	181	196
Unigene0012584	1	p6	(TCCAAT)4	24	1097	1120
Unigene0012586	1	p3	(TGA)5	15	499	513
Unigene0012593	1	p5	(AAAAC)4	20	256	275
Unigene0012594	1	p3	(GAT)5	15	525	539
Unigene0012595	1	p3	(GAT)5	15	525	539
Unigene0012601	1	p3	(GAG)7	21	304	324
Unigene0012613	1	p3	(ATC)5	15	441	455
Unigene0012624	1	p3	(AAT)6	18	1	18
Unigene0012624	2	p3	(GCC)6	18	146	163
Unigene0012637	1	c	(AT)6ggagtgagtgagattattttttctttgtatgattccgctggtggaattgccaagtgtggtaataatttttatgtatggttgac(AT)9	113	619	731
Unigene0012638	1	p3	(CTC)5	15	1369	1383
Unigene0012640	1	p2	(TG)6	12	72	83
Unigene0012640	2	p2	(CT)18	36	349	384
Unigene0012643	1	p3	(TAC)5	15	542	556
Unigene0012644	1	p3	(TAC)5	15	2423	2437
Unigene0012648	1	p2	(TC)6	12	322	333
Unigene0012663	1	p2	(AG)9	18	22	39
Unigene0012663	2	p3	(GGC)5	15	1210	1224
Unigene0012673	1	p5	(AAAAC)5	25	359	383
Unigene0012691	1	p4	(ACAT)5	20	1009	1028
Unigene0012691	2	p4	(AAGA)4	16	1360	1375
Unigene0012692	1	p4	(AAGA)4	16	1004	1019
Unigene0012713	1	p5	(TTCAA)4	20	713	732
Unigene0012714	1	p5	(TTCAA)4	20	713	732
Unigene0012715	1	p4	(AAGA)4	16	1	16
Unigene0012715	2	p3	(AGC)5	15	645	659
Unigene0012716	1	p4	(AAGA)4	16	1	16
Unigene0012716	2	p3	(AGC)5	15	645	659
Unigene0012735	1	p3	(GGC)5	15	249	263
Unigene0012737	1	p5	(TCTTT)4	20	63	82
Unigene0012737	2	p2	(AT)9	18	625	642
Unigene0012738	1	p2	(TA)14	28	1	28
Unigene0012738	2	c	(AGCC)4agtgttaaagtgttaaaatatgcacaaatatgtcgtttgtcacttactaatttaaagaatatctttttctgaatatga(AT)11	116	369	484
Unigene0012750	1	p4	(AAAT)4	16	1600	1615
Unigene0012759	1	p3	(TAT)11	33	489	521
Unigene0012763	1	p3	(GCT)10	30	83	112
Unigene0012763	2	p3	(GAA)5	15	1390	1404
Unigene0012768	1	p6	(CAACGG)4	24	214	237
Unigene0012769	1	p4	(TAAT)4	16	148	163
Unigene0012776	1	p2	(TA)10	20	34	53
Unigene0012777	1	p2	(AT)19	38	1567	1604
Unigene0012780	1	p3	(CAT)6	18	414	431
Unigene0012781	1	p4	(AAAT)4	16	38	53
Unigene0012781	2	p3	(CAT)6	18	1732	1749
Unigene0012785	1	p2	(CA)7	14	152	165
Unigene0012825	1	p3	(GGC)5	15	25	39
Unigene0012828	1	p3	(CTG)5	15	18	32
Unigene0012869	1	p4	(AACA)4	16	244	259
Unigene0012873	1	p3	(CTT)8	24	408	431
Unigene0012897	1	p2	(AT)15	30	1	30
Unigene0012897	2	p6	(TTCTCC)4	24	188	211
Unigene0012925	1	p3	(ACC)6	18	239	256
Unigene0012925	2	p3	(CTG)6	18	402	419
Unigene0012935	1	p2	(TA)10	20	1	20
Unigene0012935	2	p3	(GAA)7	21	401	421
Unigene0012950	1	p3	(AGG)5	15	120	134
Unigene0012959	1	p3	(ATT)7	21	1022	1042
Unigene0012967	1	p2	(AT)8	16	148	163
Unigene0012967	2	p2	(AT)6	12	388	399
Unigene0012969	1	p4	(ATTG)6	24	397	420
Unigene0012970	1	p6	(AAACAA)5	30	1	30
Unigene0012982	1	p3	(TAA)5	15	216	230
Unigene0012987	1	p3	(AGG)5	15	927	941
Unigene0013010	1	p3	(GCA)5	15	160	174
Unigene0013011	1	p4	(CAAA)5	20	239	258
Unigene0013013	1	p4	(CAAA)5	20	239	258
Unigene0013016	1	p2	(AT)6	12	512	523
Unigene0013018	1	p2	(CA)6	12	8	19
Unigene0013024	1	p5	(CCCGC)4	20	580	599
Unigene0013061	1	p3	(TGT)7	21	966	986
Unigene0013062	1	p3	(TGT)7	21	966	986
Unigene0013065	1	p2	(AC)6	12	1808	1819
Unigene0013066	1	p2	(AC)6	12	661	672
Unigene0013071	1	p4	(CATT)4	16	132	147
Unigene0013076	1	p6	(CAATCC)4	24	1336	1359
Unigene0013087	1	p2	(TG)6	12	73	84
Unigene0013091	1	p2	(CT)14	28	1	28
Unigene0013113	1	p3	(GCT)7	21	274	294
Unigene0013132	1	p3	(CCG)6	18	1	18
Unigene0013132	2	p2	(TA)10	20	615	634
Unigene0013152	1	p3	(CGG)8	24	1390	1413
Unigene0013160	1	p3	(TGA)5	15	889	903
Unigene0013164	1	p4	(GAGG)4	16	8	23
Unigene0013164	2	c	(TGC)5tggatcgcatatacataattatg(TA)7	52	384	435
Unigene0013168	1	p3	(CAT)5	15	188	202
Unigene0013178	1	p3	(GAG)5	15	567	581
Unigene0013178	2	p3	(GAG)6	18	741	758
Unigene0013190	1	p4	(TAAA)4	16	1760	1775
Unigene0013210	1	p2	(TA)7	14	1544	1557
Unigene0013211	1	p2	(TA)7	14	1257	1270
Unigene0013254	1	c	(TC)7c(CA)9	33	1	33
Unigene0013258	1	p3	(GTG)5	15	374	388
Unigene0013282	1	p5	(ACAAG)4	20	137	156
Unigene0013283	1	p3	(GCG)5	15	758	772
Unigene0013297	1	p3	(AGA)5	15	336	350
Unigene0013302	1	p4	(AGAA)4	16	1	16
Unigene0013305	1	c	(GAT)7cgtggcaactgtctccctcattggggccgacgcggaagtgctcctccacggcggcgctgtagctcattccattgccgttaatggcgggcggt(GGA)5	128	1	128
Unigene0013305	2	p3	(GGC)5	15	543	557
Unigene0013325	1	p2	(AT)11	22	978	999
Unigene0013328	1	p6	(TTCCTC)4	24	788	811
Unigene0013335	1	p3	(GCA)6	18	1070	1087
Unigene0013338	1	p3	(GGT)5	15	920	934
Unigene0013356	1	p6	(TCTTGT)4	24	470	493
Unigene0013376	1	p2	(CT)8	16	46	61
Unigene0013378	1	p2	(CT)8	16	46	61
Unigene0013378	2	p2	(CT)14	28	278	305
Unigene0013420	1	p2	(TC)10	20	145	164
Unigene0013422	1	p3	(ACG)6	18	261	278
Unigene0013430	1	c	(TA)6gataaaggcaact(AGGCA)4	45	41	85
Unigene0013438	1	p2	(AT)14	28	595	622
Unigene0013458	1	c	(GATC)4tctacttaaaatttctttgagggagggaagaaatggggattgggagatatagatggatggatgg(AT)12	104	1315	1418
Unigene0013460	1	c	(GATC)4tctacttaaaatttctttgagggagggaagaaatggggattgggagatatagatggatggatgg(AT)12	104	531	634
Unigene0013504	1	p3	(CTT)6	18	632	649
Unigene0013512	1	p2	(GT)8	16	1	16
Unigene0013526	1	p2	(GT)6	12	134	145
Unigene0013536	1	p5	(ATTTT)4	20	410	429
Unigene0013536	2	p6	(AAAGGA)5	30	936	965
Unigene0013537	1	p6	(AAAGGA)5	30	726	755
Unigene0013548	1	p3	(TGC)5	15	427	441
Unigene0013593	1	p2	(AC)6	12	19	30
Unigene0013594	1	p2	(AC)6	12	19	30
Unigene0013605	1	p4	(TTTG)4	16	460	475
Unigene0013606	1	p4	(TTTG)4	16	1683	1698
Unigene0013617	1	p2	(TC)10	20	1	20
Unigene0013618	1	p6	(CGCCAC)4	24	455	478
Unigene0013630	1	p3	(GTT)5	15	414	428
Unigene0013635	1	p2	(AT)6	12	1	12
Unigene0013641	1	p3	(ATT)6	18	351	368
Unigene0013643	1	p3	(CGC)5	15	685	699
[truncated: 5,925 more rows]
