# Supplementary material for: De novo characterization of the Baphicacanthus cusia(Nees) Bremek transcriptome and analysis of candidate genes involved in indican biosynthesis and metabolism
Source: PLoS One. 2018 Jul 5;13(7):e0199788. doi: 10.1371/journal.pone.0199788 (PMC6033399; doi:10.1371/journal.pone.0199788)
Supplement: S8 Table — (XLSX) [file pone.0199788.s008.xlsx]

## Sheet: cytochrome P450
GeneID	CR_count	CS_count	CR1_rpkm	CR2_rpkm	CR3_rpkm	CS1_rpkm	CS2_rpkm	CS3_rpkm	CR_rpkm	CS_rpkm	log2 Ratio(CS/CR)	Pvalue	FDR	significant	Description	Pathway	GO Component	GO Function	GO Process
Unigene0022765	265.333	0	18.0448	32.3591	26.7282	0	0	0	25.7107	0.001	-14.6501	1.16352e-45	1.01434e-43	yes	cytochrome P450 like_TBP [Nicotiana tabacum]	-	-	GO:0016491//oxidoreductase activity;GO:0004497//monooxygenase activity;GO:0003824//catalytic activity;GO:0016705//oxidoreductase activity, acting on paired donors, with incorporation or reduction of molecular oxygen;GO:0016712//oxidoreductase activity, acting on paired donors, with incorporation or reduction of molecular oxygen, reduced flavin or flavoprotein as one donor, and incorporation of on…	GO:0008152//metabolic process;GO:0044699//single-organism process;GO:0044710//single-organism metabolic process
Unigene0033299	293.667	0	5.6256	29.9018	14.499	0	0	0	16.6755	0.001	-14.0254	2.39052e-27	8.57174e-26	yes	Cytochrome P450 likeTBP [Medicago truncatula]	-	-	-	-
Unigene0040712	94.3333	0	11.9481	7.3134	3.4003	0	0	0	7.55393	0.001	-12.883	1.59046e-18	3.23304e-17	yes	Cytochrome P450 likeTBP [Medicago truncatula]	-	-	-	-
Unigene0012622	470.333	0	6.3216	9.4661	6.4381	0	0	0	7.4086	0.001	-12.855	8.56059e-67	1.73739e-64	yes	PREDICTED: cytochrome P450 71D95-like [Sesamum indicum]	ko00909//Sesquiterpenoid and triterpenoid biosynthesis//Metabolism of terpenoids and polyketides//Metabolism	GO:0005623//cell;GO:0043229//intracellular organelle;GO:0044464//cell part;GO:0044425//membrane part;GO:0044424//intracellular part;GO:0043231//intracellular membrane-bounded organelle;GO:0043227//membrane-bounded organelle;GO:0016020//membrane;GO:0043226//organelle;GO:0005622//intracellular	GO:0046906//tetrapyrrole binding;GO:0003824//catalytic activity;GO:0005488//binding;GO:0046914//transition metal ion binding;GO:0004497//monooxygenase activity;GO:0043169//cation binding;GO:0016709//oxidoreductase activity, acting on paired donors, with incorporation or reduction of molecular oxygen, NAD(P)H as one donor, and incorporation of one atom of oxygen;GO:0097159//organic cyclic compound…	GO:0044699//single-organism process;GO:0008152//metabolic process;GO:0044710//single-organism metabolic process
Unigene0007597	32.3333	0	1.3751	3.5562	3.4906	0	0	0	2.8073	0.001	-11.455	5.056e-11	5.57071e-10	yes	cytochrome P450 family protein [Populus trichocarpa]	-	-	GO:0003824//catalytic activity;GO:0016491//oxidoreductase activity	GO:0044710//single-organism metabolic process;GO:0065008//regulation of biological quality;GO:0008152//metabolic process;GO:0044699//single-organism process;GO:0065007//biological regulation
Unigene0023604	45	0	2.2885	2.8413	2.8623	0	0	0	2.66403	0.001	-11.3794	4.50587e-16	7.61389e-15	yes	NADPH:cytochrome P450 reductase [Solenostemon scutellarioides]	-	-	-	-
Unigene0010883	26.6667	0	2.0856	2.3562	3.096	0	0	0	2.5126	0.001	-11.295	1.26915e-10	1.33751e-09	yes	PREDICTED: cytochrome P450 CYP736A12-like [Sesamum indicum]	-	-	GO:0043169//cation binding;GO:0005488//binding;GO:0043167//ion binding;GO:0046872//metal ion binding;GO:0003824//catalytic activity;GO:0016491//oxidoreductase activity	-
Unigene0015243	57.3333	0	2.3571	2.1607	2.6397	0	0	0	2.38583	0.001	-11.2203	4.17379e-19	8.87552e-18	yes	PREDICTED: NADPH--cytochrome P450 reductase-like [Elaeis guineensis]	-	-	-	-
Unigene0002184	27.3333	0	1.6294	1.7287	3.2217	0	0	0	2.19327	0.001	-11.0989	3.31949e-10	3.34773e-09	yes	cytochrome P450 CYP704A99 [Salvia miltiorrhiza]	-	-	GO:0003824//catalytic activity;GO:0016491//oxidoreductase activity	-
Unigene0042758	47.6667	0	4.0367	0	2.319	0	0	0	2.11857	0.001	-11.0489	2.32903e-06	1.4571e-05	yes	Cytochrome P450 likeTBP [Medicago truncatula]	-	-	-	-
Unigene0008295	32.3333	0	1.8611	1.2341	2.6173	0	0	0	1.90417	0.001	-10.8949	1.71653e-11	1.97894e-10	yes	Cytochrome P450 likeTBP [Medicago truncatula]	-	-	-	-
Unigene0013381	16.3333	0	1.7563	0.6655	1.0894	0	0	0	1.1704	0.001	-10.1928	1.64337e-06	1.04869e-05	yes	PREDICTED: cytochrome P450 CYP749A22-like [Sesamum indicum]	ko00905//Brassinosteroid biosynthesis//Metabolism of terpenoids and polyketides//Metabolism	-	GO:0043167//ion binding;GO:0005488//binding;GO:1901363//heterocyclic compound binding;GO:0046914//transition metal ion binding;GO:0046872//metal ion binding;GO:0043169//cation binding;GO:0046906//tetrapyrrole binding;GO:0003824//catalytic activity;GO:0016491//oxidoreductase activity;GO:0097159//organic cyclic compound binding	GO:0044699//single-organism process;GO:0008152//metabolic process;GO:0044710//single-organism metabolic process
Unigene0047948	13.6667	0	1.4128	1.0707	0.7191	0	0	0	1.06753	0.001	-10.0601	4.96435e-06	2.95046e-05	yes	cytochrome P450, family 704, subfamily B, polypeptide 1 [Arabidopsis thaliana]	-	-	GO:0016491//oxidoreductase activity;GO:0003824//catalytic activity	-
Unigene0007918	9.66667	0	0.8047	0.8538	1.1826	0	0	0	0.947033	0.001	-9.88727	6.87851e-05	0.000337265	yes	PREDICTED: cytochrome P450 734A1-like [Citrus sinensis]	ko00905//Brassinosteroid biosynthesis//Metabolism of terpenoids and polyketides//Metabolism	-	GO:0016491//oxidoreductase activity;GO:0005488//binding;GO:0003824//catalytic activity	-
Unigene0026084	13	0	0.9269	0.7231	0.8742	0	0	0	0.8414	0.001	-9.71665	4.12752e-06	2.4878e-05	yes	cytochrome P450 CYP72A219-like [Sesamum indicum]	-	-	GO:0046906//tetrapyrrole binding;GO:0003824//catalytic activity;GO:0097159//organic cyclic compound binding;GO:0016634//oxidoreductase activity, acting on the CH-CH group of donors, oxygen as acceptor;GO:0005488//binding;GO:0043167//ion binding;GO:0016627//oxidoreductase activity, acting on the CH-CH group of donors;GO:0046914//transition metal ion binding;GO:0046872//metal ion binding;GO:0043169…	GO:0044699//single-organism process;GO:0044710//single-organism metabolic process;GO:0008152//metabolic process
Unigene0045273	13	0	1.495	0.1469	0.7397	0	0	0	0.793867	0.001	-9.63275	0.000162134	0.000738982	yes	PREDICTED: cytochrome P450 86A1-like [Elaeis guineensis]	ko00073//Cutin, suberine and wax biosynthesis//Lipid metabolism//Metabolism	-	-	-
Unigene0012605	14.6667	0	2.2024	0	0	0	0	0	0.734133	0.001	-9.5199	0.00673539	0.0210263	yes	cytochrome P450 [Thalassiosira pseudonana CCMP1335]	ko00906//Carotenoid biosynthesis//Metabolism of terpenoids and polyketides//Metabolism	-	GO:0004497//monooxygenase activity;GO:0003824//catalytic activity;GO:0016491//oxidoreductase activity	GO:0044249//cellular biosynthetic process;GO:0044237//cellular metabolic process;GO:0008610//lipid biosynthetic process;GO:0044238//primary metabolic process;GO:1901576//organic substance biosynthetic process;GO:0008152//metabolic process;GO:0044763//single-organism cellular process;GO:0044711//single-organism biosynthetic process;GO:0044255//cellular lipid metabolic process;GO:0009058//biosynthe…
Unigene0037597	3820.33	6	75.2049	139.522	135.784	0.1564	0.1828	0.1835	116.837	0.174233	-9.38926	1.5475e-133	2.01326e-130	yes	Cytochrome P450 likeTBP [Medicago truncatula]	-	-	-	-
Unigene0008280	7.66667	0	1.0605	0.1875	0.5667	0	0	0	0.6049	0.001	-9.24055	0.00148858	0.00552626	yes	PREDICTED: NADPH--cytochrome P450 reductase-like [Solanum tuberosum]	-	-	-	-
Unigene0030557	29	0	0.6321	0.4191	0.4825	0	0	0	0.511233	0.001	-8.99784	4.59317e-11	5.08284e-10	yes	PREDICTED: cytochrome P450 CYP82D47-like [Sesamum indicum]	-	-	GO:0005488//binding;GO:0016491//oxidoreductase activity;GO:0003824//catalytic activity	-
Unigene0012604	7.33333	0	1.2868	0.1707	0	0	0	0	0.485833	0.001	-8.92432	0.0160363	0.0446374	yes	Cytochrome P450 isoform 2 [Theobroma cacao]	-	-	-	-
Unigene0015592	5.66667	0	0	0.8551	0.4698	0	0	0	0.441633	0.001	-8.78671	0.0124381	0.0359039	yes	PREDICTED: cytochrome P450 71D95-like [Sesamum indicum]	-	GO:0016020//membrane	GO:0097159//organic cyclic compound binding;GO:0046914//transition metal ion binding;GO:0005488//binding;GO:0016705//oxidoreductase activity, acting on paired donors, with incorporation or reduction of molecular oxygen;GO:0004497//monooxygenase activity;GO:0016709//oxidoreductase activity, acting on paired donors, with incorporation or reduction of molecular oxygen, NAD(P)H as one donor, and inco…	GO:0044699//single-organism process;GO:0008152//metabolic process;GO:0044710//single-organism metabolic process
Unigene0006767	765	2	9.7034	13.572	14.0086	0.0562	0.0328	0	12.428	0.0296667	-8.71054	1.47986e-85	6.00682e-83	yes	PREDICTED: cytochrome P450 76A1 [Sesamum indicum]	-	-	GO:1901363//heterocyclic compound binding;GO:0003824//catalytic activity;GO:0004497//monooxygenase activity;GO:0097159//organic cyclic compound binding;GO:0016491//oxidoreductase activity;GO:0046906//tetrapyrrole binding;GO:0016705//oxidoreductase activity, acting on paired donors, with incorporation or reduction of molecular oxygen;GO:0046872//metal ion binding;GO:0046914//transition metal ion b…	GO:0044699//single-organism process;GO:0044710//single-organism metabolic process;GO:0008152//metabolic process
Unigene0019104	21.3333	0	0.2214	0.4317	0.3827	0	0	0	0.345267	0.001	-8.43157	9.97069e-09	8.464e-08	yes	PREDICTED: cytochrome P450 CYP82D47-like [Sesamum indicum]	-	-	-	-
Unigene0009114	4.66667	0	0.426	0.0706	0.3557	0	0	0	0.2841	0.001	-8.15026	0.00920463	0.0277182	yes	PREDICTED: cytochrome P450 86B1 [Cucumis sativus]	ko00073//Cutin, suberine and wax biosynthesis//Lipid metabolism//Metabolism	-	-	-
Unigene0020782	498.667	2.33333	8.7559	10.4372	7.2988	0.1095	0	0	8.83063	0.0365	-7.91848	8.05371e-60	1.23827e-57	yes	PREDICTED: cytochrome P450 71D11-like [Sesamum indicum]	-	-	GO:0046872//metal ion binding;GO:0043167//ion binding;GO:0016491//oxidoreductase activity;GO:0003824//catalytic activity;GO:0043169//cation binding;GO:0005488//binding	-
Unigene0015593	4.66667	0	0.1533	0.1525	0.3584	0	0	0	0.2214	0.001	-7.79051	0.006221	0.01962	yes	PREDICTED: cytochrome P450 71D95-like [Sesamum indicum]	ko00909//Sesquiterpenoid and triterpenoid biosynthesis//Metabolism of terpenoids and polyketides//Metabolism	GO:0031090//organelle membrane;GO:0043229//intracellular organelle;GO:0044464//cell part;GO:0005623//cell;GO:0044424//intracellular part;GO:0043226//organelle;GO:0016020//membrane;GO:0043231//intracellular membrane-bounded organelle;GO:0005622//intracellular;GO:0031224//intrinsic component of membrane;GO:0044422//organelle part;GO:0044425//membrane part;GO:0043227//membrane-bounded organelle	GO:0097159//organic cyclic compound binding;GO:0046914//transition metal ion binding;GO:0016709//oxidoreductase activity, acting on paired donors, with incorporation or reduction of molecular oxygen, NAD(P)H as one donor, and incorporation of one atom of oxygen;GO:0046872//metal ion binding;GO:0019113//limonene monooxygenase activity;GO:1901363//heterocyclic compound binding;GO:0016491//oxidoredu…	GO:0044710//single-organism metabolic process;GO:0008152//metabolic process;GO:0044699//single-organism process
Unigene0015577	199.667	5.33333	3.337	3.5368	2.9234	0.058	0.0677	0.1359	3.26573	0.0872	-5.22694	3.43376e-31	1.484e-29	yes	PREDICTED: cytochrome P450 CYP749A22-like [Sesamum indicum]	ko00905//Brassinosteroid biosynthesis//Metabolism of terpenoids and polyketides//Metabolism	-	GO:0046914//transition metal ion binding;GO:0097159//organic cyclic compound binding;GO:0003824//catalytic activity;GO:0046906//tetrapyrrole binding;GO:0046872//metal ion binding;GO:0016491//oxidoreductase activity;GO:0043167//ion binding;GO:1901363//heterocyclic compound binding;GO:0043169//cation binding;GO:0005488//binding	GO:0044699//single-organism process;GO:0044710//single-organism metabolic process;GO:0008152//metabolic process
Unigene0022413	299.667	9.66667	4.7484	7.0595	4.7074	0.4326	0	0.0376	5.5051	0.156733	-5.13438	1.74374e-11	2.00712e-10	yes	PREDICTED: cytochrome P450 72A15-like [Nicotiana tomentosiformis]	-	-	GO:0003824//catalytic activity;GO:0046914//transition metal ion binding;GO:0043169//cation binding;GO:0016491//oxidoreductase activity;GO:0097159//organic cyclic compound binding;GO:0043167//ion binding;GO:0046906//tetrapyrrole binding;GO:0005488//binding;GO:0046872//metal ion binding;GO:1901363//heterocyclic compound binding	GO:0044699//single-organism process;GO:0008152//metabolic process;GO:0044710//single-organism metabolic process
Unigene0024557	299.667	9	4.9689	5.1523	5.0775	0.1193	0.1569	0.1749	5.06623	0.150367	-5.07436	2.83574e-40	1.9184e-38	yes	PREDICTED: cytochrome P450 CYP736A12-like [Sesamum indicum]	-	-	GO:0016491//oxidoreductase activity;GO:0003824//catalytic activity;GO:0005488//binding	-
Unigene0000585	13621.3	452.333	698.193	806.486	594.414	22.384	23.5611	22.3634	699.698	22.7695	-4.94156	5.75632e-129	6.79219e-126	yes	cytochrome P450 monooxygenase [Saccharum hybrid cultivar R570]	-	-	GO:0003824//catalytic activity;GO:0016491//oxidoreductase activity	-
Unigene0035336	536	19.3333	7.2227	12.9822	8.2436	0.4124	0.2856	0.2687	9.48283	0.322233	-4.87914	1.35028e-39	8.82864e-38	yes	PREDICTED: cytochrome P450 CYP82D47-like [Sesamum indicum]	ko00945//Stilbenoid, diarylheptanoid and gingerol biosynthesis//Biosynthesis of other secondary metabolites//Metabolism;ko00903//Limonene and pinene degradation//Metabolism of terpenoids and polyketides//Metabolism	-	GO:0046872//metal ion binding;GO:0097159//organic cyclic compound binding;GO:0016491//oxidoreductase activity;GO:0043169//cation binding;GO:1901363//heterocyclic compound binding;GO:0003824//catalytic activity;GO:0005488//binding;GO:0043167//ion binding	-
Unigene0013380	19.6667	0.666667	2.0579	1.5847	0.8869	0	0	0.165	1.50983	0.055	-4.77881	5.786e-06	3.40371e-05	yes	PREDICTED: cytochrome P450 CYP749A22-like [Sesamum indicum]	ko04070//Phosphatidylinositol signaling system//Signal transduction//Environmental Information Processing;ko00562//Inositol phosphate metabolism//Carbohydrate metabolism//Metabolism	-	GO:0043169//cation binding;GO:0003824//catalytic activity;GO:0016491//oxidoreductase activity;GO:0005488//binding;GO:0046872//metal ion binding;GO:0043167//ion binding	-
Unigene0031015	278.333	13.3333	3.45	7.1841	5.0337	0.2725	0.1499	0.282	5.2226	0.2348	-4.47526	7.08982e-25	2.19343e-23	yes	PREDICTED: cytochrome P450 94A1 [Sesamum indicum]	-	-	GO:0003824//catalytic activity;GO:0016705//oxidoreductase activity, acting on paired donors, with incorporation or reduction of molecular oxygen;GO:0005488//binding;GO:0097159//organic cyclic compound binding;GO:0004497//monooxygenase activity;GO:0046872//metal ion binding;GO:0043169//cation binding;GO:0046914//transition metal ion binding;GO:0043167//ion binding;GO:0016491//oxidoreductase activi…	GO:0044710//single-organism metabolic process;GO:0008152//metabolic process;GO:0044699//single-organism process
Unigene0039238	102.333	4.66667	5.363	6.342	4.7766	0.1894	0.0553	0.4998	5.49387	0.248167	-4.46844	3.42576e-16	5.83668e-15	yes	PREDICTED: cytochrome P450 CYP749A22-like [Sesamum indicum]	ko00905//Brassinosteroid biosynthesis//Metabolism of terpenoids and polyketides//Metabolism	-	GO:0046906//tetrapyrrole binding;GO:0003824//catalytic activity;GO:0016491//oxidoreductase activity;GO:0043169//cation binding;GO:0005488//binding;GO:0097159//organic cyclic compound binding;GO:0043167//ion binding;GO:1901363//heterocyclic compound binding;GO:0046914//transition metal ion binding;GO:0046872//metal ion binding	GO:0044710//single-organism metabolic process;GO:0044699//single-organism process;GO:0008152//metabolic process
Unigene0026083	18.6667	1	1.551	1.496	1.6954	0.2241	0	0	1.5808	0.0747	-4.4034	1.15283e-05	6.46917e-05	yes	cytochrome P450 CYP72A219-like [Sesamum indicum]	-	GO:0016020//membrane	GO:0046872//metal ion binding;GO:0003824//catalytic activity;GO:0005488//binding;GO:0016491//oxidoreductase activity;GO:0043167//ion binding;GO:0043169//cation binding	GO:0008152//metabolic process
Unigene0033452	377.667	20	7.82	7.443	7.5654	0.6785	0.2296	0.2303	7.60947	0.379467	-4.32575	7.78817e-27	2.71585e-25	yes	PREDICTED: cytochrome P450 704C1 [Sesamum indicum]	-	-	GO:0043167//ion binding;GO:0004497//monooxygenase activity;GO:0016491//oxidoreductase activity;GO:0097159//organic cyclic compound binding;GO:0005488//binding;GO:1901363//heterocyclic compound binding;GO:0043169//cation binding;GO:0046872//metal ion binding;GO:0046914//transition metal ion binding;GO:0003824//catalytic activity;GO:0016705//oxidoreductase activity, acting on paired donors, with in…	GO:0008152//metabolic process;GO:0044699//single-organism process;GO:0044710//single-organism metabolic process
Unigene0039237	276.667	16	8.3028	8.361	6.8653	0.4789	0.1473	0.7094	7.84303	0.4452	-4.13889	5.57355e-22	1.44798e-20	yes	cytochrome P450 CYP749A39 [Salvia miltiorrhiza]	ko00905//Brassinosteroid biosynthesis//Metabolism of terpenoids and polyketides//Metabolism	-	GO:0097159//organic cyclic compound binding;GO:0046914//transition metal ion binding;GO:1901363//heterocyclic compound binding;GO:0005488//binding;GO:0016491//oxidoreductase activity;GO:0043169//cation binding;GO:0043167//ion binding;GO:0046872//metal ion binding;GO:0046906//tetrapyrrole binding;GO:0003824//catalytic activity	GO:0044710//single-organism metabolic process;GO:0008152//metabolic process;GO:0044699//single-organism process
Unigene0022545	320.667	20	5.4879	5.8785	6.1233	0.4473	0.1494	0.4496	5.8299	0.348767	-4.06314	5.09568e-26	1.69426e-24	yes	cytochrome P450 [Salvia miltiorrhiza]	-	-	GO:0003824//catalytic activity;GO:0043169//cation binding;GO:0046872//metal ion binding;GO:0005488//binding;GO:0016491//oxidoreductase activity;GO:0043167//ion binding	-
Unigene0026082	44.6667	3	1.6147	1.1398	1.3569	0.1656	0.0322	0.0647	1.37047	0.0875	-3.96924	8.82188e-10	8.487e-09	yes	cytochrome P450 CYP72A219-like [Sesamum indicum]	-	-	GO:0043167//ion binding;GO:0046872//metal ion binding;GO:0046906//tetrapyrrole binding;GO:0046914//transition metal ion binding;GO:0043169//cation binding;GO:1901363//heterocyclic compound binding;GO:0097159//organic cyclic compound binding;GO:0003824//catalytic activity;GO:0005488//binding;GO:0016491//oxidoreductase activity	GO:0044710//single-organism metabolic process;GO:0008152//metabolic process;GO:0044699//single-organism process
Unigene0007645	385	30	8.875	4.9724	7.5454	0.5699	0.431	0.6683	7.13093	0.5564	-3.6799	6.86745e-25	2.12983e-23	yes	PREDICTED: cytochrome P450 93A3-like [Sesamum indicum]	-	-	GO:0043167//ion binding;GO:0046906//tetrapyrrole binding;GO:0016491//oxidoreductase activity;GO:0046872//metal ion binding;GO:0097159//organic cyclic compound binding;GO:1901363//heterocyclic compound binding;GO:0046914//transition metal ion binding;GO:0005488//binding;GO:0043169//cation binding;GO:0003824//catalytic activity	GO:0044699//single-organism process;GO:0044710//single-organism metabolic process;GO:0008152//metabolic process
Unigene0038328	463	40.3333	7.6444	8.7687	7.5687	0.7294	0.444	0.8554	7.99393	0.676267	-3.56324	1.15421e-29	4.68875e-28	yes	PREDICTED: cytochrome P450 CYP72A219-like [Sesamum indicum]	-	-	GO:0046872//metal ion binding;GO:0097159//organic cyclic compound binding;GO:0046914//transition metal ion binding;GO:0043167//ion binding;GO:0043169//cation binding;GO:0003824//catalytic activity;GO:0016491//oxidoreductase activity;GO:0005488//binding;GO:1901363//heterocyclic compound binding;GO:0046906//tetrapyrrole binding	GO:0044699//single-organism process;GO:0008152//metabolic process;GO:0044710//single-organism metabolic process
Unigene0034784	23	2	1.3429	1.3492	0.5981	0.0862	0	0.2022	1.09673	0.0961333	-3.51203	4.63899e-05	0.000235279	yes	cytochrome P450 CYP72A219-like [Sesamum indicum]	-	-	GO:0016491//oxidoreductase activity;GO:0097159//organic cyclic compound binding;GO:0005488//binding;GO:0043169//cation binding;GO:0046872//metal ion binding;GO:0043167//ion binding;GO:0003824//catalytic activity;GO:0016634//oxidoreductase activity, acting on the CH-CH group of donors, oxygen as acceptor;GO:0016627//oxidoreductase activity, acting on the CH-CH group of donors;GO:0046906//tetrapyrr…	GO:0008152//metabolic process;GO:0044710//single-organism metabolic process;GO:0044699//single-organism process
Unigene0003488	188.667	23.6667	3.9937	5.3974	3.6079	0.8059	0.1648	0.5671	4.333	0.5126	-3.07946	6.19802e-11	6.75129e-10	yes	PREDICTED: cytochrome P450 CYP72A219-like [Sesamum indicum]	-	-	GO:0097159//organic cyclic compound binding;GO:0043169//cation binding;GO:0046872//metal ion binding;GO:0003824//catalytic activity;GO:0046906//tetrapyrrole binding;GO:0046914//transition metal ion binding;GO:0005488//binding;GO:1901363//heterocyclic compound binding;GO:0016491//oxidoreductase activity;GO:0043167//ion binding	GO:0044710//single-organism metabolic process;GO:0044699//single-organism process;GO:0008152//metabolic process
Unigene0003416	6713	843.333	100.774	117.447	119.701	11.2108	9.5698	20.7878	112.641	13.8561	-3.02313	1.56327e-29	6.3e-28	yes	PREDICTED: cytochrome P450 71D11-like [Sesamum indicum]	-	-	GO:0043167//ion binding;GO:0043169//cation binding;GO:0005488//binding;GO:0016491//oxidoreductase activity;GO:0003824//catalytic activity;GO:0046872//metal ion binding	-
Unigene0035905	1227.67	167.333	22.3575	26.2839	24.2458	3.1062	3.5493	3.0119	24.2957	3.22247	-2.91447	8.39458e-42	6.10207e-40	yes	PREDICTED: cytochrome P450 71D95-like [Sesamum indicum]	ko00909//Sesquiterpenoid and triterpenoid biosynthesis//Metabolism of terpenoids and polyketides//Metabolism	GO:0005623//cell;GO:0005622//intracellular;GO:0043231//intracellular membrane-bounded organelle;GO:0044464//cell part;GO:0044425//membrane part;GO:0016020//membrane;GO:0044424//intracellular part;GO:0043229//intracellular organelle;GO:0043227//membrane-bounded organelle;GO:0043226//organelle	GO:0019113//limonene monooxygenase activity;GO:0043167//ion binding;GO:1901363//heterocyclic compound binding;GO:0097159//organic cyclic compound binding;GO:0005488//binding;GO:0016705//oxidoreductase activity, acting on paired donors, with incorporation or reduction of molecular oxygen;GO:0046872//metal ion binding;GO:0003824//catalytic activity;GO:0016709//oxidoreductase activity, acting on pai…	GO:0008152//metabolic process;GO:0044699//single-organism process;GO:0044710//single-organism metabolic process
Unigene0050182	20.3333	2.66667	1.3422	0.4712	0.9493	0.0836	0.2933	0	0.9209	0.125633	-2.87383	0.00145475	0.00541614	yes	cytochrome P450 CYP749A38 [Salvia miltiorrhiza]	ko00905//Brassinosteroid biosynthesis//Metabolism of terpenoids and polyketides//Metabolism	-	GO:0046872//metal ion binding;GO:0097159//organic cyclic compound binding;GO:0016491//oxidoreductase activity;GO:0046914//transition metal ion binding;GO:0046906//tetrapyrrole binding;GO:0005488//binding;GO:0043167//ion binding;GO:0043169//cation binding;GO:0003824//catalytic activity;GO:1901363//heterocyclic compound binding	GO:0044710//single-organism metabolic process;GO:0008152//metabolic process;GO:0044699//single-organism process
Unigene0027296	5564.33	867.667	103.987	88.4778	104.574	12.0885	18.6163	15.3811	99.0129	15.362	-2.68825	4.57282e-40	3.07306e-38	yes	PREDICTED: cytochrome P450 CYP736A12-like [Sesamum indicum]	-	-	GO:0043169//cation binding;GO:0005488//binding;GO:0016491//oxidoreductase activity;GO:0046872//metal ion binding;GO:0003824//catalytic activity;GO:0043167//ion binding	-
Unigene0016122	1312.67	202	24.0148	16.2515	19.8399	2.338	4.4203	2.5967	20.0354	3.11833	-2.6837	1.89088e-22	5.04945e-21	yes	PREDICTED: cytochrome P450 76A2-like [Sesamum indicum]	-	-	GO:0016491//oxidoreductase activity;GO:0005488//binding;GO:0003824//catalytic activity	-
Unigene0032997	81	13.6667	1.4657	1.6504	0.8682	0.293	0.0856	0.2749	1.3281	0.217833	-2.60807	5.38134e-07	3.69071e-06	yes	PREDICTED: cytochrome P450 714C2-like [Sesamum indicum]	-	-	GO:0043167//ion binding;GO:0046872//metal ion binding;GO:0043169//cation binding;GO:0003824//catalytic activity;GO:0005488//binding;GO:0016491//oxidoreductase activity	-
Unigene0040354	9096.67	1613.33	102.058	124.074	112.629	18.3219	18.3147	21.818	112.92	19.4849	-2.53488	4.12589e-45	3.50653e-43	yes	PREDICTED: cytochrome P450 CYP72A219-like [Sesamum indicum]	-	-	GO:0005488//binding;GO:0016491//oxidoreductase activity;GO:0046906//tetrapyrrole binding;GO:0046914//transition metal ion binding;GO:1901363//heterocyclic compound binding;GO:0043169//cation binding;GO:0043167//ion binding;GO:0046872//metal ion binding;GO:0097159//organic cyclic compound binding;GO:0003824//catalytic activity	GO:0044699//single-organism process;GO:0044710//single-organism metabolic process;GO:0008152//metabolic process
Unigene0044016	22.3333	3.66667	1.6595	1.1897	0.5992	0.095	0.2222	0.2786	1.14947	0.1986	-2.53303	0.000730548	0.00290809	yes	PREDICTED: cytochrome P450 81E8-like [Sesamum indicum]	ko00943//Isoflavonoid biosynthesis//Biosynthesis of other secondary metabolites//Metabolism	-	GO:0005488//binding;GO:0003824//catalytic activity;GO:0016491//oxidoreductase activity	-
Unigene0040356	63.6667	14	2.0425	1.9887	1.8653	0.8218	0.1281	0.257	1.9655	0.4023	-2.28855	9.1364e-05	0.000437323	yes	PREDICTED: cytochrome P450 CYP72A219-like [Sesamum indicum]	-	-	GO:0043167//ion binding;GO:0046906//tetrapyrrole binding;GO:0097159//organic cyclic compound binding;GO:0046914//transition metal ion binding;GO:1901363//heterocyclic compound binding;GO:0043169//cation binding;GO:0046872//metal ion binding;GO:0003824//catalytic activity;GO:0005488//binding;GO:0016491//oxidoreductase activity	GO:0044710//single-organism metabolic process;GO:0008152//metabolic process;GO:0044699//single-organism process
Unigene0048255	2859.33	597	41.8241	48.5278	43.3103	5.7905	9.7754	12.1525	44.5541	9.23947	-2.26968	3.7224e-20	8.49222e-19	yes	PREDICTED: cytochrome P450 84A1-like [Sesamum indicum]	ko00940//Phenylpropanoid biosynthesis//Biosynthesis of other secondary metabolites//Metabolism	-	GO:0043169//cation binding;GO:0097159//organic cyclic compound binding;GO:0003824//catalytic activity;GO:0005488//binding;GO:0043167//ion binding;GO:0046906//tetrapyrrole binding;GO:0046914//transition metal ion binding;GO:0016491//oxidoreductase activity;GO:0046872//metal ion binding;GO:1901363//heterocyclic compound binding	GO:0044699//single-organism process;GO:0044710//single-organism metabolic process;GO:0008152//metabolic process
Unigene0015568	315.667	67.6667	6.1543	6.328	4.6287	0.9338	0.5269	2.209	5.70367	1.22323	-2.22119	4.60547e-07	3.18963e-06	yes	PREDICTED: cytochrome P450 71D11-like [Sesamum indicum]	-	-	GO:0016491//oxidoreductase activity;GO:0043167//ion binding;GO:0003824//catalytic activity;GO:0005488//binding;GO:0046872//metal ion binding;GO:0043169//cation binding	-
Unigene0040194	44.3333	10.3333	0.6222	1.1346	0.7897	0.2142	0.2696	0.0773	0.848833	0.187033	-2.18219	0.000100303	0.000475934	yes	PREDICTED: cytochrome P450 71A9-like [Sesamum indicum]	-	GO:0016020//membrane	GO:0043169//cation binding;GO:0016491//oxidoreductase activity;GO:0046872//metal ion binding;GO:0003824//catalytic activity;GO:0005488//binding;GO:0043167//ion binding	-
Unigene0027958	1472.67	333.333	23.1729	29.183	25.8284	2.6763	4.5021	10.4862	26.0614	5.8882	-2.14602	8.24935e-09	7.09416e-08	yes	PREDICTED: cytochrome P450 71D95-like [Sesamum indicum]	ko00909//Sesquiterpenoid and triterpenoid biosynthesis//Metabolism of terpenoids and polyketides//Metabolism	GO:0005623//cell;GO:0043226//organelle;GO:0043231//intracellular membrane-bounded organelle;GO:0044424//intracellular part;GO:0044425//membrane part;GO:0043229//intracellular organelle;GO:0016020//membrane;GO:0044464//cell part;GO:0005622//intracellular;GO:0043227//membrane-bounded organelle	GO:0003824//catalytic activity;GO:0097159//organic cyclic compound binding;GO:0005488//binding;GO:0004497//monooxygenase activity;GO:0046872//metal ion binding;GO:1901363//heterocyclic compound binding;GO:0016491//oxidoreductase activity;GO:0016705//oxidoreductase activity, acting on paired donors, with incorporation or reduction of molecular oxygen;GO:0016709//oxidoreductase activity, acting on …	GO:0008152//metabolic process;GO:0044710//single-organism metabolic process;GO:0044699//single-organism process
Unigene0027959	130.667	30.6667	2.3472	2.3991	2.277	0.2218	0.2036	1.2446	2.3411	0.556667	-2.0723	0.000488694	0.00201245	yes	PREDICTED: cytochrome P450 71D95-like [Sesamum indicum]	ko00909//Sesquiterpenoid and triterpenoid biosynthesis//Metabolism of terpenoids and polyketides//Metabolism	GO:0016020//membrane;GO:0005622//intracellular;GO:0044424//intracellular part;GO:0044464//cell part;GO:0044425//membrane part;GO:0043229//intracellular organelle;GO:0043231//intracellular membrane-bounded organelle;GO:0043227//membrane-bounded organelle;GO:0043226//organelle;GO:0005623//cell	GO:0005488//binding;GO:0016709//oxidoreductase activity, acting on paired donors, with incorporation or reduction of molecular oxygen, NAD(P)H as one donor, and incorporation of one atom of oxygen;GO:0046872//metal ion binding;GO:0016491//oxidoreductase activity;GO:0004497//monooxygenase activity;GO:0016705//oxidoreductase activity, acting on paired donors, with incorporation or reduction of mole…	GO:0044710//single-organism metabolic process;GO:0008152//metabolic process;GO:0044699//single-organism process
Unigene0032022	189.667	47.3333	3.0259	3.1033	3.0544	0.6839	0.3497	1.2198	3.0612	0.751133	-2.02696	9.64587e-07	6.37516e-06	yes	PREDICTED: cytochrome P450 CYP72A219-like [Sesamum indicum]	-	-	GO:0003824//catalytic activity;GO:0016491//oxidoreductase activity;GO:0005488//binding	-
Unigene0028054	1331	350.333	19.78	17.3173	20.6272	6.1998	3.8176	4.6869	19.2415	4.90143	-1.97295	7.93737e-19	1.6458e-17	yes	PREDICTED: cytochrome P450 CYP72A219-like [Sesamum indicum]	-	-	GO:0046914//transition metal ion binding;GO:0097159//organic cyclic compound binding;GO:0043167//ion binding;GO:1901363//heterocyclic compound binding;GO:0043169//cation binding;GO:0046872//metal ion binding;GO:0046906//tetrapyrrole binding;GO:0003824//catalytic activity;GO:0016491//oxidoreductase activity;GO:0005488//binding	GO:0008152//metabolic process;GO:0044699//single-organism process;GO:0044710//single-organism metabolic process
Unigene0038623	53.3333	14.6667	0.5827	1.1501	0.9595	0.2297	0.1678	0.303	0.897433	0.2335	-1.94238	8.59047e-05	0.000413493	yes	PREDICTED: cytochrome P450 CYP749A22-like [Sesamum indicum]	ko00905//Brassinosteroid biosynthesis//Metabolism of terpenoids and polyketides//Metabolism	-	GO:0046872//metal ion binding;GO:0005488//binding;GO:0043167//ion binding;GO:0003824//catalytic activity;GO:0043169//cation binding;GO:0016491//oxidoreductase activity	-
Unigene0024909	292.667	86.3333	4.5398	5.1331	5.8319	1.6341	1.4955	1.2655	5.16827	1.46503	-1.81875	2.27724e-10	2.34271e-09	yes	PREDICTED: cytochrome P450 716B1-like isoform X1 [Sesamum indicum]	-	-	GO:0043169//cation binding;GO:0046872//metal ion binding;GO:0046906//tetrapyrrole binding;GO:0046914//transition metal ion binding;GO:0016709//oxidoreductase activity, acting on paired donors, with incorporation or reduction of molecular oxygen, NAD(P)H as one donor, and incorporation of one atom of oxygen;GO:1901363//heterocyclic compound binding;GO:0097159//organic cyclic compound binding;GO:00…	GO:0044699//single-organism process;GO:0008152//metabolic process;GO:0044710//single-organism metabolic process
Unigene0016370	2026	587.333	31.0078	33.9245	39.4763	2.042	5.3171	23.2954	34.8029	10.2182	-1.76807	0.00199471	0.00717151	yes	PREDICTED: cytochrome P450 76A1-like [Sesamum indicum]	-	-	GO:0043169//cation binding;GO:0005488//binding;GO:0046872//metal ion binding;GO:0016491//oxidoreductase activity;GO:0043167//ion binding;GO:0003824//catalytic activity	-
Unigene0044199	73.6667	22.6667	1.3097	1.0319	1.0395	0.2473	0.0321	0.7734	1.12703	0.350933	-1.68326	0.0158506	0.0441964	yes	PREDICTED: cytochrome P450 78A5 [Sesamum indicum]	-	-	GO:0046872//metal ion binding;GO:0005488//binding;GO:0046914//transition metal ion binding;GO:0043169//cation binding;GO:0097159//organic cyclic compound binding;GO:1901363//heterocyclic compound binding;GO:0016491//oxidoreductase activity;GO:0043167//ion binding;GO:0003824//catalytic activity;GO:0046906//tetrapyrrole binding	GO:0044699//single-organism process;GO:0008152//metabolic process;GO:0044710//single-organism metabolic process
Unigene0034341	3028.33	997.333	30.1492	38.4882	31.3703	9.8217	9.8682	12.3999	33.3359	10.6966	-1.63992	5.95039e-18	1.16209e-16	yes	PREDICTED: cytochrome P450 78A3-like [Sesamum indicum]	-	-	GO:0005488//binding;GO:1901363//heterocyclic compound binding;GO:0016491//oxidoreductase activity;GO:0046914//transition metal ion binding;GO:0003824//catalytic activity;GO:0046872//metal ion binding;GO:0046906//tetrapyrrole binding;GO:0097159//organic cyclic compound binding;GO:0043169//cation binding;GO:0043167//ion binding	GO:0008152//metabolic process;GO:0044699//single-organism process;GO:0044710//single-organism metabolic process
Unigene0029637	800	271.333	11.5103	13.3641	17.1204	4.0852	3.2659	6.4293	13.9983	4.59347	-1.60759	8.73393e-09	7.47793e-08	yes	cytochrome P450 CYP82D71 [Salvia miltiorrhiza]	-	-	GO:1901363//heterocyclic compound binding;GO:0016491//oxidoreductase activity;GO:0043167//ion binding;GO:0097159//organic cyclic compound binding;GO:0003824//catalytic activity;GO:0005488//binding;GO:0046872//metal ion binding;GO:0043169//cation binding	-
Unigene0034018	338	113.333	6.4998	5.9012	5.9447	1.2711	2.0121	2.9058	6.11523	2.063	-1.56766	1.08044e-06	7.08167e-06	yes	cytochrome P450 CYP71AT92 [Salvia miltiorrhiza]	-	-	GO:0043169//cation binding;GO:0043167//ion binding;GO:0046872//metal ion binding;GO:0003824//catalytic activity;GO:0005488//binding;GO:0016491//oxidoreductase activity	-
Unigene0020357	52	19	0.9239	1.1393	0.9962	0.4465	0.3814	0.2417	1.0198	0.356533	-1.51618	0.000751384	0.00298051	yes	PREDICTED: cytochrome P450 CYP736A12-like [Sesamum indicum]	-	-	GO:0043167//ion binding;GO:0005488//binding;GO:0003824//catalytic activity;GO:0046872//metal ion binding;GO:0043169//cation binding;GO:0016491//oxidoreductase activity	-
Unigene0020781	230	84.6667	3.6044	4.3369	4.2135	1.4474	1.4757	1.4085	4.0516	1.44387	-1.48855	2.1559e-07	1.56021e-06	yes	PREDICTED: cytochrome P450 CYP72A219-like [Sesamum indicum]	-	-	GO:0005488//binding;GO:0003824//catalytic activity;GO:0016491//oxidoreductase activity;GO:0046906//tetrapyrrole binding;GO:0046872//metal ion binding;GO:1901363//heterocyclic compound binding;GO:0043169//cation binding;GO:0043167//ion binding;GO:0046914//transition metal ion binding;GO:0097159//organic cyclic compound binding	GO:0044699//single-organism process;GO:0044710//single-organism metabolic process;GO:0008152//metabolic process
Unigene0000940	2127.67	804.667	23.5078	23.8348	27.1138	8.2951	7.394	11.8803	24.8188	9.1898	-1.43333	9.3457e-12	1.10558e-10	yes	PREDICTED: NADPH--cytochrome P450 reductase-like [Sesamum indicum]	-	GO:0043226//organelle;GO:0043231//intracellular membrane-bounded organelle;GO:0016020//membrane;GO:0044422//organelle part;GO:0005623//cell;GO:0005622//intracellular;GO:0043229//intracellular organelle;GO:0043227//membrane-bounded organelle;GO:0044424//intracellular part;GO:0044464//cell part;GO:0031090//organelle membrane	GO:0046914//transition metal ion binding;GO:0003824//catalytic activity;GO:0046872//metal ion binding;GO:1901363//heterocyclic compound binding;GO:0032553//ribonucleotide binding;GO:0043169//cation binding;GO:0036094//small molecule binding;GO:0005488//binding;GO:0097367//carbohydrate derivative binding;GO:1901265//nucleoside phosphate binding;GO:0000166//nucleotide binding;GO:0016653//oxidoreduc…	GO:0044710//single-organism metabolic process;GO:0008152//metabolic process;GO:0044699//single-organism process
Unigene0018433	84.3333	34.3333	1.4348	1.7731	1.808	0.4837	0.5855	0.9319	1.67197	0.667033	-1.32572	0.000982783	0.0037989	yes	PREDICTED: cytochrome P450 716B1-like isoform X2 [Sesamum indicum]	-	-	GO:1901363//heterocyclic compound binding;GO:0016709//oxidoreductase activity, acting on paired donors, with incorporation or reduction of molecular oxygen, NAD(P)H as one donor, and incorporation of one atom of oxygen;GO:0046872//metal ion binding;GO:0016705//oxidoreductase activity, acting on paired donors, with incorporation or reduction of molecular oxygen;GO:0043169//cation binding;GO:004316…	GO:0044699//single-organism process;GO:0044710//single-organism metabolic process;GO:0008152//metabolic process
Unigene0036424	929.667	381	14.8467	16.8208	15.9059	4.8238	5.0075	9.399	15.8578	6.4101	-1.30677	8.4123e-07	5.61019e-06	yes	PREDICTED: cytochrome P450 81D11-like [Sesamum indicum]	ko00943//Isoflavonoid biosynthesis//Biosynthesis of other secondary metabolites//Metabolism	-	GO:0005488//binding;GO:0043167//ion binding;GO:0016491//oxidoreductase activity;GO:0046872//metal ion binding;GO:0003824//catalytic activity;GO:0043169//cation binding	-
Unigene0039236	2963	1263.67	44.7965	54.4756	48.3114	17.425	18.2745	25.8932	49.1945	20.5309	-1.2607	2.59087e-10	2.64658e-09	yes	cytochrome P450 CYP749A39 [Salvia miltiorrhiza]	ko00905//Brassinosteroid biosynthesis//Metabolism of terpenoids and polyketides//Metabolism	-	GO:0097159//organic cyclic compound binding;GO:0043167//ion binding;GO:0043169//cation binding;GO:0003824//catalytic activity;GO:1901363//heterocyclic compound binding;GO:0046872//metal ion binding;GO:0005488//binding;GO:0016491//oxidoreductase activity;GO:0046914//transition metal ion binding;GO:0046906//tetrapyrrole binding	GO:0008152//metabolic process;GO:0044699//single-organism process;GO:0044710//single-organism metabolic process
Unigene0023990	263.333	110	4.6642	4.9599	3.7806	1.1601	2.606	1.8551	4.46823	1.87373	-1.25379	0.00018038	0.000813668	yes	PREDICTED: cytochrome P450 90A1 [Sesamum indicum]	ko00905//Brassinosteroid biosynthesis//Metabolism of terpenoids and polyketides//Metabolism	GO:0031224//intrinsic component of membrane;GO:0016020//membrane;GO:0044425//membrane part	GO:0097159//organic cyclic compound binding;GO:0043167//ion binding;GO:0016491//oxidoreductase activity;GO:0046906//tetrapyrrole binding;GO:0046872//metal ion binding;GO:1901363//heterocyclic compound binding;GO:0043169//cation binding;GO:0005488//binding;GO:0046914//transition metal ion binding;GO:0003824//catalytic activity	GO:0051239//regulation of multicellular organismal process;GO:0044711//single-organism biosynthetic process;GO:0009411//response to UV;GO:0048646//anatomical structure formation involved in morphogenesis;GO:0044238//primary metabolic process;GO:0009826//unidimensional cell growth;GO:0043478//pigment accumulation in response to UV light;GO:0009909//regulation of flower development;GO:0008152//meta…
Unigene0026436	4244.33	1854.67	69.6743	82.3627	83.0723	35.0691	25.7843	38.3066	78.3698	33.0533	-1.2455	9.9601e-11	1.06078e-09	yes	PREDICTED: cytochrome P450 CYP736A12-like [Sesamum indicum]	ko00380//Tryptophan metabolism//Amino acid metabolism//Metabolism	-	GO:0043169//cation binding;GO:0043167//ion binding;GO:0046872//metal ion binding;GO:0005488//binding;GO:0016491//oxidoreductase activity;GO:0003824//catalytic activity	-
Unigene0037624	198.667	96.6667	2.4786	4.7086	2.6133	1.4762	1.0949	1.9976	3.26683	1.5229	-1.10107	0.0026877	0.00937177	yes	PREDICTED: cytochrome P450 71A6-like [Sesamum indicum]	-	-	GO:0016491//oxidoreductase activity;GO:0043169//cation binding;GO:0046872//metal ion binding;GO:0003824//catalytic activity;GO:0043167//ion binding;GO:0005488//binding	-
Unigene0034051	81.3333	172.333	1.3974	1.149	1.5309	3.109	1.54	3.785	1.3591	2.81133	1.0486	0.00555045	0.017742	yes	cytochrome P450 [Salvia miltiorrhiza]	-	-	GO:0003824//catalytic activity;GO:0016491//oxidoreductase activity;GO:0043167//ion binding;GO:0043169//cation binding;GO:0005488//binding;GO:0046872//metal ion binding	-
Unigene0022474	137.667	303	2.3581	2.4942	2.3193	5.6863	2.9915	6.6685	2.39053	5.11543	1.09752	0.000794348	0.00313257	yes	PREDICTED: cytochrome P450 83B1-like [Sesamum indicum]	-	-	GO:0046872//metal ion binding;GO:0043169//cation binding;GO:0003824//catalytic activity;GO:0005488//binding;GO:0016491//oxidoreductase activity;GO:0043167//ion binding	-
Unigene0043229	198.667	442.333	2.4473	3.2456	3.0602	5.6071	6.1652	7.1149	2.9177	6.29573	1.10954	7.98314e-06	4.59864e-05	yes	PREDICTED: cytochrome P450 86A7 [Sesamum indicum]	ko00073//Cutin, suberine and wax biosynthesis//Lipid metabolism//Metabolism	-	GO:0097159//organic cyclic compound binding;GO:0043169//cation binding;GO:0046914//transition metal ion binding;GO:0016713//oxidoreductase activity, acting on paired donors, with incorporation or reduction of molecular oxygen, reduced iron-sulfur protein as one donor, and incorporation of one atom of oxygen;GO:0005488//binding;GO:0046872//metal ion binding;GO:0016705//oxidoreductase activity, act…	GO:0044763//single-organism cellular process;GO:0008152//metabolic process;GO:0044237//cellular metabolic process;GO:0071704//organic substance metabolic process;GO:0043436//oxoacid metabolic process;GO:0006082//organic acid metabolic process;GO:0009987//cellular process;GO:0044699//single-organism process;GO:0044281//small molecule metabolic process;GO:0019752//carboxylic acid metabolic process;…
Unigene0041566	39.6667	91.6667	0.7771	0.7194	0.568	1.7398	1.6158	1.348	0.688167	1.56787	1.18797	0.00118605	0.00450398	yes	cytochrome P450 CYP94A48 [Salvia miltiorrhiza]	ko00073//Cutin, suberine and wax biosynthesis//Lipid metabolism//Metabolism	-	GO:0046914//transition metal ion binding;GO:0005488//binding;GO:0046906//tetrapyrrole binding;GO:0043169//cation binding;GO:0016491//oxidoreductase activity;GO:0097159//organic cyclic compound binding;GO:0003824//catalytic activity;GO:0046872//metal ion binding;GO:0043167//ion binding;GO:1901363//heterocyclic compound binding	GO:0008152//metabolic process;GO:0044710//single-organism metabolic process;GO:0044699//single-organism process
Unigene0038622	473.667	1241.67	8.1684	7.8021	8.0104	21.4039	21.0154	19.1062	7.99363	20.5085	1.3593	2.63348e-13	3.57649e-12	yes	PREDICTED: cytochrome P450 CYP749A22-like [Sesamum indicum]	ko00905//Brassinosteroid biosynthesis//Metabolism of terpenoids and polyketides//Metabolism	-	GO:0043169//cation binding;GO:0043167//ion binding;GO:0016491//oxidoreductase activity;GO:0003824//catalytic activity;GO:0005488//binding;GO:0046872//metal ion binding	-
Unigene0031056	80.6667	224.667	1.0054	1.3154	1.7245	3.0805	3.5836	4.1697	1.34843	3.61127	1.42122	8.74356e-06	5.0026e-05	yes	PREDICTED: cytochrome P450 90B1 [Sesamum indicum]	ko00905//Brassinosteroid biosynthesis//Metabolism of terpenoids and polyketides//Metabolism	GO:0044424//intracellular part;GO:0044464//cell part;GO:0005623//cell;GO:0043229//intracellular organelle;GO:0016020//membrane;GO:0043227//membrane-bounded organelle;GO:0031224//intrinsic component of membrane;GO:0043231//intracellular membrane-bounded organelle;GO:0005622//intracellular;GO:0044425//membrane part;GO:0043226//organelle	GO:0016491//oxidoreductase activity;GO:0004497//monooxygenase activity;GO:0005488//binding;GO:0046906//tetrapyrrole binding;GO:0043167//ion binding;GO:1901363//heterocyclic compound binding;GO:0046914//transition metal ion binding;GO:0046872//metal ion binding;GO:0003824//catalytic activity;GO:0097159//organic cyclic compound binding;GO:0016705//oxidoreductase activity, acting on paired donors, w…	GO:0044711//single-organism biosynthetic process;GO:0044238//primary metabolic process;GO:0050794//regulation of cellular process;GO:0009725//response to hormone;GO:0032989//cellular component morphogenesis;GO:0009887//organ morphogenesis;GO:0044767//single-organism developmental process;GO:0048366//leaf development;GO:0016128//phytosteroid metabolic process;GO:0051716//cellular response to stimu…
Unigene0038621	297.667	830	3.8524	5.669	4.8824	12.2864	11.7132	14.6545	4.80127	12.8847	1.42417	4.57756e-10	4.54158e-09	yes	PREDICTED: cytochrome P450 CYP749A22-like [Sesamum indicum]	ko00905//Brassinosteroid biosynthesis//Metabolism of terpenoids and polyketides//Metabolism	-	GO:0043167//ion binding;GO:0016491//oxidoreductase activity;GO:0005488//binding;GO:0043169//cation binding;GO:0003824//catalytic activity;GO:0046872//metal ion binding	-
Unigene0033516	180.333	498.667	1.4161	1.1485	1.1805	4.4513	2.6157	3.0318	1.24837	3.36627	1.43111	2.13116e-07	1.5445e-06	yes	Cytochrome P450 [Gossypium arboreum]	-	-	-	-
Unigene0004476	553.333	1688.67	7.5948	6.5971	7.8325	19.1868	22.3146	24.998	7.34147	22.1665	1.59424	1.84837e-16	3.20625e-15	yes	PREDICTED: cytochrome P450 710A1-like [Sesamum indicum]	ko00100//Steroid biosynthesis//Lipid metabolism//Metabolism	-	GO:1901363//heterocyclic compound binding;GO:0016491//oxidoreductase activity;GO:0005488//binding;GO:0003824//catalytic activity;GO:0097159//organic cyclic compound binding;GO:0043169//cation binding;GO:0043167//ion binding;GO:0046906//tetrapyrrole binding;GO:0046914//transition metal ion binding;GO:0046872//metal ion binding	GO:0044699//single-organism process;GO:0044710//single-organism metabolic process;GO:0008152//metabolic process
Unigene0038329	5331	18257	72.7625	83.47	78.1645	289.125	208.135	278.458	78.1323	258.573	1.72658	5.3063e-21	1.28634e-19	yes	cytochrome P450 CYP72A331 [Salvia miltiorrhiza]	-	-	GO:0005488//binding;GO:0016491//oxidoreductase activity;GO:0046872//metal ion binding;GO:0043167//ion binding;GO:0043169//cation binding;GO:0003824//catalytic activity	-
Unigene0015904	72.3333	252	1.5366	0.5848	1.2318	2.9729	5.3112	3.7355	1.11773	4.00653	1.84178	2.54786e-06	1.58462e-05	yes	PREDICTED: cytochrome P450 94B3-like [Sesamum indicum]	-	-	GO:0016491//oxidoreductase activity;GO:0003824//catalytic activity;GO:0005488//binding;GO:0043167//ion binding;GO:0046906//tetrapyrrole binding;GO:0046872//metal ion binding;GO:0043169//cation binding;GO:0097159//organic cyclic compound binding;GO:1901363//heterocyclic compound binding;GO:0046914//transition metal ion binding	GO:0044699//single-organism process;GO:0044710//single-organism metabolic process;GO:0008152//metabolic process
Unigene0024794	902	3690	15.7778	14.949	17.6222	62.6892	58.8317	71.9839	16.1163	64.5016	2.00081	1.29896e-28	4.9554e-27	yes	cytochrome P450 CYP71AP14 [Salvia miltiorrhiza]	-	-	GO:0046906//tetrapyrrole binding;GO:0043167//ion binding;GO:1901363//heterocyclic compound binding;GO:0046872//metal ion binding;GO:0016491//oxidoreductase activity;GO:0046914//transition metal ion binding;GO:0097159//organic cyclic compound binding;GO:0005488//binding;GO:0003824//catalytic activity;GO:0043169//cation binding	GO:0044710//single-organism metabolic process;GO:0044699//single-organism process;GO:0008152//metabolic process
Unigene0009155	5.33333	24	0.1724	0.1829	0.3224	1.4974	0.3842	0.9423	0.2259	0.9413	2.05897	0.0056794	0.0181082	yes	PREDICTED: cytochrome P450 94B3-like [Nicotiana tomentosiformis]	-	-	GO:0005488//binding;GO:0016491//oxidoreductase activity;GO:0003824//catalytic activity;GO:0046872//metal ion binding;GO:0043169//cation binding;GO:0043167//ion binding	-
Unigene0001985	67	297.667	0.8684	1.3594	1.2933	5.3544	4.125	5.3772	1.1737	4.9522	2.07701	2.36168e-11	2.68129e-10	yes	PREDICTED: cytochrome P450 71A8-like [Sesamum indicum]	-	GO:0016020//membrane	GO:0003824//catalytic activity;GO:0046872//metal ion binding;GO:0097159//organic cyclic compound binding;GO:0016491//oxidoreductase activity;GO:0043169//cation binding;GO:0046906//tetrapyrrole binding;GO:0005488//binding;GO:1901363//heterocyclic compound binding;GO:0043167//ion binding;GO:0046914//transition metal ion binding	GO:0044710//single-organism metabolic process;GO:0044699//single-organism process;GO:0008152//metabolic process
Unigene0041273	570.667	2480.33	7.2416	11.873	8.7002	24.9278	44.6706	48.5634	9.2716	39.3873	2.08684	6.91272e-15	1.06542e-13	yes	PREDICTED: cytochrome P450 81E8-like [Sesamum indicum]	-	-	GO:0016491//oxidoreductase activity;GO:0043167//ion binding;GO:0043169//cation binding;GO:0005488//binding;GO:0046872//metal ion binding;GO:0003824//catalytic activity	-
Unigene0046016	12.3333	56.3333	0.1534	0.2849	0.2665	1.2518	1.121	0.6292	0.234933	1.00067	2.09064	4.65851e-05	0.000236175	yes	PREDICTED: cytochrome P450 724B1-like [Sesamum indicum]	ko00905//Brassinosteroid biosynthesis//Metabolism of terpenoids and polyketides//Metabolism	-	GO:0003824//catalytic activity;GO:0043169//cation binding;GO:0046872//metal ion binding;GO:0005488//binding;GO:0016491//oxidoreductase activity;GO:0043167//ion binding;GO:0046914//transition metal ion binding;GO:1901363//heterocyclic compound binding;GO:0046906//tetrapyrrole binding;GO:0097159//organic cyclic compound binding	GO:0008152//metabolic process;GO:0044699//single-organism process;GO:0044710//single-organism metabolic process
Unigene0051072	11.3333	50	0.111	0.4207	0.1483	0.2689	0.9623	1.675	0.226667	0.968733	2.09553	0.00366616	0.0123227	yes	PREDICTED: cytochrome P450 CYP82D47-like [Sesamum indicum]	-	-	-	-
Unigene0024584	67.6667	318	1.0888	1.5389	0.8804	2.9749	6.7231	6.746	1.16937	5.48133	2.2288	5.78513e-09	5.06429e-08	yes	Cytochrome P450 [Theobroma cacao]	-	-	GO:0003824//catalytic activity;GO:0016491//oxidoreductase activity;GO:0005488//binding	-
Unigene0027386	2249.33	11164.7	35.8206	34.1548	32.6193	174.215	201.279	124.035	34.1982	166.509	2.28361	1.9288e-29	7.72403e-28	yes	PREDICTED: LOW QUALITY PROTEIN: cytochrome P450 94C1 [Sesamum indicum]	-	GO:0043226//organelle;GO:0043227//membrane-bounded organelle	GO:0005488//binding;GO:0016491//oxidoreductase activity;GO:0016713//oxidoreductase activity, acting on paired donors, with incorporation or reduction of molecular oxygen, reduced iron-sulfur protein as one donor, and incorporation of one atom of oxygen;GO:0046872//metal ion binding;GO:0016705//oxidoreductase activity, acting on paired donors, with incorporation or reduction of molecular oxygen;GO…	GO:0043207//response to external biotic stimulus;GO:0009607//response to biotic stimulus;GO:0032870//cellular response to hormone stimulus;GO:0044763//single-organism cellular process;GO:0070887//cellular response to chemical stimulus;GO:0009725//response to hormone;GO:0044710//single-organism metabolic process;GO:0007154//cell communication;GO:0008152//metabolic process;GO:0006972//hyperosmotic …
Unigene0019008	7398	36565.7	124.819	134.397	107.621	479.156	733.293	585.839	122.279	599.43	2.29341	1.60019e-30	6.74341e-29	yes	PREDICTED: cytochrome P450 71A1-like [Solanum lycopersicum]	-	-	GO:0003824//catalytic activity;GO:0005488//binding;GO:0016491//oxidoreductase activity	-
Unigene0040651	32	164	0.4	0.8134	0.3563	2.1614	2.7407	2.866	0.523233	2.58937	2.30707	7.14083e-09	6.18912e-08	yes	PREDICTED: cytochrome P450 CYP736A12-like [Sesamum indicum]	-	-	GO:0046914//transition metal ion binding;GO:0016491//oxidoreductase activity;GO:0003824//catalytic activity;GO:0043169//cation binding;GO:1901363//heterocyclic compound binding;GO:0046872//metal ion binding;GO:0005488//binding;GO:0097159//organic cyclic compound binding;GO:0043167//ion binding;GO:0046906//tetrapyrrole binding	GO:0044699//single-organism process;GO:0044710//single-organism metabolic process;GO:0008152//metabolic process
Unigene0014564	4.66667	26	0	0.7865	0.3169	1.0682	3.2312	1.2527	0.3678	1.8507	2.33108	0.00823549	0.0251264	yes	cytochrome P450 [Salvia miltiorrhiza]	-	-	GO:0097159//organic cyclic compound binding;GO:0043167//ion binding;GO:0046906//tetrapyrrole binding;GO:0003824//catalytic activity;GO:0046872//metal ion binding;GO:0005488//binding;GO:0043169//cation binding;GO:0046914//transition metal ion binding;GO:0016491//oxidoreductase activity;GO:1901363//heterocyclic compound binding	GO:0044710//single-organism metabolic process;GO:0044699//single-organism process;GO:0008152//metabolic process
Unigene0008436	7	37.6667	0.4449	0.295	0.6687	1.2963	2.7547	3.5242	0.469533	2.52507	2.42702	9.09288e-05	0.000435486	yes	PREDICTED: cytochrome P450 86A8-like [Glycine max]	ko00073//Cutin, suberine and wax biosynthesis//Lipid metabolism//Metabolism	-	GO:0003824//catalytic activity;GO:0097159//organic cyclic compound binding;GO:0046914//transition metal ion binding;GO:0004497//monooxygenase activity;GO:1901363//heterocyclic compound binding;GO:0016705//oxidoreductase activity, acting on paired donors, with incorporation or reduction of molecular oxygen;GO:0016491//oxidoreductase activity;GO:0005488//binding;GO:0043169//cation binding;GO:004690…	GO:0071704//organic substance metabolic process;GO:0009987//cellular process;GO:0044237//cellular metabolic process;GO:0019752//carboxylic acid metabolic process;GO:0044763//single-organism cellular process;GO:0043436//oxoacid metabolic process;GO:0006082//organic acid metabolic process;GO:0008152//metabolic process;GO:0044710//single-organism metabolic process;GO:0044699//single-organism process…
Unigene0030015	39.6667	216.667	0.763	0.4479	0.518	3.5646	3.8718	2.0358	0.5763	3.1574	2.45385	1.7789e-10	1.84917e-09	yes	PREDICTED: cytochrome P450 704C1-like [Solanum tuberosum]	-	-	GO:0005488//binding;GO:0003824//catalytic activity;GO:0043167//ion binding;GO:0016491//oxidoreductase activity;GO:0043169//cation binding;GO:0046872//metal ion binding	-
Unigene0044769	2.66667	19	0.097	0.3859	0	1.6444	0.3604	1.145	0.160967	1.04993	2.70546	0.00481187	0.0156624	yes	PREDICTED: cytochrome P450 78A7 [Sesamum indicum]	-	-	GO:0046914//transition metal ion binding;GO:0016705//oxidoreductase activity, acting on paired donors, with incorporation or reduction of molecular oxygen;GO:0004497//monooxygenase activity;GO:0046906//tetrapyrrole binding;GO:0043169//cation binding;GO:0005488//binding;GO:1901363//heterocyclic compound binding;GO:0003824//catalytic activity;GO:0097159//organic cyclic compound binding;GO:0043167//…	GO:0044699//single-organism process;GO:0044710//single-organism metabolic process;GO:0008152//metabolic process
Unigene0040008	38.3333	312.667	0.6521	0.9994	0.3485	4.7903	5.2936	5.9599	0.666667	5.34793	3.00394	1.22715e-15	2.00011e-14	yes	PREDICTED: cytochrome P450 83B1-like [Sesamum indicum]	-	-	GO:0005488//binding;GO:0016491//oxidoreductase activity;GO:0003824//catalytic activity	-
Unigene0010351	24	214.667	0.4264	0.7395	0.2629	1.5291	1.7262	9.5977	0.476267	4.28433	3.16923	3.53404e-06	2.15207e-05	yes	PREDICTED: cytochrome P450 71D95-like [Sesamum indicum]	ko00909//Sesquiterpenoid and triterpenoid biosynthesis//Metabolism of terpenoids and polyketides//Metabolism	GO:0043226//organelle;GO:0044424//intracellular part;GO:0044425//membrane part;GO:0043231//intracellular membrane-bounded organelle;GO:0043227//membrane-bounded organelle;GO:0043229//intracellular organelle;GO:0005622//intracellular;GO:0005623//cell;GO:0016020//membrane;GO:0044464//cell part	GO:0043167//ion binding;GO:0016491//oxidoreductase activity;GO:0005488//binding;GO:0016705//oxidoreductase activity, acting on paired donors, with incorporation or reduction of molecular oxygen;GO:0097159//organic cyclic compound binding;GO:0046872//metal ion binding;GO:0046914//transition metal ion binding;GO:0003824//catalytic activity;GO:0046906//tetrapyrrole binding;GO:0043169//cation binding…	GO:0044710//single-organism metabolic process;GO:0008152//metabolic process;GO:0044699//single-organism process
Unigene0010742	3	28.6667	0.0498	0.044	0.0886	0.5272	0.6161	0.5358	0.0608	0.5597	3.20251	1.58961e-06	1.01694e-05	yes	PREDICTED: cytochrome P450 85A1 [Sesamum indicum]	ko00905//Brassinosteroid biosynthesis//Metabolism of terpenoids and polyketides//Metabolism	GO:0044425//membrane part;GO:0031224//intrinsic component of membrane;GO:0016020//membrane	GO:0046914//transition metal ion binding;GO:0046906//tetrapyrrole binding;GO:0003824//catalytic activity;GO:0043169//cation binding;GO:0046872//metal ion binding;GO:0005488//binding;GO:0097159//organic cyclic compound binding;GO:1901363//heterocyclic compound binding;GO:0043167//ion binding;GO:0016491//oxidoreductase activity	GO:0016129//phytosteroid biosynthetic process;GO:0008152//metabolic process;GO:0009058//biosynthetic process;GO:0044281//small molecule metabolic process;GO:0044711//single-organism biosynthetic process;GO:0016128//phytosteroid metabolic process;GO:0006629//lipid metabolic process;GO:1901617//organic hydroxy compound biosynthetic process;GO:0044238//primary metabolic process;GO:1901576//organic s…
Unigene0017005	8	81.6667	0.2735	0.4353	0.0731	2.0865	1.8289	4.0441	0.260633	2.65317	3.34762	1.34076e-08	1.12127e-07	yes	cytochrome P450 CYP86A91 [Salvia miltiorrhiza]	ko00073//Cutin, suberine and wax biosynthesis//Lipid metabolism//Metabolism	-	GO:0046872//metal ion binding;GO:0046914//transition metal ion binding;GO:0003824//catalytic activity;GO:0005488//binding;GO:1901363//heterocyclic compound binding;GO:0097159//organic cyclic compound binding;GO:0043167//ion binding;GO:0043169//cation binding;GO:0016491//oxidoreductase activity;GO:0046906//tetrapyrrole binding	GO:0044710//single-organism metabolic process;GO:0044699//single-organism process;GO:0008152//metabolic process
Unigene0008437	1.66667	17.3333	0.1512	0	0.303	0.6409	1.6853	2.4426	0.1514	1.5896	3.39223	0.00056175	0.0022884	yes	PREDICTED: cytochrome P450 86A8-like [Nelumbo nucifera]	ko00073//Cutin, suberine and wax biosynthesis//Lipid metabolism//Metabolism	-	GO:0016713//oxidoreductase activity, acting on paired donors, with incorporation or reduction of molecular oxygen, reduced iron-sulfur protein as one donor, and incorporation of one atom of oxygen;GO:0016491//oxidoreductase activity;GO:0097159//organic cyclic compound binding;GO:0016712//oxidoreductase activity, acting on paired donors, with incorporation or reduction of molecular oxygen, reduced…	GO:0044281//small molecule metabolic process;GO:0044710//single-organism metabolic process;GO:0006082//organic acid metabolic process;GO:0009987//cellular process;GO:0044763//single-organism cellular process;GO:0071704//organic substance metabolic process;GO:0008152//metabolic process;GO:0043436//oxoacid metabolic process;GO:0044237//cellular metabolic process;GO:0032787//monocarboxylic acid meta…
Unigene0022250	126.667	1428.67	1.8152	1.9409	1.3793	24.2439	15.8885	16.0412	1.7118	18.7245	3.45134	1.55869e-40	1.06154e-38	yes	PREDICTED: cytochrome P450 CYP82D47-like [Sesamum indicum]	-	-	GO:0043167//ion binding;GO:0046872//metal ion binding;GO:1901363//heterocyclic compound binding;GO:0003824//catalytic activity;GO:0005488//binding;GO:0016491//oxidoreductase activity;GO:0043169//cation binding;GO:0097159//organic cyclic compound binding	-
Unigene0014430	2.66667	31.3333	0.1122	0.2233	0.2249	1.3674	2.7099	2.2311	0.1868	2.1028	3.49275	5.5516e-07	3.80154e-06	yes	PREDICTED: cytochrome P450 78A11 [Elaeis guineensis]	-	GO:0031224//intrinsic component of membrane;GO:0016020//membrane;GO:0044425//membrane part	GO:0043169//cation binding;GO:0046914//transition metal ion binding;GO:0003824//catalytic activity;GO:0046906//tetrapyrrole binding;GO:0016491//oxidoreductase activity;GO:0043167//ion binding;GO:0097159//organic cyclic compound binding;GO:0005488//binding;GO:1901363//heterocyclic compound binding;GO:0046872//metal ion binding	GO:0009653//anatomical structure morphogenesis;GO:0048444//floral organ morphogenesis;GO:0009791//post-embryonic development;GO:0090567//reproductive shoot system development;GO:0048856//anatomical structure development;GO:0048731//system development;GO:0048608//reproductive structure development;GO:0032501//multicellular organismal process;GO:0044702//single organism reproductive process;GO:0044…
Unigene0050905	2	21.3333	0.1586	0	0	0.448	1.2435	0.3284	0.0528667	0.6733	3.67082	0.000558184	0.00227534	yes	PREDICTED: cytochrome P450 81D1-like [Sesamum indicum]	-	-	GO:0016491//oxidoreductase activity;GO:0003824//catalytic activity	-
Unigene0010241	44.6667	653.667	0.3083	1.1246	0.7552	8.6435	12.6634	8.4603	0.729367	9.9224	3.76597	1.92696e-21	4.81389e-20	yes	PREDICTED: cytochrome P450 77A2-like [Sesamum indicum]	-	-	GO:0097159//organic cyclic compound binding;GO:0046872//metal ion binding;GO:0016491//oxidoreductase activity;GO:0043169//cation binding;GO:0003824//catalytic activity;GO:0046906//tetrapyrrole binding;GO:0043167//ion binding;GO:0046914//transition metal ion binding;GO:0005488//binding;GO:1901363//heterocyclic compound binding	GO:0044710//single-organism metabolic process;GO:0044699//single-organism process;GO:0008152//metabolic process
Unigene0014563	1	13.6667	0.155	0.1028	0	1.0672	1.4392	1.2515	0.0859333	1.25263	3.8656	0.000178104	0.000804187	yes	PREDICTED: cytochrome P450 71D9-like isoform X2 [Cicer arietinum]	-	-	GO:0016491//oxidoreductase activity;GO:0005488//binding;GO:0003824//catalytic activity	-
Unigene0022115	11	202.667	0.187	0.0827	0.3539	4.1441	2.5471	4.3565	0.207867	3.68257	4.14698	3.40233e-18	6.76704e-17	yes	PREDICTED: cytochrome P450 71A6-like [Sesamum indicum]	-	-	GO:0016491//oxidoreductase activity;GO:0003824//catalytic activity;GO:0043167//ion binding;GO:0046872//metal ion binding;GO:0043169//cation binding;GO:0005488//binding	-
Unigene0041687	10.6667	255	0.2309	0.0681	0.1714	3.1531	4.8765	3.6021	0.1568	3.87723	4.62803	2.75694e-26	9.36289e-25	yes	PREDICTED: cytochrome P450 CYP82D47-like [Sesamum indicum]	-	-	GO:0005488//binding;GO:0016491//oxidoreductase activity;GO:0003824//catalytic activity	-
Unigene0049307	3.33333	74.3333	0.0994	0.033	0	0.632	1.1079	1.5903	0.0441333	1.11007	4.65263	2.87079e-11	3.23541e-10	yes	PREDICTED: cytochrome P450 71A8-like [Sesamum indicum]	-	-	GO:0003824//catalytic activity;GO:0016491//oxidoreductase activity;GO:0005488//binding	-
Unigene0003616	31.6667	1110.67	0.6111	0.3602	0.5443	17.2647	17.0337	18.8801	0.5052	17.7262	5.13288	1.47549e-77	4.35251e-75	yes	PREDICTED: cytochrome P450 714A1-like [Sesamum indicum]	-	-	GO:0016491//oxidoreductase activity;GO:0005488//binding;GO:0046872//metal ion binding;GO:0043167//ion binding;GO:1901363//heterocyclic compound binding;GO:0046914//transition metal ion binding;GO:0046906//tetrapyrrole binding;GO:0097159//organic cyclic compound binding;GO:0043169//cation binding;GO:0003824//catalytic activity	GO:0008152//metabolic process;GO:0044699//single-organism process;GO:0044710//single-organism metabolic process
Unigene0005550	24	860	0.5781	0.331	0.158	9.5067	18.6429	12.2587	0.3557	13.4694	5.24288	4.3965e-37	2.58782e-35	yes	PREDICTED: cytochrome P450 77A2-like [Sesamum indicum]	ko00945//Stilbenoid, diarylheptanoid and gingerol biosynthesis//Biosynthesis of other secondary metabolites//Metabolism;ko00903//Limonene and pinene degradation//Metabolism of terpenoids and polyketides//Metabolism	-	GO:0046872//metal ion binding;GO:0043167//ion binding;GO:0046906//tetrapyrrole binding;GO:0005488//binding;GO:0043169//cation binding;GO:0097159//organic cyclic compound binding;GO:0046914//transition metal ion binding;GO:0003824//catalytic activity;GO:1901363//heterocyclic compound binding;GO:0016491//oxidoreductase activity	GO:0044710//single-organism metabolic process;GO:0008152//metabolic process;GO:0044699//single-organism process
Unigene0029945	80	5036.67	1.3103	1.6205	1.3375	32.4427	72.8088	165.283	1.42277	90.1781	5.98601	7.71746e-34	3.8314e-32	yes	PREDICTED: cytochrome P450 CYP736A12-like [Sesamum indicum]	-	-	GO:0097159//organic cyclic compound binding;GO:0046906//tetrapyrrole binding;GO:0046914//transition metal ion binding;GO:0043169//cation binding;GO:0016491//oxidoreductase activity;GO:0003824//catalytic activity;GO:0004497//monooxygenase activity;GO:1901363//heterocyclic compound binding;GO:0043167//ion binding;GO:0005488//binding;GO:0016705//oxidoreductase activity, acting on paired donors, with…	GO:0044710//single-organism metabolic process;GO:0008152//metabolic process;GO:0044699//single-organism process
Unigene0004037	100	12492.7	0.9717	2.5077	1.4385	244.804	92.174	231.864	1.6393	189.614	6.85384	4.35531e-54	5.36359e-52	yes	PREDICTED: cytochrome P450 87A3-like [Sesamum indicum]	-	-	GO:0046872//metal ion binding;GO:0043169//cation binding;GO:0043167//ion binding;GO:0046906//tetrapyrrole binding;GO:0097159//organic cyclic compound binding;GO:1901363//heterocyclic compound binding;GO:0046914//transition metal ion binding;GO:0003824//catalytic activity;GO:0005488//binding;GO:0016491//oxidoreductase activity	GO:0008152//metabolic process;GO:0044710//single-organism metabolic process;GO:0044699//single-organism process
Unigene0046499	0	11.6667	0	0	0	1.235	0.849	0.6816	0.001	0.921867	9.84841	2.25287e-05	0.000120678	yes	PREDICTED: cytochrome P450 94C1 [Solanum lycopersicum]	-	-	GO:0043169//cation binding;GO:0097159//organic cyclic compound binding;GO:0046906//tetrapyrrole binding;GO:0043167//ion binding;GO:0016491//oxidoreductase activity;GO:0005488//binding;GO:0003824//catalytic activity;GO:0004497//monooxygenase activity;GO:0016705//oxidoreductase activity, acting on paired donors, with incorporation or reduction of molecular oxygen;GO:0046872//metal ion binding;GO:00…	GO:0070887//cellular response to chemical stimulus;GO:0009725//response to hormone;GO:0050789//regulation of biological process;GO:0071495//cellular response to endogenous stimulus;GO:0044699//single-organism process;GO:0001101//response to acid chemical;GO:0006950//response to stress;GO:0007165//signal transduction;GO:0032870//cellular response to hormone stimulus;GO:0010033//response to organic…
Unigene0011904	0	31.6667	0	0	0	1.5835	0.8709	0.7282	0.001	1.06087	10.051	9.85572e-11	1.05058e-09	yes	PREDICTED: LOW QUALITY PROTEIN: cytochrome P450 94C1 [Sesamum indicum]	-	GO:0043226//organelle;GO:0043227//membrane-bounded organelle	GO:0004497//monooxygenase activity;GO:0005488//binding;GO:0043167//ion binding;GO:0003824//catalytic activity;GO:0016491//oxidoreductase activity;GO:0043169//cation binding;GO:0046872//metal ion binding;GO:0016705//oxidoreductase activity, acting on paired donors, with incorporation or reduction of molecular oxygen;GO:0097159//organic cyclic compound binding;GO:1901363//heterocyclic compound bind…	GO:0009755//hormone-mediated signaling pathway;GO:0006950//response to stress;GO:0001101//response to acid chemical;GO:0010033//response to organic substance;GO:0051716//cellular response to stimulus;GO:0050896//response to stimulus;GO:0006082//organic acid metabolic process;GO:0032787//monocarboxylic acid metabolic process;GO:0043436//oxoacid metabolic process;GO:0044763//single-organism cellula…
Unigene0040234	0	32	0	0	0	2.4257	2.6395	3.9238	0.001	2.99633	11.549	9.33434e-12	1.10449e-10	yes	Cytochrome P450 [Medicago truncatula]	-	-	GO:0046914//transition metal ion binding;GO:0046906//tetrapyrrole binding;GO:0043169//cation binding;GO:0016491//oxidoreductase activity;GO:0046872//metal ion binding;GO:0016627//oxidoreductase activity, acting on the CH-CH group of donors;GO:0097159//organic cyclic compound binding;GO:0043167//ion binding;GO:0016634//oxidoreductase activity, acting on the CH-CH group of donors, oxygen as accepto…	GO:0008152//metabolic process;GO:0044710//single-organism metabolic process;GO:0044699//single-organism process

## Sheet: UDP-glycosyltransferase
GeneID	CR_count	CS_count	CR1_rpkm	CR2_rpkm	CR3_rpkm	CS1_rpkm	CS2_rpkm	CS3_rpkm	CR_rpkm	CS_rpkm	log2 Ratio(CS/CR)	Pvalue	FDR	significant	Description	Pathway	GO Component	GO Function	GO Process
Unigene0004823	143.333	0	2.8023	2.264	3.2275	0	0	0	2.7646	0.001	-11.4329	4.73748e-34	2.37051e-32	yes	PREDICTED: UDP-glycosyltransferase 83A1 [Sesamum indicum]	-	-	-	-
Unigene0038260	83.3333	0	1.8188	1.5197	2.1141	0	0	0	1.81753	0.001	-10.8278	3.9013e-24	1.15151e-22	yes	PREDICTED: UDP-glycosyltransferase 74E2-like [Sesamum indicum]	-	-	GO:0016740//transferase activity;GO:0016757//transferase activity, transferring glycosyl groups;GO:0003824//catalytic activity	-
Unigene0008591	31	0	1.2026	1.1639	1.2593	0	0	0	1.2086	0.001	-10.2391	3.8541e-12	4.7109e-11	yes	PREDICTED: UDP-glycosyltransferase 86A1-like [Sesamum indicum]	-	-	GO:0016740//transferase activity;GO:0003824//catalytic activity	-
Unigene0005255	8.66667	0	0.843	0.1398	0.5631	0	0	0	0.5153	0.001	-9.00927	0.000810697	0.00319158	yes	PREDICTED: UDP-glycosyltransferase 83A1-like [Prunus mume]	-	-	-	-
Unigene0040265	14	0.333333	0.8578	0.4015	1.2808	0.0535	0	0	0.8467	0.0178333	-5.5692	4.78167e-05	0.000241983	yes	PREDICTED: UDP-glycosyltransferase 86A1-like [Sesamum indicum]	-	-	GO:0016740//transferase activity;GO:0003824//catalytic activity	-
Unigene0019839	10	0.666667	0.4578	1.0794	0.3398	0.0539	0.063	0	0.625667	0.0389667	-4.00508	0.00174474	0.00636501	yes	PREDICTED: UDP-glycosyltransferase 86A1-like [Sesamum indicum]	-	-	GO:0003824//catalytic activity;GO:0016740//transferase activity;GO:0016757//transferase activity, transferring glycosyl groups	-
Unigene0037156	1264.67	83.6667	20.0911	34.4319	26.2633	1.6515	0.3003	3.1634	26.9288	1.70507	-3.98125	6.59663e-13	8.64187e-12	yes	PREDICTED: UDP-glycosyltransferase 91C1-like [Sesamum indicum]	-	-	GO:0003824//catalytic activity;GO:0016740//transferase activity;GO:0016757//transferase activity, transferring glycosyl groups	-
Unigene0037155	5689.33	572.667	69.9705	74.1937	78.1917	5.8389	6.8778	9.318	74.1186	7.3449	-3.33502	1.74267e-56	2.38328e-54	yes	PREDICTED: UDP-glycosyltransferase 91C1-like [Sesamum indicum]	-	-	GO:0016740//transferase activity;GO:0003824//catalytic activity;GO:0016757//transferase activity, transferring glycosyl groups	-
Unigene0038293	2447	348.333	30.2513	32.3463	38.6215	4.6665	3.0159	6.2785	33.7397	4.65363	-2.85802	3.64165e-29	1.43011e-27	yes	PREDICTED: UDP-glycosyltransferase 74E1-like [Sesamum indicum]	-	-	GO:0016757//transferase activity, transferring glycosyl groups;GO:0003824//catalytic activity;GO:0016740//transferase activity	-
Unigene0007652	1177	207.333	18.5974	23.8277	23.7159	5.1988	2.2857	3.4976	22.047	3.6607	-2.59039	9.28843e-20	2.06791e-18	yes	PREDICTED: UDP-glycosyltransferase 86A1-like [Sesamum indicum]	-	-	GO:0016757//transferase activity, transferring glycosyl groups;GO:0003824//catalytic activity;GO:0016740//transferase activity	-
Unigene0016143	31.3333	6.66667	1.4657	0.7335	0.7759	0.5274	0.0685	0	0.9917	0.198633	-2.3198	0.00983958	0.0293429	yes	PREDICTED: UDP-glycosyltransferase 74F2-like [Sesamum indicum]	-	-	GO:0003824//catalytic activity;GO:0016740//transferase activity	-
Unigene0016144	21.6667	4.33333	1.3354	1.8367	0.6608	0.1048	0.245	0.4302	1.27763	0.26	-2.29689	0.00215335	0.00767766	yes	PREDICTED: UDP-glycosyltransferase 74F2-like [Sesamum indicum]	-	-	GO:0003824//catalytic activity;GO:0016757//transferase activity, transferring glycosyl groups;GO:0016740//transferase activity	-
Unigene0030538	250.667	52.6667	4.9224	4.239	5.2098	1.2191	0.1979	1.5091	4.7904	0.975367	-2.29613	8.41906e-06	4.83001e-05	yes	PREDICTED: UDP-glycosyltransferase 74F2-like [Sesamum indicum]	-	-	GO:0003824//catalytic activity;GO:0016740//transferase activity;GO:0016757//transferase activity, transferring glycosyl groups	-
Unigene0037157	1179	276	15.7477	22.2073	22.0381	3.3456	4.3904	5.9197	19.9977	4.5519	-2.13529	3.90391e-17	7.16113e-16	yes	PREDICTED: UDP-glycosyltransferase 91C1-like [Sesamum indicum]	-	-	GO:0016740//transferase activity;GO:0016757//transferase activity, transferring glycosyl groups;GO:0003824//catalytic activity	-
Unigene0004058	272.667	67	6.5995	5.8436	6.6978	1.5768	2.1582	0.8759	6.3803	1.53697	-2.05354	4.59655e-09	4.06448e-08	yes	PREDICTED: UDP-glycosyltransferase 83A1-like [Sesamum indicum]	-	-	GO:0016740//transferase activity;GO:0016758//transferase activity, transferring hexosyl groups;GO:0016757//transferase activity, transferring glycosyl groups;GO:0003824//catalytic activity	-
Unigene0003996	96	35.3333	2.2319	1.2629	1.471	0.4099	0.3685	1.1092	1.65527	0.6292	-1.39547	0.00398761	0.0132697	yes	UDP-glycosyltransferase [Panax ginseng]	-	-	GO:0003824//catalytic activity	GO:0006643//membrane lipid metabolic process;GO:0044763//single-organism cellular process;GO:0071704//organic substance metabolic process;GO:0044237//cellular metabolic process;GO:1901137//carbohydrate derivative biosynthetic process;GO:0044711//single-organism biosynthetic process;GO:0006664//glycolipid metabolic process;GO:0009247//glycolipid biosynthetic process;GO:0008610//lipid biosynthetic …
Unigene0033295	99.3333	41.6667	2.1096	1.6744	1.8576	0.8127	0.7124	0.8141	1.88053	0.779733	-1.27009	0.000334133	0.00142368	yes	PREDICTED: UDP-glycosyltransferase 83A1 [Vitis vinifera]	-	-	-	-
Unigene0033513	7507.67	3179.33	51.4802	50.0441	49.7011	20.4205	22.817	19.6728	50.4085	20.9701	-1.26533	1.06026e-14	1.60872e-13	yes	UDP-Glycosyltransferase superfamily protein isoform 1 [Theobroma cacao]	-	-	-	GO:0008152//metabolic process
Unigene0040508	2920	1342	41.013	44.6907	49.8557	22.1664	15.4714	22.4518	45.1865	20.0299	-1.17374	2.07165e-09	1.90799e-08	yes	PREDICTED: UDP-glycosyltransferase 73C3-like [Sesamum indicum]	-	-	GO:0003824//catalytic activity;GO:0016757//transferase activity, transferring glycosyl groups;GO:0016740//transferase activity	-
Unigene0004478	234.333	116.333	3.8793	3.6666	4.7186	2.1624	2.0433	1.6906	4.08817	1.96543	-1.05661	0.000214163	0.000949343	yes	PREDICTED: UDP-glycosyltransferase 86A1-like [Sesamum indicum]	-	-	GO:0003824//catalytic activity;GO:0016740//transferase activity	-
Unigene0014015	56.3333	28	1.3956	1.4007	0.9827	0.7793	0.4204	0.6327	1.25967	0.6108	-1.04427	0.0159129	0.0443475	yes	PREDICTED: UDP-glycosyltransferase 76C4-like [Sesamum indicum]	-	-	GO:0016758//transferase activity, transferring hexosyl groups;GO:0016740//transferase activity;GO:0016757//transferase activity, transferring glycosyl groups;GO:0003824//catalytic activity	-
Unigene0037227	296	648.667	3.3751	5.7551	7.569	12.0526	9.3288	12.9363	5.5664	11.4392	1.03917	0.000345558	0.00146694	yes	PREDICTED: UDP-glycosyltransferase 74B1 [Sesamum indicum]	ko01210//2-Oxocarboxylic acid metabolism//Global and Overview//Metabolism;ko00380//Tryptophan metabolism//Amino acid metabolism//Metabolism;ko00966//Glucosinolate biosynthesis//Biosynthesis of other secondary metabolites//Metabolism	-	GO:0016757//transferase activity, transferring glycosyl groups;GO:0016758//transferase activity, transferring hexosyl groups;GO:0003824//catalytic activity;GO:0016740//transferase activity;GO:0035251//UDP-glucosyltransferase activity;GO:0046527//glucosyltransferase activity;GO:0008194//UDP-glycosyltransferase activity	GO:0006725//cellular aromatic compound metabolic process;GO:0065008//regulation of biological quality;GO:0032502//developmental process;GO:0030154//cell differentiation;GO:0009607//response to biotic stimulus;GO:1901137//carbohydrate derivative biosynthetic process;GO:1901605//alpha-amino acid metabolic process;GO:0048589//developmental growth;GO:0051707//response to other organism;GO:0043436//ox…
Unigene0004305	63.6667	138.667	1.1304	1.4358	1.106	1.8723	3.0951	2.9276	1.22407	2.63167	1.10429	0.00145928	0.005431	yes	PREDICTED: UDP-glycosyltransferase 92A1-like [Sesamum indicum]	-	-	GO:0003824//catalytic activity;GO:0016757//transferase activity, transferring glycosyl groups;GO:0016740//transferase activity	-
Unigene0003530	173.667	373	3.4848	2.2153	3.1359	5.5686	6.1695	7.2998	2.94533	6.34597	1.10741	5.52264e-05	0.000275822	yes	PREDICTED: LOW QUALITY PROTEIN: UDP-glycosyltransferase 89B1-like [Sesamum indicum]	-	-	GO:0008194//UDP-glycosyltransferase activity;GO:0046527//glucosyltransferase activity;GO:0016740//transferase activity;GO:0016758//transferase activity, transferring hexosyl groups;GO:0035251//UDP-glucosyltransferase activity;GO:0003824//catalytic activity;GO:0016757//transferase activity, transferring glycosyl groups	GO:0008152//metabolic process
Unigene0040272	44.6667	143	0.3893	0.4576	0.6028	1.9402	1.1831	1.2531	0.483233	1.4588	1.59399	1.64495e-05	9.00633e-05	yes	PREDICTED: UDP-glycosyltransferase 86A1-like [Sesamum indicum]	-	-	GO:0016740//transferase activity;GO:0003824//catalytic activity;GO:0016757//transferase activity, transferring glycosyl groups	-
Unigene0022435	6.33333	28.6667	0.1906	0.1966	0.0849	0.7403	0.6817	0.7103	0.157367	0.710767	2.17525	0.000321434	0.00137431	yes	PREDICTED: UDP-glycosyltransferase 90A1-like [Sesamum indicum]	-	-	GO:0003824//catalytic activity;GO:0016757//transferase activity, transferring glycosyl groups;GO:0016740//transferase activity	-
Unigene0017968	39.6667	341.667	0.7766	0.9129	0.8489	6.9001	7.5399	6.82	0.846133	7.08667	3.06615	2.13319e-24	6.41575e-23	yes	PREDICTED: UDP-glycosyltransferase 87A2-like [Sesamum indicum]	-	-	GO:0016740//transferase activity;GO:0016757//transferase activity, transferring glycosyl groups;GO:0003824//catalytic activity	-
Unigene0049401	40.6667	386.667	0.9179	0.4869	0.7766	7.2286	8.4106	5.1319	0.727133	6.9237	3.25125	1.2705e-20	2.98714e-19	yes	PREDICTED: UDP-glycosyltransferase 73C3-like [Sesamum indicum]	-	-	GO:0003824//catalytic activity;GO:0016757//transferase activity, transferring glycosyl groups;GO:0016740//transferase activity	-
Unigene0038259	4.66667	49.3333	0.0669	0.0443	0.1787	1.4701	0.9523	0.3947	0.0966333	0.939033	3.28058	4.15759e-06	2.50324e-05	yes	PREDICTED: UDP-glycosyltransferase 74E2-like [Sesamum indicum]	-	-	GO:0003824//catalytic activity;GO:0016740//transferase activity;GO:0016757//transferase activity, transferring glycosyl groups	-
Unigene0014000	62.3333	761	1.2497	0.8627	1.7381	8.2521	22.6598	16.1434	1.2835	15.6851	3.61124	2.47358e-20	5.71774e-19	yes	PREDICTED: UDP-glycosyltransferase 83A1-like [Sesamum indicum]	-	-	GO:0003824//catalytic activity;GO:0016740//transferase activity	-
Unigene0015557	5.33333	132	0	0.1692	0.1705	2.2139	2.0739	3.171	0.113233	2.48627	4.45661	1.09246e-15	1.78804e-14	yes	PREDICTED: UDP-glycosyltransferase 86A1-like [Sesamum indicum]	-	-	GO:0003824//catalytic activity;GO:0016740//transferase activity	-
Unigene0027793	5.33333	237	0.1728	0.0458	0.0924	3.8089	2.5254	8.2679	0.103667	4.8674	5.55313	2.90913e-20	6.67888e-19	yes	PREDICTED: UDP-glycosyltransferase 82A1 [Sesamum indicum]	-	-	GO:0016740//transferase activity;GO:0003824//catalytic activity;GO:0016757//transferase activity, transferring glycosyl groups	-
Unigene0027176	1	93.3333	0.0273	0	0.0182	2.546	0.8115	0.95	0.0151667	1.43583	6.56484	4.22789e-15	6.63721e-14	yes	PREDICTED: UDP-glycosyltransferase 73C3-like [Sesamum indicum]	-	-	GO:0046914//transition metal ion binding;GO:0097159//organic cyclic compound binding;GO:0043167//ion binding;GO:0046872//metal ion binding;GO:0043169//cation binding;GO:0005488//binding	GO:0090304//nucleic acid metabolic process;GO:0044238//primary metabolic process;GO:0006807//nitrogen compound metabolic process;GO:0044260//cellular macromolecule metabolic process;GO:0046483//heterocycle metabolic process;GO:0009987//cellular process;GO:0034641//cellular nitrogen compound metabolic process;GO:0043170//macromolecule metabolic process;GO:0044237//cellular metabolic process;GO:000…
Unigene0015558	0	6.33333	0	0	0	0.1001	0.1169	0.3227	0.001	0.1799	7.49105	0.00224305	0.00797086	yes	PREDICTED: UDP-glycosyltransferase 86A1-like [Sesamum indicum]	-	-	GO:0016757//transferase activity, transferring glycosyl groups;GO:0016740//transferase activity;GO:0003824//catalytic activity	-

## Sheet: glucosidase
GeneID	CR_count	CS_count	CR1_rpkm	CR2_rpkm	CR3_rpkm	CS1_rpkm	CS2_rpkm	CS3_rpkm	CR_rpkm	CS_rpkm	log2 Ratio(CS/CR)	Pvalue	FDR	significant	Description	Pathway	GO Component	GO Function	GO Process
Unigene0050446	7.66667	0	0.9829	0.4011	0.6061	0	0	0	0.663367	0.001	-9.37366	0.000656319	0.00263765	yes	Glucan 1,3-beta-glucosidase [Medicago truncatula]	-	-	-	-
Unigene0031115	628.667	39.3333	14.8859	12.5375	11.9231	1.1585	0.3494	0.8766	13.1155	0.794833	-4.04448	5.90128e-29	2.29264e-27	yes	PREDICTED: glucan endo-1,3-beta-glucosidase, basic isoform-like [Sesamum indicum]	-	-	GO:0016798//hydrolase activity, acting on glycosyl bonds;GO:0016787//hydrolase activity;GO:0003824//catalytic activity	GO:0008152//metabolic process
Unigene0043647	19.3333	1.66667	0.9054	0.4717	0.8208	0	0.1201	0.0804	0.732633	0.0668333	-3.45445	7.16723e-05	0.000350372	yes	PREDICTED: glucan endo-1,3-beta-glucosidase-like [Sesamum indicum]	-	-	GO:0016787//hydrolase activity;GO:0003824//catalytic activity;GO:0016798//hydrolase activity, acting on glycosyl bonds	GO:0008152//metabolic process;GO:0044238//primary metabolic process
Unigene0003962	156.333	16	3.5427	3.5364	3.6388	0.4843	0.3066	0.2603	3.57263	0.3504	-3.34991	1.88589e-17	3.55446e-16	yes	PREDICTED: glucan endo-1,3-beta-glucosidase 8 [Sesamum indicum]	-	GO:0016020//membrane;GO:0031224//intrinsic component of membrane;GO:0044425//membrane part	GO:0003824//catalytic activity;GO:0008422//beta-glucosidase activity;GO:0016798//hydrolase activity, acting on glycosyl bonds;GO:0004553//hydrolase activity, hydrolyzing O-glycosyl compounds;GO:0015926//glucosidase activity;GO:0016787//hydrolase activity	GO:0008152//metabolic process;GO:0044238//primary metabolic process
Unigene0019451	86.6667	10.3333	2.9716	3.5031	3.97	0.4897	0.3271	0.3692	3.48157	0.395333	-3.1386	4.30836e-12	5.2434e-11	yes	PREDICTED: glucan endo-1,3-beta-glucosidase 8 [Sesamum indicum]	-	GO:0044444//cytoplasmic part;GO:0043227//membrane-bounded organelle;GO:0044424//intracellular part;GO:0005622//intracellular;GO:0005739//mitochondrion;GO:0005737//cytoplasm;GO:0005623//cell;GO:0044464//cell part;GO:0043231//intracellular membrane-bounded organelle;GO:0043226//organelle;GO:0043229//intracellular organelle	GO:0008757//S-adenosylmethionine-dependent methyltransferase activity;GO:0008168//methyltransferase activity;GO:0008422//beta-glucosidase activity;GO:0016740//transferase activity;GO:0008175//tRNA methyltransferase activity;GO:0004553//hydrolase activity, hydrolyzing O-glycosyl compounds;GO:0016798//hydrolase activity, acting on glycosyl bonds;GO:0003824//catalytic activity;GO:0016787//hydrolase …	GO:0044238//primary metabolic process;GO:0032259//methylation;GO:0044260//cellular macromolecule metabolic process;GO:0090304//nucleic acid metabolic process;GO:0071704//organic substance metabolic process;GO:1901360//organic cyclic compound metabolic process;GO:0006725//cellular aromatic compound metabolic process;GO:0008152//metabolic process;GO:0034660//ncRNA metabolic process;GO:0044237//cell…
Unigene0016421	23.6667	5.66667	1.9574	1.4834	2.5217	0.4444	0.7791	0.1737	1.9875	0.465733	-2.09338	0.00243099	0.00856731	yes	PREDICTED: glucan endo-1,3-beta-glucosidase 11 isoform X2 [Sesamum indicum]	-	-	GO:0016798//hydrolase activity, acting on glycosyl bonds;GO:0016787//hydrolase activity;GO:0003824//catalytic activity	GO:0032502//developmental process;GO:0071704//organic substance metabolic process;GO:0009987//cellular process;GO:0044237//cellular metabolic process;GO:0010087//phloem or xylem histogenesis;GO:0044238//primary metabolic process;GO:0009888//tissue development;GO:0048856//anatomical structure development;GO:0044260//cellular macromolecule metabolic process;GO:0043170//macromolecule metabolic proce…
Unigene0038304	1241.67	333.333	18.2232	13.2995	15.9187	5.5636	3.4315	3.4298	15.8138	4.14163	-1.93291	2.30562e-15	3.69497e-14	yes	PREDICTED: beta-glucosidase 18-like [Sesamum indicum]	ko00500//Starch and sucrose metabolism//Carbohydrate metabolism//Metabolism;ko00940//Phenylpropanoid biosynthesis//Biosynthesis of other secondary metabolites//Metabolism;ko00460//Cyanoamino acid metabolism//Metabolism of other amino acids//Metabolism	-	GO:0003824//catalytic activity	-
Unigene0018335	228.667	95	4.307	3.7437	3.8102	1.8962	1.4774	1.4463	3.95363	1.60663	-1.29914	8.17714e-06	4.70292e-05	yes	PREDICTED: glucan 1,3-beta-glucosidase A-like [Sesamum indicum]	-	-	GO:0003779//actin binding;GO:0016787//hydrolase activity;GO:0005515//protein binding;GO:0016798//hydrolase activity, acting on glycosyl bonds;GO:0005488//binding;GO:0003824//catalytic activity;GO:0008092//cytoskeletal protein binding	GO:0008152//metabolic process;GO:0044238//primary metabolic process;GO:0030036//actin cytoskeleton organization;GO:0016043//cellular component organization;GO:0071840//cellular component organization or biogenesis;GO:0009987//cellular process;GO:0044763//single-organism cellular process;GO:0044699//single-organism process;GO:0030029//actin filament-based process;GO:1902589//single-organism organe…
Unigene0031296	188	90.3333	4.7722	4.9257	4.9333	2.1505	2.6739	2.0659	4.87707	2.29677	-1.08641	0.000213219	0.000945656	yes	PREDICTED: glucan endo-1,3-beta-glucosidase 3-like [Sesamum indicum]	-	-	-	-
Unigene0006258	116.333	57.6667	1.8086	2.6242	2.1479	0.8353	0.8805	1.4597	2.19357	1.0585	-1.05126	0.00439922	0.014478	yes	PREDICTED: glucan endo-1,3-beta-glucosidase 5 [Sesamum indicum]	-	-	GO:0016798//hydrolase activity, acting on glycosyl bonds;GO:0016787//hydrolase activity;GO:0003824//catalytic activity	GO:0008152//metabolic process;GO:0044238//primary metabolic process
Unigene0029045	320.333	642.667	6.0008	5.7774	4.683	8.8946	13.5928	10.4847	5.48707	10.9907	1.00218	3.23527e-05	0.00016855	yes	PREDICTED: glucan endo-1,3-beta-glucosidase 11-like [Sesamum indicum]	-	-	GO:0004553//hydrolase activity, hydrolyzing O-glycosyl compounds;GO:0016798//hydrolase activity, acting on glycosyl bonds;GO:0003824//catalytic activity;GO:0008422//beta-glucosidase activity;GO:0016787//hydrolase activity;GO:0015926//glucosidase activity	GO:0044238//primary metabolic process;GO:0008152//metabolic process
Unigene0003713	31.6667	67	0.9882	0.8291	0.4041	1.8802	1.2236	1.6036	0.740467	1.56913	1.08346	0.0161724	0.0449554	yes	PREDICTED: glucan 1,3-beta-glucosidase A-like isoform X1 [Beta vulgaris subsp. vulgaris]	-	-	GO:0005488//binding;GO:0003824//catalytic activity;GO:0008092//cytoskeletal protein binding;GO:0016787//hydrolase activity;GO:0004553//hydrolase activity, hydrolyzing O-glycosyl compounds;GO:0003779//actin binding;GO:0016798//hydrolase activity, acting on glycosyl bonds;GO:0005515//protein binding	GO:0044763//single-organism cellular process;GO:0008152//metabolic process;GO:0016043//cellular component organization;GO:1902589//single-organism organelle organization;GO:0030029//actin filament-based process;GO:0044699//single-organism process;GO:0006996//organelle organization;GO:0030036//actin cytoskeleton organization;GO:0009987//cellular process;GO:0007010//cytoskeleton organization;GO:007…
Unigene0027887	217.333	485	2.1314	2.2546	2.2487	4.9823	5.5194	3.9093	2.21157	4.80367	1.11907	4.43885e-06	2.65902e-05	yes	PREDICTED: alpha-glucosidase-like [Nicotiana tomentosiformis]	-	-	GO:0005488//binding;GO:0003824//catalytic activity;GO:0016798//hydrolase activity, acting on glycosyl bonds;GO:0090599//alpha-glucosidase activity;GO:0016787//hydrolase activity;GO:0015926//glucosidase activity;GO:0004553//hydrolase activity, hydrolyzing O-glycosyl compounds	GO:0008152//metabolic process;GO:0044238//primary metabolic process
Unigene0036208	182.667	420	6.8894	6.8324	6.2312	11.3039	18.3828	16.0213	6.651	15.236	1.19584	7.86036e-06	4.53461e-05	yes	Glucan 1,3-beta-glucosidase [Medicago truncatula]	-	-	-	-
Unigene0049434	35.6667	92	0.7169	1.6423	0.4934	2.3247	1.91	2.8073	0.950867	2.34733	1.30371	0.00529476	0.0170309	yes	PREDICTED: glucan endo-1,3-beta-glucosidase, acidic isoform PR-Q'-like [Sesamum indicum]	-	-	GO:0016798//hydrolase activity, acting on glycosyl bonds;GO:0016787//hydrolase activity;GO:0003824//catalytic activity	GO:0008152//metabolic process
Unigene0030829	1027	2705	9.7467	7.2291	8.1697	20.6893	25.8166	19.5788	8.38183	22.0282	1.39402	9.04165e-13	1.16851e-11	yes	PREDICTED: glucan endo-1,3-beta-glucosidase 14-like [Sesamum indicum]	-	GO:0043231//intracellular membrane-bounded organelle;GO:0005623//cell;GO:0043229//intracellular organelle;GO:0031224//intrinsic component of membrane;GO:0043227//membrane-bounded organelle;GO:0071944//cell periphery;GO:0031225//anchored component of membrane;GO:0043226//organelle;GO:0044464//cell part;GO:0016020//membrane;GO:0030312//external encapsulating structure;GO:0005622//intracellular;GO:0…	GO:0015926//glucosidase activity;GO:0016798//hydrolase activity, acting on glycosyl bonds;GO:0016787//hydrolase activity;GO:0004553//hydrolase activity, hydrolyzing O-glycosyl compounds;GO:0008422//beta-glucosidase activity;GO:0003824//catalytic activity	GO:0009719//response to endogenous stimulus;GO:0010033//response to organic substance;GO:0042221//response to chemical;GO:0051641//cellular localization;GO:0051649//establishment of localization in cell;GO:0008104//protein localization;GO:0043067//regulation of programmed cell death;GO:0006605//protein targeting;GO:0007154//cell communication;GO:1902582//single-organism intracellular transport;GO…
Unigene0035528	16.3333	48	0.3842	0.4731	0.8066	2.1515	1.2913	1.0911	0.554633	1.5113	1.44618	0.00489412	0.0159107	yes	PREDICTED: beta-glucosidase 11-like isoform X2 [Vitis vinifera]	ko00500//Starch and sucrose metabolism//Carbohydrate metabolism//Metabolism;ko00940//Phenylpropanoid biosynthesis//Biosynthesis of other secondary metabolites//Metabolism;ko00460//Cyanoamino acid metabolism//Metabolism of other amino acids//Metabolism	-	GO:0003824//catalytic activity;GO:0016787//hydrolase activity;GO:0016798//hydrolase activity, acting on glycosyl bonds	-
Unigene0041968	60.3333	167.333	1.4496	0.996	1.2833	3.5157	3.6548	3.1031	1.24297	3.42453	1.46212	5.49189e-06	3.24273e-05	yes	PREDICTED: probable glucan 1,3-beta-glucosidase A [Sesamum indicum]	-	-	GO:0005515//protein binding;GO:0016787//hydrolase activity;GO:0003824//catalytic activity;GO:0003779//actin binding;GO:0008092//cytoskeletal protein binding;GO:0016798//hydrolase activity, acting on glycosyl bonds;GO:0005488//binding	GO:0030036//actin cytoskeleton organization;GO:0044699//single-organism process;GO:0030029//actin filament-based process;GO:0071840//cellular component organization or biogenesis;GO:0044238//primary metabolic process;GO:0007010//cytoskeleton organization;GO:0016043//cellular component organization;GO:0008152//metabolic process;GO:0006996//organelle organization;GO:1902589//single-organism organel…
Unigene0004624	533	1543.67	5.8409	5.4706	5.1984	18.7116	14.7654	13.1037	5.5033	15.5269	1.4964	9.6463e-14	1.35841e-12	yes	PREDICTED: glucan endo-1,3-beta-glucosidase-like [Nicotiana sylvestris]	-	-	GO:0003824//catalytic activity;GO:0016798//hydrolase activity, acting on glycosyl bonds;GO:0008422//beta-glucosidase activity;GO:0016787//hydrolase activity;GO:0004553//hydrolase activity, hydrolyzing O-glycosyl compounds;GO:0015926//glucosidase activity	GO:0008152//metabolic process;GO:0044238//primary metabolic process
Unigene0021911	76	221.667	1.1932	1.5631	1.2636	3.6844	3.8377	3.8508	1.33997	3.79097	1.50037	3.61856e-07	2.54186e-06	yes	PREDICTED: glucan endo-1,3-beta-glucosidase 9 [Sesamum indicum]	-	GO:0044464//cell part;GO:0030312//external encapsulating structure;GO:0031224//intrinsic component of membrane;GO:0005623//cell;GO:0031225//anchored component of membrane;GO:0044425//membrane part;GO:0016020//membrane;GO:0071944//cell periphery	GO:0016798//hydrolase activity, acting on glycosyl bonds;GO:0036094//small molecule binding;GO:0046872//metal ion binding;GO:0016787//hydrolase activity;GO:0005488//binding;GO:0043167//ion binding;GO:0004553//hydrolase activity, hydrolyzing O-glycosyl compounds;GO:0008422//beta-glucosidase activity;GO:0046914//transition metal ion binding;GO:0003824//catalytic activity;GO:0097159//organic cyclic …	GO:0070887//cellular response to chemical stimulus;GO:0032870//cellular response to hormone stimulus;GO:0009987//cellular process;GO:0006950//response to stress;GO:0051716//cellular response to stimulus;GO:0007154//cell communication;GO:0044238//primary metabolic process;GO:0009755//hormone-mediated signaling pathway;GO:0050896//response to stimulus;GO:0071310//cellular response to organic substa…
Unigene0012623	301.667	869.333	4.6362	4.9329	4.8983	10.2882	14.9029	16.0265	4.82247	13.7392	1.51045	6.54156e-11	7.11328e-10	yes	PREDICTED: probable glucan endo-1,3-beta-glucosidase A6 [Sesamum indicum]	-	GO:0005623//cell;GO:0005618//cell wall;GO:0071944//cell periphery;GO:0030054//cell junction;GO:0030312//external encapsulating structure;GO:0005911//cell-cell junction;GO:0044464//cell part	GO:0016798//hydrolase activity, acting on glycosyl bonds;GO:0003824//catalytic activity;GO:0016787//hydrolase activity	GO:0044238//primary metabolic process;GO:0008152//metabolic process
Unigene0034360	8649.33	26939.7	132.014	115.347	121.367	369.195	377.96	386.798	122.909	377.984	1.62073	2.58743e-23	7.21722e-22	yes	PREDICTED: glucan endo-1,3-beta-glucosidase-like [Sesamum indicum]	-	-	GO:0016798//hydrolase activity, acting on glycosyl bonds;GO:0003824//catalytic activity;GO:0016787//hydrolase activity	GO:0044238//primary metabolic process;GO:0008152//metabolic process
Unigene0034359	1106.67	3579.67	45.0928	36.9163	40.9826	112.973	145.561	137.837	40.9972	132.124	1.68829	4.77657e-20	1.08242e-18	yes	PREDICTED: glucan endo-1,3-beta-glucosidase-like [Sesamum indicum]	-	GO:0043229//intracellular organelle;GO:0071944//cell periphery;GO:0043231//intracellular membrane-bounded organelle;GO:0005911//cell-cell junction;GO:0044464//cell part;GO:0043226//organelle;GO:0044424//intracellular part;GO:0043227//membrane-bounded organelle;GO:0005623//cell;GO:0030312//external encapsulating structure;GO:0031982//vesicle;GO:0030054//cell junction;GO:0005622//intracellular	GO:0016787//hydrolase activity;GO:0003824//catalytic activity;GO:0016798//hydrolase activity, acting on glycosyl bonds;GO:0004553//hydrolase activity, hydrolyzing O-glycosyl compounds	GO:0050896//response to stimulus;GO:0042221//response to chemical;GO:0044238//primary metabolic process;GO:0010033//response to organic substance;GO:0010243//response to organonitrogen compound;GO:1901698//response to nitrogen compound;GO:0008152//metabolic process;GO:0009719//response to endogenous stimulus
Unigene0002444	58	199.333	0.7598	0.8002	0.7762	3.1487	2.6701	1.9296	0.778733	2.5828	1.72973	1.32224e-07	9.85571e-07	yes	PREDICTED: glucan endo-1,3-beta-glucosidase 8 [Sesamum indicum]	-	-	GO:0016798//hydrolase activity, acting on glycosyl bonds;GO:0016787//hydrolase activity;GO:0003824//catalytic activity	GO:0008152//metabolic process;GO:0044238//primary metabolic process
Unigene0032471	118	444.667	2.8612	2.5515	1.384	7.0035	11.8708	7.1304	2.26557	8.66823	1.93587	1.12036e-08	9.46151e-08	yes	PREDICTED: glucan endo-1,3-beta-glucosidase 12 [Sesamum indicum]	-	-	GO:0016787//hydrolase activity;GO:0003824//catalytic activity;GO:0016798//hydrolase activity, acting on glycosyl bonds	GO:0008152//metabolic process
Unigene0040358	652.667	2498.33	5.6742	4.272	5.0021	15.6208	14.8357	26.909	4.98277	19.1218	1.9402	2.45042e-15	3.91713e-14	yes	PREDICTED: glucan endo-1,3-beta-glucosidase 14-like [Sesamum indicum]	-	GO:0044425//membrane part;GO:0043231//intracellular membrane-bounded organelle;GO:0071944//cell periphery;GO:0043227//membrane-bounded organelle;GO:0016020//membrane;GO:0044424//intracellular part;GO:0005622//intracellular;GO:0031225//anchored component of membrane;GO:0005623//cell;GO:0043229//intracellular organelle;GO:0043226//organelle;GO:0030312//external encapsulating structure;GO:0044464//c…	GO:0015926//glucosidase activity;GO:0016787//hydrolase activity;GO:0003824//catalytic activity;GO:0008422//beta-glucosidase activity;GO:0016798//hydrolase activity, acting on glycosyl bonds;GO:0004553//hydrolase activity, hydrolyzing O-glycosyl compounds	GO:0051649//establishment of localization in cell;GO:0009725//response to hormone;GO:0050794//regulation of cellular process;GO:0009755//hormone-mediated signaling pathway;GO:0045184//establishment of protein localization;GO:0006810//transport;GO:0009987//cellular process;GO:0065007//biological regulation;GO:0044700//single organism signaling;GO:0051716//cellular response to stimulus;GO:0071702//…
Unigene0019958	113.667	463.333	1.843	2.7112	1.8622	9.3527	9.8187	5.9267	2.1388	8.36603	1.96774	6.37545e-11	6.93711e-10	yes	PREDICTED: probable glucan 1,3-beta-glucosidase A [Sesamum indicum]	-	-	GO:0003824//catalytic activity;GO:0016798//hydrolase activity, acting on glycosyl bonds;GO:0016787//hydrolase activity	GO:0008152//metabolic process
Unigene0019502	8.66667	38	0.0436	0.2602	0.0583	0.6583	0.4589	0.3115	0.1207	0.476233	1.98024	0.00408725	0.0135675	yes	PREDICTED: glucan endo-1,3-beta-glucosidase 8 [Sesamum indicum]	-	-	GO:0015926//glucosidase activity;GO:0008422//beta-glucosidase activity;GO:0003824//catalytic activity;GO:0004553//hydrolase activity, hydrolyzing O-glycosyl compounds;GO:0016798//hydrolase activity, acting on glycosyl bonds;GO:0016787//hydrolase activity	GO:0044238//primary metabolic process;GO:0008152//metabolic process
Unigene0041358	4.66667	19.3333	0.1404	0.149	0.1876	0.7737	0.6608	0.4537	0.159	0.6294	1.98495	0.00348607	0.0117933	yes	alpha-glucosidase [Camellia sinensis]	ko00500//Starch and sucrose metabolism//Carbohydrate metabolism//Metabolism;ko00052//Galactose metabolism//Carbohydrate metabolism//Metabolism	-	GO:0004553//hydrolase activity, hydrolyzing O-glycosyl compounds;GO:0003824//catalytic activity;GO:0016787//hydrolase activity;GO:0016798//hydrolase activity, acting on glycosyl bonds	GO:0044238//primary metabolic process;GO:0071704//organic substance metabolic process;GO:0008152//metabolic process
Unigene0035485	425	2102.67	5.0957	9.7674	5.9569	31.2255	36.462	30.7989	6.94	32.8288	2.24195	4.19577e-20	9.54642e-19	yes	PREDICTED: beta-glucosidase 44-like [Sesamum indicum]	ko00500//Starch and sucrose metabolism//Carbohydrate metabolism//Metabolism;ko00940//Phenylpropanoid biosynthesis//Biosynthesis of other secondary metabolites//Metabolism;ko00460//Cyanoamino acid metabolism//Metabolism of other amino acids//Metabolism	-	GO:0003824//catalytic activity;GO:0016787//hydrolase activity;GO:0016798//hydrolase activity, acting on glycosyl bonds;GO:0004553//hydrolase activity, hydrolyzing O-glycosyl compounds;GO:0015926//glucosidase activity	GO:0008152//metabolic process;GO:0044238//primary metabolic process
Unigene0021592	10	51.3333	0.1344	0.1426	0.2155	1.0823	0.8988	0.4008	0.164167	0.793967	2.27392	5.26341e-05	0.000264019	yes	PREDICTED: glucan endo-1,3-beta-glucosidase 2-like [Sesamum indicum]	-	GO:0031225//anchored component of membrane;GO:0016020//membrane;GO:0031224//intrinsic component of membrane;GO:0044425//membrane part	GO:0015926//glucosidase activity;GO:0003824//catalytic activity;GO:0004553//hydrolase activity, hydrolyzing O-glycosyl compounds;GO:0008422//beta-glucosidase activity;GO:0016798//hydrolase activity, acting on glycosyl bonds;GO:0016787//hydrolase activity	GO:0006950//response to stress;GO:0050896//response to stimulus;GO:0008152//metabolic process;GO:0044238//primary metabolic process
Unigene0021374	2.66667	14.6667	0.0256	0.0679	0.0342	0.2713	0.2853	0.0954	0.0425667	0.217333	2.35211	0.00606266	0.0191733	yes	PREDICTED: glucan endo-1,3-beta-glucosidase 13-like [Sesamum indicum]	-	GO:0016020//membrane;GO:0005623//cell;GO:0071944//cell periphery;GO:0005618//cell wall;GO:0044425//membrane part;GO:0031225//anchored component of membrane;GO:0044464//cell part;GO:0030312//external encapsulating structure;GO:0031224//intrinsic component of membrane	GO:0016740//transferase activity;GO:0016301//kinase activity;GO:0003824//catalytic activity;GO:0004672//protein kinase activity;GO:0016798//hydrolase activity, acting on glycosyl bonds;GO:0016787//hydrolase activity;GO:0015926//glucosidase activity;GO:0008422//beta-glucosidase activity;GO:0016772//transferase activity, transferring phosphorus-containing groups;GO:0004553//hydrolase activity, hydr…	GO:0006796//phosphate-containing compound metabolic process;GO:0006793//phosphorus metabolic process;GO:0050896//response to stimulus;GO:0008152//metabolic process;GO:0006950//response to stress;GO:0036211//protein modification process;GO:0043170//macromolecule metabolic process;GO:0006464//cellular protein modification process;GO:0043412//macromolecule modification;GO:0019538//protein metabolic …
Unigene0035741	241	1481.33	2.1122	2.0149	2.307	12.6179	13.0403	13.0387	2.1447	12.899	2.58841	1.03362e-39	6.79322e-38	yes	PREDICTED: glucan endo-1,3-beta-glucosidase 3 [Sesamum indicum]	-	-	GO:0003824//catalytic activity;GO:0016787//hydrolase activity;GO:0016798//hydrolase activity, acting on glycosyl bonds	GO:0032502//developmental process;GO:0044763//single-organism cellular process;GO:0008152//metabolic process;GO:0009653//anatomical structure morphogenesis;GO:0048509//regulation of meristem development;GO:0051239//regulation of multicellular organismal process;GO:0065007//biological regulation;GO:0090066//regulation of anatomical structure size;GO:0044238//primary metabolic process;GO:1902578//s…
Unigene0030882	253.333	1697.33	4.1064	5.7141	4.551	22.6595	25.135	46.6146	4.7905	31.4697	2.71572	1.72904e-21	4.34083e-20	yes	PREDICTED: glucan endo-1,3-beta-glucosidase 12 [Sesamum indicum]	-	GO:0016020//membrane	GO:0016798//hydrolase activity, acting on glycosyl bonds;GO:0016787//hydrolase activity;GO:0003824//catalytic activity	GO:0008152//metabolic process;GO:0044238//primary metabolic process
Unigene0029033	4	27.6667	0.1896	0.352	0	0.8035	1.7843	1.1779	0.180533	1.25523	2.79762	0.000319423	0.00136675	yes	PREDICTED: glucan endo-1,3-beta-D-glucosidase isoform X2 [Vitis vinifera]	-	GO:0044425//membrane part;GO:0016020//membrane;GO:0031224//intrinsic component of membrane	GO:0016798//hydrolase activity, acting on glycosyl bonds;GO:0003824//catalytic activity;GO:0016787//hydrolase activity;GO:0008422//beta-glucosidase activity;GO:0004553//hydrolase activity, hydrolyzing O-glycosyl compounds;GO:0015926//glucosidase activity	GO:0008152//metabolic process;GO:0044238//primary metabolic process
Unigene0033338	727.333	5216	6.3317	6.8842	5.3918	38.3004	59.888	33.6206	6.20257	43.9363	2.82448	2.47918e-33	1.20603e-31	yes	PREDICTED: lysosomal beta glucosidase-like [Sesamum indicum]	ko00500//Starch and sucrose metabolism//Carbohydrate metabolism//Metabolism;ko00940//Phenylpropanoid biosynthesis//Biosynthesis of other secondary metabolites//Metabolism;ko00460//Cyanoamino acid metabolism//Metabolism of other amino acids//Metabolism	-	GO:0016787//hydrolase activity;GO:0016798//hydrolase activity, acting on glycosyl bonds;GO:0003824//catalytic activity	GO:0008152//metabolic process;GO:0044238//primary metabolic process
Unigene0004985	8.66667	59.6667	0.3697	0.1839	0.1235	1.0038	2.0031	1.9525	0.2257	1.65313	2.87272	4.54897e-07	3.15308e-06	yes	PREDICTED: glucan endo-1,3-beta-glucosidase-like [Sesamum indicum]	-	-	GO:0016787//hydrolase activity;GO:0003824//catalytic activity;GO:0016798//hydrolase activity, acting on glycosyl bonds;GO:0004553//hydrolase activity, hydrolyzing O-glycosyl compounds	GO:0008152//metabolic process
Unigene0021591	1.33333	10.6667	0.0277	0	0.037	0.2053	0.2228	0.086	0.0215667	0.171367	2.99021	0.00661335	0.0207065	yes	PREDICTED: glucan endo-1,3-beta-glucosidase 2-like [Sesamum indicum]	-	GO:0016020//membrane;GO:0031224//intrinsic component of membrane;GO:0044425//membrane part;GO:0031225//anchored component of membrane	GO:0004553//hydrolase activity, hydrolyzing O-glycosyl compounds;GO:0016787//hydrolase activity;GO:0015926//glucosidase activity;GO:0016798//hydrolase activity, acting on glycosyl bonds;GO:0003824//catalytic activity;GO:0008422//beta-glucosidase activity	GO:0006950//response to stress;GO:0008152//metabolic process;GO:0050896//response to stimulus;GO:0044238//primary metabolic process
Unigene0019439	156	1365.33	1.5396	3.3239	2.0569	16.6403	24.739	16.4005	2.3068	19.2599	3.06164	9.88057e-25	3.02547e-23	yes	PREDICTED: lysosomal beta glucosidase-like [Sesamum indicum]	ko00500//Starch and sucrose metabolism//Carbohydrate metabolism//Metabolism;ko00940//Phenylpropanoid biosynthesis//Biosynthesis of other secondary metabolites//Metabolism;ko00460//Cyanoamino acid metabolism//Metabolism of other amino acids//Metabolism	-	GO:0003824//catalytic activity;GO:0016787//hydrolase activity;GO:0004553//hydrolase activity, hydrolyzing O-glycosyl compounds;GO:0015926//glucosidase activity;GO:0016798//hydrolase activity, acting on glycosyl bonds	GO:0044238//primary metabolic process;GO:0008152//metabolic process
Unigene0044228	114	998	1.625	1.7648	1.8975	12.702	16.2556	16.3904	1.76243	15.116	3.10044	4.78706e-39	3.01721e-37	yes	PREDICTED: glucan endo-1,3-beta-glucosidase 13 [Sesamum indicum]	-	-	GO:0016798//hydrolase activity, acting on glycosyl bonds;GO:0016787//hydrolase activity;GO:0003824//catalytic activity	GO:0044238//primary metabolic process;GO:0008152//metabolic process
Unigene0001326	2	18.3333	0.149	0.0988	0.2985	1.8151	1.1068	1.8509	0.1821	1.59093	3.12707	0.000133646	0.00061977	yes	PREDICTED: cyanogenic beta-glucosidase-like [Sesamum indicum]	ko00500//Starch and sucrose metabolism//Carbohydrate metabolism//Metabolism;ko00940//Phenylpropanoid biosynthesis//Biosynthesis of other secondary metabolites//Metabolism;ko00460//Cyanoamino acid metabolism//Metabolism of other amino acids//Metabolism	-	GO:0004553//hydrolase activity, hydrolyzing O-glycosyl compounds;GO:0016798//hydrolase activity, acting on glycosyl bonds;GO:0016787//hydrolase activity;GO:0003824//catalytic activity	GO:0044238//primary metabolic process;GO:0008152//metabolic process
Unigene0037045	59.6667	689.667	1.1165	1.3441	1.2622	11.2287	15.6759	15.2597	1.24093	14.0548	3.50156	6.66606e-37	3.88761e-35	yes	PREDICTED: glucan endo-1,3-beta-glucosidase, acidic isoform PR-Q'-like [Sesamum indicum]	-	GO:0005576//extracellular region	GO:0004553//hydrolase activity, hydrolyzing O-glycosyl compounds;GO:0016798//hydrolase activity, acting on glycosyl bonds;GO:0003824//catalytic activity;GO:0016787//hydrolase activity	GO:0008152//metabolic process
Unigene0035770	7	86.6667	0.1569	0.1734	0.3494	2.743	2.5906	2.6319	0.226567	2.65517	3.55079	3.27398e-13	4.40975e-12	yes	PREDICTED: beta-glucosidase 12-like [Sesamum indicum]	ko00500//Starch and sucrose metabolism//Carbohydrate metabolism//Metabolism;ko00940//Phenylpropanoid biosynthesis//Biosynthesis of other secondary metabolites//Metabolism;ko00460//Cyanoamino acid metabolism//Metabolism of other amino acids//Metabolism	-	GO:0016787//hydrolase activity;GO:0016798//hydrolase activity, acting on glycosyl bonds;GO:0004553//hydrolase activity, hydrolyzing O-glycosyl compounds;GO:0003824//catalytic activity	GO:0008152//metabolic process;GO:0044238//primary metabolic process
Unigene0029032	171	2062.67	2.4879	2.9729	2.1227	25.7588	37.7007	26.6578	2.52783	30.0391	3.57087	1.51632e-50	1.62998e-48	yes	PREDICTED: glucan endo-1,3-beta-D-glucosidase isoform X1 [Sesamum indicum]	-	GO:0044425//membrane part;GO:0016020//membrane;GO:0031224//intrinsic component of membrane	GO:0016787//hydrolase activity;GO:0004553//hydrolase activity, hydrolyzing O-glycosyl compounds;GO:0003824//catalytic activity;GO:0008422//beta-glucosidase activity;GO:0016798//hydrolase activity, acting on glycosyl bonds;GO:0015926//glucosidase activity	GO:0008152//metabolic process;GO:0044238//primary metabolic process
Unigene0032466	4794.33	61803.3	22.8071	99.609	35.1908	260.892	745.905	935.748	52.5356	647.515	3.62355	2.75954e-12	3.41664e-11	yes	PREDICTED: raucaffricine-O-beta-D-glucosidase-like [Sesamum indicum]	ko00500//Starch and sucrose metabolism//Carbohydrate metabolism//Metabolism;ko00940//Phenylpropanoid biosynthesis//Biosynthesis of other secondary metabolites//Metabolism;ko00460//Cyanoamino acid metabolism//Metabolism of other amino acids//Metabolism	-	GO:0004553//hydrolase activity, hydrolyzing O-glycosyl compounds;GO:0003824//catalytic activity;GO:0016798//hydrolase activity, acting on glycosyl bonds;GO:0016787//hydrolase activity	-
Unigene0018993	18.6667	240.667	0.4002	0.3674	0.2468	3.8648	5.47	3.7866	0.338133	4.3738	3.69322	1.91466e-22	5.11027e-21	yes	PREDICTED: glucan endo-1,3-beta-glucosidase 1 [Sesamum indicum]	-	GO:0016020//membrane;GO:0044425//membrane part;GO:0031224//intrinsic component of membrane	GO:0005488//binding;GO:0015926//glucosidase activity;GO:0043169//cation binding;GO:0003824//catalytic activity;GO:0008422//beta-glucosidase activity;GO:0043167//ion binding;GO:0004553//hydrolase activity, hydrolyzing O-glycosyl compounds;GO:0016787//hydrolase activity;GO:0046872//metal ion binding;GO:0016798//hydrolase activity, acting on glycosyl bonds;GO:0046914//transition metal ion binding	GO:0008152//metabolic process;GO:0006950//response to stress;GO:0044238//primary metabolic process;GO:0050896//response to stimulus
Unigene0018234	27.3333	523.333	0.2915	0.5271	0.531	7.8747	11.3363	5.2347	0.449867	8.14857	4.17898	3.44325e-27	1.22427e-25	yes	PREDICTED: glucan endo-1,3-beta-glucosidase 11 [Sesamum indicum]	-	-	GO:0003824//catalytic activity;GO:0016798//hydrolase activity, acting on glycosyl bonds;GO:0004553//hydrolase activity, hydrolyzing O-glycosyl compounds;GO:0016787//hydrolase activity	GO:0008152//metabolic process;GO:0044238//primary metabolic process
Unigene0019438	0.666667	17.6667	0	0	0.0644	0.6635	0.6562	0.1496	0.0214667	0.489767	4.51192	9.92217e-05	0.000471421	yes	PREDICTED: lysosomal beta glucosidase-like [Sesamum indicum]	ko00500//Starch and sucrose metabolism//Carbohydrate metabolism//Metabolism;ko00940//Phenylpropanoid biosynthesis//Biosynthesis of other secondary metabolites//Metabolism;ko00460//Cyanoamino acid metabolism//Metabolism of other amino acids//Metabolism	-	GO:0015926//glucosidase activity;GO:0004553//hydrolase activity, hydrolyzing O-glycosyl compounds;GO:0003824//catalytic activity;GO:0016798//hydrolase activity, acting on glycosyl bonds;GO:0016787//hydrolase activity	GO:0044238//primary metabolic process;GO:0008152//metabolic process
Unigene0038619	8.66667	263.333	0.5202	0.1533	0.1544	6.2462	12.3818	8.6178	0.275967	9.08193	5.04043	4.08832e-24	1.20461e-22	yes	PREDICTED: beta-glucosidase 12-like [Sesamum indicum]	ko00500//Starch and sucrose metabolism//Carbohydrate metabolism//Metabolism;ko00940//Phenylpropanoid biosynthesis//Biosynthesis of other secondary metabolites//Metabolism;ko00460//Cyanoamino acid metabolism//Metabolism of other amino acids//Metabolism	-	GO:0016798//hydrolase activity, acting on glycosyl bonds;GO:0003824//catalytic activity;GO:0016787//hydrolase activity	GO:0044238//primary metabolic process;GO:0008152//metabolic process
Unigene0038617	29	3804.33	3.2293	3.105	1.9415	293.298	385.179	414.376	2.7586	364.284	7.04498	4.61339e-143	7.80247e-140	yes	PREDICTED: beta-glucosidase 12-like [Glycine max]	ko00500//Starch and sucrose metabolism//Carbohydrate metabolism//Metabolism;ko00940//Phenylpropanoid biosynthesis//Biosynthesis of other secondary metabolites//Metabolism;ko00460//Cyanoamino acid metabolism//Metabolism of other amino acids//Metabolism	-	GO:0004553//hydrolase activity, hydrolyzing O-glycosyl compounds;GO:0016787//hydrolase activity;GO:0003824//catalytic activity;GO:0016798//hydrolase activity, acting on glycosyl bonds	GO:0008152//metabolic process;GO:0044238//primary metabolic process
Unigene0038618	89.3333	29434.7	0.6322	2.3414	1.0678	288.159	542.861	426.166	1.34713	419.062	8.28113	1.39772e-70	3.19447e-68	yes	PREDICTED: beta-glucosidase 12-like [Sesamum indicum]	ko00500//Starch and sucrose metabolism//Carbohydrate metabolism//Metabolism;ko00940//Phenylpropanoid biosynthesis//Biosynthesis of other secondary metabolites//Metabolism;ko00460//Cyanoamino acid metabolism//Metabolism of other amino acids//Metabolism	-	GO:0016798//hydrolase activity, acting on glycosyl bonds;GO:0003824//catalytic activity;GO:0016787//hydrolase activity;GO:0004553//hydrolase activity, hydrolyzing O-glycosyl compounds	GO:0008152//metabolic process
Unigene0043818	0	7.33333	0	0	0	0.3408	0.7967	0.5596	0.001	0.5657	9.14389	0.000635831	0.0025614	yes	PREDICTED: non-cyanogenic beta-glucosidase-like [Malus domestica]	ko00500//Starch and sucrose metabolism//Carbohydrate metabolism//Metabolism;ko00940//Phenylpropanoid biosynthesis//Biosynthesis of other secondary metabolites//Metabolism;ko00460//Cyanoamino acid metabolism//Metabolism of other amino acids//Metabolism	-	GO:0003824//catalytic activity;GO:0016787//hydrolase activity;GO:0016798//hydrolase activity, acting on glycosyl bonds	GO:0044238//primary metabolic process;GO:0008152//metabolic process
Unigene0035605	0	10.3333	0	0	0	0.8222	0.4204	0.4821	0.001	0.5749	9.16717	7.32074e-05	0.000357257	yes	PREDICTED: probable glucan 1,3-beta-glucosidase A [Sesamum indicum]	-	-	GO:0003779//actin binding;GO:0008092//cytoskeletal protein binding;GO:0005488//binding;GO:0016798//hydrolase activity, acting on glycosyl bonds;GO:0004553//hydrolase activity, hydrolyzing O-glycosyl compounds;GO:0005515//protein binding;GO:0003824//catalytic activity;GO:0016787//hydrolase activity	GO:0016043//cellular component organization;GO:0008152//metabolic process;GO:0007010//cytoskeleton organization;GO:0030029//actin filament-based process;GO:0044238//primary metabolic process;GO:1902589//single-organism organelle organization;GO:0030036//actin cytoskeleton organization;GO:0044763//single-organism cellular process;GO:0006996//organelle organization;GO:0071840//cellular component or…
Unigene0032048	0.666667	767.667	0	0	0.0396	12.3226	12.6386	15.3175	0.0132	13.4262	9.9903	7.63705e-94	3.76203e-91	yes	PREDICTED: beta-glucosidase 12-like [Sesamum indicum]	ko00500//Starch and sucrose metabolism//Carbohydrate metabolism//Metabolism;ko00940//Phenylpropanoid biosynthesis//Biosynthesis of other secondary metabolites//Metabolism;ko00460//Cyanoamino acid metabolism//Metabolism of other amino acids//Metabolism	-	-	-
Unigene0016646	0	19.3333	0	0	0	0.9508	0.6173	1.8583	0.001	1.14213	10.1575	2.57578e-07	1.84538e-06	yes	beta-glucosidase [Phaeodactylum tricornutum CCAP 1055/1]	ko00500//Starch and sucrose metabolism//Carbohydrate metabolism//Metabolism;ko00940//Phenylpropanoid biosynthesis//Biosynthesis of other secondary metabolites//Metabolism;ko00460//Cyanoamino acid metabolism//Metabolism of other amino acids//Metabolism	-	GO:0004553//hydrolase activity, hydrolyzing O-glycosyl compounds;GO:0016798//hydrolase activity, acting on glycosyl bonds;GO:0003824//catalytic activity;GO:0016787//hydrolase activity	-
Unigene0016645	0	90.3333	0	0	0	1.1912	1.3579	1.9144	0.001	1.48783	10.539	3.34422e-24	9.92275e-23	yes	beta-glucosidase [Phaeodactylum tricornutum CCAP 1055/1]	ko00500//Starch and sucrose metabolism//Carbohydrate metabolism//Metabolism;ko00520//Amino sugar and nucleotide sugar metabolism//Carbohydrate metabolism//Metabolism	-	-	-
Unigene0005344	0	27	0	0	0	3.0225	1.124	1.8529	0.001	1.9998	10.9656	2.44186e-09	2.22632e-08	yes	PREDICTED: glucan endo-1,3-beta-glucosidase 4-like [Sesamum indicum]	-	-	-	-

## Sheet: tryptophan synthase
GeneID	CR_count	CS_count	CR1_rpkm	CR2_rpkm	CR3_rpkm	CS1_rpkm	CS2_rpkm	CS3_rpkm	CR_rpkm	CS_rpkm	log2 Ratio(CS/CR)	Pvalue	FDR	significant	Description	Pathway	GO Component	GO Function	GO Process
Unigene0023157	193.333	568.333	3.3821	3.226	2.3114	10.1432	9.5193	6.1092	2.97317	8.59057	1.53075	3.85221e-08	3.06306e-07	yes	Tryptophan synthase beta type 2 [Theobroma cacao]	ko01230//Biosynthesis of amino acids//Global and Overview//Metabolism;ko00260//Glycine, serine and threonine metabolism//Amino acid metabolism//Metabolism;ko00400//Phenylalanine, tyrosine and tryptophan biosynthesis//Amino acid metabolism//Metabolism	-	GO:0043168//anion binding;GO:0043167//ion binding;GO:0003824//catalytic activity;GO:0016829//lyase activity;GO:0016835//carbon-oxygen lyase activity;GO:0005515//protein binding;GO:0046983//protein dimerization activity;GO:0005488//binding;GO:0016836//hydro-lyase activity	GO:0009308//amine metabolic process;GO:0006082//organic acid metabolic process;GO:0008152//metabolic process;GO:0046483//heterocycle metabolic process;GO:0044238//primary metabolic process;GO:0071704//organic substance metabolic process;GO:0006520//cellular amino acid metabolic process;GO:0009072//aromatic amino acid family metabolic process;GO:0044710//single-organism metabolic process;GO:000672…
Unigene0023517	122	530.667	2.6307	1.1881	2.2418	8.8285	10.0366	7.7033	2.0202	8.85613	2.13218	6.1793e-12	7.41545e-11	yes	PREDICTED: tryptophan synthase beta chain 1-like [Sesamum indicum]	ko01230//Biosynthesis of amino acids//Global and Overview//Metabolism;ko00260//Glycine, serine and threonine metabolism//Amino acid metabolism//Metabolism;ko00400//Phenylalanine, tyrosine and tryptophan biosynthesis//Amino acid metabolism//Metabolism	GO:0044444//cytoplasmic part;GO:0043227//membrane-bounded organelle;GO:0009536//plastid;GO:0044464//cell part;GO:0005622//intracellular;GO:0043231//intracellular membrane-bounded organelle;GO:0043229//intracellular organelle;GO:0043226//organelle;GO:0005623//cell;GO:0044424//intracellular part;GO:0005737//cytoplasm	GO:0016836//hydro-lyase activity;GO:0016835//carbon-oxygen lyase activity;GO:0003824//catalytic activity;GO:0016829//lyase activity	GO:0071704//organic substance metabolic process;GO:1901564//organonitrogen compound metabolic process;GO:0006586//indolalkylamine metabolic process;GO:0044283//small molecule biosynthetic process;GO:0006082//organic acid metabolic process;GO:0046394//carboxylic acid biosynthetic process;GO:1901605//alpha-amino acid metabolic process;GO:0046483//heterocycle metabolic process;GO:0019752//carboxylic…
Unigene0033118	3438.33	19716.7	44.1343	62.6486	67.2216	207.25	335.994	429.315	58.0015	324.187	2.48266	1.38332e-21	3.49536e-20	yes	PREDICTED: tryptophan synthase beta chain 1 [Vitis vinifera]	ko01230//Biosynthesis of amino acids//Global and Overview//Metabolism;ko00260//Glycine, serine and threonine metabolism//Amino acid metabolism//Metabolism;ko00400//Phenylalanine, tyrosine and tryptophan biosynthesis//Amino acid metabolism//Metabolism	-	GO:0016491//oxidoreductase activity;GO:0016627//oxidoreductase activity, acting on the CH-CH group of donors;GO:0016829//lyase activity;GO:0016836//hydro-lyase activity;GO:0016835//carbon-oxygen lyase activity;GO:0003824//catalytic activity;GO:0016628//oxidoreductase activity, acting on the CH-CH group of donors, NAD or NADP as acceptor	GO:0043436//oxoacid metabolic process;GO:1901564//organonitrogen compound metabolic process;GO:1901360//organic cyclic compound metabolic process;GO:0046483//heterocycle metabolic process;GO:1901605//alpha-amino acid metabolic process;GO:0044763//single-organism cellular process;GO:0006520//cellular amino acid metabolic process;GO:0009308//amine metabolic process;GO:0006586//indolalkylamine metab…
