# Supplementary material for: De novo characterization of the Baphicacanthus cusia(Nees) Bremek transcriptome and analysis of candidate genes involved in indican biosynthesis and metabolism
Source: PLoS One. 2018 Jul 5;13(7):e0199788. doi: 10.1371/journal.pone.0199788 (PMC6033399; doi:10.1371/journal.pone.0199788)
Supplement: S9 Table — (XLSX) [file pone.0199788.s009.xlsx]

## Sheet: Cytochrome P450
GeneID	CR_count	CL_count	CR1_rpkm	CR2_rpkm	CR3_rpkm	CL1_rpkm	CL2_rpkm	CL3_rpkm	CR_rpkm	CL_rpkm	log2 Ratio(CL/CR)	Pvalue	FDR	significant	Description	Pathway	GO Component	GO Function	GO Process
Unigene0022765	265.333	0	18.0448	32.3591	26.7282	0	0	0	25.7107	0.001	-14.6501	6.76535e-59	2.84838e-57	yes	cytochrome P450 like_TBP [Nicotiana tabacum]	-	-	GO:0016491//oxidoreductase activity;GO:0004497//monooxygenase activity;GO:0003824//catalytic activity;GO:0016705//oxidoreductase activity, acting on paired donors, with incorporation or reduction of molecular oxygen;GO:0016712//oxidoreductase activity, acting on paired donors, with incorporation or reduction of molecular oxygen, reduced flavin or flavoprotein as one donor, and incorporation of on…	GO:0008152//metabolic process;GO:0044699//single-organism process;GO:0044710//single-organism metabolic process
Unigene0033299	293.667	0	5.6256	29.9018	14.499	0	0	0	16.6755	0.001	-14.0254	2.55989e-30	4.25185e-29	yes	Cytochrome P450 likeTBP [Medicago truncatula]	-	-	-	-
Unigene0006767	765	0	9.7034	13.572	14.0086	0	0	0	12.428	0.001	-13.6013	5.56468e-122	1.13892e-119	yes	PREDICTED: cytochrome P450 76A1 [Sesamum indicum]	-	-	GO:1901363//heterocyclic compound binding;GO:0003824//catalytic activity;GO:0004497//monooxygenase activity;GO:0097159//organic cyclic compound binding;GO:0016491//oxidoreductase activity;GO:0046906//tetrapyrrole binding;GO:0016705//oxidoreductase activity, acting on paired donors, with incorporation or reduction of molecular oxygen;GO:0046872//metal ion binding;GO:0046914//transition metal ion b…	GO:0044699//single-organism process;GO:0044710//single-organism metabolic process;GO:0008152//metabolic process
Unigene0012622	470.333	0	6.3216	9.4661	6.4381	0	0	0	7.4086	0.001	-12.855	1.36006e-87	1.27e-85	yes	PREDICTED: cytochrome P450 71D95-like [Sesamum indicum]	ko00909//Sesquiterpenoid and triterpenoid biosynthesis//Metabolism of terpenoids and polyketides//Metabolism	GO:0005623//cell;GO:0043229//intracellular organelle;GO:0044464//cell part;GO:0044425//membrane part;GO:0044424//intracellular part;GO:0043231//intracellular membrane-bounded organelle;GO:0043227//membrane-bounded organelle;GO:0016020//membrane;GO:0043226//organelle;GO:0005622//intracellular	GO:0046906//tetrapyrrole binding;GO:0003824//catalytic activity;GO:0005488//binding;GO:0046914//transition metal ion binding;GO:0004497//monooxygenase activity;GO:0043169//cation binding;GO:0016709//oxidoreductase activity, acting on paired donors, with incorporation or reduction of molecular oxygen, NAD(P)H as one donor, and incorporation of one atom of oxygen;GO:0097159//organic cyclic compound…	GO:0044699//single-organism process;GO:0008152//metabolic process;GO:0044710//single-organism metabolic process
Unigene0007597	32.3333	0	1.3751	3.5562	3.4906	0	0	0	2.8073	0.001	-11.455	2.05286e-13	1.45785e-12	yes	cytochrome P450 family protein [Populus trichocarpa]	-	-	GO:0003824//catalytic activity;GO:0016491//oxidoreductase activity	GO:0044710//single-organism metabolic process;GO:0065008//regulation of biological quality;GO:0008152//metabolic process;GO:0044699//single-organism process;GO:0065007//biological regulation
Unigene0023604	45	0	2.2885	2.8413	2.8623	0	0	0	2.66403	0.001	-11.3794	2.13431e-21	2.39424e-20	yes	NADPH:cytochrome P450 reductase [Solenostemon scutellarioides]	-	-	-	-
Unigene0010883	26.6667	0	2.0856	2.3562	3.096	0	0	0	2.5126	0.001	-11.295	1.18116e-13	8.54047e-13	yes	PREDICTED: cytochrome P450 CYP736A12-like [Sesamum indicum]	-	-	GO:0043169//cation binding;GO:0005488//binding;GO:0043167//ion binding;GO:0046872//metal ion binding;GO:0003824//catalytic activity;GO:0016491//oxidoreductase activity	-
Unigene0015243	57.3333	0	2.3571	2.1607	2.6397	0	0	0	2.38583	0.001	-11.2203	1.20737e-25	1.64785e-24	yes	PREDICTED: NADPH--cytochrome P450 reductase-like [Elaeis guineensis]	-	-	-	-
Unigene0002184	27.3333	0	1.6294	1.7287	3.2217	0	0	0	2.19327	0.001	-11.0989	1.04656e-12	7.02712e-12	yes	cytochrome P450 CYP704A99 [Salvia miltiorrhiza]	-	-	GO:0003824//catalytic activity;GO:0016491//oxidoreductase activity	-
Unigene0042758	47.6667	0	4.0367	0	2.319	0	0	0	2.11857	0.001	-11.0489	4.21638e-07	1.72523e-06	yes	Cytochrome P450 likeTBP [Medicago truncatula]	-	-	-	-
Unigene0013380	19.6667	0	2.0579	1.5847	0.8869	0	0	0	1.50983	0.001	-10.5602	1.68068e-09	8.77694e-09	yes	PREDICTED: cytochrome P450 CYP749A22-like [Sesamum indicum]	ko04070//Phosphatidylinositol signaling system//Signal transduction//Environmental Information Processing;ko00562//Inositol phosphate metabolism//Carbohydrate metabolism//Metabolism	-	GO:0043169//cation binding;GO:0003824//catalytic activity;GO:0016491//oxidoreductase activity;GO:0005488//binding;GO:0046872//metal ion binding;GO:0043167//ion binding	-
Unigene0037597	3820.33	3	75.2049	139.522	135.784	0	0.1146	0.1252	116.837	0.0799333	-10.5134	7.04457e-153	2.84874e-150	yes	Cytochrome P450 likeTBP [Medicago truncatula]	-	-	-	-
Unigene0013381	16.3333	0	1.7563	0.6655	1.0894	0	0	0	1.1704	0.001	-10.1928	6.82085e-08	3.03545e-07	yes	PREDICTED: cytochrome P450 CYP749A22-like [Sesamum indicum]	ko00905//Brassinosteroid biosynthesis//Metabolism of terpenoids and polyketides//Metabolism	-	GO:0043167//ion binding;GO:0005488//binding;GO:1901363//heterocyclic compound binding;GO:0046914//transition metal ion binding;GO:0046872//metal ion binding;GO:0043169//cation binding;GO:0046906//tetrapyrrole binding;GO:0003824//catalytic activity;GO:0016491//oxidoreductase activity;GO:0097159//organic cyclic compound binding	GO:0044699//single-organism process;GO:0008152//metabolic process;GO:0044710//single-organism metabolic process
Unigene0047948	13.6667	0	1.4128	1.0707	0.7191	0	0	0	1.06753	0.001	-10.0601	2.33307e-07	9.81043e-07	yes	cytochrome P450, family 704, subfamily B, polypeptide 1 [Arabidopsis thaliana]	-	-	GO:0016491//oxidoreductase activity;GO:0003824//catalytic activity	-
Unigene0007918	9.66667	0	0.8047	0.8538	1.1826	0	0	0	0.947033	0.001	-9.88727	5.81353e-06	2.08746e-05	yes	PREDICTED: cytochrome P450 734A1-like [Citrus sinensis]	ko00905//Brassinosteroid biosynthesis//Metabolism of terpenoids and polyketides//Metabolism	-	GO:0016491//oxidoreductase activity;GO:0005488//binding;GO:0003824//catalytic activity	-
Unigene0026084	13	0	0.9269	0.7231	0.8742	0	0	0	0.8414	0.001	-9.71665	1.40002e-07	6.02391e-07	yes	cytochrome P450 CYP72A219-like [Sesamum indicum]	-	-	GO:0046906//tetrapyrrole binding;GO:0003824//catalytic activity;GO:0097159//organic cyclic compound binding;GO:0016634//oxidoreductase activity, acting on the CH-CH group of donors, oxygen as acceptor;GO:0005488//binding;GO:0043167//ion binding;GO:0016627//oxidoreductase activity, acting on the CH-CH group of donors;GO:0046914//transition metal ion binding;GO:0046872//metal ion binding;GO:0043169…	GO:0044699//single-organism process;GO:0044710//single-organism metabolic process;GO:0008152//metabolic process
Unigene0045273	13	0	1.495	0.1469	0.7397	0	0	0	0.793867	0.001	-9.63275	2.87038e-05	9.4357e-05	yes	PREDICTED: cytochrome P450 86A1-like [Elaeis guineensis]	ko00073//Cutin, suberine and wax biosynthesis//Lipid metabolism//Metabolism	-	-	-
Unigene0012605	14.6667	0	2.2024	0	0	0	0	0	0.734133	0.001	-9.5199	0.00308396	0.00729925	yes	cytochrome P450 [Thalassiosira pseudonana CCMP1335]	ko00906//Carotenoid biosynthesis//Metabolism of terpenoids and polyketides//Metabolism	-	GO:0004497//monooxygenase activity;GO:0003824//catalytic activity;GO:0016491//oxidoreductase activity	GO:0044249//cellular biosynthetic process;GO:0044237//cellular metabolic process;GO:0008610//lipid biosynthetic process;GO:0044238//primary metabolic process;GO:1901576//organic substance biosynthetic process;GO:0008152//metabolic process;GO:0044763//single-organism cellular process;GO:0044711//single-organism biosynthetic process;GO:0044255//cellular lipid metabolic process;GO:0009058//biosynthe…
Unigene0012486	15.6667	0	0.429	0.9009	0.7643	0	0	0	0.698067	0.001	-9.44722	2.53873e-08	1.18487e-07	yes	PREDICTED: cytochrome P450 711A1 [Sesamum indicum]	-	GO:0016020//membrane;GO:0044425//membrane part;GO:0031224//intrinsic component of membrane	GO:0097159//organic cyclic compound binding;GO:0005488//binding;GO:1901363//heterocyclic compound binding;GO:0043167//ion binding;GO:0046906//tetrapyrrole binding;GO:0043169//cation binding;GO:0046872//metal ion binding;GO:0003824//catalytic activity;GO:0046914//transition metal ion binding;GO:0016491//oxidoreductase activity	GO:0060918//auxin transport;GO:0001763//morphogenesis of a branching structure;GO:0006950//response to stress;GO:0032502//developmental process;GO:0006725//cellular aromatic compound metabolic process;GO:0065008//regulation of biological quality;GO:0008104//protein localization;GO:0044767//single-organism developmental process;GO:0034613//cellular protein localization;GO:0009987//cellular process…
Unigene0008280	7.66667	0	1.0605	0.1875	0.5667	0	0	0	0.6049	0.001	-9.24055	0.000497758	0.00136005	yes	PREDICTED: NADPH--cytochrome P450 reductase-like [Solanum tuberosum]	-	-	-	-
Unigene0030557	29	0	0.6321	0.4191	0.4825	0	0	0	0.511233	0.001	-8.99784	3.57507e-14	2.66927e-13	yes	PREDICTED: cytochrome P450 CYP82D47-like [Sesamum indicum]	-	-	GO:0005488//binding;GO:0016491//oxidoreductase activity;GO:0003824//catalytic activity	-
Unigene0012604	7.33333	0	1.2868	0.1707	0	0	0	0	0.485833	0.001	-8.92432	0.00907812	0.0194644	yes	Cytochrome P450 isoform 2 [Theobroma cacao]	-	-	-	-
Unigene0031015	278.333	0.666667	3.45	7.1841	5.0337	0	0.0352	0	5.2226	0.0117333	-8.79801	1.63043e-52	5.69334e-51	yes	PREDICTED: cytochrome P450 94A1 [Sesamum indicum]	-	-	GO:0003824//catalytic activity;GO:0016705//oxidoreductase activity, acting on paired donors, with incorporation or reduction of molecular oxygen;GO:0005488//binding;GO:0097159//organic cyclic compound binding;GO:0004497//monooxygenase activity;GO:0046872//metal ion binding;GO:0043169//cation binding;GO:0046914//transition metal ion binding;GO:0043167//ion binding;GO:0016491//oxidoreductase activi…	GO:0044710//single-organism metabolic process;GO:0008152//metabolic process;GO:0044699//single-organism process
Unigene0015592	5.66667	0	0	0.8551	0.4698	0	0	0	0.441633	0.001	-8.78671	0.00800577	0.0173641	yes	PREDICTED: cytochrome P450 71D95-like [Sesamum indicum]	-	GO:0016020//membrane	GO:0097159//organic cyclic compound binding;GO:0046914//transition metal ion binding;GO:0005488//binding;GO:0016705//oxidoreductase activity, acting on paired donors, with incorporation or reduction of molecular oxygen;GO:0004497//monooxygenase activity;GO:0016709//oxidoreductase activity, acting on paired donors, with incorporation or reduction of molecular oxygen, NAD(P)H as one donor, and inco…	GO:0044699//single-organism process;GO:0008152//metabolic process;GO:0044710//single-organism metabolic process
Unigene0019104	21.3333	0	0.2214	0.4317	0.3827	0	0	0	0.345267	0.001	-8.43157	7.62894e-11	4.45909e-10	yes	PREDICTED: cytochrome P450 CYP82D47-like [Sesamum indicum]	-	-	-	-
Unigene0015577	199.667	0.666667	3.337	3.5368	2.9234	0	0.0318	0	3.26573	0.0106	-8.2672	3.51553e-59	1.50028e-57	yes	PREDICTED: cytochrome P450 CYP749A22-like [Sesamum indicum]	ko00905//Brassinosteroid biosynthesis//Metabolism of terpenoids and polyketides//Metabolism	-	GO:0046914//transition metal ion binding;GO:0097159//organic cyclic compound binding;GO:0003824//catalytic activity;GO:0046906//tetrapyrrole binding;GO:0046872//metal ion binding;GO:0016491//oxidoreductase activity;GO:0043167//ion binding;GO:1901363//heterocyclic compound binding;GO:0043169//cation binding;GO:0005488//binding	GO:0044699//single-organism process;GO:0044710//single-organism metabolic process;GO:0008152//metabolic process
Unigene0009114	4.66667	0	0.426	0.0706	0.3557	0	0	0	0.2841	0.001	-8.15026	0.00546248	0.012299	yes	PREDICTED: cytochrome P450 86B1 [Cucumis sativus]	ko00073//Cutin, suberine and wax biosynthesis//Lipid metabolism//Metabolism	-	-	-
Unigene0015593	4.66667	0	0.1533	0.1525	0.3584	0	0	0	0.2214	0.001	-7.79051	0.00251644	0.00606188	yes	PREDICTED: cytochrome P450 71D95-like [Sesamum indicum]	ko00909//Sesquiterpenoid and triterpenoid biosynthesis//Metabolism of terpenoids and polyketides//Metabolism	GO:0031090//organelle membrane;GO:0043229//intracellular organelle;GO:0044464//cell part;GO:0005623//cell;GO:0044424//intracellular part;GO:0043226//organelle;GO:0016020//membrane;GO:0043231//intracellular membrane-bounded organelle;GO:0005622//intracellular;GO:0031224//intrinsic component of membrane;GO:0044422//organelle part;GO:0044425//membrane part;GO:0043227//membrane-bounded organelle	GO:0097159//organic cyclic compound binding;GO:0046914//transition metal ion binding;GO:0016709//oxidoreductase activity, acting on paired donors, with incorporation or reduction of molecular oxygen, NAD(P)H as one donor, and incorporation of one atom of oxygen;GO:0046872//metal ion binding;GO:0019113//limonene monooxygenase activity;GO:1901363//heterocyclic compound binding;GO:0016491//oxidoredu…	GO:0044710//single-organism metabolic process;GO:0008152//metabolic process;GO:0044699//single-organism process
Unigene0020782	498.667	4	8.7559	10.4372	7.2988	0.0568	0.0688	0.0601	8.83063	0.0619	-7.15643	7.09853e-87	6.4718e-85	yes	PREDICTED: cytochrome P450 71D11-like [Sesamum indicum]	-	-	GO:0046872//metal ion binding;GO:0043167//ion binding;GO:0016491//oxidoreductase activity;GO:0003824//catalytic activity;GO:0043169//cation binding;GO:0005488//binding	-
Unigene0008295	32.3333	0.333333	1.8611	1.2341	2.6173	0.0471	0	0	1.90417	0.0157	-6.92225	2.99049e-13	2.0964e-12	yes	Cytochrome P450 likeTBP [Medicago truncatula]	-	-	-	-
Unigene0012364	3.66667	0	0.0964	0.064	0.1611	0	0	0	0.107167	0.001	-6.74371	0.00640689	0.0142003	yes	PREDICTED: cytochrome P450 734A1-like isoform X2 [Sesamum indicum]	-	-	GO:0046906//tetrapyrrole binding;GO:0003824//catalytic activity;GO:0005488//binding;GO:0043167//ion binding;GO:0016491//oxidoreductase activity;GO:0097159//organic cyclic compound binding;GO:1901363//heterocyclic compound binding;GO:0046914//transition metal ion binding;GO:0046872//metal ion binding;GO:0043169//cation binding	GO:0044699//single-organism process;GO:0008152//metabolic process;GO:0044710//single-organism metabolic process
Unigene0022413	299.667	4.66667	4.7484	7.0595	4.7074	0.0582	0.176	0	5.5051	0.0780667	-6.13992	1.07822e-46	3.16362e-45	yes	PREDICTED: cytochrome P450 72A15-like [Nicotiana tomentosiformis]	-	-	GO:0003824//catalytic activity;GO:0046914//transition metal ion binding;GO:0043169//cation binding;GO:0016491//oxidoreductase activity;GO:0097159//organic cyclic compound binding;GO:0043167//ion binding;GO:0046906//tetrapyrrole binding;GO:0005488//binding;GO:0046872//metal ion binding;GO:1901363//heterocyclic compound binding	GO:0044699//single-organism process;GO:0008152//metabolic process;GO:0044710//single-organism metabolic process
Unigene0027959	130.667	2.33333	2.3472	2.3991	2.277	0	0.0174	0.0913	2.3411	0.0362333	-6.01373	3.11995e-38	6.99048e-37	yes	PREDICTED: cytochrome P450 71D95-like [Sesamum indicum]	ko00909//Sesquiterpenoid and triterpenoid biosynthesis//Metabolism of terpenoids and polyketides//Metabolism	GO:0016020//membrane;GO:0005622//intracellular;GO:0044424//intracellular part;GO:0044464//cell part;GO:0044425//membrane part;GO:0043229//intracellular organelle;GO:0043231//intracellular membrane-bounded organelle;GO:0043227//membrane-bounded organelle;GO:0043226//organelle;GO:0005623//cell	GO:0005488//binding;GO:0016709//oxidoreductase activity, acting on paired donors, with incorporation or reduction of molecular oxygen, NAD(P)H as one donor, and incorporation of one atom of oxygen;GO:0046872//metal ion binding;GO:0016491//oxidoreductase activity;GO:0004497//monooxygenase activity;GO:0016705//oxidoreductase activity, acting on paired donors, with incorporation or reduction of mole…	GO:0044710//single-organism metabolic process;GO:0008152//metabolic process;GO:0044699//single-organism process
Unigene0039237	276.667	5.66667	8.3028	8.361	6.8653	0.2287	0.1108	0.0726	7.84303	0.137367	-5.83531	3.63021e-58	1.50565e-56	yes	cytochrome P450 CYP749A39 [Salvia miltiorrhiza]	ko00905//Brassinosteroid biosynthesis//Metabolism of terpenoids and polyketides//Metabolism	-	GO:0097159//organic cyclic compound binding;GO:0046914//transition metal ion binding;GO:1901363//heterocyclic compound binding;GO:0005488//binding;GO:0016491//oxidoreductase activity;GO:0043169//cation binding;GO:0043167//ion binding;GO:0046872//metal ion binding;GO:0046906//tetrapyrrole binding;GO:0003824//catalytic activity	GO:0044710//single-organism metabolic process;GO:0008152//metabolic process;GO:0044699//single-organism process
Unigene0040712	94.3333	2	11.9481	7.3134	3.4003	0.4078	0	0	7.55393	0.135933	-5.79626	1.78554e-15	1.44854e-14	yes	Cytochrome P450 likeTBP [Medicago truncatula]	-	-	-	-
Unigene0037165	29	0.666667	3.337	2.6553	2.5635	0.0802	0.0971	0	2.85193	0.0591	-5.59264	1.51234e-12	1.0047e-11	yes	Cytochrome P450 likeTBP [Medicago truncatula]	-	-	-	-
Unigene0028054	1331	36.6667	19.78	17.3173	20.6272	0.8369	0.2393	0.2584	19.2415	0.444867	-5.4347	5.45556e-52	1.87629e-50	yes	PREDICTED: cytochrome P450 CYP72A219-like [Sesamum indicum]	-	-	GO:0046914//transition metal ion binding;GO:0097159//organic cyclic compound binding;GO:0043167//ion binding;GO:1901363//heterocyclic compound binding;GO:0043169//cation binding;GO:0046872//metal ion binding;GO:0046906//tetrapyrrole binding;GO:0003824//catalytic activity;GO:0016491//oxidoreductase activity;GO:0005488//binding	GO:0008152//metabolic process;GO:0044699//single-organism process;GO:0044710//single-organism metabolic process
Unigene0039238	102.333	3	5.363	6.342	4.7766	0.1719	0.1041	0.1364	5.49387	0.137467	-5.32067	2.20604e-31	3.82634e-30	yes	PREDICTED: cytochrome P450 CYP749A22-like [Sesamum indicum]	ko00905//Brassinosteroid biosynthesis//Metabolism of terpenoids and polyketides//Metabolism	-	GO:0046906//tetrapyrrole binding;GO:0003824//catalytic activity;GO:0016491//oxidoreductase activity;GO:0043169//cation binding;GO:0005488//binding;GO:0097159//organic cyclic compound binding;GO:0043167//ion binding;GO:1901363//heterocyclic compound binding;GO:0046914//transition metal ion binding;GO:0046872//metal ion binding	GO:0044710//single-organism metabolic process;GO:0044699//single-organism process;GO:0008152//metabolic process
Unigene0040354	9096.67	274	102.058	124.074	112.629	3.2936	1.4448	3.8305	112.92	2.8563	-5.30501	5.43804e-67	2.87037e-65	yes	PREDICTED: cytochrome P450 CYP72A219-like [Sesamum indicum]	-	-	GO:0005488//binding;GO:0016491//oxidoreductase activity;GO:0046906//tetrapyrrole binding;GO:0046914//transition metal ion binding;GO:1901363//heterocyclic compound binding;GO:0043169//cation binding;GO:0043167//ion binding;GO:0046872//metal ion binding;GO:0097159//organic cyclic compound binding;GO:0003824//catalytic activity	GO:0044699//single-organism process;GO:0044710//single-organism metabolic process;GO:0008152//metabolic process
Unigene0018433	84.3333	2.66667	1.4348	1.7731	1.808	0	0.0759	0.0664	1.67197	0.0474333	-5.1395	5.80154e-26	8.0075e-25	yes	PREDICTED: cytochrome P450 716B1-like isoform X2 [Sesamum indicum]	-	-	GO:1901363//heterocyclic compound binding;GO:0016709//oxidoreductase activity, acting on paired donors, with incorporation or reduction of molecular oxygen, NAD(P)H as one donor, and incorporation of one atom of oxygen;GO:0046872//metal ion binding;GO:0016705//oxidoreductase activity, acting on paired donors, with incorporation or reduction of molecular oxygen;GO:0043169//cation binding;GO:004316…	GO:0044699//single-organism process;GO:0044710//single-organism metabolic process;GO:0008152//metabolic process
Unigene0012252	19	0.666667	1.148	0.5075	0.8691	0.0736	0	0	0.841533	0.0245333	-5.10021	3.36828e-08	1.55224e-07	yes	PREDICTED: cytochrome P450 82A3-like [Vitis vinifera]	-	-	GO:0005488//binding;GO:0043167//ion binding;GO:0003824//catalytic activity;GO:0016491//oxidoreductase activity;GO:0046872//metal ion binding;GO:0043169//cation binding	-
Unigene0026082	44.6667	1.33333	1.6147	1.1398	1.3569	0	0.1213	0	1.37047	0.0404333	-5.08298	3.0346e-15	2.43234e-14	yes	cytochrome P450 CYP72A219-like [Sesamum indicum]	-	-	GO:0043167//ion binding;GO:0046872//metal ion binding;GO:0046906//tetrapyrrole binding;GO:0046914//transition metal ion binding;GO:0043169//cation binding;GO:1901363//heterocyclic compound binding;GO:0097159//organic cyclic compound binding;GO:0003824//catalytic activity;GO:0005488//binding;GO:0016491//oxidoreductase activity	GO:0044710//single-organism metabolic process;GO:0008152//metabolic process;GO:0044699//single-organism process
Unigene0026083	18.6667	0.666667	1.551	1.496	1.6954	0	0	0.1435	1.5808	0.0478333	-5.04649	2.43069e-08	1.13656e-07	yes	cytochrome P450 CYP72A219-like [Sesamum indicum]	-	GO:0016020//membrane	GO:0046872//metal ion binding;GO:0003824//catalytic activity;GO:0005488//binding;GO:0016491//oxidoreductase activity;GO:0043167//ion binding;GO:0043169//cation binding	GO:0008152//metabolic process
Unigene0000585	13621.3	454.667	698.193	806.486	594.414	3.5845	39.4128	21.2369	699.698	21.4114	-5.03028	1.89581e-17	1.73854e-16	yes	cytochrome P450 monooxygenase [Saccharum hybrid cultivar R570]	-	-	GO:0003824//catalytic activity;GO:0016491//oxidoreductase activity	-
Unigene0009729	432.333	17.3333	8.8233	6.5752	5.8565	0.4039	0.163	0.171	7.085	0.245967	-4.84823	1.19145e-45	3.38301e-44	yes	PREDICTED: cytochrome P450 86A1 [Sesamum indicum]	ko00073//Cutin, suberine and wax biosynthesis//Lipid metabolism//Metabolism	GO:0044425//membrane part;GO:0043226//organelle;GO:0044464//cell part;GO:0043231//intracellular membrane-bounded organelle;GO:0005623//cell;GO:0043227//membrane-bounded organelle;GO:0016020//membrane;GO:0043229//intracellular organelle;GO:0031224//intrinsic component of membrane;GO:0044424//intracellular part;GO:0005622//intracellular	GO:0005488//binding;GO:0046872//metal ion binding;GO:0097159//organic cyclic compound binding;GO:0046906//tetrapyrrole binding;GO:0016491//oxidoreductase activity;GO:0016712//oxidoreductase activity, acting on paired donors, with incorporation or reduction of molecular oxygen, reduced flavin or flavoprotein as one donor, and incorporation of one atom of oxygen;GO:0003824//catalytic activity;GO:00…	GO:0044699//single-organism process;GO:0009058//biosynthetic process;GO:0008152//metabolic process;GO:0044249//cellular biosynthetic process;GO:0006810//transport;GO:0044237//cellular metabolic process;GO:0009699//phenylpropanoid biosynthetic process;GO:0032787//monocarboxylic acid metabolic process;GO:0044765//single-organism transport;GO:1901362//organic cyclic compound biosynthetic process;GO:…
Unigene0033452	377.667	15.6667	7.82	7.443	7.5654	0.3403	0.2354	0.2401	7.60947	0.271933	-4.80647	9.99369e-65	4.9764e-63	yes	PREDICTED: cytochrome P450 704C1 [Sesamum indicum]	-	-	GO:0043167//ion binding;GO:0004497//monooxygenase activity;GO:0016491//oxidoreductase activity;GO:0097159//organic cyclic compound binding;GO:0005488//binding;GO:1901363//heterocyclic compound binding;GO:0043169//cation binding;GO:0046872//metal ion binding;GO:0046914//transition metal ion binding;GO:0003824//catalytic activity;GO:0016705//oxidoreductase activity, acting on paired donors, with in…	GO:0008152//metabolic process;GO:0044699//single-organism process;GO:0044710//single-organism metabolic process
Unigene0007645	385	16	8.875	4.9724	7.5454	0.3042	0.1105	0.3542	7.13093	0.2563	-4.79819	4.4757e-39	1.03186e-37	yes	PREDICTED: cytochrome P450 93A3-like [Sesamum indicum]	-	-	GO:0043167//ion binding;GO:0046906//tetrapyrrole binding;GO:0016491//oxidoreductase activity;GO:0046872//metal ion binding;GO:0097159//organic cyclic compound binding;GO:1901363//heterocyclic compound binding;GO:0046914//transition metal ion binding;GO:0005488//binding;GO:0043169//cation binding;GO:0003824//catalytic activity	GO:0044699//single-organism process;GO:0044710//single-organism metabolic process;GO:0008152//metabolic process
Unigene0027957	25.3333	1	2.8708	1.8548	1.7702	0	0.0857	0.1498	2.16527	0.0785	-4.78571	1.28086e-09	6.75936e-09	yes	PREDICTED: cytochrome P450 71D95-like [Sesamum indicum]	-	GO:0016020//membrane	GO:0043167//ion binding;GO:0016491//oxidoreductase activity;GO:0005488//binding;GO:0003824//catalytic activity;GO:0043169//cation binding;GO:0046872//metal ion binding	-
Unigene0038328	463	20.6667	7.6444	8.7687	7.5687	0.4688	0.1002	0.3211	7.99393	0.2967	-4.75183	1.57133e-46	4.57034e-45	yes	PREDICTED: cytochrome P450 CYP72A219-like [Sesamum indicum]	-	-	GO:0046872//metal ion binding;GO:0097159//organic cyclic compound binding;GO:0046914//transition metal ion binding;GO:0043167//ion binding;GO:0043169//cation binding;GO:0003824//catalytic activity;GO:0016491//oxidoreductase activity;GO:0005488//binding;GO:1901363//heterocyclic compound binding;GO:0046906//tetrapyrrole binding	GO:0044699//single-organism process;GO:0008152//metabolic process;GO:0044710//single-organism metabolic process
Unigene0018690	2165.67	101.333	26.06	14.2854	23.6669	0.9524	0.6353	1.0337	21.3374	0.8738	-4.60994	8.57102e-64	4.14051e-62	yes	PREDICTED: cytochrome P450 78A5-like [Sesamum indicum]	-	-	GO:0005488//binding;GO:0016491//oxidoreductase activity;GO:0046872//metal ion binding;GO:0043169//cation binding;GO:0043167//ion binding;GO:0003824//catalytic activity	-
Unigene0045887	13.3333	0.666667	0.6682	0.2417	0.4869	0	0	0.0618	0.4656	0.0206	-4.49837	3.72249e-05	0.000120488	yes	PREDICTED: cytochrome P450 CYP82D47-like [Sesamum indicum]	-	-	GO:0097159//organic cyclic compound binding;GO:0005488//binding;GO:0016491//oxidoreductase activity;GO:0046872//metal ion binding;GO:0016705//oxidoreductase activity, acting on paired donors, with incorporation or reduction of molecular oxygen;GO:0046906//tetrapyrrole binding;GO:0003824//catalytic activity;GO:0046914//transition metal ion binding;GO:0004497//monooxygenase activity;GO:0043167//ion…	GO:0008152//metabolic process;GO:0044699//single-organism process;GO:0044710//single-organism metabolic process
Unigene0023990	263.333	13.3333	4.6642	4.9599	3.7806	0.1094	0.2649	0.2315	4.46823	0.201933	-4.46775	7.39181e-42	1.86259e-40	yes	PREDICTED: cytochrome P450 90A1 [Sesamum indicum]	ko00905//Brassinosteroid biosynthesis//Metabolism of terpenoids and polyketides//Metabolism	GO:0031224//intrinsic component of membrane;GO:0016020//membrane;GO:0044425//membrane part	GO:0097159//organic cyclic compound binding;GO:0043167//ion binding;GO:0016491//oxidoreductase activity;GO:0046906//tetrapyrrole binding;GO:0046872//metal ion binding;GO:1901363//heterocyclic compound binding;GO:0043169//cation binding;GO:0005488//binding;GO:0046914//transition metal ion binding;GO:0003824//catalytic activity	GO:0051239//regulation of multicellular organismal process;GO:0044711//single-organism biosynthetic process;GO:0009411//response to UV;GO:0048646//anatomical structure formation involved in morphogenesis;GO:0044238//primary metabolic process;GO:0009826//unidimensional cell growth;GO:0043478//pigment accumulation in response to UV light;GO:0009909//regulation of flower development;GO:0008152//meta…
Unigene0045490	244.333	14.6667	2.9026	6.9004	4.2904	0.4453	0.0359	0.1885	4.6978	0.223233	-4.39536	9.00311e-16	7.44479e-15	yes	PREDICTED: cytochrome P450 714C2-like [Sesamum indicum]	-	-	GO:1901363//heterocyclic compound binding;GO:0016491//oxidoreductase activity;GO:0043169//cation binding;GO:0046872//metal ion binding;GO:0046906//tetrapyrrole binding;GO:0005488//binding;GO:0046914//transition metal ion binding;GO:0043167//ion binding;GO:0003824//catalytic activity;GO:0097159//organic cyclic compound binding	GO:0008152//metabolic process;GO:0044699//single-organism process;GO:0044710//single-organism metabolic process
Unigene0022545	320.667	19.3333	5.4879	5.8785	6.1233	0.5073	0.1404	0.2301	5.8299	0.2926	-4.31647	2.64464e-36	5.54634e-35	yes	cytochrome P450 [Salvia miltiorrhiza]	-	-	GO:0003824//catalytic activity;GO:0043169//cation binding;GO:0046872//metal ion binding;GO:0005488//binding;GO:0016491//oxidoreductase activity;GO:0043167//ion binding	-
Unigene0032997	81	5	1.4657	1.6504	0.8682	0.0532	0.0644	0.0985	1.3281	0.0720333	-4.20456	1.55367e-18	1.511e-17	yes	PREDICTED: cytochrome P450 714C2-like [Sesamum indicum]	-	-	GO:0043167//ion binding;GO:0046872//metal ion binding;GO:0043169//cation binding;GO:0003824//catalytic activity;GO:0005488//binding;GO:0016491//oxidoreductase activity	-
Unigene0038623	53.3333	3.66667	0.5827	1.1501	0.9595	0.0912	0.0315	0.0276	0.897433	0.0501	-4.16292	5.14323e-14	3.80219e-13	yes	PREDICTED: cytochrome P450 CYP749A22-like [Sesamum indicum]	ko00905//Brassinosteroid biosynthesis//Metabolism of terpenoids and polyketides//Metabolism	-	GO:0046872//metal ion binding;GO:0005488//binding;GO:0043167//ion binding;GO:0003824//catalytic activity;GO:0043169//cation binding;GO:0016491//oxidoreductase activity	-
Unigene0037624	198.667	13.3333	2.4786	4.7086	2.6133	0.1803	0.2807	0.1091	3.26683	0.190033	-4.10357	8.04058e-24	1.00999e-22	yes	PREDICTED: cytochrome P450 71A6-like [Sesamum indicum]	-	-	GO:0016491//oxidoreductase activity;GO:0043169//cation binding;GO:0046872//metal ion binding;GO:0003824//catalytic activity;GO:0043167//ion binding;GO:0005488//binding	-
Unigene0047121	1107	94.6667	15.6291	17.8869	18.6953	1.5725	1.0276	1.1888	17.4038	1.26297	-3.78451	1.57965e-70	9.25348e-69	yes	PREDICTED: cytochrome P450 94C1-like [Sesamum indicum]	-	-	GO:0016491//oxidoreductase activity;GO:0043167//ion binding;GO:0043169//cation binding;GO:0016712//oxidoreductase activity, acting on paired donors, with incorporation or reduction of molecular oxygen, reduced flavin or flavoprotein as one donor, and incorporation of one atom of oxygen;GO:1901363//heterocyclic compound binding;GO:0004497//monooxygenase activity;GO:0016705//oxidoreductase activity…	GO:0008152//metabolic process;GO:0044710//single-organism metabolic process;GO:0044699//single-organism process
Unigene0024557	299.667	25.6667	4.9689	5.1523	5.0775	0.4601	0.2458	0.4011	5.06623	0.369	-3.77922	1.3342e-41	3.33179e-40	yes	PREDICTED: cytochrome P450 CYP736A12-like [Sesamum indicum]	-	-	GO:0016491//oxidoreductase activity;GO:0003824//catalytic activity;GO:0005488//binding	-
Unigene0035336	536	47.3333	7.2227	12.9822	8.2436	1.2197	0.5035	0.3521	9.48283	0.691767	-3.77696	5.01448e-21	5.51659e-20	yes	PREDICTED: cytochrome P450 CYP82D47-like [Sesamum indicum]	ko00945//Stilbenoid, diarylheptanoid and gingerol biosynthesis//Biosynthesis of other secondary metabolites//Metabolism;ko00903//Limonene and pinene degradation//Metabolism of terpenoids and polyketides//Metabolism	-	GO:0046872//metal ion binding;GO:0097159//organic cyclic compound binding;GO:0016491//oxidoreductase activity;GO:0043169//cation binding;GO:1901363//heterocyclic compound binding;GO:0003824//catalytic activity;GO:0005488//binding;GO:0043167//ion binding	-
Unigene0012741	15.6667	1.33333	0.7792	0.0939	0.347	0.0908	0	0	0.4067	0.0302667	-3.74816	0.000731028	0.00194269	yes	PREDICTED: cytochrome P450 89A2-like [Citrus sinensis]	-	-	-	-
Unigene0022271	225	20.6667	3.5564	3.0435	3.0178	0.4158	0.1399	0.1956	3.2059	0.250433	-3.67823	4.13567e-26	5.75413e-25	yes	PREDICTED: cytochrome P450 714C2-like [Sesamum indicum]	-	-	GO:0043169//cation binding;GO:0046872//metal ion binding;GO:0005488//binding;GO:0016491//oxidoreductase activity;GO:0043167//ion binding;GO:0003824//catalytic activity	-
Unigene0012503	58	5.33333	0.9776	1.4761	0.7033	0.0289	0.1051	0.1224	1.05233	0.0854667	-3.62209	7.33359e-12	4.65311e-11	yes	PREDICTED: cytochrome P450 734A1 [Sesamum indicum]	ko00905//Brassinosteroid biosynthesis//Metabolism of terpenoids and polyketides//Metabolism	GO:0031224//intrinsic component of membrane;GO:0044425//membrane part;GO:0016020//membrane	GO:0043169//cation binding;GO:0016491//oxidoreductase activity;GO:0005488//binding;GO:0003824//catalytic activity;GO:0097159//organic cyclic compound binding;GO:0043167//ion binding;GO:0004497//monooxygenase activity;GO:0046906//tetrapyrrole binding;GO:0046914//transition metal ion binding;GO:1901363//heterocyclic compound binding;GO:0046872//metal ion binding	GO:0044238//primary metabolic process;GO:0040007//growth;GO:0006066//alcohol metabolic process;GO:0009314//response to radiation;GO:0050896//response to stimulus;GO:0044710//single-organism metabolic process;GO:0009719//response to endogenous stimulus;GO:0009725//response to hormone;GO:0044699//single-organism process;GO:0010033//response to organic substance;GO:1901360//organic cyclic compound m…
Unigene0016122	1312.67	130.667	24.0148	16.2515	19.8399	1.8345	1.6321	1.8096	20.0354	1.75873	-3.50994	3.03938e-63	1.44461e-61	yes	PREDICTED: cytochrome P450 76A2-like [Sesamum indicum]	-	-	GO:0016491//oxidoreductase activity;GO:0005488//binding;GO:0003824//catalytic activity	-
Unigene0036850	1928	220.667	26.4798	32.9188	30.7918	3.7692	2.0351	2.8907	30.0635	2.89833	-3.37472	1.07019e-50	3.50742e-49	yes	PREDICTED: cytochrome P450 71D11-like [Sesamum indicum]	-	-	GO:0016491//oxidoreductase activity;GO:0003824//catalytic activity;GO:0043169//cation binding;GO:0046872//metal ion binding;GO:0043167//ion binding;GO:0005488//binding	-
Unigene0014567	9	1	0.4331	0.0821	0.4546	0.0595	0.036	0	0.323267	0.0318333	-3.34411	0.00490268	0.0111502	yes	Cytochrome P450 [Medicago truncatula]	-	-	-	-
Unigene0050182	20.3333	2	1.3422	0.4712	0.9493	0	0.2757	0	0.9209	0.0919	-3.32491	0.000196502	0.000572772	yes	cytochrome P450 CYP749A38 [Salvia miltiorrhiza]	ko00905//Brassinosteroid biosynthesis//Metabolism of terpenoids and polyketides//Metabolism	-	GO:0046872//metal ion binding;GO:0097159//organic cyclic compound binding;GO:0016491//oxidoreductase activity;GO:0046914//transition metal ion binding;GO:0046906//tetrapyrrole binding;GO:0005488//binding;GO:0043167//ion binding;GO:0043169//cation binding;GO:0003824//catalytic activity;GO:1901363//heterocyclic compound binding	GO:0044710//single-organism metabolic process;GO:0008152//metabolic process;GO:0044699//single-organism process
Unigene0030355	401	51.6667	6.3434	7.5126	6.2173	0.8122	0.4515	0.9302	6.6911	0.7313	-3.19371	3.39119e-31	5.82954e-30	yes	PREDICTED: cytochrome P450 CYP72A219-like [Sesamum indicum]	-	-	GO:0046914//transition metal ion binding;GO:0046872//metal ion binding;GO:0003824//catalytic activity;GO:0043167//ion binding;GO:0097159//organic cyclic compound binding;GO:0005488//binding;GO:0046906//tetrapyrrole binding;GO:0043169//cation binding;GO:0016491//oxidoreductase activity;GO:1901363//heterocyclic compound binding	GO:0044710//single-organism metabolic process;GO:0044699//single-organism process;GO:0008152//metabolic process
Unigene0011796	165.667	24.6667	2.5716	3.4104	1.7525	0.4745	0.121	0.37	2.57817	0.321833	-3.00196	1.4088e-12	9.38149e-12	yes	PREDICTED: cytochrome P450 86B1-like [Sesamum indicum]	-	-	GO:0046872//metal ion binding;GO:0043167//ion binding;GO:0003824//catalytic activity;GO:0016491//oxidoreductase activity;GO:0005488//binding;GO:0043169//cation binding	-
Unigene0013763	10.6667	2	0.7233	1.0552	1.063	0.4172	0	0	0.947167	0.139067	-2.76784	0.00528756	0.0119384	yes	PREDICTED: cytochrome P450 71D95-like [Sesamum indicum]	-	GO:0044464//cell part;GO:0043226//organelle;GO:0044424//intracellular part;GO:0044422//organelle part;GO:0043231//intracellular membrane-bounded organelle;GO:0044425//membrane part;GO:0031224//intrinsic component of membrane;GO:0005623//cell;GO:0043229//intracellular organelle;GO:0031090//organelle membrane;GO:0016020//membrane;GO:0005622//intracellular;GO:0043227//membrane-bounded organelle	GO:0016705//oxidoreductase activity, acting on paired donors, with incorporation or reduction of molecular oxygen;GO:0046914//transition metal ion binding;GO:0043167//ion binding;GO:1901363//heterocyclic compound binding;GO:0046906//tetrapyrrole binding;GO:0019113//limonene monooxygenase activity;GO:0046872//metal ion binding;GO:0003824//catalytic activity;GO:0097159//organic cyclic compound bind…	GO:0008152//metabolic process;GO:0044699//single-organism process;GO:0044710//single-organism metabolic process
Unigene0000452	57.3333	10	0.9081	0.9853	0.9559	0.0794	0.1602	0.196	0.949767	0.1452	-2.70953	6.32016e-11	3.71752e-10	yes	PREDICTED: cytochrome P450 CYP749A22-like [Sesamum indicum]	ko00905//Brassinosteroid biosynthesis//Metabolism of terpenoids and polyketides//Metabolism	-	GO:0003824//catalytic activity;GO:0016491//oxidoreductase activity;GO:0005488//binding	-
Unigene0011677	30	5	0.5101	0.4462	0.174	0.0104	0.1011	0.0663	0.376767	0.0592667	-2.66838	4.92976e-05	0.000157011	yes	PREDICTED: cytochrome P450 86B1 [Vitis vinifera]	ko00073//Cutin, suberine and wax biosynthesis//Lipid metabolism//Metabolism	-	GO:0046906//tetrapyrrole binding;GO:0005488//binding;GO:0046872//metal ion binding;GO:1901363//heterocyclic compound binding;GO:0043167//ion binding;GO:0043169//cation binding;GO:0097159//organic cyclic compound binding;GO:0016491//oxidoreductase activity;GO:0003824//catalytic activity;GO:0046914//transition metal ion binding	GO:0008152//metabolic process;GO:0044699//single-organism process;GO:0044710//single-organism metabolic process
Unigene0032022	189.667	36.3333	3.0259	3.1033	3.0544	0.5042	0.5166	0.5063	3.0612	0.509033	-2.58827	5.599e-23	6.74895e-22	yes	PREDICTED: cytochrome P450 CYP72A219-like [Sesamum indicum]	-	-	GO:0003824//catalytic activity;GO:0016491//oxidoreductase activity;GO:0005488//binding	-
Unigene0048255	2859.33	558.667	41.8241	48.5278	43.3103	8.5214	5.9865	7.7834	44.5541	7.43043	-2.58404	1.41705e-46	4.1312e-45	yes	PREDICTED: cytochrome P450 84A1-like [Sesamum indicum]	ko00940//Phenylpropanoid biosynthesis//Biosynthesis of other secondary metabolites//Metabolism	-	GO:0043169//cation binding;GO:0097159//organic cyclic compound binding;GO:0003824//catalytic activity;GO:0005488//binding;GO:0043167//ion binding;GO:0046906//tetrapyrrole binding;GO:0046914//transition metal ion binding;GO:0016491//oxidoreductase activity;GO:0046872//metal ion binding;GO:1901363//heterocyclic compound binding	GO:0044699//single-organism process;GO:0044710//single-organism metabolic process;GO:0008152//metabolic process
Unigene0034784	23	4.66667	1.3429	1.3492	0.5981	0.4695	0.0947	0	1.09673	0.188067	-2.5439	0.00125452	0.00320169	yes	cytochrome P450 CYP72A219-like [Sesamum indicum]	-	-	GO:0016491//oxidoreductase activity;GO:0097159//organic cyclic compound binding;GO:0005488//binding;GO:0043169//cation binding;GO:0046872//metal ion binding;GO:0043167//ion binding;GO:0003824//catalytic activity;GO:0016634//oxidoreductase activity, acting on the CH-CH group of donors, oxygen as acceptor;GO:0016627//oxidoreductase activity, acting on the CH-CH group of donors;GO:0046906//tetrapyrr…	GO:0008152//metabolic process;GO:0044710//single-organism metabolic process;GO:0044699//single-organism process
Unigene0044016	22.3333	4.66667	1.6595	1.1897	0.5992	0	0.2089	0.4564	1.14947	0.221767	-2.37385	0.00151225	0.00380235	yes	PREDICTED: cytochrome P450 81E8-like [Sesamum indicum]	ko00943//Isoflavonoid biosynthesis//Biosynthesis of other secondary metabolites//Metabolism	-	GO:0005488//binding;GO:0003824//catalytic activity;GO:0016491//oxidoreductase activity	-
Unigene0051072	11.3333	2.66667	0.111	0.4207	0.1483	0	0.0369	0.0968	0.226667	0.0445667	-2.34654	0.0128194	0.0265496	yes	PREDICTED: cytochrome P450 CYP82D47-like [Sesamum indicum]	-	-	-	-
Unigene0035905	1227.67	292.333	22.3575	26.2839	24.2458	5.7476	2.1547	6.65	24.2957	4.85077	-2.32442	7.23797e-14	5.2984e-13	yes	PREDICTED: cytochrome P450 71D95-like [Sesamum indicum]	ko00909//Sesquiterpenoid and triterpenoid biosynthesis//Metabolism of terpenoids and polyketides//Metabolism	GO:0005623//cell;GO:0005622//intracellular;GO:0043231//intracellular membrane-bounded organelle;GO:0044464//cell part;GO:0044425//membrane part;GO:0016020//membrane;GO:0044424//intracellular part;GO:0043229//intracellular organelle;GO:0043227//membrane-bounded organelle;GO:0043226//organelle	GO:0019113//limonene monooxygenase activity;GO:0043167//ion binding;GO:1901363//heterocyclic compound binding;GO:0097159//organic cyclic compound binding;GO:0005488//binding;GO:0016705//oxidoreductase activity, acting on paired donors, with incorporation or reduction of molecular oxygen;GO:0046872//metal ion binding;GO:0003824//catalytic activity;GO:0016709//oxidoreductase activity, acting on pai…	GO:0008152//metabolic process;GO:0044699//single-organism process;GO:0044710//single-organism metabolic process
Unigene0003488	188.667	45.3333	3.9937	5.3974	3.6079	1.1336	0.5313	0.9676	4.333	0.8775	-2.3039	6.76318e-13	4.61657e-12	yes	PREDICTED: cytochrome P450 CYP72A219-like [Sesamum indicum]	-	-	GO:0097159//organic cyclic compound binding;GO:0043169//cation binding;GO:0046872//metal ion binding;GO:0003824//catalytic activity;GO:0046906//tetrapyrrole binding;GO:0046914//transition metal ion binding;GO:0005488//binding;GO:1901363//heterocyclic compound binding;GO:0016491//oxidoreductase activity;GO:0043167//ion binding	GO:0044710//single-organism metabolic process;GO:0044699//single-organism process;GO:0008152//metabolic process
Unigene0012485	1437	346	23.048	21.8106	23.7463	4.7382	6.0622	3.7173	22.8683	4.83923	-2.2405	9.90452e-31	1.66734e-29	yes	PREDICTED: cytochrome P450 711A1 [Sesamum indicum]	-	GO:0044425//membrane part;GO:0016020//membrane;GO:0031224//intrinsic component of membrane	GO:0046914//transition metal ion binding;GO:0016491//oxidoreductase activity;GO:0016712//oxidoreductase activity, acting on paired donors, with incorporation or reduction of molecular oxygen, reduced flavin or flavoprotein as one donor, and incorporation of one atom of oxygen;GO:0003824//catalytic activity;GO:0043167//ion binding;GO:0046872//metal ion binding;GO:0005488//binding;GO:1901363//heter…	GO:0006725//cellular aromatic compound metabolic process;GO:0048731//system development;GO:0010817//regulation of hormone levels;GO:0051641//cellular localization;GO:0050789//regulation of biological process;GO:0044249//cellular biosynthetic process;GO:0044763//single-organism cellular process;GO:0044767//single-organism developmental process;GO:0016114//terpenoid biosynthetic process;GO:0006720/…
Unigene0000940	2127.67	528.667	23.5078	23.8348	27.1138	5.8897	4.2813	5.6429	24.8188	5.2713	-2.2352	4.96921e-36	1.03435e-34	yes	PREDICTED: NADPH--cytochrome P450 reductase-like [Sesamum indicum]	-	GO:0043226//organelle;GO:0043231//intracellular membrane-bounded organelle;GO:0016020//membrane;GO:0044422//organelle part;GO:0005623//cell;GO:0005622//intracellular;GO:0043229//intracellular organelle;GO:0043227//membrane-bounded organelle;GO:0044424//intracellular part;GO:0044464//cell part;GO:0031090//organelle membrane	GO:0046914//transition metal ion binding;GO:0003824//catalytic activity;GO:0046872//metal ion binding;GO:1901363//heterocyclic compound binding;GO:0032553//ribonucleotide binding;GO:0043169//cation binding;GO:0036094//small molecule binding;GO:0005488//binding;GO:0097367//carbohydrate derivative binding;GO:1901265//nucleoside phosphate binding;GO:0000166//nucleotide binding;GO:0016653//oxidoreduc…	GO:0044710//single-organism metabolic process;GO:0008152//metabolic process;GO:0044699//single-organism process
Unigene0024909	292.667	73.6667	4.5398	5.1331	5.8319	1.2171	0.9825	1.1253	5.16827	1.1083	-2.22133	1.41408e-20	1.52129e-19	yes	PREDICTED: cytochrome P450 716B1-like isoform X1 [Sesamum indicum]	-	-	GO:0043169//cation binding;GO:0046872//metal ion binding;GO:0046906//tetrapyrrole binding;GO:0046914//transition metal ion binding;GO:0016709//oxidoreductase activity, acting on paired donors, with incorporation or reduction of molecular oxygen, NAD(P)H as one donor, and incorporation of one atom of oxygen;GO:1901363//heterocyclic compound binding;GO:0097159//organic cyclic compound binding;GO:00…	GO:0044699//single-organism process;GO:0008152//metabolic process;GO:0044710//single-organism metabolic process
Unigene0016370	2026	568	31.0078	33.9245	39.4763	9.4828	5.6918	9.5609	34.8029	8.24517	-2.07759	1.21786e-22	1.44336e-21	yes	PREDICTED: cytochrome P450 76A1-like [Sesamum indicum]	-	-	GO:0043169//cation binding;GO:0005488//binding;GO:0046872//metal ion binding;GO:0016491//oxidoreductase activity;GO:0043167//ion binding;GO:0003824//catalytic activity	-
Unigene0035585	1281.33	396.333	16.611	15.0362	16.8239	4.8569	3.3519	4.6898	16.157	4.29953	-1.90991	2.86571e-25	3.83503e-24	yes	PREDICTED: cytochrome P450 CYP749A22-like [Sesamum indicum]	-	-	GO:0043167//ion binding;GO:0043169//cation binding;GO:0003824//catalytic activity;GO:0005488//binding;GO:0016491//oxidoreductase activity;GO:0046872//metal ion binding	-
Unigene0013852	64.6667	20	1.6219	1.1164	2.0298	0.5132	0.478	0.2925	1.58937	0.4279	-1.89311	1.30011e-06	5.04235e-06	yes	PREDICTED: cytochrome P450 CYP72A219-like [Sesamum indicum]	-	-	GO:0046872//metal ion binding;GO:0005488//binding;GO:1901363//heterocyclic compound binding;GO:0046906//tetrapyrrole binding;GO:0003824//catalytic activity;GO:0016634//oxidoreductase activity, acting on the CH-CH group of donors, oxygen as acceptor;GO:0043167//ion binding;GO:0016491//oxidoreductase activity;GO:0016627//oxidoreductase activity, acting on the CH-CH group of donors;GO:0046914//trans…	GO:0044699//single-organism process;GO:0008152//metabolic process;GO:0044710//single-organism metabolic process
Unigene0000647	73.3333	24.6667	0.6764	1.2615	0.9319	0.2439	0.2461	0.3226	0.9566	0.270867	-1.82033	8.08755e-07	3.21247e-06	yes	PREDICTED: cytochrome P450 734A1 [Sesamum indicum]	ko00905//Brassinosteroid biosynthesis//Metabolism of terpenoids and polyketides//Metabolism	GO:0031224//intrinsic component of membrane;GO:0044425//membrane part;GO:0016020//membrane	GO:0016634//oxidoreductase activity, acting on the CH-CH group of donors, oxygen as acceptor;GO:0016491//oxidoreductase activity;GO:0004497//monooxygenase activity;GO:0043169//cation binding;GO:0097159//organic cyclic compound binding;GO:0016627//oxidoreductase activity, acting on the CH-CH group of donors;GO:0003824//catalytic activity;GO:1901363//heterocyclic compound binding;GO:0043167//ion bi…	GO:0008202//steroid metabolic process;GO:0009628//response to abiotic stimulus;GO:0009719//response to endogenous stimulus;GO:0040007//growth;GO:0044281//small molecule metabolic process;GO:0044699//single-organism process;GO:0016128//phytosteroid metabolic process;GO:0009314//response to radiation;GO:0006629//lipid metabolic process;GO:1901615//organic hydroxy compound metabolic process;GO:00060…
Unigene0020781	230	87	3.6044	4.3369	4.2135	1.4951	0.9306	1.4641	4.0516	1.2966	-1.64376	1.95959e-10	1.1078e-09	yes	PREDICTED: cytochrome P450 CYP72A219-like [Sesamum indicum]	-	-	GO:0005488//binding;GO:0003824//catalytic activity;GO:0016491//oxidoreductase activity;GO:0046906//tetrapyrrole binding;GO:0046872//metal ion binding;GO:1901363//heterocyclic compound binding;GO:0043169//cation binding;GO:0043167//ion binding;GO:0046914//transition metal ion binding;GO:0097159//organic cyclic compound binding	GO:0044699//single-organism process;GO:0044710//single-organism metabolic process;GO:0008152//metabolic process
Unigene0034341	3028.33	1182.67	30.1492	38.4882	31.3703	14.7551	6.2169	11.7938	33.3359	10.9219	-1.60985	2.4678e-10	1.3831e-09	yes	PREDICTED: cytochrome P450 78A3-like [Sesamum indicum]	-	-	GO:0005488//binding;GO:1901363//heterocyclic compound binding;GO:0016491//oxidoreductase activity;GO:0046914//transition metal ion binding;GO:0003824//catalytic activity;GO:0046872//metal ion binding;GO:0046906//tetrapyrrole binding;GO:0097159//organic cyclic compound binding;GO:0043169//cation binding;GO:0043167//ion binding	GO:0008152//metabolic process;GO:0044699//single-organism process;GO:0044710//single-organism metabolic process
Unigene0011676	13.3333	5.33333	0.1734	0.2135	0.2151	0.0476	0.0721	0.0882	0.200667	0.0693	-1.53387	0.0144974	0.0296197	yes	PREDICTED: cytochrome P450 86B1 [Vitis vinifera]	ko00073//Cutin, suberine and wax biosynthesis//Lipid metabolism//Metabolism	GO:0044424//intracellular part;GO:0043229//intracellular organelle;GO:0044444//cytoplasmic part;GO:0044464//cell part;GO:0009536//plastid;GO:0044425//membrane part;GO:0043226//organelle;GO:0043227//membrane-bounded organelle;GO:0005622//intracellular;GO:0005737//cytoplasm;GO:0016020//membrane;GO:0005623//cell;GO:0043231//intracellular membrane-bounded organelle	GO:0043169//cation binding;GO:0043167//ion binding;GO:0003824//catalytic activity;GO:0005488//binding;GO:0016491//oxidoreductase activity;GO:0046872//metal ion binding	GO:0009698//phenylpropanoid metabolic process;GO:0044710//single-organism metabolic process;GO:0019752//carboxylic acid metabolic process;GO:0006082//organic acid metabolic process;GO:0044238//primary metabolic process;GO:0043436//oxoacid metabolic process;GO:0044699//single-organism process;GO:0044711//single-organism biosynthetic process;GO:0006811//ion transport;GO:0044237//cellular metabolic …
Unigene0025417	1000.67	409.667	9.6346	8.2879	9.086	3.5017	2.7447	3.3448	9.00283	3.19707	-1.49363	7.68063e-18	7.20826e-17	yes	PREDICTED: cytochrome P450 94A1-like [Populus euphratica]	-	-	GO:0046914//transition metal ion binding;GO:0046906//tetrapyrrole binding;GO:0046872//metal ion binding;GO:0097159//organic cyclic compound binding;GO:1901363//heterocyclic compound binding;GO:0005488//binding;GO:0043167//ion binding;GO:0003824//catalytic activity;GO:0043169//cation binding;GO:0016491//oxidoreductase activity;GO:0004497//monooxygenase activity;GO:0016705//oxidoreductase activity,…	GO:0008152//metabolic process;GO:0044710//single-organism metabolic process;GO:0044699//single-organism process
Unigene0036677	449.333	197.667	5.825	4.5552	5.7159	2.2594	2.1045	1.8293	5.36537	2.0644	-1.37795	2.04041e-11	1.24636e-10	yes	PREDICTED: cytochrome P450 87A3-like [Sesamum indicum]	-	-	GO:0043167//ion binding;GO:0016491//oxidoreductase activity;GO:0003824//catalytic activity;GO:0043169//cation binding;GO:0046872//metal ion binding;GO:0005488//binding	-
Unigene0039236	2963	1357	44.7965	54.4756	48.3114	17.1715	25.7473	16.1909	49.1945	19.7032	-1.32006	1.21442e-11	7.56468e-11	yes	cytochrome P450 CYP749A39 [Salvia miltiorrhiza]	ko00905//Brassinosteroid biosynthesis//Metabolism of terpenoids and polyketides//Metabolism	-	GO:0097159//organic cyclic compound binding;GO:0043167//ion binding;GO:0043169//cation binding;GO:0003824//catalytic activity;GO:1901363//heterocyclic compound binding;GO:0046872//metal ion binding;GO:0005488//binding;GO:0016491//oxidoreductase activity;GO:0046914//transition metal ion binding;GO:0046906//tetrapyrrole binding	GO:0008152//metabolic process;GO:0044699//single-organism process;GO:0044710//single-organism metabolic process
Unigene0004541	350	164	5.8322	6.3193	6.9283	2.2399	2.9923	2.539	6.35993	2.5904	-1.29584	1.11039e-09	5.89637e-09	yes	PREDICTED: cytochrome P450 85A1 [Sesamum indicum]	ko00905//Brassinosteroid biosynthesis//Metabolism of terpenoids and polyketides//Metabolism	GO:0016020//membrane;GO:0044425//membrane part;GO:0031224//intrinsic component of membrane	GO:0046906//tetrapyrrole binding;GO:0046914//transition metal ion binding;GO:0043169//cation binding;GO:0043167//ion binding;GO:0097159//organic cyclic compound binding;GO:0046872//metal ion binding;GO:0003824//catalytic activity;GO:0005488//binding;GO:1901363//heterocyclic compound binding;GO:0016491//oxidoreductase activity	GO:0009058//biosynthetic process;GO:0006694//steroid biosynthetic process;GO:1901615//organic hydroxy compound metabolic process;GO:0044710//single-organism metabolic process;GO:0008202//steroid metabolic process;GO:0044711//single-organism biosynthetic process;GO:0008152//metabolic process;GO:0044238//primary metabolic process;GO:0008610//lipid biosynthetic process;GO:0046165//alcohol biosynthet…
Unigene0040194	44.3333	22.3333	0.6222	1.1346	0.7897	0.5084	0.1268	0.4115	0.848833	0.3489	-1.28267	0.0083564	0.0180442	yes	PREDICTED: cytochrome P450 71A9-like [Sesamum indicum]	-	GO:0016020//membrane	GO:0043169//cation binding;GO:0016491//oxidoreductase activity;GO:0046872//metal ion binding;GO:0003824//catalytic activity;GO:0005488//binding;GO:0043167//ion binding	-
Unigene0026436	4244.33	2050	69.6743	82.3627	83.0723	36.231	28.1602	32.3644	78.3698	32.2519	-1.28091	3.58947e-15	2.86153e-14	yes	PREDICTED: cytochrome P450 CYP736A12-like [Sesamum indicum]	ko00380//Tryptophan metabolism//Amino acid metabolism//Metabolism	-	GO:0043169//cation binding;GO:0043167//ion binding;GO:0046872//metal ion binding;GO:0005488//binding;GO:0016491//oxidoreductase activity;GO:0003824//catalytic activity	-
Unigene0003416	6713	3149.33	100.774	117.447	119.701	20.506	84.4076	37.6717	112.641	47.5284	-1.24487	0.000429444	0.00118612	yes	PREDICTED: cytochrome P450 71D11-like [Sesamum indicum]	-	-	GO:0043167//ion binding;GO:0043169//cation binding;GO:0005488//binding;GO:0016491//oxidoreductase activity;GO:0003824//catalytic activity;GO:0046872//metal ion binding	-
Unigene0012363	822.667	413	13.7372	14.3092	13.0774	6.1757	6.0052	5.7442	13.7079	5.97503	-1.19799	2.90753e-13	2.03966e-12	yes	PREDICTED: cytochrome P450 734A1-like isoform X2 [Sesamum indicum]	-	-	GO:0016491//oxidoreductase activity;GO:0003824//catalytic activity;GO:0043169//cation binding;GO:0043167//ion binding;GO:0097159//organic cyclic compound binding;GO:0046914//transition metal ion binding;GO:0005488//binding;GO:0046872//metal ion binding;GO:1901363//heterocyclic compound binding;GO:0046906//tetrapyrrole binding	GO:0044710//single-organism metabolic process;GO:0044699//single-organism process;GO:0008152//metabolic process
Unigene0023229	1291.67	676.667	21.2462	24.0625	19.0775	12.0106	5.208	11.3452	21.4621	9.52127	-1.17256	5.77148e-06	2.0731e-05	yes	PREDICTED: cytochrome P450 71D95-like [Sesamum indicum]	ko00909//Sesquiterpenoid and triterpenoid biosynthesis//Metabolism of terpenoids and polyketides//Metabolism	GO:0043227//membrane-bounded organelle;GO:0005622//intracellular;GO:0031090//organelle membrane;GO:0016020//membrane;GO:0031224//intrinsic component of membrane;GO:0043226//organelle;GO:0043231//intracellular membrane-bounded organelle;GO:0044422//organelle part;GO:0043229//intracellular organelle;GO:0044464//cell part;GO:0044425//membrane part;GO:0044424//intracellular part;GO:0005623//cell	GO:0043167//ion binding;GO:0046914//transition metal ion binding;GO:0016491//oxidoreductase activity;GO:0016705//oxidoreductase activity, acting on paired donors, with incorporation or reduction of molecular oxygen;GO:0046906//tetrapyrrole binding;GO:0005488//binding;GO:0097159//organic cyclic compound binding;GO:0019113//limonene monooxygenase activity;GO:0016709//oxidoreductase activity, acting…	GO:0008152//metabolic process;GO:0044710//single-organism metabolic process;GO:0044699//single-organism process
Unigene0033311	1889.33	997.667	28.7905	26.5209	27.0421	13.7342	8.9462	14.7348	27.4512	12.4717	-1.13821	4.31314e-09	2.16668e-08	yes	PREDICTED: cytochrome P450 734A1-like [Sesamum indicum]	-	-	GO:0005488//binding;GO:0003824//catalytic activity;GO:0016491//oxidoreductase activity	-
Unigene0044203	2297.33	1219.67	35.6466	43.5708	35.8011	18.5577	17.6906	16.3775	38.3395	17.5419	-1.12802	1.96299e-12	1.29652e-11	yes	PREDICTED: cytochrome P450 82C2 [Sesamum indicum]	-	-	GO:0046872//metal ion binding;GO:0016491//oxidoreductase activity;GO:0016705//oxidoreductase activity, acting on paired donors, with incorporation or reduction of molecular oxygen;GO:0003824//catalytic activity;GO:0005488//binding;GO:0043167//ion binding;GO:0004497//monooxygenase activity;GO:0043169//cation binding	-
Unigene0047095	498.667	278.333	7.7755	9.005	7.5205	5.0095	1.4458	4.9038	8.10033	3.78637	-1.09717	0.00173276	0.00430457	yes	PREDICTED: cytochrome P450 86B1-like [Sesamum indicum]	-	-	GO:0043167//ion binding;GO:0005488//binding;GO:0016491//oxidoreductase activity;GO:0043169//cation binding;GO:0003824//catalytic activity;GO:0046872//metal ion binding	-
Unigene0042784	63.6667	35.3333	3.1176	3.8475	3.0081	1.8317	1.3106	1.5862	3.3244	1.57617	-1.07667	0.000921184	0.00240833	yes	PREDICTED: cytochrome P450 724B1 [Sesamum indicum]	ko00905//Brassinosteroid biosynthesis//Metabolism of terpenoids and polyketides//Metabolism	-	GO:0046906//tetrapyrrole binding;GO:0004497//monooxygenase activity;GO:0016491//oxidoreductase activity;GO:0003824//catalytic activity;GO:0046872//metal ion binding;GO:0046914//transition metal ion binding;GO:0043169//cation binding;GO:1901363//heterocyclic compound binding;GO:0043167//ion binding;GO:0097159//organic cyclic compound binding;GO:0005488//binding;GO:0008395//steroid hydroxylase acti…	GO:0071704//organic substance metabolic process;GO:1901360//organic cyclic compound metabolic process;GO:0044283//small molecule biosynthetic process;GO:0006066//alcohol metabolic process;GO:1901576//organic substance biosynthetic process;GO:0044711//single-organism biosynthetic process;GO:0044710//single-organism metabolic process;GO:0006629//lipid metabolic process;GO:0006694//steroid biosynthe…
Unigene0034782	3068.33	1689.33	25.4678	22.6682	23.9861	12.6532	10.5613	11.2784	24.0407	11.4976	-1.06414	4.58383e-12	2.9506e-11	yes	cytochrome P450 CYP72A219-like [Sesamum indicum]	-	-	GO:0097159//organic cyclic compound binding;GO:0043167//ion binding;GO:0003824//catalytic activity;GO:0046914//transition metal ion binding;GO:0043169//cation binding;GO:0005488//binding;GO:0046872//metal ion binding;GO:0046906//tetrapyrrole binding;GO:1901363//heterocyclic compound binding;GO:0016491//oxidoreductase activity	GO:0008152//metabolic process;GO:0044710//single-organism metabolic process;GO:0044699//single-organism process
Unigene0009403	200	112.333	3.3201	3.0605	4.4158	2.1184	1.6292	1.4392	3.5988	1.72893	-1.05763	4.88893e-05	0.000155829	yes	PREDICTED: cytochrome P450 86B1-like [Sesamum indicum]	-	-	GO:0016491//oxidoreductase activity;GO:0043169//cation binding;GO:0043167//ion binding;GO:0003824//catalytic activity;GO:0005488//binding;GO:0046872//metal ion binding	-
Unigene0013853	4220	2424.33	68.2985	76.7277	77.1387	40.9865	30.4376	37.5129	74.055	36.3123	-1.02814	2.88418e-10	1.60622e-09	yes	PREDICTED: cytochrome P450 CYP72A219-like [Sesamum indicum]	-	-	GO:0016491//oxidoreductase activity;GO:0043169//cation binding;GO:0003824//catalytic activity;GO:0043167//ion binding;GO:0005488//binding;GO:0046872//metal ion binding	-
Unigene0029637	800	1884.67	11.5103	13.3641	17.1204	14.0977	49.4436	24.3291	13.9983	29.2901	1.06517	0.00156815	0.00393089	yes	cytochrome P450 CYP82D71 [Salvia miltiorrhiza]	-	-	GO:1901363//heterocyclic compound binding;GO:0016491//oxidoreductase activity;GO:0043167//ion binding;GO:0097159//organic cyclic compound binding;GO:0003824//catalytic activity;GO:0005488//binding;GO:0046872//metal ion binding;GO:0043169//cation binding	-
Unigene0024584	67.6667	163	1.0888	1.5389	0.8804	1.0881	3.619	2.8134	1.16937	2.50683	1.10014	0.0067514	0.0148934	yes	Cytochrome P450 [Theobroma cacao]	-	-	GO:0003824//catalytic activity;GO:0016491//oxidoreductase activity;GO:0005488//binding	-
Unigene0019560	11.6667	32	0.7295	1.0419	0.5998	2.0501	2.1558	1.4275	0.7904	1.8778	1.24839	0.00579755	0.0129829	yes	PREDICTED: NADPH--cytochrome P450 reductase-like [Sesamum indicum]	-	GO:0044464//cell part;GO:0043227//membrane-bounded organelle;GO:0044424//intracellular part;GO:0016020//membrane;GO:0043229//intracellular organelle;GO:0044422//organelle part;GO:0005622//intracellular;GO:0043226//organelle;GO:0005623//cell;GO:0031090//organelle membrane;GO:0043231//intracellular membrane-bounded organelle	GO:0016651//oxidoreductase activity, acting on NAD(P)H;GO:0032553//ribonucleotide binding;GO:0046914//transition metal ion binding;GO:1901363//heterocyclic compound binding;GO:0000166//nucleotide binding;GO:0016653//oxidoreductase activity, acting on NAD(P)H, heme protein as acceptor;GO:0097159//organic cyclic compound binding;GO:0043167//ion binding;GO:0003824//catalytic activity;GO:0043169//cat…	GO:0008152//metabolic process;GO:0044699//single-organism process;GO:0044710//single-organism metabolic process
Unigene0027958	1472.67	3936.67	23.1729	29.183	25.8284	37.1307	107.312	42.3753	26.0614	62.2726	1.25668	6.75741e-05	0.000211052	yes	PREDICTED: cytochrome P450 71D95-like [Sesamum indicum]	ko00909//Sesquiterpenoid and triterpenoid biosynthesis//Metabolism of terpenoids and polyketides//Metabolism	GO:0005623//cell;GO:0043226//organelle;GO:0043231//intracellular membrane-bounded organelle;GO:0044424//intracellular part;GO:0044425//membrane part;GO:0043229//intracellular organelle;GO:0016020//membrane;GO:0044464//cell part;GO:0005622//intracellular;GO:0043227//membrane-bounded organelle	GO:0003824//catalytic activity;GO:0097159//organic cyclic compound binding;GO:0005488//binding;GO:0004497//monooxygenase activity;GO:0046872//metal ion binding;GO:1901363//heterocyclic compound binding;GO:0016491//oxidoreductase activity;GO:0016705//oxidoreductase activity, acting on paired donors, with incorporation or reduction of molecular oxygen;GO:0016709//oxidoreductase activity, acting on …	GO:0008152//metabolic process;GO:0044710//single-organism metabolic process;GO:0044699//single-organism process
Unigene0004064	144.667	399	2.5699	3.2969	2.9846	5.2321	9.953	6.2214	2.95047	7.1355	1.27407	2.04912e-06	7.76182e-06	yes	PREDICTED: cytochrome P450 94A2-like [Sesamum indicum]	ko00073//Cutin, suberine and wax biosynthesis//Lipid metabolism//Metabolism	-	GO:0046914//transition metal ion binding;GO:0016491//oxidoreductase activity;GO:0046872//metal ion binding;GO:0043169//cation binding;GO:0043167//ion binding;GO:0097159//organic cyclic compound binding;GO:0003824//catalytic activity;GO:0005488//binding;GO:0046906//tetrapyrrole binding;GO:1901363//heterocyclic compound binding	GO:0008152//metabolic process;GO:0044699//single-organism process;GO:0044710//single-organism metabolic process
Unigene0015567	162.333	478.333	1.606	2.6427	4.8675	3.1024	13.8147	6.3554	3.03873	7.7575	1.35212	0.00409322	0.00946115	yes	PREDICTED: cytochrome P450 71D11-like [Sesamum indicum]	-	-	GO:0005488//binding;GO:0003824//catalytic activity;GO:0046872//metal ion binding;GO:0043167//ion binding;GO:0016491//oxidoreductase activity;GO:0043169//cation binding	-
Unigene0044798	8.33333	25	0.3533	0.2733	0.236	1.2172	0.617	0.4195	0.287533	0.751233	1.38553	0.0149861	0.0305175	yes	PREDICTED: cytochrome P450 CYP82D47-like [Sesamum indicum]	-	-	GO:0046872//metal ion binding;GO:0043169//cation binding;GO:0097159//organic cyclic compound binding;GO:0003824//catalytic activity;GO:0043167//ion binding;GO:0005488//binding;GO:1901363//heterocyclic compound binding;GO:0016491//oxidoreductase activity	-
Unigene0022474	137.667	432.667	2.3581	2.4942	2.3193	8.8595	4.1767	6.0796	2.39053	6.37193	1.4144	2.45479e-07	1.02967e-06	yes	PREDICTED: cytochrome P450 83B1-like [Sesamum indicum]	-	-	GO:0046872//metal ion binding;GO:0043169//cation binding;GO:0003824//catalytic activity;GO:0005488//binding;GO:0016491//oxidoreductase activity;GO:0043167//ion binding	-
Unigene0008436	7	22.6667	0.4449	0.295	0.6687	1.3902	0.8417	1.6412	0.469533	1.29103	1.45923	0.0103181	0.0218502	yes	PREDICTED: cytochrome P450 86A8-like [Glycine max]	ko00073//Cutin, suberine and wax biosynthesis//Lipid metabolism//Metabolism	-	GO:0003824//catalytic activity;GO:0097159//organic cyclic compound binding;GO:0046914//transition metal ion binding;GO:0004497//monooxygenase activity;GO:1901363//heterocyclic compound binding;GO:0016705//oxidoreductase activity, acting on paired donors, with incorporation or reduction of molecular oxygen;GO:0016491//oxidoreductase activity;GO:0005488//binding;GO:0043169//cation binding;GO:004690…	GO:0071704//organic substance metabolic process;GO:0009987//cellular process;GO:0044237//cellular metabolic process;GO:0019752//carboxylic acid metabolic process;GO:0044763//single-organism cellular process;GO:0043436//oxoacid metabolic process;GO:0006082//organic acid metabolic process;GO:0008152//metabolic process;GO:0044710//single-organism metabolic process;GO:0044699//single-organism process…
Unigene0005195	10162.3	32828.3	130.058	175.262	154.58	242.686	717.998	357.797	153.3	439.494	1.51949	4.84941e-07	1.97281e-06	yes	cytochrome P450 98A3 [Sesamum indicum]	ko00940//Phenylpropanoid biosynthesis//Biosynthesis of other secondary metabolites//Metabolism;ko00941//Flavonoid biosynthesis//Biosynthesis of other secondary metabolites//Metabolism;ko00945//Stilbenoid, diarylheptanoid and gingerol biosynthesis//Biosynthesis of other secondary metabolites//Metabolism	-	GO:0016491//oxidoreductase activity;GO:0043169//cation binding;GO:0004497//monooxygenase activity;GO:0016705//oxidoreductase activity, acting on paired donors, with incorporation or reduction of molecular oxygen;GO:0003824//catalytic activity;GO:0016709//oxidoreductase activity, acting on paired donors, with incorporation or reduction of molecular oxygen, NAD(P)H as one donor, and incorporation o…	GO:0008152//metabolic process;GO:0044710//single-organism metabolic process;GO:0044699//single-organism process
Unigene0038622	473.667	1607.33	8.1684	7.8021	8.0104	26.5162	23.0424	21.0166	7.99363	23.5251	1.55728	4.7175e-21	5.19443e-20	yes	PREDICTED: cytochrome P450 CYP749A22-like [Sesamum indicum]	ko00905//Brassinosteroid biosynthesis//Metabolism of terpenoids and polyketides//Metabolism	-	GO:0043169//cation binding;GO:0043167//ion binding;GO:0016491//oxidoreductase activity;GO:0003824//catalytic activity;GO:0005488//binding;GO:0046872//metal ion binding	-
Unigene0029198	5579.67	19882	71.7503	88.2628	71.2628	157.719	371.098	203.571	77.092	244.129	1.66299	1.38059e-10	7.90818e-10	yes	Cytochrome P450 protein [Gossypium arboreum]	ko00940//Phenylpropanoid biosynthesis//Biosynthesis of other secondary metabolites//Metabolism;ko00360//Phenylalanine metabolism//Amino acid metabolism//Metabolism;ko00130//Ubiquinone and other terpenoid-quinone biosynthesis//Metabolism of cofactors and vitamins//Metabolism;ko00941//Flavonoid biosynthesis//Biosynthesis of other secondary metabolites//Metabolism;ko00945//Stilbenoid, diarylheptanoi…	-	GO:0097159//organic cyclic compound binding;GO:0043169//cation binding;GO:0043167//ion binding;GO:0005488//binding;GO:0046914//transition metal ion binding;GO:1901363//heterocyclic compound binding;GO:0016709//oxidoreductase activity, acting on paired donors, with incorporation or reduction of molecular oxygen, NAD(P)H as one donor, and incorporation of one atom of oxygen;GO:0016705//oxidoreducta…	GO:0008152//metabolic process;GO:0044710//single-organism metabolic process;GO:0044699//single-organism process
Unigene0000582	1776.67	6620	28.302	32.9164	34.5451	117.599	95.3934	91.5991	31.9212	101.531	1.66933	9.82595e-24	1.22902e-22	yes	PREDICTED: cytochrome P450 81E8-like isoform X1 [Sesamum indicum]	-	-	GO:0016491//oxidoreductase activity;GO:0097159//organic cyclic compound binding;GO:0016705//oxidoreductase activity, acting on paired donors, with incorporation or reduction of molecular oxygen;GO:0004497//monooxygenase activity;GO:0043167//ion binding;GO:0005488//binding;GO:0003824//catalytic activity;GO:0046914//transition metal ion binding;GO:1901363//heterocyclic compound binding;GO:0046906//…	GO:0044710//single-organism metabolic process;GO:0008152//metabolic process;GO:0044699//single-organism process
Unigene0038621	297.667	1102.67	3.8524	5.669	4.8824	14.4723	17.8776	13.4651	4.80127	15.2717	1.66937	4.63546e-17	4.16188e-16	yes	PREDICTED: cytochrome P450 CYP749A22-like [Sesamum indicum]	ko00905//Brassinosteroid biosynthesis//Metabolism of terpenoids and polyketides//Metabolism	-	GO:0043167//ion binding;GO:0016491//oxidoreductase activity;GO:0005488//binding;GO:0043169//cation binding;GO:0003824//catalytic activity;GO:0046872//metal ion binding	-
Unigene0017005	8	32	0.2735	0.4353	0.0731	0.7889	0.9553	1.002	0.260633	0.9154	1.81238	0.000673819	0.00180337	yes	cytochrome P450 CYP86A91 [Salvia miltiorrhiza]	ko00073//Cutin, suberine and wax biosynthesis//Lipid metabolism//Metabolism	-	GO:0046872//metal ion binding;GO:0046914//transition metal ion binding;GO:0003824//catalytic activity;GO:0005488//binding;GO:1901363//heterocyclic compound binding;GO:0097159//organic cyclic compound binding;GO:0043167//ion binding;GO:0043169//cation binding;GO:0016491//oxidoreductase activity;GO:0046906//tetrapyrrole binding	GO:0044710//single-organism metabolic process;GO:0044699//single-organism process;GO:0008152//metabolic process
Unigene0000793	21.6667	95.6667	0.2964	0.4127	0.4751	1.5955	0.966	1.7943	0.394733	1.45193	1.87902	4.11557e-07	1.68645e-06	yes	PREDICTED: cytochrome P450 71A6-like [Sesamum indicum]	-	GO:0016020//membrane	GO:0043167//ion binding;GO:0003824//catalytic activity;GO:0043169//cation binding;GO:0005488//binding;GO:0046872//metal ion binding;GO:0016491//oxidoreductase activity	-
Unigene0004476	553.333	2369.33	7.5948	6.5971	7.8325	24.5843	32.6385	25.7606	7.34147	27.6611	1.91372	1.8635e-27	2.73385e-26	yes	PREDICTED: cytochrome P450 710A1-like [Sesamum indicum]	ko00100//Steroid biosynthesis//Lipid metabolism//Metabolism	-	GO:1901363//heterocyclic compound binding;GO:0016491//oxidoreductase activity;GO:0005488//binding;GO:0003824//catalytic activity;GO:0097159//organic cyclic compound binding;GO:0043169//cation binding;GO:0043167//ion binding;GO:0046906//tetrapyrrole binding;GO:0046914//transition metal ion binding;GO:0046872//metal ion binding	GO:0044699//single-organism process;GO:0044710//single-organism metabolic process;GO:0008152//metabolic process
Unigene0015904	72.3333	327	1.5366	0.5848	1.2318	3.9438	6.5022	3.4808	1.11773	4.64227	2.05425	7.45326e-09	3.66624e-08	yes	PREDICTED: cytochrome P450 94B3-like [Sesamum indicum]	-	-	GO:0016491//oxidoreductase activity;GO:0003824//catalytic activity;GO:0005488//binding;GO:0043167//ion binding;GO:0046906//tetrapyrrole binding;GO:0046872//metal ion binding;GO:0043169//cation binding;GO:0097159//organic cyclic compound binding;GO:1901363//heterocyclic compound binding;GO:0046914//transition metal ion binding	GO:0044699//single-organism process;GO:0044710//single-organism metabolic process;GO:0008152//metabolic process
Unigene0040357	121	563.667	1.9695	2.1456	2.0299	5.5318	14.2648	5.8836	2.04833	8.56007	2.06317	9.12645e-10	4.88406e-09	yes	PREDICTED: cytochrome P450 CYP72A219-like [Sesamum indicum]	-	-	GO:0005488//binding;GO:0097159//organic cyclic compound binding;GO:0046914//transition metal ion binding;GO:0046872//metal ion binding;GO:1901363//heterocyclic compound binding;GO:0003824//catalytic activity;GO:0016491//oxidoreductase activity;GO:0043169//cation binding;GO:0043167//ion binding;GO:0046906//tetrapyrrole binding	GO:0008152//metabolic process;GO:0044710//single-organism metabolic process;GO:0044699//single-organism process
Unigene0010742	3	16	0.0498	0.044	0.0886	0.3508	0.1545	0.3038	0.0608	0.2697	2.14921	0.00266609	0.00638985	yes	PREDICTED: cytochrome P450 85A1 [Sesamum indicum]	ko00905//Brassinosteroid biosynthesis//Metabolism of terpenoids and polyketides//Metabolism	GO:0044425//membrane part;GO:0031224//intrinsic component of membrane;GO:0016020//membrane	GO:0046914//transition metal ion binding;GO:0046906//tetrapyrrole binding;GO:0003824//catalytic activity;GO:0043169//cation binding;GO:0046872//metal ion binding;GO:0005488//binding;GO:0097159//organic cyclic compound binding;GO:1901363//heterocyclic compound binding;GO:0043167//ion binding;GO:0016491//oxidoreductase activity	GO:0016129//phytosteroid biosynthetic process;GO:0008152//metabolic process;GO:0009058//biosynthetic process;GO:0044281//small molecule metabolic process;GO:0044711//single-organism biosynthetic process;GO:0016128//phytosteroid metabolic process;GO:0006629//lipid metabolic process;GO:1901617//organic hydroxy compound biosynthetic process;GO:0044238//primary metabolic process;GO:1901576//organic s…
Unigene0034783	3309.67	18532	42.4121	52.2483	52.6502	221.798	282.728	208.778	49.1035	237.768	2.27566	4.25373e-38	9.47575e-37	yes	cytochrome P450 CYP72A219-like [Sesamum indicum]	-	-	GO:0043169//cation binding;GO:0005488//binding;GO:0016491//oxidoreductase activity;GO:1901363//heterocyclic compound binding;GO:0043167//ion binding;GO:0046914//transition metal ion binding;GO:0003824//catalytic activity;GO:0097159//organic cyclic compound binding;GO:0046906//tetrapyrrole binding;GO:0046872//metal ion binding	GO:0044699//single-organism process;GO:0008152//metabolic process;GO:0044710//single-organism metabolic process
Unigene0024794	902	5539	15.7778	14.949	17.6222	94.9725	59.2405	99.1435	16.1163	84.4522	2.38961	3.3231e-31	5.71641e-30	yes	cytochrome P450 CYP71AP14 [Salvia miltiorrhiza]	-	-	GO:0046906//tetrapyrrole binding;GO:0043167//ion binding;GO:1901363//heterocyclic compound binding;GO:0046872//metal ion binding;GO:0016491//oxidoreductase activity;GO:0046914//transition metal ion binding;GO:0097159//organic cyclic compound binding;GO:0005488//binding;GO:0003824//catalytic activity;GO:0043169//cation binding	GO:0044710//single-organism metabolic process;GO:0044699//single-organism process;GO:0008152//metabolic process
Unigene0029636	1826	11059	75.8892	84.075	95.276	245.417	756.808	376.604	85.0801	459.609	2.43352	1.1717e-14	9.05156e-14	yes	PREDICTED: cytochrome P450 82A3-like [Citrus sinensis]	-	-	GO:0043167//ion binding;GO:0043169//cation binding;GO:0003824//catalytic activity;GO:0005488//binding;GO:0016491//oxidoreductase activity;GO:0046872//metal ion binding	-
Unigene0038329	5331	34358.7	72.7625	83.47	78.1645	427.323	448.611	429.253	78.1323	435.062	2.47723	3.44134e-59	1.46987e-57	yes	cytochrome P450 CYP72A331 [Salvia miltiorrhiza]	-	-	GO:0005488//binding;GO:0016491//oxidoreductase activity;GO:0046872//metal ion binding;GO:0043167//ion binding;GO:0043169//cation binding;GO:0003824//catalytic activity	-
Unigene0046016	12.3333	85.3333	0.1534	0.2849	0.2665	1.372	0.9825	1.6863	0.234933	1.34693	2.51936	4.20745e-10	2.3126e-09	yes	PREDICTED: cytochrome P450 724B1-like [Sesamum indicum]	ko00905//Brassinosteroid biosynthesis//Metabolism of terpenoids and polyketides//Metabolism	-	GO:0003824//catalytic activity;GO:0043169//cation binding;GO:0046872//metal ion binding;GO:0005488//binding;GO:0016491//oxidoreductase activity;GO:0043167//ion binding;GO:0046914//transition metal ion binding;GO:1901363//heterocyclic compound binding;GO:0046906//tetrapyrrole binding;GO:0097159//organic cyclic compound binding	GO:0008152//metabolic process;GO:0044699//single-organism process;GO:0044710//single-organism metabolic process
Unigene0031056	80.6667	566.667	1.0054	1.3154	1.7245	4.0233	14.7892	6.3183	1.34843	8.37693	2.63514	1.8106e-10	1.02658e-09	yes	PREDICTED: cytochrome P450 90B1 [Sesamum indicum]	ko00905//Brassinosteroid biosynthesis//Metabolism of terpenoids and polyketides//Metabolism	GO:0044424//intracellular part;GO:0044464//cell part;GO:0005623//cell;GO:0043229//intracellular organelle;GO:0016020//membrane;GO:0043227//membrane-bounded organelle;GO:0031224//intrinsic component of membrane;GO:0043231//intracellular membrane-bounded organelle;GO:0005622//intracellular;GO:0044425//membrane part;GO:0043226//organelle	GO:0016491//oxidoreductase activity;GO:0004497//monooxygenase activity;GO:0005488//binding;GO:0046906//tetrapyrrole binding;GO:0043167//ion binding;GO:1901363//heterocyclic compound binding;GO:0046914//transition metal ion binding;GO:0046872//metal ion binding;GO:0003824//catalytic activity;GO:0097159//organic cyclic compound binding;GO:0016705//oxidoreductase activity, acting on paired donors, w…	GO:0044711//single-organism biosynthetic process;GO:0044238//primary metabolic process;GO:0050794//regulation of cellular process;GO:0009725//response to hormone;GO:0032989//cellular component morphogenesis;GO:0009887//organ morphogenesis;GO:0044767//single-organism developmental process;GO:0048366//leaf development;GO:0016128//phytosteroid metabolic process;GO:0051716//cellular response to stimu…
Unigene0004260	10.3333	75.6667	0.4635	1.4598	0.3096	2.3393	7.8909	4.0087	0.7443	4.7463	2.67285	7.868e-06	2.77997e-05	yes	cytochrome P450 [Salvia miltiorrhiza]	-	-	GO:0003824//catalytic activity;GO:0043167//ion binding;GO:0046872//metal ion binding;GO:0046914//transition metal ion binding;GO:0046906//tetrapyrrole binding;GO:1901363//heterocyclic compound binding;GO:0016491//oxidoreductase activity;GO:0043169//cation binding;GO:0005488//binding;GO:0097159//organic cyclic compound binding	GO:0044710//single-organism metabolic process;GO:0008152//metabolic process;GO:0044699//single-organism process
Unigene0027386	2249.33	17688.3	35.8206	34.1548	32.6193	254.223	186.088	256.354	34.1982	232.222	2.76351	8.3556e-56	3.24793e-54	yes	PREDICTED: LOW QUALITY PROTEIN: cytochrome P450 94C1 [Sesamum indicum]	-	GO:0043226//organelle;GO:0043227//membrane-bounded organelle	GO:0005488//binding;GO:0016491//oxidoreductase activity;GO:0016713//oxidoreductase activity, acting on paired donors, with incorporation or reduction of molecular oxygen, reduced iron-sulfur protein as one donor, and incorporation of one atom of oxygen;GO:0046872//metal ion binding;GO:0016705//oxidoreductase activity, acting on paired donors, with incorporation or reduction of molecular oxygen;GO…	GO:0043207//response to external biotic stimulus;GO:0009607//response to biotic stimulus;GO:0032870//cellular response to hormone stimulus;GO:0044763//single-organism cellular process;GO:0070887//cellular response to chemical stimulus;GO:0009725//response to hormone;GO:0044710//single-organism metabolic process;GO:0007154//cell communication;GO:0008152//metabolic process;GO:0006972//hyperosmotic …
Unigene0001985	67	650.667	0.8684	1.3594	1.2933	11.5242	4.7068	11.9656	1.1737	9.39887	3.00142	7.33891e-18	6.89272e-17	yes	PREDICTED: cytochrome P450 71A8-like [Sesamum indicum]	-	GO:0016020//membrane	GO:0003824//catalytic activity;GO:0046872//metal ion binding;GO:0097159//organic cyclic compound binding;GO:0016491//oxidoreductase activity;GO:0043169//cation binding;GO:0046906//tetrapyrrole binding;GO:0005488//binding;GO:1901363//heterocyclic compound binding;GO:0043167//ion binding;GO:0046914//transition metal ion binding	GO:0044710//single-organism metabolic process;GO:0044699//single-organism process;GO:0008152//metabolic process
Unigene0034051	81.3333	825.333	1.3974	1.149	1.5309	6.1933	18.9519	12.0864	1.3591	12.4105	3.19084	9.32514e-20	9.63925e-19	yes	cytochrome P450 [Salvia miltiorrhiza]	-	-	GO:0003824//catalytic activity;GO:0016491//oxidoreductase activity;GO:0043167//ion binding;GO:0043169//cation binding;GO:0005488//binding;GO:0046872//metal ion binding	-
Unigene0010351	24	252.667	0.4264	0.7395	0.2629	2.4282	7.0834	3.8884	0.476267	4.46667	3.22936	8.0818e-13	5.4801e-12	yes	PREDICTED: cytochrome P450 71D95-like [Sesamum indicum]	ko00909//Sesquiterpenoid and triterpenoid biosynthesis//Metabolism of terpenoids and polyketides//Metabolism	GO:0043226//organelle;GO:0044424//intracellular part;GO:0044425//membrane part;GO:0043231//intracellular membrane-bounded organelle;GO:0043227//membrane-bounded organelle;GO:0043229//intracellular organelle;GO:0005622//intracellular;GO:0005623//cell;GO:0016020//membrane;GO:0044464//cell part	GO:0043167//ion binding;GO:0016491//oxidoreductase activity;GO:0005488//binding;GO:0016705//oxidoreductase activity, acting on paired donors, with incorporation or reduction of molecular oxygen;GO:0097159//organic cyclic compound binding;GO:0046872//metal ion binding;GO:0046914//transition metal ion binding;GO:0003824//catalytic activity;GO:0046906//tetrapyrrole binding;GO:0043169//cation binding…	GO:0044710//single-organism metabolic process;GO:0008152//metabolic process;GO:0044699//single-organism process
Unigene0010241	44.6667	568.333	0.3083	1.1246	0.7552	8.8809	5.4442	8.1316	0.729367	7.48557	3.3594	1.42344e-19	1.45786e-18	yes	PREDICTED: cytochrome P450 77A2-like [Sesamum indicum]	-	-	GO:0097159//organic cyclic compound binding;GO:0046872//metal ion binding;GO:0016491//oxidoreductase activity;GO:0043169//cation binding;GO:0003824//catalytic activity;GO:0046906//tetrapyrrole binding;GO:0043167//ion binding;GO:0046914//transition metal ion binding;GO:0005488//binding;GO:1901363//heterocyclic compound binding	GO:0044710//single-organism metabolic process;GO:0044699//single-organism process;GO:0008152//metabolic process
Unigene0040651	32	387	0.4	0.8134	0.3563	5.3199	5.6036	5.2236	0.523233	5.38237	3.36271	4.30343e-29	6.80945e-28	yes	PREDICTED: cytochrome P450 CYP736A12-like [Sesamum indicum]	-	-	GO:0046914//transition metal ion binding;GO:0016491//oxidoreductase activity;GO:0003824//catalytic activity;GO:0043169//cation binding;GO:1901363//heterocyclic compound binding;GO:0046872//metal ion binding;GO:0005488//binding;GO:0097159//organic cyclic compound binding;GO:0043167//ion binding;GO:0046906//tetrapyrrole binding	GO:0044699//single-organism process;GO:0044710//single-organism metabolic process;GO:0008152//metabolic process
Unigene0022115	11	170	0.187	0.0827	0.3539	2.6069	1.7053	3.8375	0.207867	2.71657	3.70805	7.805e-16	6.47862e-15	yes	PREDICTED: cytochrome P450 71A6-like [Sesamum indicum]	-	-	GO:0016491//oxidoreductase activity;GO:0003824//catalytic activity;GO:0043167//ion binding;GO:0046872//metal ion binding;GO:0043169//cation binding;GO:0005488//binding	-
Unigene0043473	526.667	9017.33	8.9625	9.3988	11.0086	95.9937	204.181	143.102	9.78997	147.759	3.9158	4.41301e-53	1.57387e-51	yes	PREDICTED: cytochrome P450 CYP736A12-like [Sesamum indicum]	ko00380//Tryptophan metabolism//Amino acid metabolism//Metabolism	-	GO:0043169//cation binding;GO:0003824//catalytic activity;GO:0016491//oxidoreductase activity;GO:0005488//binding;GO:0046872//metal ion binding;GO:0043167//ion binding	-
Unigene0022250	126.667	2645	1.8152	1.9409	1.3793	38.1424	21.845	32.1394	1.7118	30.7089	4.16507	1.07384e-64	5.33664e-63	yes	PREDICTED: cytochrome P450 CYP82D47-like [Sesamum indicum]	-	-	GO:0043167//ion binding;GO:0046872//metal ion binding;GO:1901363//heterocyclic compound binding;GO:0003824//catalytic activity;GO:0005488//binding;GO:0016491//oxidoreductase activity;GO:0043169//cation binding;GO:0097159//organic cyclic compound binding	-
Unigene0015900	0.333333	9	0	0	0.0402	0.2892	0.2451	0.3061	0.0134	0.280133	4.38581	0.000236492	0.00068067	yes	PREDICTED: cytochrome P450 714C2-like [Solanum tuberosum]	-	-	GO:0097159//organic cyclic compound binding;GO:1901363//heterocyclic compound binding;GO:0046906//tetrapyrrole binding;GO:0003824//catalytic activity;GO:0043169//cation binding;GO:0005488//binding;GO:0016627//oxidoreductase activity, acting on the CH-CH group of donors;GO:0016634//oxidoreductase activity, acting on the CH-CH group of donors, oxygen as acceptor;GO:0046872//metal ion binding;GO:004…	GO:0044710//single-organism metabolic process;GO:0044699//single-organism process;GO:0008152//metabolic process
Unigene0041687	10.6667	261	0.2309	0.0681	0.1714	3.8602	2.3296	4.0987	0.1568	3.4295	4.451	4.43208e-29	7.00195e-28	yes	PREDICTED: cytochrome P450 CYP82D47-like [Sesamum indicum]	-	-	GO:0005488//binding;GO:0016491//oxidoreductase activity;GO:0003824//catalytic activity	-
Unigene0017180	0.333333	7.66667	0.0713	0	0	1.371	0.166	0.0726	0.0237667	0.536533	4.49666	0.0203844	0.0401365	yes	PREDICTED: cytochrome P450 86B1-like [Sesamum indicum]	-	-	GO:0016491//oxidoreductase activity;GO:0046906//tetrapyrrole binding;GO:0003824//catalytic activity;GO:0046872//metal ion binding;GO:0043169//cation binding;GO:0005488//binding;GO:0097159//organic cyclic compound binding;GO:0046914//transition metal ion binding;GO:1901363//heterocyclic compound binding;GO:0043167//ion binding	GO:0044710//single-organism metabolic process;GO:0044699//single-organism process;GO:0008152//metabolic process
Unigene0050905	2	55	0.1586	0	0	1.5499	1.5383	1.4522	0.0528667	1.51347	4.83935	1.74524e-15	1.41653e-14	yes	PREDICTED: cytochrome P450 81D1-like [Sesamum indicum]	-	-	GO:0016491//oxidoreductase activity;GO:0003824//catalytic activity	-
Unigene0033425	24	806.333	0.2952	0.5617	0.2744	8.0574	17.1377	8.0841	0.3771	11.0931	4.87857	2.82416e-37	6.08833e-36	yes	PREDICTED: cytochrome P450 71A8-like [Sesamum indicum]	-	GO:0016020//membrane	GO:0046914//transition metal ion binding;GO:0043167//ion binding;GO:0097159//organic cyclic compound binding;GO:0046872//metal ion binding;GO:0043169//cation binding;GO:0046906//tetrapyrrole binding;GO:0005488//binding;GO:0016491//oxidoreductase activity;GO:1901363//heterocyclic compound binding;GO:0003824//catalytic activity	GO:0044699//single-organism process;GO:0044710//single-organism metabolic process;GO:0008152//metabolic process
Unigene0005550	24	980.333	0.5781	0.331	0.158	14.2725	11.4248	14.224	0.3557	13.3071	5.22539	1.73548e-65	8.8439e-64	yes	PREDICTED: cytochrome P450 77A2-like [Sesamum indicum]	ko00945//Stilbenoid, diarylheptanoid and gingerol biosynthesis//Biosynthesis of other secondary metabolites//Metabolism;ko00903//Limonene and pinene degradation//Metabolism of terpenoids and polyketides//Metabolism	-	GO:0046872//metal ion binding;GO:0043167//ion binding;GO:0046906//tetrapyrrole binding;GO:0005488//binding;GO:0043169//cation binding;GO:0097159//organic cyclic compound binding;GO:0046914//transition metal ion binding;GO:0003824//catalytic activity;GO:1901363//heterocyclic compound binding;GO:0016491//oxidoreductase activity	GO:0044710//single-organism metabolic process;GO:0008152//metabolic process;GO:0044699//single-organism process
Unigene0040008	38.3333	1809.33	0.6521	0.9994	0.3485	28.5335	15.5378	36.2611	0.666667	26.7775	5.32791	4.2619e-46	1.22469e-44	yes	PREDICTED: cytochrome P450 83B1-like [Sesamum indicum]	-	-	GO:0005488//binding;GO:0016491//oxidoreductase activity;GO:0003824//catalytic activity	-
Unigene0029945	80	4000.67	1.3103	1.6205	1.3375	38.0592	55.289	91.1861	1.42277	61.5114	5.43408	3.42416e-67	1.82855e-65	yes	PREDICTED: cytochrome P450 CYP736A12-like [Sesamum indicum]	-	-	GO:0097159//organic cyclic compound binding;GO:0046906//tetrapyrrole binding;GO:0046914//transition metal ion binding;GO:0043169//cation binding;GO:0016491//oxidoreductase activity;GO:0003824//catalytic activity;GO:0004497//monooxygenase activity;GO:1901363//heterocyclic compound binding;GO:0043167//ion binding;GO:0005488//binding;GO:0016705//oxidoreductase activity, acting on paired donors, with…	GO:0044710//single-organism metabolic process;GO:0008152//metabolic process;GO:0044699//single-organism process
Unigene0004037	100	17505.3	0.9717	2.5077	1.4385	209.191	310.799	208.611	1.6393	242.867	7.21094	3.70545e-100	4.77651e-98	yes	PREDICTED: cytochrome P450 87A3-like [Sesamum indicum]	-	-	GO:0046872//metal ion binding;GO:0043169//cation binding;GO:0043167//ion binding;GO:0046906//tetrapyrrole binding;GO:0097159//organic cyclic compound binding;GO:1901363//heterocyclic compound binding;GO:0046914//transition metal ion binding;GO:0003824//catalytic activity;GO:0005488//binding;GO:0016491//oxidoreductase activity	GO:0008152//metabolic process;GO:0044710//single-organism metabolic process;GO:0044699//single-organism process
Unigene0049307	3.33333	758.667	0.0994	0.033	0	10.0474	11.8481	7.7893	0.0441333	9.89493	7.80868	4.25851e-92	4.38478e-90	yes	PREDICTED: cytochrome P450 71A8-like [Sesamum indicum]	-	-	GO:0003824//catalytic activity;GO:0016491//oxidoreductase activity;GO:0005488//binding	-
Unigene0011904	0	7.66667	0	0	0	0.1409	0.2729	0.2982	0.001	0.237333	7.89077	0.00019619	0.000571895	yes	PREDICTED: LOW QUALITY PROTEIN: cytochrome P450 94C1 [Sesamum indicum]	-	GO:0043226//organelle;GO:0043227//membrane-bounded organelle	GO:0004497//monooxygenase activity;GO:0005488//binding;GO:0043167//ion binding;GO:0003824//catalytic activity;GO:0016491//oxidoreductase activity;GO:0043169//cation binding;GO:0046872//metal ion binding;GO:0016705//oxidoreductase activity, acting on paired donors, with incorporation or reduction of molecular oxygen;GO:0097159//organic cyclic compound binding;GO:1901363//heterocyclic compound bind…	GO:0009755//hormone-mediated signaling pathway;GO:0006950//response to stress;GO:0001101//response to acid chemical;GO:0010033//response to organic substance;GO:0051716//cellular response to stimulus;GO:0050896//response to stimulus;GO:0006082//organic acid metabolic process;GO:0032787//monocarboxylic acid metabolic process;GO:0043436//oxoacid metabolic process;GO:0044763//single-organism cellula…
Unigene0044560	0	4.66667	0	0	0	0.2943	0.0891	0.7009	0.001	0.361433	8.49759	0.00978536	0.0208232	yes	PREDICTED: cytochrome P450 87A3-like [Sesamum indicum]	-	-	GO:0097159//organic cyclic compound binding;GO:0046872//metal ion binding;GO:0046906//tetrapyrrole binding;GO:0043167//ion binding;GO:0003824//catalytic activity;GO:0005488//binding;GO:0046914//transition metal ion binding;GO:0016491//oxidoreductase activity;GO:1901363//heterocyclic compound binding;GO:0043169//cation binding	GO:0044710//single-organism metabolic process;GO:0008152//metabolic process;GO:0044699//single-organism process
Unigene0046912	0	21.6667	0	0	0	1.6429	0.3851	1.5706	0.001	1.19953	10.2283	5.40054e-08	2.43661e-07	yes	cytochrome P450 CYP96A85 [Salvia miltiorrhiza]	-	-	GO:0005488//binding;GO:0043169//cation binding;GO:0003824//catalytic activity;GO:0043167//ion binding;GO:0016491//oxidoreductase activity;GO:0046872//metal ion binding	-

## Sheet: UDP-glycosyltransferase
GeneID	CR_count	CL_count	CR1_rpkm	CR2_rpkm	CR3_rpkm	CL1_rpkm	CL2_rpkm	CL3_rpkm	CR_rpkm	CL_rpkm	log2 Ratio(CL/CR)	Pvalue	FDR	significant	Description	Pathway	GO Component	GO Function	GO Process
Unigene0037156	1264.67	0.666667	20.0911	34.4319	26.2633	0.0333	0	0	26.9288	0.0111	-11.2444	5.27544e-136	1.44553e-133	yes	PREDICTED: UDP-glycosyltransferase 91C1-like [Sesamum indicum]	-	-	GO:0003824//catalytic activity;GO:0016740//transferase activity;GO:0016757//transferase activity, transferring glycosyl groups	-
Unigene0038260	83.3333	0	1.8188	1.5197	2.1141	0	0	0	1.81753	0.001	-10.8278	1.50388e-32	2.71456e-31	yes	PREDICTED: UDP-glycosyltransferase 74E2-like [Sesamum indicum]	-	-	GO:0016740//transferase activity;GO:0016757//transferase activity, transferring glycosyl groups;GO:0003824//catalytic activity	-
Unigene0008591	31	0	1.2026	1.1639	1.2593	0	0	0	1.2086	0.001	-10.2391	7.71063e-16	6.4056e-15	yes	PREDICTED: UDP-glycosyltransferase 86A1-like [Sesamum indicum]	-	-	GO:0016740//transferase activity;GO:0003824//catalytic activity	-
Unigene0040265	14	0	0.8578	0.4015	1.2808	0	0	0	0.8467	0.001	-9.72571	5.48915e-07	2.22261e-06	yes	PREDICTED: UDP-glycosyltransferase 86A1-like [Sesamum indicum]	-	-	GO:0016740//transferase activity;GO:0003824//catalytic activity	-
Unigene0019839	10	0	0.4578	1.0794	0.3398	0	0	0	0.625667	0.001	-9.28925	2.32082e-05	7.72385e-05	yes	PREDICTED: UDP-glycosyltransferase 86A1-like [Sesamum indicum]	-	-	GO:0003824//catalytic activity;GO:0016740//transferase activity;GO:0016757//transferase activity, transferring glycosyl groups	-
Unigene0005255	8.66667	0	0.843	0.1398	0.5631	0	0	0	0.5153	0.001	-9.00927	0.000227028	0.000655274	yes	PREDICTED: UDP-glycosyltransferase 83A1-like [Prunus mume]	-	-	-	-
Unigene0037155	5689.33	21.6667	69.9705	74.1937	78.1917	0.3221	0.0503	0.3299	74.1186	0.2341	-8.30657	1.48448e-182	1.04842e-179	yes	PREDICTED: UDP-glycosyltransferase 91C1-like [Sesamum indicum]	-	-	GO:0016740//transferase activity;GO:0003824//catalytic activity;GO:0016757//transferase activity, transferring glycosyl groups	-
Unigene0037157	1179	6.33333	15.7477	22.2073	22.0381	0.0799	0.0806	0.1127	19.9977	0.0910667	-7.7787	9.50544e-137	2.648e-134	yes	PREDICTED: UDP-glycosyltransferase 91C1-like [Sesamum indicum]	-	-	GO:0016740//transferase activity;GO:0016757//transferase activity, transferring glycosyl groups;GO:0003824//catalytic activity	-
Unigene0007652	1177	45.3333	18.5974	23.8277	23.7159	0.6803	0.7163	0.7826	22.047	0.7264	-4.92367	1.49882e-106	2.24349e-104	yes	PREDICTED: UDP-glycosyltransferase 86A1-like [Sesamum indicum]	-	-	GO:0016757//transferase activity, transferring glycosyl groups;GO:0003824//catalytic activity;GO:0016740//transferase activity	-
Unigene0037009	1350	81.6667	19.1735	21.563	19.767	0.9062	1.2128	1.0727	20.1678	1.0639	-4.24462	9.88432e-101	1.2941e-98	yes	PREDICTED: UDP-glycosyltransferase 90A1-like [Solanum tuberosum]	-	-	GO:0003824//catalytic activity;GO:0016740//transferase activity;GO:0016757//transferase activity, transferring glycosyl groups	-
Unigene0004058	272.667	25.6667	6.5995	5.8436	6.6978	0.546	0.456	0.558	6.3803	0.52	-3.61704	1.90992e-40	4.60437e-39	yes	PREDICTED: UDP-glycosyltransferase 83A1-like [Sesamum indicum]	-	-	GO:0016740//transferase activity;GO:0016758//transferase activity, transferring hexosyl groups;GO:0016757//transferase activity, transferring glycosyl groups;GO:0003824//catalytic activity	-
Unigene0019841	6.33333	0.666667	0.4875	0.7544	0.6514	0	0.1892	0	0.6311	0.0630667	-3.32292	0.00667407	0.0147377	yes	PREDICTED: UDP-glycosyltransferase 86A1-like [Sesamum indicum]	-	-	GO:0003824//catalytic activity;GO:0016757//transferase activity, transferring glycosyl groups;GO:0016740//transferase activity	-
Unigene0016143	31.3333	5.33333	1.4657	0.7335	0.7759	0.1329	0.2576	0.0844	0.9917	0.1583	-2.64724	4.67368e-06	1.69775e-05	yes	PREDICTED: UDP-glycosyltransferase 74F2-like [Sesamum indicum]	-	-	GO:0003824//catalytic activity;GO:0016740//transferase activity	-
Unigene0033513	7507.67	1442.67	51.4802	50.0441	49.7011	8.7471	8.1676	8.3214	50.4085	8.41203	-2.58314	3.71313e-65	1.87693e-63	yes	UDP-Glycosyltransferase superfamily protein isoform 1 [Theobroma cacao]	-	-	-	GO:0008152//metabolic process
Unigene0004823	143.333	30.3333	2.8023	2.264	3.2275	0.4335	0.3375	0.7375	2.7646	0.502833	-2.45892	4.49321e-13	3.11026e-12	yes	PREDICTED: UDP-glycosyltransferase 83A1 [Sesamum indicum]	-	-	-	-
Unigene0004478	234.333	54	3.8793	3.6666	4.7186	0.6958	0.5729	1.1489	4.08817	0.805867	-2.34284	3.07152e-15	2.46114e-14	yes	PREDICTED: UDP-glycosyltransferase 86A1-like [Sesamum indicum]	-	-	GO:0003824//catalytic activity;GO:0016740//transferase activity	-
Unigene0016144	21.6667	6.33333	1.3354	1.8367	0.6608	0.3329	0.4606	0.2013	1.27763	0.3316	-1.94596	0.00143986	0.00363346	yes	PREDICTED: UDP-glycosyltransferase 74F2-like [Sesamum indicum]	-	-	GO:0003824//catalytic activity;GO:0016757//transferase activity, transferring glycosyl groups;GO:0016740//transferase activity	-
Unigene0033294	1077	352.667	7.911	5.2389	6.6789	2.3981	0.9052	2.2886	6.6096	1.86397	-1.82619	1.4404e-09	7.56229e-09	yes	PREDICTED: UDP-glycosyltransferase 83A1 [Sesamum indicum]	-	-	GO:0003824//catalytic activity;GO:0016740//transferase activity;GO:0016757//transferase activity, transferring glycosyl groups	-
Unigene0038293	2447	807.667	30.2513	32.3463	38.6215	9.0599	12.6532	7.4119	33.7397	9.70833	-1.79715	2.84161e-18	2.72083e-17	yes	PREDICTED: UDP-glycosyltransferase 74E1-like [Sesamum indicum]	-	-	GO:0016757//transferase activity, transferring glycosyl groups;GO:0003824//catalytic activity;GO:0016740//transferase activity	-
Unigene0033295	99.3333	35.6667	2.1096	1.6744	1.8576	0.7221	0.5023	0.5367	1.88053	0.587033	-1.67963	3.09282e-08	1.4295e-07	yes	PREDICTED: UDP-glycosyltransferase 83A1 [Vitis vinifera]	-	-	-	-
Unigene0004305	63.6667	23.6667	1.1304	1.4358	1.106	0.2296	0.4634	0.5022	1.22407	0.3984	-1.61939	1.52233e-05	5.1862e-05	yes	PREDICTED: UDP-glycosyltransferase 92A1-like [Sesamum indicum]	-	-	GO:0003824//catalytic activity;GO:0016757//transferase activity, transferring glycosyl groups;GO:0016740//transferase activity	-
Unigene0023101	678	300	9.2438	13.449	9.4317	4.3123	4.0109	3.8366	10.7082	4.05327	-1.40155	6.7423e-12	4.28771e-11	yes	PREDICTED: UDP-glycosyltransferase 86A1-like [Sesamum indicum]	-	GO:0005623//cell;GO:0044464//cell part	GO:0016740//transferase activity;GO:0003824//catalytic activity;GO:0016757//transferase activity, transferring glycosyl groups	GO:0044699//single-organism process;GO:0007154//cell communication;GO:0050789//regulation of biological process;GO:0051716//cellular response to stimulus;GO:0009987//cellular process;GO:0065007//biological regulation;GO:0023052//signaling;GO:0035556//intracellular signal transduction;GO:0007165//signal transduction;GO:0000160//phosphorelay signal transduction system;GO:0050794//regulation of cell…
Unigene0011347	1572.67	704.667	24.3907	24.5023	26.331	10.7491	7.7046	10.4189	25.0747	9.6242	-1.38149	3.08893e-15	2.47391e-14	yes	PREDICTED: UDP-glycosyltransferase 73C3-like [Sesamum indicum]	-	-	GO:0016740//transferase activity;GO:0016757//transferase activity, transferring glycosyl groups;GO:0003824//catalytic activity	-
Unigene0049362	1628.67	750.333	26.8779	30.3612	30.9243	11.263	10.0419	13.4851	29.3878	11.5967	-1.34151	4.61158e-15	3.65024e-14	yes	PREDICTED: UDP-glycosyltransferase 86A1-like [Sesamum indicum]	-	-	GO:0016740//transferase activity;GO:0003824//catalytic activity;GO:0016757//transferase activity, transferring glycosyl groups	-
Unigene0008590	209.333	99	3.8294	4.4411	3.8531	1.6482	1.5295	1.7608	4.0412	1.64617	-1.29567	1.59447e-08	7.59288e-08	yes	PREDICTED: UDP-glycosyltransferase 89A2-like [Sesamum indicum]	-	-	GO:0016740//transferase activity;GO:0003824//catalytic activity;GO:0016757//transferase activity, transferring glycosyl groups	-
Unigene0028870	673.333	320.667	8.2521	8.4153	8.6166	3.9267	3.1659	3.2761	8.428	3.45623	-1.28599	7.30136e-13	4.96905e-12	yes	UDP-Glycosyltransferase superfamily protein [Theobroma cacao]	-	-	GO:0016740//transferase activity;GO:0003824//catalytic activity	GO:0008152//metabolic process;GO:0009058//biosynthetic process
Unigene0040266	435.667	232	6.7652	7.2976	6.8187	3.4629	2.7697	3.327	6.9605	3.18653	-1.1272	5.5749e-09	2.77109e-08	yes	PREDICTED: UDP-glycosyltransferase 86A1-like [Sesamum indicum]	-	-	GO:0016757//transferase activity, transferring glycosyl groups;GO:0003824//catalytic activity;GO:0016740//transferase activity	-
Unigene0045613	42.6667	22	1.0139	0.996	0.8528	0.4152	0.6994	0.2102	0.954233	0.4416	-1.1116	0.0111233	0.0233875	yes	RecName: Full=UDP-glucose iridoid glucosyltransferase; AltName: Full=UDP-glucose glucosyltransferase 7; Short=CrUGT7; AltName: Full=UDP-glycosyltransferase 76A2 [Catharanthus roseus]	-	-	GO:0016758//transferase activity, transferring hexosyl groups;GO:0008194//UDP-glycosyltransferase activity;GO:0003824//catalytic activity;GO:0016740//transferase activity;GO:0016757//transferase activity, transferring glycosyl groups	GO:0044255//cellular lipid metabolic process;GO:0009058//biosynthetic process;GO:0006720//isoprenoid metabolic process;GO:0008610//lipid biosynthetic process;GO:0009987//cellular process;GO:0044237//cellular metabolic process;GO:0016099//monoterpenoid biosynthetic process;GO:0008299//isoprenoid biosynthetic process;GO:0044699//single-organism process;GO:0016114//terpenoid biosynthetic process;GO:…
Unigene0003975	142.667	76.3333	3.9944	3.2281	3.3075	1.7001	1.8649	1.4184	3.51	1.66113	-1.0793	2.68401e-05	8.85848e-05	yes	PREDICTED: UDP-glycosyltransferase 91C1-like [Sesamum indicum]	-	-	GO:0003824//catalytic activity;GO:0016740//transferase activity;GO:0016757//transferase activity, transferring glycosyl groups	GO:0008152//metabolic process
Unigene0023425	443	253	6.1204	7.9229	7.4659	3.4282	4.0737	3.0869	7.16973	3.5296	-1.02241	5.84878e-07	2.3587e-06	yes	PREDICTED: UDP-glycosyltransferase 76F1-like [Sesamum indicum]	-	-	GO:0016740//transferase activity;GO:0016757//transferase activity, transferring glycosyl groups;GO:0003824//catalytic activity	-
Unigene0040508	2920	7577.67	41.013	44.6907	49.8557	99.626	119.475	85.9521	45.1865	101.684	1.17014	4.30944e-12	2.78076e-11	yes	PREDICTED: UDP-glycosyltransferase 73C3-like [Sesamum indicum]	-	-	GO:0003824//catalytic activity;GO:0016757//transferase activity, transferring glycosyl groups;GO:0016740//transferase activity	-
Unigene0037227	296	854.333	3.3751	5.7551	7.569	10.4299	13.5592	16.4055	5.5664	13.4649	1.27438	2.53318e-06	9.48506e-06	yes	PREDICTED: UDP-glycosyltransferase 74B1 [Sesamum indicum]	ko01210//2-Oxocarboxylic acid metabolism//Global and Overview//Metabolism;ko00380//Tryptophan metabolism//Amino acid metabolism//Metabolism;ko00966//Glucosinolate biosynthesis//Biosynthesis of other secondary metabolites//Metabolism	-	GO:0016757//transferase activity, transferring glycosyl groups;GO:0016758//transferase activity, transferring hexosyl groups;GO:0003824//catalytic activity;GO:0016740//transferase activity;GO:0035251//UDP-glucosyltransferase activity;GO:0046527//glucosyltransferase activity;GO:0008194//UDP-glycosyltransferase activity	GO:0006725//cellular aromatic compound metabolic process;GO:0065008//regulation of biological quality;GO:0032502//developmental process;GO:0030154//cell differentiation;GO:0009607//response to biotic stimulus;GO:1901137//carbohydrate derivative biosynthetic process;GO:1901605//alpha-amino acid metabolic process;GO:0048589//developmental growth;GO:0051707//response to other organism;GO:0043436//ox…
Unigene0019840	1293.67	4395.33	17.4767	20.9299	22.148	54.147	77.6898	47.079	20.1849	59.6386	1.56297	6.42092e-15	5.03866e-14	yes	PREDICTED: UDP-glycosyltransferase 86A1-like [Sesamum indicum]	-	-	GO:0003824//catalytic activity;GO:0016740//transferase activity	-
Unigene0012656	346.333	1264.67	6.9587	7.2414	7.3178	22.0409	26.7293	19.8056	7.17263	22.8586	1.67216	1.92597e-21	2.16586e-20	yes	PREDICTED: UDP-glycosyltransferase 87A1-like [Sesamum indicum]	-	-	GO:0003824//catalytic activity;GO:0016740//transferase activity	-
Unigene0014000	62.3333	235.667	1.2497	0.8627	1.7381	4.9044	4.5238	3.1703	1.2835	4.1995	1.71013	2.27916e-08	1.06869e-07	yes	PREDICTED: UDP-glycosyltransferase 83A1-like [Sesamum indicum]	-	-	GO:0003824//catalytic activity;GO:0016740//transferase activity	-
Unigene0022770	948.333	3683.33	17.0088	15.77	19.1124	53.0719	75.2255	48.832	17.2971	59.0431	1.77124	2.10637e-20	2.24918e-19	yes	PREDICTED: UDP-glycosyltransferase 73C3-like [Sesamum indicum]	-	-	GO:0016740//transferase activity;GO:0003824//catalytic activity;GO:0016757//transferase activity, transferring glycosyl groups	-
Unigene0034102	776.333	3283.67	6.704	6.2759	6.6327	17.5822	33.6362	22.579	6.53753	24.5991	1.91179	2.09077e-18	2.01653e-17	yes	PREDICTED: UDP-glycosyltransferase 73C3-like [Sesamum indicum]	-	-	GO:0016740//transferase activity;GO:0003824//catalytic activity;GO:0016757//transferase activity, transferring glycosyl groups	-
Unigene0017968	39.6667	185	0.7766	0.9129	0.8489	3.1901	2.5067	4.4001	0.846133	3.36563	1.99192	6.87809e-11	4.03669e-10	yes	PREDICTED: UDP-glycosyltransferase 87A2-like [Sesamum indicum]	-	-	GO:0016740//transferase activity;GO:0016757//transferase activity, transferring glycosyl groups;GO:0003824//catalytic activity	-
Unigene0026977	1173.33	5557.33	22.96	21.2069	21.6144	84.0637	91.7277	96.5444	21.9271	90.7786	2.04964	1.04057e-40	2.52558e-39	yes	PREDICTED: UDP-glycosyltransferase 74E2-like [Sesamum indicum]	-	-	GO:0016740//transferase activity;GO:0003824//catalytic activity	-
Unigene0040267	81	413	1.1918	1.5005	1.7938	5.9899	7.2531	6.3398	1.49537	6.5276	2.12605	2.27386e-19	2.30577e-18	yes	PREDICTED: UDP-glycosyltransferase 86A1-like [Sesamum indicum]	-	-	GO:0003824//catalytic activity;GO:0016740//transferase activity;GO:0016757//transferase activity, transferring glycosyl groups	-
Unigene0049401	40.6667	213	0.9179	0.4869	0.7766	4.574	1.9234	3.4246	0.727133	3.30733	2.18538	3.50721e-09	1.77839e-08	yes	PREDICTED: UDP-glycosyltransferase 73C3-like [Sesamum indicum]	-	-	GO:0003824//catalytic activity;GO:0016757//transferase activity, transferring glycosyl groups;GO:0016740//transferase activity	-
Unigene0006494	884.333	5145	16.2558	17.0523	14.1585	67.5787	108.213	68.9828	15.8222	81.5914	2.36647	1.23016e-30	2.06581e-29	yes	PREDICTED: UDP-glycosyltransferase 87A1-like [Sesamum indicum]	-	-	GO:0016740//transferase activity;GO:0003824//catalytic activity;GO:0016757//transferase activity, transferring glycosyl groups	-
Unigene0004586	353.667	2372.33	6.9471	5.045	6.4558	35.6541	40.5572	33.1786	6.1493	36.4633	2.56795	9.77604e-45	2.70088e-43	yes	PREDICTED: UDP-glycosyltransferase 74F2-like [Sesamum indicum]	-	-	GO:0016740//transferase activity;GO:0003824//catalytic activity	-
Unigene0048140	36	254.333	0.3716	1.2175	1.4309	3.0681	10.3819	4.6485	1.00667	6.03283	2.58325	3.88721e-07	1.59758e-06	yes	PREDICTED: UDP-glycosyltransferase 73D1 [Sesamum indicum]	-	-	GO:0003824//catalytic activity;GO:0035251//UDP-glucosyltransferase activity;GO:0008194//UDP-glycosyltransferase activity;GO:0016757//transferase activity, transferring glycosyl groups;GO:0016740//transferase activity;GO:0016758//transferase activity, transferring hexosyl groups;GO:0046527//glucosyltransferase activity	GO:0051179//localization;GO:0071702//organic substance transport;GO:1902578//single-organism localization;GO:0044699//single-organism process;GO:0015711//organic anion transport;GO:0006810//transport;GO:0006811//ion transport;GO:0046942//carboxylic acid transport;GO:0051234//establishment of localization;GO:0006820//anion transport;GO:0015849//organic acid transport;GO:0044765//single-organism tr…
Unigene0038259	4.66667	103.333	0.0669	0.0443	0.1787	2.2181	1.0121	2.0414	0.0966333	1.7572	4.18461	1.02073e-15	8.39903e-15	yes	PREDICTED: UDP-glycosyltransferase 74E2-like [Sesamum indicum]	-	-	GO:0003824//catalytic activity;GO:0016740//transferase activity;GO:0016757//transferase activity, transferring glycosyl groups	-
Unigene0051176	0.333333	11.3333	0	0	0.1042	0.7496	0.8169	1.19	0.0347333	0.918833	4.72541	3.10123e-05	0.000101493	yes	PREDICTED: UDP-glycosyltransferase 74F2-like [Nelumbo nucifera]	-	-	GO:0016757//transferase activity, transferring glycosyl groups;GO:0016740//transferase activity;GO:0003824//catalytic activity	-
Unigene0015557	5.33333	201.667	0	0.1692	0.1705	2.8064	1.8384	5.2427	0.113233	3.29583	4.86327	3.55281e-17	3.20995e-16	yes	PREDICTED: UDP-glycosyltransferase 86A1-like [Sesamum indicum]	-	-	GO:0003824//catalytic activity;GO:0016740//transferase activity	-
Unigene0027176	1	67.3333	0.0273	0	0.0182	1.4964	0.3815	0.8892	0.0151667	0.922367	5.92636	8.88899e-14	6.47392e-13	yes	PREDICTED: UDP-glycosyltransferase 73C3-like [Sesamum indicum]	-	-	GO:0046914//transition metal ion binding;GO:0097159//organic cyclic compound binding;GO:0043167//ion binding;GO:0046872//metal ion binding;GO:0043169//cation binding;GO:0005488//binding	GO:0090304//nucleic acid metabolic process;GO:0044238//primary metabolic process;GO:0006807//nitrogen compound metabolic process;GO:0044260//cellular macromolecule metabolic process;GO:0046483//heterocycle metabolic process;GO:0009987//cellular process;GO:0034641//cellular nitrogen compound metabolic process;GO:0043170//macromolecule metabolic process;GO:0044237//cellular metabolic process;GO:000…
Unigene0040272	44.6667	6228	0.3893	0.4576	0.6028	68.4669	42.4108	58.6574	0.483233	56.5117	6.86969	9.49212e-148	3.30537e-145	yes	PREDICTED: UDP-glycosyltransferase 86A1-like [Sesamum indicum]	-	-	GO:0016740//transferase activity;GO:0003824//catalytic activity;GO:0016757//transferase activity, transferring glycosyl groups	-
Unigene0027793	5.33333	703	0.1728	0.0458	0.0924	11.3992	11.791	14.7208	0.103667	12.637	6.92956	1.03084e-94	1.15124e-92	yes	PREDICTED: UDP-glycosyltransferase 82A1 [Sesamum indicum]	-	-	GO:0016740//transferase activity;GO:0003824//catalytic activity;GO:0016757//transferase activity, transferring glycosyl groups	-
Unigene0010654	0	5	0	0	0	0.7614	0	0.403	0.001	0.388133	8.60041	0.0198475	0.0392102	yes	PREDICTED: UDP-glycosyltransferase 74F1-like [Nicotiana sylvestris]	-	-	GO:0016740//transferase activity;GO:0016757//transferase activity, transferring glycosyl groups;GO:0003824//catalytic activity	-
Unigene0026978	0	19	0	0	0	1.2272	0.2654	1.1133	0.001	0.868633	9.7626	3.60556e-07	1.48633e-06	yes	PREDICTED: UDP-glycosyltransferase 74E2-like [Sesamum indicum]	-	-	GO:0016740//transferase activity;GO:0003824//catalytic activity	-

## Sheet: glucosidase
GeneID	CR_count	CL_count	CR1_rpkm	CR2_rpkm	CR3_rpkm	CL1_rpkm	CL2_rpkm	CL3_rpkm	CR_rpkm	CL_rpkm	log2 Ratio(CL/CR)	Pvalue	FDR	significant	Description	Pathway	GO Component	GO Function	GO Process
Unigene0038310	2111.67	7	28.1747	21.2329	26.6221	0.0681	0.0707	0.0824	25.3432	0.0737333	-8.42507	3.20698e-188	2.59373e-185	yes	PREDICTED: beta-glucosidase 12-like [Sesamum indicum]	ko00500//Starch and sucrose metabolism//Carbohydrate metabolism//Metabolism;ko00940//Phenylpropanoid biosynthesis//Biosynthesis of other secondary metabolites//Metabolism;ko00460//Cyanoamino acid metabolism//Metabolism of other amino acids//Metabolism	-	GO:0016787//hydrolase activity;GO:0016798//hydrolase activity, acting on glycosyl bonds;GO:0003824//catalytic activity	GO:0008152//metabolic process;GO:0044238//primary metabolic process
Unigene0003962	156.333	0.666667	3.5427	3.5364	3.6388	0	0.0443	0	3.57263	0.0147667	-7.9185	6.86588e-52	2.35487e-50	yes	PREDICTED: glucan endo-1,3-beta-glucosidase 8 [Sesamum indicum]	-	GO:0016020//membrane;GO:0031224//intrinsic component of membrane;GO:0044425//membrane part	GO:0003824//catalytic activity;GO:0008422//beta-glucosidase activity;GO:0016798//hydrolase activity, acting on glycosyl bonds;GO:0004553//hydrolase activity, hydrolyzing O-glycosyl compounds;GO:0015926//glucosidase activity;GO:0016787//hydrolase activity	GO:0008152//metabolic process;GO:0044238//primary metabolic process
Unigene0004985	8.66667	0	0.3697	0.1839	0.1235	0	0	0	0.2257	0.001	-7.81826	9.56939e-05	0.000292429	yes	PREDICTED: glucan endo-1,3-beta-glucosidase-like [Sesamum indicum]	-	-	GO:0016787//hydrolase activity;GO:0003824//catalytic activity;GO:0016798//hydrolase activity, acting on glycosyl bonds;GO:0004553//hydrolase activity, hydrolyzing O-glycosyl compounds	GO:0008152//metabolic process
Unigene0019451	86.6667	0.666667	2.9716	3.5031	3.97	0.0635	0	0	3.48157	0.0211667	-7.3618	1.66479e-32	2.99961e-31	yes	PREDICTED: glucan endo-1,3-beta-glucosidase 8 [Sesamum indicum]	-	GO:0044444//cytoplasmic part;GO:0043227//membrane-bounded organelle;GO:0044424//intracellular part;GO:0005622//intracellular;GO:0005739//mitochondrion;GO:0005737//cytoplasm;GO:0005623//cell;GO:0044464//cell part;GO:0043231//intracellular membrane-bounded organelle;GO:0043226//organelle;GO:0043229//intracellular organelle	GO:0008757//S-adenosylmethionine-dependent methyltransferase activity;GO:0008168//methyltransferase activity;GO:0008422//beta-glucosidase activity;GO:0016740//transferase activity;GO:0008175//tRNA methyltransferase activity;GO:0004553//hydrolase activity, hydrolyzing O-glycosyl compounds;GO:0016798//hydrolase activity, acting on glycosyl bonds;GO:0003824//catalytic activity;GO:0016787//hydrolase …	GO:0044238//primary metabolic process;GO:0032259//methylation;GO:0044260//cellular macromolecule metabolic process;GO:0090304//nucleic acid metabolic process;GO:0071704//organic substance metabolic process;GO:1901360//organic cyclic compound metabolic process;GO:0006725//cellular aromatic compound metabolic process;GO:0008152//metabolic process;GO:0034660//ncRNA metabolic process;GO:0044237//cell…
Unigene0043647	19.3333	0.333333	0.9054	0.4717	0.8208	0.0311	0	0	0.732633	0.0103667	-6.14307	1.03945e-08	5.04131e-08	yes	PREDICTED: glucan endo-1,3-beta-glucosidase-like [Sesamum indicum]	-	-	GO:0016787//hydrolase activity;GO:0003824//catalytic activity;GO:0016798//hydrolase activity, acting on glycosyl bonds	GO:0008152//metabolic process;GO:0044238//primary metabolic process
Unigene0031115	628.667	12.3333	14.8859	12.5375	11.9231	0.1865	0.3696	0.1436	13.1155	0.233233	-5.81336	1.20438e-84	1.04124e-82	yes	PREDICTED: glucan endo-1,3-beta-glucosidase, basic isoform-like [Sesamum indicum]	-	-	GO:0016798//hydrolase activity, acting on glycosyl bonds;GO:0016787//hydrolase activity;GO:0003824//catalytic activity	GO:0008152//metabolic process
Unigene0046756	263.667	6.66667	4.4505	5.5848	3.3117	0.1896	0.0328	0.0573	4.449	0.0932333	-5.57649	2.06837e-39	4.82266e-38	yes	PREDICTED: glucan endo-1,3-beta-glucosidase 12-like [Populus euphratica]	-	-	GO:0004553//hydrolase activity, hydrolyzing O-glycosyl compounds;GO:0008422//beta-glucosidase activity;GO:0016798//hydrolase activity, acting on glycosyl bonds;GO:0003824//catalytic activity;GO:0016787//hydrolase activity;GO:0015926//glucosidase activity	GO:0008152//metabolic process;GO:0044238//primary metabolic process
Unigene0034757	403.667	10.3333	5.7526	10.3273	10.2863	0.1349	0.245	0.1963	8.78873	0.192067	-5.51598	2.75236e-50	8.93297e-49	yes	PREDICTED: beta-glucosidase 11-like isoform X1 [Vitis vinifera]	ko00500//Starch and sucrose metabolism//Carbohydrate metabolism//Metabolism;ko00940//Phenylpropanoid biosynthesis//Biosynthesis of other secondary metabolites//Metabolism;ko00460//Cyanoamino acid metabolism//Metabolism of other amino acids//Metabolism	-	-	-
Unigene0016421	23.6667	0.666667	1.9574	1.4834	2.5217	0	0.1628	0	1.9875	0.0542667	-5.19474	7.23382e-10	3.90203e-09	yes	PREDICTED: glucan endo-1,3-beta-glucosidase 11 isoform X2 [Sesamum indicum]	-	-	GO:0016798//hydrolase activity, acting on glycosyl bonds;GO:0016787//hydrolase activity;GO:0003824//catalytic activity	GO:0032502//developmental process;GO:0071704//organic substance metabolic process;GO:0009987//cellular process;GO:0044237//cellular metabolic process;GO:0010087//phloem or xylem histogenesis;GO:0044238//primary metabolic process;GO:0009888//tissue development;GO:0048856//anatomical structure development;GO:0044260//cellular macromolecule metabolic process;GO:0043170//macromolecule metabolic proce…
Unigene0038304	1241.67	54.3333	18.2232	13.2995	15.9187	0.7671	0.4519	0.5815	15.8138	0.600167	-4.71968	1.63156e-86	1.47146e-84	yes	PREDICTED: beta-glucosidase 18-like [Sesamum indicum]	ko00500//Starch and sucrose metabolism//Carbohydrate metabolism//Metabolism;ko00940//Phenylpropanoid biosynthesis//Biosynthesis of other secondary metabolites//Metabolism;ko00460//Cyanoamino acid metabolism//Metabolism of other amino acids//Metabolism	-	GO:0003824//catalytic activity	-
Unigene0034762	213.667	14.3333	11.5847	15.6536	15.5502	0.788	0.3181	1.2789	14.2628	0.795	-4.16516	1.28257e-29	2.07596e-28	yes	PREDICTED: beta-glucosidase 11-like isoform X4 [Nicotiana sylvestris]	ko00500//Starch and sucrose metabolism//Carbohydrate metabolism//Metabolism;ko00940//Phenylpropanoid biosynthesis//Biosynthesis of other secondary metabolites//Metabolism;ko00460//Cyanoamino acid metabolism//Metabolism of other amino acids//Metabolism	-	GO:0003824//catalytic activity;GO:0015926//glucosidase activity;GO:0016798//hydrolase activity, acting on glycosyl bonds;GO:0004553//hydrolase activity, hydrolyzing O-glycosyl compounds;GO:0016787//hydrolase activity	GO:0008152//metabolic process;GO:0044238//primary metabolic process
Unigene0039638	4.33333	0.333333	0.1732	0.0861	0.0578	0	0	0.022	0.1057	0.00733333	-3.84936	0.0222199	0.0433252	yes	PREDICTED: glucosidase 2 subunit beta [Sesamum indicum]	ko04141//Protein processing in endoplasmic reticulum//Folding, sorting and degradation//Genetic Information Processing	GO:0043231//intracellular membrane-bounded organelle;GO:0044464//cell part;GO:0043227//membrane-bounded organelle;GO:0005623//cell;GO:0043226//organelle;GO:0043229//intracellular organelle;GO:0005622//intracellular;GO:0044424//intracellular part	GO:0005515//protein binding;GO:0005488//binding	GO:1901360//organic cyclic compound metabolic process;GO:0043207//response to external biotic stimulus;GO:0051707//response to other organism;GO:0044723//single-organism carbohydrate metabolic process;GO:0071704//organic substance metabolic process;GO:0009607//response to biotic stimulus;GO:0010467//gene expression;GO:0006073//cellular glucan metabolic process;GO:0044699//single-organism process;…
Unigene0050446	7.66667	0.666667	0.9829	0.4011	0.6061	0	0	0.1539	0.663367	0.0513	-3.69278	0.00297533	0.00706382	yes	Glucan 1,3-beta-glucosidase [Medicago truncatula]	-	-	-	-
Unigene0018335	228.667	37.3333	4.307	3.7437	3.8102	0.4756	0.5759	0.6515	3.95363	0.567667	-2.80006	4.90166e-26	6.78787e-25	yes	PREDICTED: glucan 1,3-beta-glucosidase A-like [Sesamum indicum]	-	-	GO:0003779//actin binding;GO:0016787//hydrolase activity;GO:0005515//protein binding;GO:0016798//hydrolase activity, acting on glycosyl bonds;GO:0005488//binding;GO:0003824//catalytic activity;GO:0008092//cytoskeletal protein binding	GO:0008152//metabolic process;GO:0044238//primary metabolic process;GO:0030036//actin cytoskeleton organization;GO:0016043//cellular component organization;GO:0071840//cellular component organization or biogenesis;GO:0009987//cellular process;GO:0044763//single-organism cellular process;GO:0044699//single-organism process;GO:0030029//actin filament-based process;GO:1902589//single-organism organe…
Unigene0016422	7.66667	1.33333	0.5688	1.1854	0.5428	0.1562	0.1892	0	0.765667	0.115133	-2.73341	0.00982422	0.020897	yes	PREDICTED: glucan endo-1,3-beta-glucosidase 11 isoform X2 [Sesamum indicum]	-	-	GO:0016798//hydrolase activity, acting on glycosyl bonds;GO:0016787//hydrolase activity;GO:0003824//catalytic activity	GO:0044237//cellular metabolic process;GO:0048856//anatomical structure development;GO:0044260//cellular macromolecule metabolic process;GO:0008152//metabolic process;GO:0009888//tissue development;GO:0010087//phloem or xylem histogenesis;GO:0032502//developmental process;GO:0043170//macromolecule metabolic process;GO:0071704//organic substance metabolic process;GO:0044238//primary metabolic proc…
Unigene0035529	288.667	55.3333	3.9706	4.6076	4.4096	0.7038	0.52	0.8965	4.32927	0.706767	-2.61482	1.81242e-23	2.23847e-22	yes	PREDICTED: beta-glucosidase 11-like isoform X1 [Vitis vinifera]	ko00500//Starch and sucrose metabolism//Carbohydrate metabolism//Metabolism;ko00940//Phenylpropanoid biosynthesis//Biosynthesis of other secondary metabolites//Metabolism;ko00460//Cyanoamino acid metabolism//Metabolism of other amino acids//Metabolism	-	GO:0003824//catalytic activity;GO:0016798//hydrolase activity, acting on glycosyl bonds;GO:0016787//hydrolase activity	GO:0008152//metabolic process;GO:0044238//primary metabolic process
Unigene0040488	129	30.6667	4.1483	2.7964	3.4906	0.8593	0.6937	0.6297	3.47843	0.727567	-2.25729	4.25195e-13	2.95059e-12	yes	Glucosidase 1 isoform 2 [Theobroma cacao]	ko04141//Protein processing in endoplasmic reticulum//Folding, sorting and degradation//Genetic Information Processing;ko00510//N-Glycan biosynthesis//Glycan biosynthesis and metabolism//Metabolism	-	GO:0016787//hydrolase activity;GO:0004553//hydrolase activity, hydrolyzing O-glycosyl compounds;GO:0003824//catalytic activity;GO:0015926//glucosidase activity;GO:0016798//hydrolase activity, acting on glycosyl bonds	GO:0044723//single-organism carbohydrate metabolic process;GO:0071704//organic substance metabolic process;GO:0044699//single-organism process;GO:0005975//carbohydrate metabolic process;GO:0044238//primary metabolic process;GO:0044710//single-organism metabolic process;GO:0008152//metabolic process
Unigene0031296	188	47	4.7722	4.9257	4.9333	1.1626	0.553	1.3843	4.87707	1.0333	-2.23875	1.25801e-12	8.40192e-12	yes	PREDICTED: glucan endo-1,3-beta-glucosidase 3-like [Sesamum indicum]	-	-	-	-
Unigene0006258	116.333	31.6667	1.8086	2.6242	2.1479	0.4756	0.8818	0.2202	2.19357	0.525867	-2.06051	8.00257e-07	3.18073e-06	yes	PREDICTED: glucan endo-1,3-beta-glucosidase 5 [Sesamum indicum]	-	-	GO:0016798//hydrolase activity, acting on glycosyl bonds;GO:0016787//hydrolase activity;GO:0003824//catalytic activity	GO:0008152//metabolic process;GO:0044238//primary metabolic process
Unigene0026074	283.333	81.3333	3.9808	4.4047	3.619	1.1663	0.7815	1.0067	4.0015	0.984833	-2.02259	1.17626e-16	1.0308e-15	yes	PREDICTED: glucan endo-1,3-beta-glucosidase 13-like [Sesamum indicum]	-	GO:0030312//external encapsulating structure;GO:0044425//membrane part;GO:0005618//cell wall;GO:0016020//membrane;GO:0071944//cell periphery;GO:0005623//cell;GO:0031224//intrinsic component of membrane;GO:0044464//cell part;GO:0031225//anchored component of membrane	GO:0004553//hydrolase activity, hydrolyzing O-glycosyl compounds;GO:0015926//glucosidase activity;GO:0016740//transferase activity;GO:0016773//phosphotransferase activity, alcohol group as acceptor;GO:0016301//kinase activity;GO:0004672//protein kinase activity;GO:0008422//beta-glucosidase activity;GO:0016798//hydrolase activity, acting on glycosyl bonds;GO:0003824//catalytic activity;GO:0016787/…	GO:0043170//macromolecule metabolic process;GO:0016310//phosphorylation;GO:0006950//response to stress;GO:0008152//metabolic process;GO:0006796//phosphate-containing compound metabolic process;GO:0006464//cellular protein modification process;GO:0006468//protein phosphorylation;GO:0043412//macromolecule modification;GO:0009987//cellular process;GO:0071704//organic substance metabolic process;GO:0…
Unigene0035528	16.3333	5	0.3842	0.4731	0.8066	0.2111	0.0319	0.1675	0.554633	0.136833	-2.01911	0.0034022	0.00799063	yes	PREDICTED: beta-glucosidase 11-like isoform X2 [Vitis vinifera]	ko00500//Starch and sucrose metabolism//Carbohydrate metabolism//Metabolism;ko00940//Phenylpropanoid biosynthesis//Biosynthesis of other secondary metabolites//Metabolism;ko00460//Cyanoamino acid metabolism//Metabolism of other amino acids//Metabolism	-	GO:0003824//catalytic activity;GO:0016787//hydrolase activity;GO:0016798//hydrolase activity, acting on glycosyl bonds	-
Unigene0027817	215	60.3333	4.1551	2.0665	2.7756	0.7897	0.7593	0.7252	2.99907	0.758067	-1.98412	9.24525e-11	5.36878e-10	yes	Beta glucosidase 41 isoform 1 [Theobroma cacao]	ko00500//Starch and sucrose metabolism//Carbohydrate metabolism//Metabolism;ko00940//Phenylpropanoid biosynthesis//Biosynthesis of other secondary metabolites//Metabolism;ko00460//Cyanoamino acid metabolism//Metabolism of other amino acids//Metabolism	GO:0005618//cell wall;GO:0071944//cell periphery;GO:0005623//cell;GO:0030312//external encapsulating structure;GO:0044464//cell part	GO:0004553//hydrolase activity, hydrolyzing O-glycosyl compounds;GO:0003824//catalytic activity;GO:0016798//hydrolase activity, acting on glycosyl bonds;GO:0016787//hydrolase activity;GO:0015926//glucosidase activity	GO:0008152//metabolic process;GO:0044238//primary metabolic process
Unigene0001136	17.6667	5.33333	1.1997	0.7681	0.5527	0.2386	0.0963	0.3368	0.840167	0.2239	-1.90782	0.00288599	0.00687222	yes	Glucan endo-1,3-beta-glucosidase-like protein [Medicago truncatula]	-	-	GO:0003824//catalytic activity	-
Unigene0023761	65	25	1.7954	1.3196	1.9074	0.5823	0.4785	0.6163	1.67413	0.559033	-1.58241	3.75902e-06	1.38049e-05	yes	PREDICTED: glucan endo-1,3-beta-glucosidase 14-like [Sesamum indicum]	-	GO:0031224//intrinsic component of membrane;GO:0016020//membrane;GO:0044425//membrane part	GO:0016787//hydrolase activity;GO:0003824//catalytic activity;GO:0016798//hydrolase activity, acting on glycosyl bonds	GO:0008152//metabolic process;GO:0044238//primary metabolic process
Unigene0029925	20	7.66667	0.512	0.2469	0.3109	0.1343	0.1626	0.0789	0.3566	0.125267	-1.5093	0.00662014	0.0146309	yes	PREDICTED: glucan endo-1,3-beta-glucosidase 14-like [Sesamum indicum]	-	GO:0031224//intrinsic component of membrane;GO:0016020//membrane;GO:0044425//membrane part	GO:0003824//catalytic activity;GO:0016787//hydrolase activity;GO:0016798//hydrolase activity, acting on glycosyl bonds	GO:0008152//metabolic process;GO:0044238//primary metabolic process
Unigene0033581	3246.33	1444.33	36.3789	32.7372	38.8917	13.5394	13.8833	14.3586	36.0026	13.9271	-1.37021	2.7814e-19	2.80342e-18	yes	PREDICTED: lysosomal beta glucosidase-like [Sesamum indicum]	ko00500//Starch and sucrose metabolism//Carbohydrate metabolism//Metabolism;ko00940//Phenylpropanoid biosynthesis//Biosynthesis of other secondary metabolites//Metabolism;ko00460//Cyanoamino acid metabolism//Metabolism of other amino acids//Metabolism	-	GO:0016798//hydrolase activity, acting on glycosyl bonds;GO:0003824//catalytic activity;GO:0016787//hydrolase activity	GO:0044238//primary metabolic process;GO:0008152//metabolic process
Unigene0049576	54	24.3333	1.2177	0.9775	0.8562	0.4005	0.485	0.3424	1.01713	0.4093	-1.31328	0.000242503	0.000696494	yes	PREDICTED: glucan endo-1,3-beta-glucosidase 5-like [Sesamum indicum]	-	GO:0044425//membrane part;GO:0031224//intrinsic component of membrane;GO:0016020//membrane	GO:0004553//hydrolase activity, hydrolyzing O-glycosyl compounds;GO:0008422//beta-glucosidase activity;GO:0016787//hydrolase activity;GO:0003824//catalytic activity;GO:0015926//glucosidase activity;GO:0016798//hydrolase activity, acting on glycosyl bonds	GO:0044238//primary metabolic process;GO:0008152//metabolic process
Unigene0042740	31.6667	15.6667	2.3956	2.759	2.0213	1.1515	0.3669	1.4754	2.39197	0.997933	-1.26118	0.00974793	0.0207506	yes	PREDICTED: lysosomal beta glucosidase-like [Sesamum indicum]	ko00500//Starch and sucrose metabolism//Carbohydrate metabolism//Metabolism;ko00940//Phenylpropanoid biosynthesis//Biosynthesis of other secondary metabolites//Metabolism;ko00460//Cyanoamino acid metabolism//Metabolism of other amino acids//Metabolism	GO:0016020//membrane;GO:0031224//intrinsic component of membrane;GO:0044425//membrane part	GO:0003824//catalytic activity;GO:0004553//hydrolase activity, hydrolyzing O-glycosyl compounds;GO:0016798//hydrolase activity, acting on glycosyl bonds;GO:0016787//hydrolase activity	GO:0008152//metabolic process;GO:0044238//primary metabolic process
Unigene0012451	1299.67	652.333	14.97	19.1264	15.6478	8.8887	4.1114	7.9919	16.5814	6.99733	-1.24469	4.12186e-07	1.68889e-06	yes	PREDICTED: lysosomal beta glucosidase-like [Sesamum indicum]	ko00500//Starch and sucrose metabolism//Carbohydrate metabolism//Metabolism;ko00940//Phenylpropanoid biosynthesis//Biosynthesis of other secondary metabolites//Metabolism;ko00460//Cyanoamino acid metabolism//Metabolism of other amino acids//Metabolism	-	GO:0003824//catalytic activity;GO:0016787//hydrolase activity;GO:0016798//hydrolase activity, acting on glycosyl bonds	GO:0008152//metabolic process;GO:0044238//primary metabolic process
Unigene0032471	118	57.3333	2.8612	2.5515	1.384	0.8695	0.7466	1.3051	2.26557	0.973733	-1.21827	0.000550632	0.00149515	yes	PREDICTED: glucan endo-1,3-beta-glucosidase 12 [Sesamum indicum]	-	-	GO:0016787//hydrolase activity;GO:0003824//catalytic activity;GO:0016798//hydrolase activity, acting on glycosyl bonds	GO:0008152//metabolic process
Unigene0003713	31.6667	15.3333	0.9882	0.8291	0.4041	0.3878	0.3052	0.2668	0.740467	0.319933	-1.21066	0.0102142	0.0216633	yes	PREDICTED: glucan 1,3-beta-glucosidase A-like isoform X1 [Beta vulgaris subsp. vulgaris]	-	-	GO:0005488//binding;GO:0003824//catalytic activity;GO:0008092//cytoskeletal protein binding;GO:0016787//hydrolase activity;GO:0004553//hydrolase activity, hydrolyzing O-glycosyl compounds;GO:0003779//actin binding;GO:0016798//hydrolase activity, acting on glycosyl bonds;GO:0005515//protein binding	GO:0044763//single-organism cellular process;GO:0008152//metabolic process;GO:0016043//cellular component organization;GO:1902589//single-organism organelle organization;GO:0030029//actin filament-based process;GO:0044699//single-organism process;GO:0006996//organelle organization;GO:0030036//actin cytoskeleton organization;GO:0009987//cellular process;GO:0007010//cytoskeleton organization;GO:007…
Unigene0021734	2043	1127.67	28.1397	30.5325	27.098	15.3086	10.1913	15.0168	28.5901	13.5056	-1.08196	3.45585e-09	1.75341e-08	yes	PREDICTED: glucan endo-1,3-beta-glucosidase 5 [Sesamum indicum]	-	GO:0031225//anchored component of membrane;GO:0016020//membrane;GO:0044424//intracellular part;GO:0043227//membrane-bounded organelle;GO:0005623//cell;GO:0031224//intrinsic component of membrane;GO:0030054//cell junction;GO:0005618//cell wall;GO:0044464//cell part;GO:0043231//intracellular membrane-bounded organelle;GO:0071944//cell periphery;GO:0043229//intracellular organelle;GO:0043226//organe…	GO:0016787//hydrolase activity;GO:0003824//catalytic activity;GO:0008422//beta-glucosidase activity;GO:0016798//hydrolase activity, acting on glycosyl bonds;GO:0015926//glucosidase activity;GO:0004553//hydrolase activity, hydrolyzing O-glycosyl compounds	GO:0050896//response to stimulus;GO:0008152//metabolic process;GO:0006950//response to stress;GO:0044238//primary metabolic process
Unigene0035771	1429.67	793.667	19.6209	25.5069	22.2046	9.3012	9.9829	12.7663	22.4441	10.6835	-1.07096	3.94236e-09	1.98859e-08	yes	PREDICTED: beta-glucosidase 12-like [Sesamum indicum]	ko00500//Starch and sucrose metabolism//Carbohydrate metabolism//Metabolism;ko00940//Phenylpropanoid biosynthesis//Biosynthesis of other secondary metabolites//Metabolism;ko00460//Cyanoamino acid metabolism//Metabolism of other amino acids//Metabolism	-	GO:0016787//hydrolase activity;GO:0004553//hydrolase activity, hydrolyzing O-glycosyl compounds;GO:0016798//hydrolase activity, acting on glycosyl bonds;GO:0003824//catalytic activity	GO:0044238//primary metabolic process;GO:0008152//metabolic process
Unigene0030882	253.333	144.333	4.1064	5.7141	4.551	2.5871	1.4486	2.849	4.7905	2.2949	-1.06174	0.000145841	0.00043406	yes	PREDICTED: glucan endo-1,3-beta-glucosidase 12 [Sesamum indicum]	-	GO:0016020//membrane	GO:0016798//hydrolase activity, acting on glycosyl bonds;GO:0016787//hydrolase activity;GO:0003824//catalytic activity	GO:0008152//metabolic process;GO:0044238//primary metabolic process
Unigene0028001	875.667	498.333	10.3758	10.0867	9.8517	5.6418	4.3934	4.8714	10.1047	4.96887	-1.02404	1.4319e-09	7.52083e-09	yes	PREDICTED: glucan endo-1,3-beta-glucosidase 4-like isoform X1 [Sesamum indicum]	-	GO:0031224//intrinsic component of membrane;GO:0016020//membrane;GO:0044425//membrane part;GO:0031225//anchored component of membrane	GO:0008422//beta-glucosidase activity;GO:0004553//hydrolase activity, hydrolyzing O-glycosyl compounds;GO:0016798//hydrolase activity, acting on glycosyl bonds;GO:0016787//hydrolase activity;GO:0003824//catalytic activity;GO:0015926//glucosidase activity	GO:0044238//primary metabolic process;GO:0050896//response to stimulus;GO:0006950//response to stress;GO:0008152//metabolic process
Unigene0004624	533	1275.33	5.8409	5.4706	5.1984	12.9471	7.6168	13.3771	5.5033	11.3137	1.0397	9.98678e-07	3.92213e-06	yes	PREDICTED: glucan endo-1,3-beta-glucosidase-like [Nicotiana sylvestris]	-	-	GO:0003824//catalytic activity;GO:0016798//hydrolase activity, acting on glycosyl bonds;GO:0008422//beta-glucosidase activity;GO:0016787//hydrolase activity;GO:0004553//hydrolase activity, hydrolyzing O-glycosyl compounds;GO:0015926//glucosidase activity	GO:0008152//metabolic process;GO:0044238//primary metabolic process
Unigene0031820	387.333	1008.33	6.3967	8.1023	6.7681	18.3331	14.4357	14.5261	7.08903	15.765	1.15306	2.80599e-10	1.56476e-09	yes	PREDICTED: glucan endo-1,3-beta-glucosidase, acidic isoform PR-Q'-like [Sesamum indicum]	-	-	GO:0004553//hydrolase activity, hydrolyzing O-glycosyl compounds;GO:0003824//catalytic activity;GO:0016787//hydrolase activity;GO:0016798//hydrolase activity, acting on glycosyl bonds	GO:0008152//metabolic process
Unigene0037539	1584	4204.33	52.8019	75.7166	92.1137	188.365	148.657	153.72	73.5441	163.581	1.15332	1.31909e-08	6.33508e-08	yes	PREDICTED: glucan endo-1,3-beta-glucosidase, acidic isoform PR-Q'-like [Sesamum indicum]	-	-	GO:0016787//hydrolase activity;GO:0004553//hydrolase activity, hydrolyzing O-glycosyl compounds;GO:0015926//glucosidase activity;GO:0016798//hydrolase activity, acting on glycosyl bonds;GO:0008422//beta-glucosidase activity;GO:0003824//catalytic activity	GO:0044238//primary metabolic process;GO:0008152//metabolic process
Unigene0002358	796	2102.67	11.403	17.0068	8.8336	24.1978	25.5424	34.9544	12.4145	28.2315	1.18529	3.92276e-07	1.61192e-06	yes	PREDICTED: beta-glucosidase 44-like [Sesamum indicum]	ko00500//Starch and sucrose metabolism//Carbohydrate metabolism//Metabolism;ko00940//Phenylpropanoid biosynthesis//Biosynthesis of other secondary metabolites//Metabolism;ko00460//Cyanoamino acid metabolism//Metabolism of other amino acids//Metabolism	-	GO:0016787//hydrolase activity;GO:0016798//hydrolase activity, acting on glycosyl bonds;GO:0003824//catalytic activity	GO:0044238//primary metabolic process;GO:0008152//metabolic process
Unigene0035485	425	1167.33	5.0957	9.7674	5.9569	14.5694	11.8025	21.5509	6.94	15.9743	1.20274	6.11845e-06	2.19098e-05	yes	PREDICTED: beta-glucosidase 44-like [Sesamum indicum]	ko00500//Starch and sucrose metabolism//Carbohydrate metabolism//Metabolism;ko00940//Phenylpropanoid biosynthesis//Biosynthesis of other secondary metabolites//Metabolism;ko00460//Cyanoamino acid metabolism//Metabolism of other amino acids//Metabolism	-	GO:0003824//catalytic activity;GO:0016787//hydrolase activity;GO:0016798//hydrolase activity, acting on glycosyl bonds;GO:0004553//hydrolase activity, hydrolyzing O-glycosyl compounds;GO:0015926//glucosidase activity	GO:0008152//metabolic process;GO:0044238//primary metabolic process
Unigene0020568	1984.67	5578.67	24.495	28.806	28.3378	72.5974	69.042	55.6697	27.2129	65.7697	1.27313	7.50335e-15	5.86513e-14	yes	PREDICTED: glucan 1,3-beta-glucosidase A-like [Sesamum indicum]	-	-	GO:0016787//hydrolase activity;GO:0016798//hydrolase activity, acting on glycosyl bonds;GO:0003824//catalytic activity	GO:0008152//metabolic process
Unigene0037540	5710	16869.7	63.9515	96.8398	110.132	252.47	199.744	217.784	90.3076	223.333	1.30628	6.89122e-11	4.04393e-10	yes	PREDICTED: glucan endo-1,3-beta-glucosidase, acidic isoform PR-Q'-like [Sesamum indicum]	-	GO:0005576//extracellular region	GO:0008422//beta-glucosidase activity;GO:0004553//hydrolase activity, hydrolyzing O-glycosyl compounds;GO:0015926//glucosidase activity;GO:0016787//hydrolase activity;GO:0016798//hydrolase activity, acting on glycosyl bonds;GO:0003824//catalytic activity	GO:0044238//primary metabolic process;GO:0008152//metabolic process;GO:0006950//response to stress;GO:0050896//response to stimulus
Unigene0034359	1106.67	3679.33	45.0928	36.9163	40.9826	123.846	110.911	122.476	40.9972	119.078	1.5383	1.37103e-22	1.61914e-21	yes	PREDICTED: glucan endo-1,3-beta-glucosidase-like [Sesamum indicum]	-	GO:0043229//intracellular organelle;GO:0071944//cell periphery;GO:0043231//intracellular membrane-bounded organelle;GO:0005911//cell-cell junction;GO:0044464//cell part;GO:0043226//organelle;GO:0044424//intracellular part;GO:0043227//membrane-bounded organelle;GO:0005623//cell;GO:0030312//external encapsulating structure;GO:0031982//vesicle;GO:0030054//cell junction;GO:0005622//intracellular	GO:0016787//hydrolase activity;GO:0003824//catalytic activity;GO:0016798//hydrolase activity, acting on glycosyl bonds;GO:0004553//hydrolase activity, hydrolyzing O-glycosyl compounds	GO:0050896//response to stimulus;GO:0042221//response to chemical;GO:0044238//primary metabolic process;GO:0010033//response to organic substance;GO:0010243//response to organonitrogen compound;GO:1901698//response to nitrogen compound;GO:0008152//metabolic process;GO:0009719//response to endogenous stimulus
Unigene0041358	4.66667	16.6667	0.1404	0.149	0.1876	0.6481	0.5886	0.2287	0.159	0.488467	1.61923	0.013797	0.0283539	yes	alpha-glucosidase [Camellia sinensis]	ko00500//Starch and sucrose metabolism//Carbohydrate metabolism//Metabolism;ko00052//Galactose metabolism//Carbohydrate metabolism//Metabolism	-	GO:0004553//hydrolase activity, hydrolyzing O-glycosyl compounds;GO:0003824//catalytic activity;GO:0016787//hydrolase activity;GO:0016798//hydrolase activity, acting on glycosyl bonds	GO:0044238//primary metabolic process;GO:0071704//organic substance metabolic process;GO:0008152//metabolic process
Unigene0034360	8649.33	35293.7	132.014	115.347	121.367	455.901	392.259	461.075	122.909	436.412	1.8281	2.41745e-32	4.32004e-31	yes	PREDICTED: glucan endo-1,3-beta-glucosidase-like [Sesamum indicum]	-	-	GO:0016798//hydrolase activity, acting on glycosyl bonds;GO:0003824//catalytic activity;GO:0016787//hydrolase activity	GO:0044238//primary metabolic process;GO:0008152//metabolic process
Unigene0008774	52.6667	224.333	2.1194	1.3227	2.4151	3.9553	13.8965	5.0109	1.9524	7.6209	1.96471	1.31603e-05	4.5159e-05	yes	PREDICTED: glucan endo-1,3-beta-glucosidase-like [Fragaria vesca subsp. vesca]	-	-	GO:0016798//hydrolase activity, acting on glycosyl bonds;GO:0003824//catalytic activity;GO:0016787//hydrolase activity	-
Unigene0049434	35.6667	169.667	0.7169	1.6423	0.4934	2.2975	6.9804	2.7191	0.950867	3.999	2.07232	3.53833e-05	0.000114951	yes	PREDICTED: glucan endo-1,3-beta-glucosidase, acidic isoform PR-Q'-like [Sesamum indicum]	-	-	GO:0016798//hydrolase activity, acting on glycosyl bonds;GO:0016787//hydrolase activity;GO:0003824//catalytic activity	GO:0008152//metabolic process
Unigene0033640	214	1131.33	3.3599	2.7646	3.2437	9.0657	22.3406	13.2263	3.12273	14.8775	2.25225	2.25822e-15	1.82169e-14	yes	PREDICTED: beta-glucosidase 6 [Sesamum indicum]	ko00500//Starch and sucrose metabolism//Carbohydrate metabolism//Metabolism;ko00940//Phenylpropanoid biosynthesis//Biosynthesis of other secondary metabolites//Metabolism;ko00460//Cyanoamino acid metabolism//Metabolism of other amino acids//Metabolism	GO:0043231//intracellular membrane-bounded organelle;GO:0044444//cytoplasmic part;GO:0043226//organelle;GO:0005623//cell;GO:0044464//cell part;GO:0005622//intracellular;GO:0043227//membrane-bounded organelle;GO:0043229//intracellular organelle;GO:0005576//extracellular region;GO:0005737//cytoplasm;GO:0009536//plastid;GO:0044424//intracellular part	GO:0016798//hydrolase activity, acting on glycosyl bonds;GO:0016787//hydrolase activity;GO:0004553//hydrolase activity, hydrolyzing O-glycosyl compounds;GO:0003824//catalytic activity;GO:0015926//glucosidase activity	GO:0044238//primary metabolic process;GO:0008152//metabolic process
Unigene0002444	58	335.333	0.7598	0.8002	0.7762	4.1463	2.6404	4.7409	0.778733	3.84253	2.30286	2.35123e-16	2.02299e-15	yes	PREDICTED: glucan endo-1,3-beta-glucosidase 8 [Sesamum indicum]	-	-	GO:0016798//hydrolase activity, acting on glycosyl bonds;GO:0016787//hydrolase activity;GO:0003824//catalytic activity	GO:0008152//metabolic process;GO:0044238//primary metabolic process
Unigene0018234	27.3333	165.333	0.2915	0.5271	0.531	2.3564	1.1259	3.2086	0.449867	2.2303	2.30967	3.0421e-08	1.40696e-07	yes	PREDICTED: glucan endo-1,3-beta-glucosidase 11 [Sesamum indicum]	-	-	GO:0003824//catalytic activity;GO:0016798//hydrolase activity, acting on glycosyl bonds;GO:0004553//hydrolase activity, hydrolyzing O-glycosyl compounds;GO:0016787//hydrolase activity	GO:0008152//metabolic process;GO:0044238//primary metabolic process
Unigene0043007	50.6667	318.667	1.1123	1.2149	0.6119	4.9852	5.1416	6.142	0.9797	5.42293	2.46866	2.15378e-18	2.07451e-17	yes	PREDICTED: glucan endo-1,3-beta-glucosidase 2-like [Sesamum indicum]	-	GO:0044425//membrane part;GO:0031225//anchored component of membrane;GO:0016020//membrane;GO:0031224//intrinsic component of membrane	GO:0016787//hydrolase activity;GO:0003824//catalytic activity;GO:0016798//hydrolase activity, acting on glycosyl bonds;GO:0004553//hydrolase activity, hydrolyzing O-glycosyl compounds	GO:0008152//metabolic process
Unigene0019502	8.66667	62.3333	0.0436	0.2602	0.0583	0.7545	0.7106	0.6544	0.1207	0.7065	2.54926	1.49078e-06	5.73968e-06	yes	PREDICTED: glucan endo-1,3-beta-glucosidase 8 [Sesamum indicum]	-	-	GO:0015926//glucosidase activity;GO:0008422//beta-glucosidase activity;GO:0003824//catalytic activity;GO:0004553//hydrolase activity, hydrolyzing O-glycosyl compounds;GO:0016798//hydrolase activity, acting on glycosyl bonds;GO:0016787//hydrolase activity	GO:0044238//primary metabolic process;GO:0008152//metabolic process
Unigene0035741	241	1721.33	2.1122	2.0149	2.307	12.9248	15.3658	11.8322	2.1447	13.3743	2.64061	1.72142e-48	5.35808e-47	yes	PREDICTED: glucan endo-1,3-beta-glucosidase 3 [Sesamum indicum]	-	-	GO:0003824//catalytic activity;GO:0016787//hydrolase activity;GO:0016798//hydrolase activity, acting on glycosyl bonds	GO:0032502//developmental process;GO:0044763//single-organism cellular process;GO:0008152//metabolic process;GO:0009653//anatomical structure morphogenesis;GO:0048509//regulation of meristem development;GO:0051239//regulation of multicellular organismal process;GO:0065007//biological regulation;GO:0090066//regulation of anatomical structure size;GO:0044238//primary metabolic process;GO:1902578//s…
Unigene0034761	374	3076	7.0846	6.6383	6.9342	48.1669	37.7417	60.6502	6.8857	48.8529	2.82677	4.29876e-46	1.23458e-44	yes	PREDICTED: beta-glucosidase 11-like isoform X1 [Vitis vinifera]	ko00500//Starch and sucrose metabolism//Carbohydrate metabolism//Metabolism;ko00940//Phenylpropanoid biosynthesis//Biosynthesis of other secondary metabolites//Metabolism;ko00460//Cyanoamino acid metabolism//Metabolism of other amino acids//Metabolism	-	GO:0003824//catalytic activity;GO:0016798//hydrolase activity, acting on glycosyl bonds;GO:0016787//hydrolase activity	GO:0008152//metabolic process;GO:0044238//primary metabolic process
Unigene0021591	1.33333	12	0.0277	0	0.037	0.1464	0.145	0.2254	0.0215667	0.172267	2.99777	0.000734403	0.00195073	yes	PREDICTED: glucan endo-1,3-beta-glucosidase 2-like [Sesamum indicum]	-	GO:0016020//membrane;GO:0031224//intrinsic component of membrane;GO:0044425//membrane part;GO:0031225//anchored component of membrane	GO:0004553//hydrolase activity, hydrolyzing O-glycosyl compounds;GO:0016787//hydrolase activity;GO:0015926//glucosidase activity;GO:0016798//hydrolase activity, acting on glycosyl bonds;GO:0003824//catalytic activity;GO:0008422//beta-glucosidase activity	GO:0006950//response to stress;GO:0008152//metabolic process;GO:0050896//response to stimulus;GO:0044238//primary metabolic process
Unigene0029032	171	1717.67	2.4879	2.9729	2.1227	22.0601	22.2531	21.7821	2.52783	22.0318	3.12361	1.53562e-64	7.5939e-63	yes	PREDICTED: glucan endo-1,3-beta-D-glucosidase isoform X1 [Sesamum indicum]	-	GO:0044425//membrane part;GO:0016020//membrane;GO:0031224//intrinsic component of membrane	GO:0016787//hydrolase activity;GO:0004553//hydrolase activity, hydrolyzing O-glycosyl compounds;GO:0003824//catalytic activity;GO:0008422//beta-glucosidase activity;GO:0016798//hydrolase activity, acting on glycosyl bonds;GO:0015926//glucosidase activity	GO:0008152//metabolic process;GO:0044238//primary metabolic process
Unigene0019439	156	1647.67	1.5396	3.3239	2.0569	19.4257	15.5473	25.8797	2.3068	20.2842	3.13639	2.28815e-29	3.65755e-28	yes	PREDICTED: lysosomal beta glucosidase-like [Sesamum indicum]	ko00500//Starch and sucrose metabolism//Carbohydrate metabolism//Metabolism;ko00940//Phenylpropanoid biosynthesis//Biosynthesis of other secondary metabolites//Metabolism;ko00460//Cyanoamino acid metabolism//Metabolism of other amino acids//Metabolism	-	GO:0003824//catalytic activity;GO:0016787//hydrolase activity;GO:0004553//hydrolase activity, hydrolyzing O-glycosyl compounds;GO:0015926//glucosidase activity;GO:0016798//hydrolase activity, acting on glycosyl bonds	GO:0044238//primary metabolic process;GO:0008152//metabolic process
Unigene0040358	652.667	7072	5.6742	4.272	5.0021	31.0369	72.8426	42.841	4.98277	48.9068	3.29502	3.27292e-33	6.08068e-32	yes	PREDICTED: glucan endo-1,3-beta-glucosidase 14-like [Sesamum indicum]	-	GO:0044425//membrane part;GO:0043231//intracellular membrane-bounded organelle;GO:0071944//cell periphery;GO:0043227//membrane-bounded organelle;GO:0016020//membrane;GO:0044424//intracellular part;GO:0005622//intracellular;GO:0031225//anchored component of membrane;GO:0005623//cell;GO:0043229//intracellular organelle;GO:0043226//organelle;GO:0030312//external encapsulating structure;GO:0044464//c…	GO:0015926//glucosidase activity;GO:0016787//hydrolase activity;GO:0003824//catalytic activity;GO:0008422//beta-glucosidase activity;GO:0016798//hydrolase activity, acting on glycosyl bonds;GO:0004553//hydrolase activity, hydrolyzing O-glycosyl compounds	GO:0051649//establishment of localization in cell;GO:0009725//response to hormone;GO:0050794//regulation of cellular process;GO:0009755//hormone-mediated signaling pathway;GO:0045184//establishment of protein localization;GO:0006810//transport;GO:0009987//cellular process;GO:0065007//biological regulation;GO:0044700//single organism signaling;GO:0051716//cellular response to stimulus;GO:0071702//…
Unigene0001326	2	23	0.149	0.0988	0.2985	0.8593	2.6014	2.0464	0.1821	1.8357	3.33353	1.50817e-05	5.1404e-05	yes	PREDICTED: cyanogenic beta-glucosidase-like [Sesamum indicum]	ko00500//Starch and sucrose metabolism//Carbohydrate metabolism//Metabolism;ko00940//Phenylpropanoid biosynthesis//Biosynthesis of other secondary metabolites//Metabolism;ko00460//Cyanoamino acid metabolism//Metabolism of other amino acids//Metabolism	-	GO:0004553//hydrolase activity, hydrolyzing O-glycosyl compounds;GO:0016798//hydrolase activity, acting on glycosyl bonds;GO:0016787//hydrolase activity;GO:0003824//catalytic activity	GO:0044238//primary metabolic process;GO:0008152//metabolic process
Unigene0035770	7	106.333	0.1569	0.1734	0.3494	2.1874	3.9882	2.6877	0.226567	2.95443	3.70487	7.78166e-17	6.89771e-16	yes	PREDICTED: beta-glucosidase 12-like [Sesamum indicum]	ko00500//Starch and sucrose metabolism//Carbohydrate metabolism//Metabolism;ko00940//Phenylpropanoid biosynthesis//Biosynthesis of other secondary metabolites//Metabolism;ko00460//Cyanoamino acid metabolism//Metabolism of other amino acids//Metabolism	-	GO:0016787//hydrolase activity;GO:0016798//hydrolase activity, acting on glycosyl bonds;GO:0004553//hydrolase activity, hydrolyzing O-glycosyl compounds;GO:0003824//catalytic activity	GO:0008152//metabolic process;GO:0044238//primary metabolic process
Unigene0044228	114	2852.33	1.625	1.7648	1.8975	41.406	37.3876	34.9062	1.76243	37.8999	4.42655	3.84527e-120	7.65147e-118	yes	PREDICTED: glucan endo-1,3-beta-glucosidase 13 [Sesamum indicum]	-	-	GO:0016798//hydrolase activity, acting on glycosyl bonds;GO:0016787//hydrolase activity;GO:0003824//catalytic activity	GO:0044238//primary metabolic process;GO:0008152//metabolic process
Unigene0038619	8.66667	224.333	0.5202	0.1533	0.1544	5.029	5.955	9.2633	0.275967	6.7491	4.61213	1.46807e-25	1.9966e-24	yes	PREDICTED: beta-glucosidase 12-like [Sesamum indicum]	ko00500//Starch and sucrose metabolism//Carbohydrate metabolism//Metabolism;ko00940//Phenylpropanoid biosynthesis//Biosynthesis of other secondary metabolites//Metabolism;ko00460//Cyanoamino acid metabolism//Metabolism of other amino acids//Metabolism	-	GO:0016798//hydrolase activity, acting on glycosyl bonds;GO:0003824//catalytic activity;GO:0016787//hydrolase activity	GO:0044238//primary metabolic process;GO:0008152//metabolic process
Unigene0032466	4794.33	139468	22.8071	99.609	35.1908	669.088	2194.07	1052.13	52.5356	1305.09	4.63471	3.15183e-18	3.01268e-17	yes	PREDICTED: raucaffricine-O-beta-D-glucosidase-like [Sesamum indicum]	ko00500//Starch and sucrose metabolism//Carbohydrate metabolism//Metabolism;ko00940//Phenylpropanoid biosynthesis//Biosynthesis of other secondary metabolites//Metabolism;ko00460//Cyanoamino acid metabolism//Metabolism of other amino acids//Metabolism	-	GO:0004553//hydrolase activity, hydrolyzing O-glycosyl compounds;GO:0003824//catalytic activity;GO:0016798//hydrolase activity, acting on glycosyl bonds;GO:0016787//hydrolase activity	-
Unigene0037045	59.6667	2373	1.1165	1.3441	1.2622	47.8087	33.3949	44.6412	1.24093	41.9483	5.07911	1.12689e-111	1.87108e-109	yes	PREDICTED: glucan endo-1,3-beta-glucosidase, acidic isoform PR-Q'-like [Sesamum indicum]	-	GO:0005576//extracellular region	GO:0004553//hydrolase activity, hydrolyzing O-glycosyl compounds;GO:0016798//hydrolase activity, acting on glycosyl bonds;GO:0003824//catalytic activity;GO:0016787//hydrolase activity	GO:0008152//metabolic process
Unigene0016645	0	5.66667	0	0	0	0.0934	0.0323	0.113	0.001	0.0795667	6.31409	0.00208464	0.00510012	yes	beta-glucosidase [Phaeodactylum tricornutum CCAP 1055/1]	ko00500//Starch and sucrose metabolism//Carbohydrate metabolism//Metabolism;ko00520//Amino sugar and nucleotide sugar metabolism//Carbohydrate metabolism//Metabolism	-	-	-
Unigene0035605	0	4.66667	0	0	0	0.2798	0.1129	0.2961	0.001	0.2296	7.84298	0.00471593	0.0107589	yes	PREDICTED: probable glucan 1,3-beta-glucosidase A [Sesamum indicum]	-	-	GO:0003779//actin binding;GO:0008092//cytoskeletal protein binding;GO:0005488//binding;GO:0016798//hydrolase activity, acting on glycosyl bonds;GO:0004553//hydrolase activity, hydrolyzing O-glycosyl compounds;GO:0005515//protein binding;GO:0003824//catalytic activity;GO:0016787//hydrolase activity	GO:0016043//cellular component organization;GO:0008152//metabolic process;GO:0007010//cytoskeleton organization;GO:0030029//actin filament-based process;GO:0044238//primary metabolic process;GO:1902589//single-organism organelle organization;GO:0030036//actin cytoskeleton organization;GO:0044763//single-organism cellular process;GO:0006996//organelle organization;GO:0071840//cellular component or…
Unigene0032048	0.666667	189.667	0	0	0.0396	1.5689	4.9912	2.5663	0.0132	3.04213	7.8484	2.62846e-27	3.83591e-26	yes	PREDICTED: beta-glucosidase 12-like [Sesamum indicum]	ko00500//Starch and sucrose metabolism//Carbohydrate metabolism//Metabolism;ko00940//Phenylpropanoid biosynthesis//Biosynthesis of other secondary metabolites//Metabolism;ko00460//Cyanoamino acid metabolism//Metabolism of other amino acids//Metabolism	-	-	-
Unigene0047085	0	8.33333	0	0	0	0.893	0	0.3676	0.001	0.4202	8.71493	0.00425125	0.00979529	yes	PREDICTED: glucan endo-1,3-beta-glucosidase 13 [Sesamum indicum]	-	-	GO:0016798//hydrolase activity, acting on glycosyl bonds;GO:0016787//hydrolase activity;GO:0003824//catalytic activity	GO:0044238//primary metabolic process;GO:0008152//metabolic process
Unigene0038617	29	15158.7	3.2293	3.105	1.9415	1206.94	1006.3	1578.86	2.7586	1264.04	8.83988	1.63201e-213	2.27321e-210	yes	PREDICTED: beta-glucosidase 12-like [Glycine max]	ko00500//Starch and sucrose metabolism//Carbohydrate metabolism//Metabolism;ko00940//Phenylpropanoid biosynthesis//Biosynthesis of other secondary metabolites//Metabolism;ko00460//Cyanoamino acid metabolism//Metabolism of other amino acids//Metabolism	-	GO:0004553//hydrolase activity, hydrolyzing O-glycosyl compounds;GO:0016787//hydrolase activity;GO:0003824//catalytic activity;GO:0016798//hydrolase activity, acting on glycosyl bonds	GO:0008152//metabolic process;GO:0044238//primary metabolic process
Unigene0038618	89.3333	81435.7	0.6322	2.3414	1.0678	710.884	953.598	1379.61	1.34713	1014.7	9.55694	8.76066e-86	7.72047e-84	yes	PREDICTED: beta-glucosidase 12-like [Sesamum indicum]	ko00500//Starch and sucrose metabolism//Carbohydrate metabolism//Metabolism;ko00940//Phenylpropanoid biosynthesis//Biosynthesis of other secondary metabolites//Metabolism;ko00460//Cyanoamino acid metabolism//Metabolism of other amino acids//Metabolism	-	GO:0016798//hydrolase activity, acting on glycosyl bonds;GO:0003824//catalytic activity;GO:0016787//hydrolase activity;GO:0004553//hydrolase activity, hydrolyzing O-glycosyl compounds	GO:0008152//metabolic process
Unigene0043818	0	71.3333	0	0	0	3.0927	8.3886	3.4043	0.001	4.96187	12.2767	4.86247e-19	4.83106e-18	yes	PREDICTED: non-cyanogenic beta-glucosidase-like [Malus domestica]	ko00500//Starch and sucrose metabolism//Carbohydrate metabolism//Metabolism;ko00940//Phenylpropanoid biosynthesis//Biosynthesis of other secondary metabolites//Metabolism;ko00460//Cyanoamino acid metabolism//Metabolism of other amino acids//Metabolism	-	GO:0003824//catalytic activity;GO:0016787//hydrolase activity;GO:0016798//hydrolase activity, acting on glycosyl bonds	GO:0044238//primary metabolic process;GO:0008152//metabolic process

## Sheet: tryptophan synthase
GeneID	CR_count	CL_count	CR1_rpkm	CR2_rpkm	CR3_rpkm	CL1_rpkm	CL2_rpkm	CL3_rpkm	CR_rpkm	CL_rpkm	log2 Ratio(CL/CR)	Pvalue	FDR	significant	Description	Pathway	GO Component	GO Function	GO Process
Unigene0032001	2644	9443.67	24.8519	27.7759	27.3115	70.6743	97.2837	80.9041	26.6464	82.954	1.63837	5.102e-23	6.17064e-22	yes	PREDICTED: tryptophan synthase beta chain 1-like [Sesamum indicum]	ko01230//Biosynthesis of amino acids//Global and Overview//Metabolism;ko00260//Glycine, serine and threonine metabolism//Amino acid metabolism//Metabolism;ko00400//Phenylalanine, tyrosine and tryptophan biosynthesis//Amino acid metabolism//Metabolism	-	GO:0003824//catalytic activity;GO:0016835//carbon-oxygen lyase activity;GO:0016829//lyase activity;GO:0016836//hydro-lyase activity	GO:0044763//single-organism cellular process;GO:0006568//tryptophan metabolic process;GO:0008152//metabolic process;GO:0009308//amine metabolic process;GO:1901360//organic cyclic compound metabolic process;GO:1901564//organonitrogen compound metabolic process;GO:0034641//cellular nitrogen compound metabolic process;GO:0071704//organic substance metabolic process;GO:0042430//indole-containing comp…
Unigene0033118	3438.33	14570.3	44.1343	62.6486	67.2216	157.745	191.668	276.473	58.0015	208.628	1.84677	1.62114e-16	1.40738e-15	yes	PREDICTED: tryptophan synthase beta chain 1 [Vitis vinifera]	ko01230//Biosynthesis of amino acids//Global and Overview//Metabolism;ko00260//Glycine, serine and threonine metabolism//Amino acid metabolism//Metabolism;ko00400//Phenylalanine, tyrosine and tryptophan biosynthesis//Amino acid metabolism//Metabolism	-	GO:0016491//oxidoreductase activity;GO:0016627//oxidoreductase activity, acting on the CH-CH group of donors;GO:0016829//lyase activity;GO:0016836//hydro-lyase activity;GO:0016835//carbon-oxygen lyase activity;GO:0003824//catalytic activity;GO:0016628//oxidoreductase activity, acting on the CH-CH group of donors, NAD or NADP as acceptor	GO:0043436//oxoacid metabolic process;GO:1901564//organonitrogen compound metabolic process;GO:1901360//organic cyclic compound metabolic process;GO:0046483//heterocycle metabolic process;GO:1901605//alpha-amino acid metabolic process;GO:0044763//single-organism cellular process;GO:0006520//cellular amino acid metabolic process;GO:0009308//amine metabolic process;GO:0006586//indolalkylamine metab…
Unigene0023517	122	1094.33	2.6307	1.1881	2.2418	16.9522	12.813	18.3621	2.0202	16.0424	2.98932	3.57345e-28	5.43485e-27	yes	PREDICTED: tryptophan synthase beta chain 1-like [Sesamum indicum]	ko01230//Biosynthesis of amino acids//Global and Overview//Metabolism;ko00260//Glycine, serine and threonine metabolism//Amino acid metabolism//Metabolism;ko00400//Phenylalanine, tyrosine and tryptophan biosynthesis//Amino acid metabolism//Metabolism	GO:0044444//cytoplasmic part;GO:0043227//membrane-bounded organelle;GO:0009536//plastid;GO:0044464//cell part;GO:0005622//intracellular;GO:0043231//intracellular membrane-bounded organelle;GO:0043229//intracellular organelle;GO:0043226//organelle;GO:0005623//cell;GO:0044424//intracellular part;GO:0005737//cytoplasm	GO:0016836//hydro-lyase activity;GO:0016835//carbon-oxygen lyase activity;GO:0003824//catalytic activity;GO:0016829//lyase activity	GO:0071704//organic substance metabolic process;GO:1901564//organonitrogen compound metabolic process;GO:0006586//indolalkylamine metabolic process;GO:0044283//small molecule biosynthetic process;GO:0006082//organic acid metabolic process;GO:0046394//carboxylic acid biosynthetic process;GO:1901605//alpha-amino acid metabolic process;GO:0046483//heterocycle metabolic process;GO:0019752//carboxylic…
Unigene0023157	193.333	2590.33	3.3821	3.226	2.3114	43.2452	24.0474	36.0692	2.97317	34.4539	3.5346	5.95626e-47	1.76311e-45	yes	Tryptophan synthase beta type 2 [Theobroma cacao]	ko01230//Biosynthesis of amino acids//Global and Overview//Metabolism;ko00260//Glycine, serine and threonine metabolism//Amino acid metabolism//Metabolism;ko00400//Phenylalanine, tyrosine and tryptophan biosynthesis//Amino acid metabolism//Metabolism	-	GO:0043168//anion binding;GO:0043167//ion binding;GO:0003824//catalytic activity;GO:0016829//lyase activity;GO:0016835//carbon-oxygen lyase activity;GO:0005515//protein binding;GO:0046983//protein dimerization activity;GO:0005488//binding;GO:0016836//hydro-lyase activity	GO:0009308//amine metabolic process;GO:0006082//organic acid metabolic process;GO:0008152//metabolic process;GO:0046483//heterocycle metabolic process;GO:0044238//primary metabolic process;GO:0071704//organic substance metabolic process;GO:0006520//cellular amino acid metabolic process;GO:0009072//aromatic amino acid family metabolic process;GO:0044710//single-organism metabolic process;GO:000672…
