# Supplementary material for: De novo characterization of the Baphicacanthus cusia(Nees) Bremek transcriptome and analysis of candidate genes involved in indican biosynthesis and metabolism
Source: PLoS One. 2018 Jul 5;13(7):e0199788. doi: 10.1371/journal.pone.0199788 (PMC6033399; doi:10.1371/journal.pone.0199788)
Supplement: S10 Table — (XLSX) [file pone.0199788.s010.xlsx]

## Sheet: Cytochrome P450
GeneID	CS_count	CL_count	CS1_rpkm	CS2_rpkm	CS3_rpkm	CL1_rpkm	CL2_rpkm	CL3_rpkm	CS_rpkm	CL_rpkm	log2 Ratio(CL/CS)	Pvalue	FDR	significant	Description	Pathway	GO Component	GO Function	GO Process
Unigene0014563	13.6667	0	1.0672	1.4392	1.2515	0	0	0	1.25263	0.001	-10.2907	1.43986e-06	1.40249e-05	yes	PREDICTED: cytochrome P450 71D9-like isoform X2 [Cicer arietinum]	-	-	GO:0016491//oxidoreductase activity;GO:0005488//binding;GO:0003824//catalytic activity	-
Unigene0044769	19	0	1.6444	0.3604	1.145	0	0	0	1.04993	0.001	-10.0361	5.55947e-07	5.80615e-06	yes	PREDICTED: cytochrome P450 78A7 [Sesamum indicum]	-	-	GO:0046914//transition metal ion binding;GO:0016705//oxidoreductase activity, acting on paired donors, with incorporation or reduction of molecular oxygen;GO:0004497//monooxygenase activity;GO:0046906//tetrapyrrole binding;GO:0043169//cation binding;GO:0005488//binding;GO:1901363//heterocyclic compound binding;GO:0003824//catalytic activity;GO:0097159//organic cyclic compound binding;GO:0043167//…	GO:0044699//single-organism process;GO:0044710//single-organism metabolic process;GO:0008152//metabolic process
Unigene0012486	6.33333	0	0.4167	0.0885	0.2665	0	0	0	0.257233	0.001	-8.00693	0.00260744	0.011219	yes	PREDICTED: cytochrome P450 711A1 [Sesamum indicum]	-	GO:0016020//membrane;GO:0044425//membrane part;GO:0031224//intrinsic component of membrane	GO:0097159//organic cyclic compound binding;GO:0005488//binding;GO:1901363//heterocyclic compound binding;GO:0043167//ion binding;GO:0046906//tetrapyrrole binding;GO:0043169//cation binding;GO:0046872//metal ion binding;GO:0003824//catalytic activity;GO:0046914//transition metal ion binding;GO:0016491//oxidoreductase activity	GO:0060918//auxin transport;GO:0001763//morphogenesis of a branching structure;GO:0006950//response to stress;GO:0032502//developmental process;GO:0006725//cellular aromatic compound metabolic process;GO:0065008//regulation of biological quality;GO:0008104//protein localization;GO:0044767//single-organism developmental process;GO:0034613//cellular protein localization;GO:0009987//cellular process…
Unigene0014430	31.3333	0.333333	1.3674	2.7099	2.2311	0	0	0.0571	2.1028	0.0190333	-6.78764	1.00479e-10	1.89687e-09	yes	PREDICTED: cytochrome P450 78A11 [Elaeis guineensis]	-	GO:0031224//intrinsic component of membrane;GO:0016020//membrane;GO:0044425//membrane part	GO:0043169//cation binding;GO:0046914//transition metal ion binding;GO:0003824//catalytic activity;GO:0046906//tetrapyrrole binding;GO:0016491//oxidoreductase activity;GO:0043167//ion binding;GO:0097159//organic cyclic compound binding;GO:0005488//binding;GO:1901363//heterocyclic compound binding;GO:0046872//metal ion binding	GO:0009653//anatomical structure morphogenesis;GO:0048444//floral organ morphogenesis;GO:0009791//post-embryonic development;GO:0090567//reproductive shoot system development;GO:0048856//anatomical structure development;GO:0048731//system development;GO:0048608//reproductive structure development;GO:0032501//multicellular organismal process;GO:0044702//single organism reproductive process;GO:0044…
Unigene0040234	32	0.666667	2.4257	2.6395	3.9238	0	0.0919	0.0803	2.99633	0.0574	-5.706	1.91592e-10	3.47759e-09	yes	Cytochrome P450 [Medicago truncatula]	-	-	GO:0046914//transition metal ion binding;GO:0046906//tetrapyrrole binding;GO:0043169//cation binding;GO:0016491//oxidoreductase activity;GO:0046872//metal ion binding;GO:0016627//oxidoreductase activity, acting on the CH-CH group of donors;GO:0097159//organic cyclic compound binding;GO:0043167//ion binding;GO:0016634//oxidoreductase activity, acting on the CH-CH group of donors, oxygen as accepto…	GO:0008152//metabolic process;GO:0044710//single-organism metabolic process;GO:0044699//single-organism process
Unigene0018690	3569.33	101.333	25.4305	45.0247	36.6973	0.9524	0.6353	1.0337	35.7175	0.8738	-5.35318	6.84036e-67	6.92652e-64	yes	PREDICTED: cytochrome P450 78A5-like [Sesamum indicum]	-	-	GO:0005488//binding;GO:0016491//oxidoreductase activity;GO:0046872//metal ion binding;GO:0043169//cation binding;GO:0043167//ion binding;GO:0003824//catalytic activity	-
Unigene0003616	1110.67	31	17.2647	17.0337	18.8801	0.3656	0.4268	0.5251	17.7262	0.439167	-5.33497	1.64303e-72	2.11338e-69	yes	PREDICTED: cytochrome P450 714A1-like [Sesamum indicum]	-	-	GO:0016491//oxidoreductase activity;GO:0005488//binding;GO:0046872//metal ion binding;GO:0043167//ion binding;GO:1901363//heterocyclic compound binding;GO:0046914//transition metal ion binding;GO:0046906//tetrapyrrole binding;GO:0097159//organic cyclic compound binding;GO:0043169//cation binding;GO:0003824//catalytic activity	GO:0008152//metabolic process;GO:0044699//single-organism process;GO:0044710//single-organism metabolic process
Unigene0037165	17	0.666667	1.8561	1.033	2.073	0.0802	0.0971	0	1.65403	0.0591	-4.80669	6.3124e-06	5.42372e-05	yes	Cytochrome P450 likeTBP [Medicago truncatula]	-	-	-	-
Unigene0014564	26	1.33333	1.0682	3.2312	1.2527	0.114	0	0.1207	1.8507	0.0782333	-4.56414	5.38796e-07	5.64562e-06	yes	cytochrome P450 [Salvia miltiorrhiza]	-	-	GO:0097159//organic cyclic compound binding;GO:0043167//ion binding;GO:0046906//tetrapyrrole binding;GO:0003824//catalytic activity;GO:0046872//metal ion binding;GO:0005488//binding;GO:0043169//cation binding;GO:0046914//transition metal ion binding;GO:0016491//oxidoreductase activity;GO:1901363//heterocyclic compound binding	GO:0044710//single-organism metabolic process;GO:0044699//single-organism process;GO:0008152//metabolic process
Unigene0051072	50	2.66667	0.2689	0.9623	1.675	0	0.0369	0.0968	0.968733	0.0445667	-4.44206	2.74342e-07	3.02865e-06	yes	PREDICTED: cytochrome P450 CYP82D47-like [Sesamum indicum]	-	-	-	-
Unigene0027957	18.3333	1	0.156	1.2761	3.5669	0	0.0857	0.1498	1.66633	0.0785	-4.40784	0.000618663	0.00324696	yes	PREDICTED: cytochrome P450 71D95-like [Sesamum indicum]	-	GO:0016020//membrane	GO:0043167//ion binding;GO:0016491//oxidoreductase activity;GO:0005488//binding;GO:0003824//catalytic activity;GO:0043169//cation binding;GO:0046872//metal ion binding	-
Unigene0012741	22.3333	1.33333	0.7755	0.4678	0.5867	0.0908	0	0	0.61	0.0302667	-4.33301	1.86309e-06	1.77443e-05	yes	PREDICTED: cytochrome P450 89A2-like [Citrus sinensis]	-	-	-	-
Unigene0031015	13.3333	0.666667	0.2725	0.1499	0.282	0	0.0352	0	0.2348	0.0117333	-4.32275	0.000121957	0.000777417	yes	PREDICTED: cytochrome P450 94A1 [Sesamum indicum]	-	-	GO:0003824//catalytic activity;GO:0016705//oxidoreductase activity, acting on paired donors, with incorporation or reduction of molecular oxygen;GO:0005488//binding;GO:0097159//organic cyclic compound binding;GO:0004497//monooxygenase activity;GO:0046872//metal ion binding;GO:0043169//cation binding;GO:0046914//transition metal ion binding;GO:0043167//ion binding;GO:0016491//oxidoreductase activi…	GO:0044710//single-organism metabolic process;GO:0008152//metabolic process;GO:0044699//single-organism process
Unigene0030355	709	51.6667	8.5255	15.0921	11.4608	0.8122	0.4515	0.9302	11.6928	0.7313	-3.99901	5.10839e-29	5.73393e-27	yes	PREDICTED: cytochrome P450 CYP72A219-like [Sesamum indicum]	-	-	GO:0046914//transition metal ion binding;GO:0046872//metal ion binding;GO:0003824//catalytic activity;GO:0043167//ion binding;GO:0097159//organic cyclic compound binding;GO:0005488//binding;GO:0046906//tetrapyrrole binding;GO:0043169//cation binding;GO:0016491//oxidoreductase activity;GO:1901363//heterocyclic compound binding	GO:0044710//single-organism metabolic process;GO:0044699//single-organism process;GO:0008152//metabolic process
Unigene0009729	232	17.3333	2.5967	1.4567	7.6043	0.4039	0.163	0.171	3.8859	0.245967	-3.98171	2.66282e-10	4.7423e-09	yes	PREDICTED: cytochrome P450 86A1 [Sesamum indicum]	ko00073//Cutin, suberine and wax biosynthesis//Lipid metabolism//Metabolism	GO:0044425//membrane part;GO:0043226//organelle;GO:0044464//cell part;GO:0043231//intracellular membrane-bounded organelle;GO:0005623//cell;GO:0043227//membrane-bounded organelle;GO:0016020//membrane;GO:0043229//intracellular organelle;GO:0031224//intrinsic component of membrane;GO:0044424//intracellular part;GO:0005622//intracellular	GO:0005488//binding;GO:0046872//metal ion binding;GO:0097159//organic cyclic compound binding;GO:0046906//tetrapyrrole binding;GO:0016491//oxidoreductase activity;GO:0016712//oxidoreductase activity, acting on paired donors, with incorporation or reduction of molecular oxygen, reduced flavin or flavoprotein as one donor, and incorporation of one atom of oxygen;GO:0003824//catalytic activity;GO:00…	GO:0044699//single-organism process;GO:0009058//biosynthetic process;GO:0008152//metabolic process;GO:0044249//cellular biosynthetic process;GO:0006810//transport;GO:0044237//cellular metabolic process;GO:0009699//phenylpropanoid biosynthetic process;GO:0032787//monocarboxylic acid metabolic process;GO:0044765//single-organism transport;GO:1901362//organic cyclic compound biosynthetic process;GO:…
Unigene0027959	30.6667	2.33333	0.2218	0.2036	1.2446	0	0.0174	0.0913	0.556667	0.0362333	-3.94142	0.000109647	0.000708239	yes	PREDICTED: cytochrome P450 71D95-like [Sesamum indicum]	ko00909//Sesquiterpenoid and triterpenoid biosynthesis//Metabolism of terpenoids and polyketides//Metabolism	GO:0016020//membrane;GO:0005622//intracellular;GO:0044424//intracellular part;GO:0044464//cell part;GO:0044425//membrane part;GO:0043229//intracellular organelle;GO:0043231//intracellular membrane-bounded organelle;GO:0043227//membrane-bounded organelle;GO:0043226//organelle;GO:0005623//cell	GO:0005488//binding;GO:0016709//oxidoreductase activity, acting on paired donors, with incorporation or reduction of molecular oxygen, NAD(P)H as one donor, and incorporation of one atom of oxygen;GO:0046872//metal ion binding;GO:0016491//oxidoreductase activity;GO:0004497//monooxygenase activity;GO:0016705//oxidoreductase activity, acting on paired donors, with incorporation or reduction of mole…	GO:0044710//single-organism metabolic process;GO:0008152//metabolic process;GO:0044699//single-organism process
Unigene0018433	34.3333	2.66667	0.4837	0.5855	0.9319	0	0.0759	0.0664	0.667033	0.0474333	-3.81379	2.66597e-07	2.94881e-06	yes	PREDICTED: cytochrome P450 716B1-like isoform X2 [Sesamum indicum]	-	-	GO:1901363//heterocyclic compound binding;GO:0016709//oxidoreductase activity, acting on paired donors, with incorporation or reduction of molecular oxygen, NAD(P)H as one donor, and incorporation of one atom of oxygen;GO:0046872//metal ion binding;GO:0016705//oxidoreductase activity, acting on paired donors, with incorporation or reduction of molecular oxygen;GO:0043169//cation binding;GO:004316…	GO:0044699//single-organism process;GO:0044710//single-organism metabolic process;GO:0008152//metabolic process
Unigene0045887	8.33333	0.666667	0.4827	0.1504	0.2264	0	0	0.0618	0.2865	0.0206	-3.79782	0.00673492	0.0250491	yes	PREDICTED: cytochrome P450 CYP82D47-like [Sesamum indicum]	-	-	GO:0097159//organic cyclic compound binding;GO:0005488//binding;GO:0016491//oxidoreductase activity;GO:0046872//metal ion binding;GO:0016705//oxidoreductase activity, acting on paired donors, with incorporation or reduction of molecular oxygen;GO:0046906//tetrapyrrole binding;GO:0003824//catalytic activity;GO:0046914//transition metal ion binding;GO:0004497//monooxygenase activity;GO:0043167//ion…	GO:0008152//metabolic process;GO:0044699//single-organism process;GO:0044710//single-organism metabolic process
Unigene0014567	10.6667	1	0.4261	0.4214	0.3075	0.0595	0.036	0	0.385	0.0318333	-3.59625	0.00103371	0.00506758	yes	Cytochrome P450 [Medicago truncatula]	-	-	-	-
Unigene0011796	237.333	24.6667	2.8346	1.2062	6.955	0.4745	0.121	0.37	3.66527	0.321833	-3.50953	3.43819e-08	4.40104e-07	yes	PREDICTED: cytochrome P450 86B1-like [Sesamum indicum]	-	-	GO:0046872//metal ion binding;GO:0043167//ion binding;GO:0003824//catalytic activity;GO:0016491//oxidoreductase activity;GO:0005488//binding;GO:0043169//cation binding	-
Unigene0028054	350.333	36.6667	6.1998	3.8176	4.6869	0.8369	0.2393	0.2584	4.90143	0.444867	-3.46176	2.9069e-13	7.55983e-12	yes	PREDICTED: cytochrome P450 CYP72A219-like [Sesamum indicum]	-	-	GO:0046914//transition metal ion binding;GO:0097159//organic cyclic compound binding;GO:0043167//ion binding;GO:1901363//heterocyclic compound binding;GO:0043169//cation binding;GO:0046872//metal ion binding;GO:0046906//tetrapyrrole binding;GO:0003824//catalytic activity;GO:0016491//oxidoreductase activity;GO:0005488//binding	GO:0008152//metabolic process;GO:0044699//single-organism process;GO:0044710//single-organism metabolic process
Unigene0047121	901.333	94.6667	10.8373	13.4055	17.451	1.5725	1.0276	1.1888	13.8979	1.26297	-3.45998	1.9063e-30	2.29682e-28	yes	PREDICTED: cytochrome P450 94C1-like [Sesamum indicum]	-	-	GO:0016491//oxidoreductase activity;GO:0043167//ion binding;GO:0043169//cation binding;GO:0016712//oxidoreductase activity, acting on paired donors, with incorporation or reduction of molecular oxygen, reduced flavin or flavoprotein as one donor, and incorporation of one atom of oxygen;GO:1901363//heterocyclic compound binding;GO:0004497//monooxygenase activity;GO:0016705//oxidoreductase activity…	GO:0008152//metabolic process;GO:0044710//single-organism metabolic process;GO:0044699//single-organism process
Unigene0000452	92	10	1.5889	1.38	1.4702	0.0794	0.1602	0.196	1.4797	0.1452	-3.34919	1.9215e-12	4.50482e-11	yes	PREDICTED: cytochrome P450 CYP749A22-like [Sesamum indicum]	ko00905//Brassinosteroid biosynthesis//Metabolism of terpenoids and polyketides//Metabolism	-	GO:0003824//catalytic activity;GO:0016491//oxidoreductase activity;GO:0005488//binding	-
Unigene0011677	44.3333	5	0.5059	0.2688	0.9304	0.0104	0.1011	0.0663	0.568367	0.0592667	-3.26153	8.73719e-06	7.29894e-05	yes	PREDICTED: cytochrome P450 86B1 [Vitis vinifera]	ko00073//Cutin, suberine and wax biosynthesis//Lipid metabolism//Metabolism	-	GO:0046906//tetrapyrrole binding;GO:0005488//binding;GO:0046872//metal ion binding;GO:1901363//heterocyclic compound binding;GO:0043167//ion binding;GO:0043169//cation binding;GO:0097159//organic cyclic compound binding;GO:0016491//oxidoreductase activity;GO:0003824//catalytic activity;GO:0046914//transition metal ion binding	GO:0008152//metabolic process;GO:0044699//single-organism process;GO:0044710//single-organism metabolic process
Unigene0045490	113.667	14.6667	1.2105	0.7265	4.3929	0.4453	0.0359	0.1885	2.10997	0.223233	-3.2406	3.87802e-05	0.000279386	yes	PREDICTED: cytochrome P450 714C2-like [Sesamum indicum]	-	-	GO:1901363//heterocyclic compound binding;GO:0016491//oxidoreductase activity;GO:0043169//cation binding;GO:0046872//metal ion binding;GO:0046906//tetrapyrrole binding;GO:0005488//binding;GO:0046914//transition metal ion binding;GO:0043167//ion binding;GO:0003824//catalytic activity;GO:0097159//organic cyclic compound binding	GO:0008152//metabolic process;GO:0044699//single-organism process;GO:0044710//single-organism metabolic process
Unigene0022271	168.667	20.6667	2.6732	2.4251	1.9855	0.4158	0.1399	0.1956	2.36127	0.250433	-3.23706	5.9609e-13	1.48374e-11	yes	PREDICTED: cytochrome P450 714C2-like [Sesamum indicum]	-	-	GO:0043169//cation binding;GO:0046872//metal ion binding;GO:0005488//binding;GO:0016491//oxidoreductase activity;GO:0043167//ion binding;GO:0003824//catalytic activity	-
Unigene0023990	110	13.3333	1.1601	2.606	1.8551	0.1094	0.2649	0.2315	1.87373	0.201933	-3.21396	1.95999e-10	3.54675e-09	yes	PREDICTED: cytochrome P450 90A1 [Sesamum indicum]	ko00905//Brassinosteroid biosynthesis//Metabolism of terpenoids and polyketides//Metabolism	GO:0031224//intrinsic component of membrane;GO:0016020//membrane;GO:0044425//membrane part	GO:0097159//organic cyclic compound binding;GO:0043167//ion binding;GO:0016491//oxidoreductase activity;GO:0046906//tetrapyrrole binding;GO:0046872//metal ion binding;GO:1901363//heterocyclic compound binding;GO:0043169//cation binding;GO:0005488//binding;GO:0046914//transition metal ion binding;GO:0003824//catalytic activity	GO:0051239//regulation of multicellular organismal process;GO:0044711//single-organism biosynthetic process;GO:0009411//response to UV;GO:0048646//anatomical structure formation involved in morphogenesis;GO:0044238//primary metabolic process;GO:0009826//unidimensional cell growth;GO:0043478//pigment accumulation in response to UV light;GO:0009909//regulation of flower development;GO:0008152//meta…
Unigene0012503	38.3333	5.33333	0.4621	0.8567	0.7475	0.0289	0.1051	0.1224	0.688767	0.0854667	-3.01058	1.8777e-06	1.78762e-05	yes	PREDICTED: cytochrome P450 734A1 [Sesamum indicum]	ko00905//Brassinosteroid biosynthesis//Metabolism of terpenoids and polyketides//Metabolism	GO:0031224//intrinsic component of membrane;GO:0044425//membrane part;GO:0016020//membrane	GO:0043169//cation binding;GO:0016491//oxidoreductase activity;GO:0005488//binding;GO:0003824//catalytic activity;GO:0097159//organic cyclic compound binding;GO:0043167//ion binding;GO:0004497//monooxygenase activity;GO:0046906//tetrapyrrole binding;GO:0046914//transition metal ion binding;GO:1901363//heterocyclic compound binding;GO:0046872//metal ion binding	GO:0044238//primary metabolic process;GO:0040007//growth;GO:0006066//alcohol metabolic process;GO:0009314//response to radiation;GO:0050896//response to stimulus;GO:0044710//single-organism metabolic process;GO:0009719//response to endogenous stimulus;GO:0009725//response to hormone;GO:0044699//single-organism process;GO:0010033//response to organic substance;GO:1901360//organic cyclic compound m…
Unigene0037624	96.6667	13.3333	1.4762	1.0949	1.9976	0.1803	0.2807	0.1091	1.5229	0.190033	-3.0025	1.01523e-09	1.6638e-08	yes	PREDICTED: cytochrome P450 71A6-like [Sesamum indicum]	-	-	GO:0016491//oxidoreductase activity;GO:0043169//cation binding;GO:0046872//metal ion binding;GO:0003824//catalytic activity;GO:0043167//ion binding;GO:0005488//binding	-
Unigene0030015	216.667	34.3333	3.5646	3.8718	2.0358	0.6253	0.2475	0.4327	3.1574	0.435167	-2.8591	4.41613e-11	8.72808e-10	yes	PREDICTED: cytochrome P450 704C1-like [Solanum tuberosum]	-	-	GO:0005488//binding;GO:0003824//catalytic activity;GO:0043167//ion binding;GO:0016491//oxidoreductase activity;GO:0043169//cation binding;GO:0046872//metal ion binding	-
Unigene0000647	153.667	24.6667	2.4746	1.6097	1.5364	0.2439	0.2461	0.3226	1.87357	0.270867	-2.79013	7.11299e-12	1.57014e-10	yes	PREDICTED: cytochrome P450 734A1 [Sesamum indicum]	ko00905//Brassinosteroid biosynthesis//Metabolism of terpenoids and polyketides//Metabolism	GO:0031224//intrinsic component of membrane;GO:0044425//membrane part;GO:0016020//membrane	GO:0016634//oxidoreductase activity, acting on the CH-CH group of donors, oxygen as acceptor;GO:0016491//oxidoreductase activity;GO:0004497//monooxygenase activity;GO:0043169//cation binding;GO:0097159//organic cyclic compound binding;GO:0016627//oxidoreductase activity, acting on the CH-CH group of donors;GO:0003824//catalytic activity;GO:1901363//heterocyclic compound binding;GO:0043167//ion bi…	GO:0008202//steroid metabolic process;GO:0009628//response to abiotic stimulus;GO:0009719//response to endogenous stimulus;GO:0040007//growth;GO:0044281//small molecule metabolic process;GO:0044699//single-organism process;GO:0016128//phytosteroid metabolic process;GO:0009314//response to radiation;GO:0006629//lipid metabolic process;GO:1901615//organic hydroxy compound metabolic process;GO:00060…
Unigene0040354	1613.33	274	18.3219	18.3147	21.818	3.2936	1.4448	3.8305	19.4849	2.8563	-2.77013	3.78976e-18	1.65774e-16	yes	PREDICTED: cytochrome P450 CYP72A219-like [Sesamum indicum]	-	-	GO:0005488//binding;GO:0016491//oxidoreductase activity;GO:0046906//tetrapyrrole binding;GO:0046914//transition metal ion binding;GO:1901363//heterocyclic compound binding;GO:0043169//cation binding;GO:0043167//ion binding;GO:0046872//metal ion binding;GO:0097159//organic cyclic compound binding;GO:0003824//catalytic activity	GO:0044699//single-organism process;GO:0044710//single-organism metabolic process;GO:0008152//metabolic process
Unigene0041273	2480.33	455.667	24.9278	44.6706	48.5634	6.0823	6.0371	6.7345	39.3873	6.28463	-2.64783	9.19561e-23	6.20762e-21	yes	PREDICTED: cytochrome P450 81E8-like [Sesamum indicum]	-	-	GO:0016491//oxidoreductase activity;GO:0043167//ion binding;GO:0043169//cation binding;GO:0005488//binding;GO:0046872//metal ion binding;GO:0003824//catalytic activity	-
Unigene0012485	1758.33	346	22.6312	31.5495	28.8675	4.7382	6.0622	3.7173	27.6827	4.83923	-2.51614	3.07783e-23	2.17653e-21	yes	PREDICTED: cytochrome P450 711A1 [Sesamum indicum]	-	GO:0044425//membrane part;GO:0016020//membrane;GO:0031224//intrinsic component of membrane	GO:0046914//transition metal ion binding;GO:0016491//oxidoreductase activity;GO:0016712//oxidoreductase activity, acting on paired donors, with incorporation or reduction of molecular oxygen, reduced flavin or flavoprotein as one donor, and incorporation of one atom of oxygen;GO:0003824//catalytic activity;GO:0043167//ion binding;GO:0046872//metal ion binding;GO:0005488//binding;GO:1901363//heter…	GO:0006725//cellular aromatic compound metabolic process;GO:0048731//system development;GO:0010817//regulation of hormone levels;GO:0051641//cellular localization;GO:0050789//regulation of biological process;GO:0044249//cellular biosynthetic process;GO:0044763//single-organism cellular process;GO:0044767//single-organism developmental process;GO:0016114//terpenoid biosynthetic process;GO:0006720/…
Unigene0036850	995.333	220.667	14.5993	16.2671	14.2462	3.7692	2.0351	2.8907	15.0375	2.89833	-2.37527	2.63982e-18	1.17525e-16	yes	PREDICTED: cytochrome P450 71D11-like [Sesamum indicum]	-	-	GO:0016491//oxidoreductase activity;GO:0003824//catalytic activity;GO:0043169//cation binding;GO:0046872//metal ion binding;GO:0043167//ion binding;GO:0005488//binding	-
Unigene0038623	14.6667	3.66667	0.2297	0.1678	0.303	0.0912	0.0315	0.0276	0.2335	0.0501	-2.22054	0.00647022	0.0242255	yes	PREDICTED: cytochrome P450 CYP749A22-like [Sesamum indicum]	ko00905//Brassinosteroid biosynthesis//Metabolism of terpenoids and polyketides//Metabolism	-	GO:0046872//metal ion binding;GO:0005488//binding;GO:0043167//ion binding;GO:0003824//catalytic activity;GO:0043169//cation binding;GO:0016491//oxidoreductase activity	-
Unigene0011904	31.6667	7.66667	1.5835	0.8709	0.7282	0.1409	0.2729	0.2982	1.06087	0.237333	-2.16026	0.000498659	0.00269011	yes	PREDICTED: LOW QUALITY PROTEIN: cytochrome P450 94C1 [Sesamum indicum]	-	GO:0043226//organelle;GO:0043227//membrane-bounded organelle	GO:0004497//monooxygenase activity;GO:0005488//binding;GO:0043167//ion binding;GO:0003824//catalytic activity;GO:0016491//oxidoreductase activity;GO:0043169//cation binding;GO:0046872//metal ion binding;GO:0016705//oxidoreductase activity, acting on paired donors, with incorporation or reduction of molecular oxygen;GO:0097159//organic cyclic compound binding;GO:1901363//heterocyclic compound bind…	GO:0009755//hormone-mediated signaling pathway;GO:0006950//response to stress;GO:0001101//response to acid chemical;GO:0010033//response to organic substance;GO:0051716//cellular response to stimulus;GO:0050896//response to stimulus;GO:0006082//organic acid metabolic process;GO:0032787//monocarboxylic acid metabolic process;GO:0043436//oxoacid metabolic process;GO:0044763//single-organism cellula…
Unigene0035585	1114	396.333	14.4143	15.149	11.6887	4.8569	3.3519	4.6898	13.7507	4.29953	-1.67725	5.31313e-12	1.18882e-10	yes	PREDICTED: cytochrome P450 CYP749A22-like [Sesamum indicum]	-	-	GO:0043167//ion binding;GO:0043169//cation binding;GO:0003824//catalytic activity;GO:0005488//binding;GO:0016491//oxidoreductase activity;GO:0046872//metal ion binding	-
Unigene0017005	81.6667	32	2.0865	1.8289	4.0441	0.7889	0.9553	1.002	2.65317	0.9154	-1.53524	0.000633953	0.00331426	yes	cytochrome P450 CYP86A91 [Salvia miltiorrhiza]	ko00073//Cutin, suberine and wax biosynthesis//Lipid metabolism//Metabolism	-	GO:0046872//metal ion binding;GO:0046914//transition metal ion binding;GO:0003824//catalytic activity;GO:0005488//binding;GO:1901363//heterocyclic compound binding;GO:0097159//organic cyclic compound binding;GO:0043167//ion binding;GO:0043169//cation binding;GO:0016491//oxidoreductase activity;GO:0046906//tetrapyrrole binding	GO:0044710//single-organism metabolic process;GO:0044699//single-organism process;GO:0008152//metabolic process
Unigene0009403	276.333	112.333	4.6533	5.5122	4.3471	2.1184	1.6292	1.4392	4.83753	1.72893	-1.48439	1.71443e-06	1.65001e-05	yes	PREDICTED: cytochrome P450 86B1-like [Sesamum indicum]	-	-	GO:0016491//oxidoreductase activity;GO:0043169//cation binding;GO:0043167//ion binding;GO:0003824//catalytic activity;GO:0005488//binding;GO:0046872//metal ion binding	-
Unigene0019008	36565.7	15193.7	479.156	733.293	585.839	225.4	141.639	278.602	599.43	215.214	-1.47782	2.49795e-08	3.2714e-07	yes	PREDICTED: cytochrome P450 71A1-like [Solanum lycopersicum]	-	-	GO:0003824//catalytic activity;GO:0005488//binding;GO:0016491//oxidoreductase activity	-
Unigene0028179	420.333	175.667	5.7891	2.2871	2.9738	1.6204	0.9586	1.5741	3.68333	1.38437	-1.41179	0.000173651	0.00106353	yes	PREDICTED: cytochrome P450 704C1-like [Sesamum indicum]	-	-	GO:1901363//heterocyclic compound binding;GO:0043169//cation binding;GO:0046872//metal ion binding;GO:0003824//catalytic activity;GO:0043167//ion binding;GO:0046914//transition metal ion binding;GO:0046906//tetrapyrrole binding;GO:0005488//binding;GO:0016491//oxidoreductase activity;GO:0097159//organic cyclic compound binding	GO:0044710//single-organism metabolic process;GO:0044699//single-organism process;GO:0008152//metabolic process
Unigene0004541	383.333	164	7.0071	5.9561	7.2837	2.2399	2.9923	2.539	6.74897	2.5904	-1.38149	8.51192e-07	8.62647e-06	yes	PREDICTED: cytochrome P450 85A1 [Sesamum indicum]	ko00905//Brassinosteroid biosynthesis//Metabolism of terpenoids and polyketides//Metabolism	GO:0016020//membrane;GO:0044425//membrane part;GO:0031224//intrinsic component of membrane	GO:0046906//tetrapyrrole binding;GO:0046914//transition metal ion binding;GO:0043169//cation binding;GO:0043167//ion binding;GO:0097159//organic cyclic compound binding;GO:0046872//metal ion binding;GO:0003824//catalytic activity;GO:0005488//binding;GO:1901363//heterocyclic compound binding;GO:0016491//oxidoreductase activity	GO:0009058//biosynthetic process;GO:0006694//steroid biosynthetic process;GO:1901615//organic hydroxy compound metabolic process;GO:0044710//single-organism metabolic process;GO:0008202//steroid metabolic process;GO:0044711//single-organism biosynthetic process;GO:0008152//metabolic process;GO:0044238//primary metabolic process;GO:0008610//lipid biosynthetic process;GO:0046165//alcohol biosynthet…
Unigene0047095	603.667	278.333	8.0234	10.2131	10.7175	5.0095	1.4458	4.9038	9.65133	3.78637	-1.34991	0.000474956	0.0025792	yes	PREDICTED: cytochrome P450 86B1-like [Sesamum indicum]	-	-	GO:0043167//ion binding;GO:0005488//binding;GO:0016491//oxidoreductase activity;GO:0043169//cation binding;GO:0003824//catalytic activity;GO:0046872//metal ion binding	-
Unigene0013852	44	20	1.1746	1.1949	0.7908	0.5132	0.478	0.2925	1.05343	0.4279	-1.29975	0.00638711	0.0239804	yes	PREDICTED: cytochrome P450 CYP72A219-like [Sesamum indicum]	-	-	GO:0046872//metal ion binding;GO:0005488//binding;GO:1901363//heterocyclic compound binding;GO:0046906//tetrapyrrole binding;GO:0003824//catalytic activity;GO:0016634//oxidoreductase activity, acting on the CH-CH group of donors, oxygen as acceptor;GO:0043167//ion binding;GO:0016491//oxidoreductase activity;GO:0016627//oxidoreductase activity, acting on the CH-CH group of donors;GO:0046914//trans…	GO:0044699//single-organism process;GO:0008152//metabolic process;GO:0044710//single-organism metabolic process
Unigene0024584	318	163	2.9749	6.7231	6.746	1.0881	3.619	2.8134	5.48133	2.50683	-1.12866	0.0100245	0.0347552	yes	Cytochrome P450 [Theobroma cacao]	-	-	GO:0003824//catalytic activity;GO:0016491//oxidoreductase activity;GO:0005488//binding	-
Unigene0043229	442.333	227.667	5.6071	6.1652	7.1149	2.4687	3.2279	2.9441	6.29573	2.88023	-1.12819	2.39632e-05	0.000181255	yes	PREDICTED: cytochrome P450 86A7 [Sesamum indicum]	ko00073//Cutin, suberine and wax biosynthesis//Lipid metabolism//Metabolism	-	GO:0097159//organic cyclic compound binding;GO:0043169//cation binding;GO:0046914//transition metal ion binding;GO:0016713//oxidoreductase activity, acting on paired donors, with incorporation or reduction of molecular oxygen, reduced iron-sulfur protein as one donor, and incorporation of one atom of oxygen;GO:0005488//binding;GO:0046872//metal ion binding;GO:0016705//oxidoreductase activity, act…	GO:0044763//single-organism cellular process;GO:0008152//metabolic process;GO:0044237//cellular metabolic process;GO:0071704//organic substance metabolic process;GO:0043436//oxoacid metabolic process;GO:0006082//organic acid metabolic process;GO:0009987//cellular process;GO:0044699//single-organism process;GO:0044281//small molecule metabolic process;GO:0019752//carboxylic acid metabolic process;…
Unigene0000793	41	95.6667	0.6908	0.7523	0.6996	1.5955	0.966	1.7943	0.714233	1.45193	1.02351	0.0107532	0.0369053	yes	PREDICTED: cytochrome P450 71A6-like [Sesamum indicum]	-	GO:0016020//membrane	GO:0043167//ion binding;GO:0003824//catalytic activity;GO:0043169//cation binding;GO:0005488//binding;GO:0046872//metal ion binding;GO:0016491//oxidoreductase activity	-
Unigene0004361	1094.33	2499.33	16.9572	8.9122	22.4971	30.9566	37.822	30.1786	16.1222	32.9857	1.0328	0.000380976	0.00213035	yes	PREDICTED: cytochrome P450 83B1-like [Sesamum indicum]	-	-	GO:0003824//catalytic activity;GO:0043167//ion binding;GO:0016491//oxidoreductase activity;GO:0046872//metal ion binding;GO:0005488//binding;GO:0043169//cation binding	-
Unigene0040651	164	387	2.1614	2.7407	2.866	5.3199	5.6036	5.2236	2.58937	5.38237	1.05564	0.000135932	0.000856176	yes	PREDICTED: cytochrome P450 CYP736A12-like [Sesamum indicum]	-	-	GO:0046914//transition metal ion binding;GO:0016491//oxidoreductase activity;GO:0003824//catalytic activity;GO:0043169//cation binding;GO:1901363//heterocyclic compound binding;GO:0046872//metal ion binding;GO:0005488//binding;GO:0097159//organic cyclic compound binding;GO:0043167//ion binding;GO:0046906//tetrapyrrole binding	GO:0044699//single-organism process;GO:0044710//single-organism metabolic process;GO:0008152//metabolic process
Unigene0031056	224.667	566.667	3.0805	3.5836	4.1697	4.0233	14.7892	6.3183	3.61127	8.37693	1.21392	0.00263618	0.0113263	yes	PREDICTED: cytochrome P450 90B1 [Sesamum indicum]	ko00905//Brassinosteroid biosynthesis//Metabolism of terpenoids and polyketides//Metabolism	GO:0044424//intracellular part;GO:0044464//cell part;GO:0005623//cell;GO:0043229//intracellular organelle;GO:0016020//membrane;GO:0043227//membrane-bounded organelle;GO:0031224//intrinsic component of membrane;GO:0043231//intracellular membrane-bounded organelle;GO:0005622//intracellular;GO:0044425//membrane part;GO:0043226//organelle	GO:0016491//oxidoreductase activity;GO:0004497//monooxygenase activity;GO:0005488//binding;GO:0046906//tetrapyrrole binding;GO:0043167//ion binding;GO:1901363//heterocyclic compound binding;GO:0046914//transition metal ion binding;GO:0046872//metal ion binding;GO:0003824//catalytic activity;GO:0097159//organic cyclic compound binding;GO:0016705//oxidoreductase activity, acting on paired donors, w…	GO:0044711//single-organism biosynthetic process;GO:0044238//primary metabolic process;GO:0050794//regulation of cellular process;GO:0009725//response to hormone;GO:0032989//cellular component morphogenesis;GO:0009887//organ morphogenesis;GO:0044767//single-organism developmental process;GO:0048366//leaf development;GO:0016128//phytosteroid metabolic process;GO:0051716//cellular response to stimu…
Unigene0000582	2329	6620	37.662	38.8249	45.5113	117.599	95.3934	91.5991	40.6661	101.531	1.32002	1.95919e-10	3.54667e-09	yes	PREDICTED: cytochrome P450 81E8-like isoform X1 [Sesamum indicum]	-	-	GO:0016491//oxidoreductase activity;GO:0097159//organic cyclic compound binding;GO:0016705//oxidoreductase activity, acting on paired donors, with incorporation or reduction of molecular oxygen;GO:0004497//monooxygenase activity;GO:0043167//ion binding;GO:0005488//binding;GO:0003824//catalytic activity;GO:0046914//transition metal ion binding;GO:1901363//heterocyclic compound binding;GO:0046906//…	GO:0044710//single-organism metabolic process;GO:0008152//metabolic process;GO:0044699//single-organism process
Unigene0036424	381	1105	4.8238	5.0075	9.399	14.0561	17.9093	17.1649	6.4101	16.3768	1.35323	2.02404e-06	1.91697e-05	yes	PREDICTED: cytochrome P450 81D11-like [Sesamum indicum]	ko00943//Isoflavonoid biosynthesis//Biosynthesis of other secondary metabolites//Metabolism	-	GO:0005488//binding;GO:0043167//ion binding;GO:0016491//oxidoreductase activity;GO:0046872//metal ion binding;GO:0003824//catalytic activity;GO:0043169//cation binding	-
Unigene0042903	32.6667	101.667	0.4994	1.0116	0.3123	0.9969	1.4815	2.5259	0.607767	1.6681	1.45662	0.00485825	0.0190393	yes	PREDICTED: cytochrome P450 86B1-like [Sesamum indicum]	-	-	GO:0046914//transition metal ion binding;GO:0005488//binding;GO:1901363//heterocyclic compound binding;GO:0046906//tetrapyrrole binding;GO:0097159//organic cyclic compound binding;GO:0046872//metal ion binding;GO:0043167//ion binding;GO:0016491//oxidoreductase activity;GO:0003824//catalytic activity;GO:0043169//cation binding	GO:0044710//single-organism metabolic process;GO:0008152//metabolic process;GO:0044699//single-organism process
Unigene0015567	146	478.333	1.2604	2.2833	4.3235	3.1024	13.8147	6.3554	2.6224	7.7575	1.5647	0.00227206	0.00995964	yes	PREDICTED: cytochrome P450 71D11-like [Sesamum indicum]	-	-	GO:0005488//binding;GO:0003824//catalytic activity;GO:0046872//metal ion binding;GO:0043167//ion binding;GO:0016491//oxidoreductase activity;GO:0043169//cation binding	-
Unigene0040356	14	44	0.8218	0.1281	0.257	1.0191	1.6855	0.9208	0.4023	1.20847	1.58683	0.0138851	0.0455818	yes	PREDICTED: cytochrome P450 CYP72A219-like [Sesamum indicum]	-	-	GO:0043167//ion binding;GO:0046906//tetrapyrrole binding;GO:0097159//organic cyclic compound binding;GO:0046914//transition metal ion binding;GO:1901363//heterocyclic compound binding;GO:0043169//cation binding;GO:0046872//metal ion binding;GO:0003824//catalytic activity;GO:0005488//binding;GO:0016491//oxidoreductase activity	GO:0044710//single-organism metabolic process;GO:0008152//metabolic process;GO:0044699//single-organism process
Unigene0003416	843.333	3149.33	11.2108	9.5698	20.7878	20.506	84.4076	37.6717	13.8561	47.5284	1.77827	2.96995e-05	0.000220165	yes	PREDICTED: cytochrome P450 71D11-like [Sesamum indicum]	-	-	GO:0043167//ion binding;GO:0043169//cation binding;GO:0005488//binding;GO:0016491//oxidoreductase activity;GO:0003824//catalytic activity;GO:0046872//metal ion binding	-
Unigene0020357	19	72	0.4465	0.3814	0.2417	0.6545	2.038	1.0886	0.356533	1.26037	1.82173	0.000662979	0.00344123	yes	PREDICTED: cytochrome P450 CYP736A12-like [Sesamum indicum]	-	-	GO:0043167//ion binding;GO:0005488//binding;GO:0003824//catalytic activity;GO:0046872//metal ion binding;GO:0043169//cation binding;GO:0016491//oxidoreductase activity	-
Unigene0040357	144.667	563.667	1.9078	2.3691	2.9715	5.5318	14.2648	5.8836	2.41613	8.56007	1.82492	1.81857e-06	1.73829e-05	yes	PREDICTED: cytochrome P450 CYP72A219-like [Sesamum indicum]	-	-	GO:0005488//binding;GO:0097159//organic cyclic compound binding;GO:0046914//transition metal ion binding;GO:0046872//metal ion binding;GO:1901363//heterocyclic compound binding;GO:0003824//catalytic activity;GO:0016491//oxidoreductase activity;GO:0043169//cation binding;GO:0043167//ion binding;GO:0046906//tetrapyrrole binding	GO:0008152//metabolic process;GO:0044710//single-organism metabolic process;GO:0044699//single-organism process
Unigene0004064	100	399	1.3169	0.9567	3.7565	5.2321	9.953	6.2214	2.01003	7.1355	1.8278	9.38951e-05	0.000616792	yes	PREDICTED: cytochrome P450 94A2-like [Sesamum indicum]	ko00073//Cutin, suberine and wax biosynthesis//Lipid metabolism//Metabolism	-	GO:0046914//transition metal ion binding;GO:0016491//oxidoreductase activity;GO:0046872//metal ion binding;GO:0043169//cation binding;GO:0043167//ion binding;GO:0097159//organic cyclic compound binding;GO:0003824//catalytic activity;GO:0005488//binding;GO:0046906//tetrapyrrole binding;GO:1901363//heterocyclic compound binding	GO:0008152//metabolic process;GO:0044699//single-organism process;GO:0044710//single-organism metabolic process
Unigene0004260	19.3333	75.6667	1.4117	1.6499	0.8638	2.3393	7.8909	4.0087	1.30847	4.7463	1.85893	0.000591693	0.00312124	yes	cytochrome P450 [Salvia miltiorrhiza]	-	-	GO:0003824//catalytic activity;GO:0043167//ion binding;GO:0046872//metal ion binding;GO:0046914//transition metal ion binding;GO:0046906//tetrapyrrole binding;GO:1901363//heterocyclic compound binding;GO:0016491//oxidoreductase activity;GO:0043169//cation binding;GO:0005488//binding;GO:0097159//organic cyclic compound binding	GO:0044710//single-organism metabolic process;GO:0008152//metabolic process;GO:0044699//single-organism process
Unigene0015568	67.6667	313.333	0.9338	0.5269	2.209	3.8714	7.3944	3.9739	1.22323	5.0799	2.0541	2.05343e-05	0.000158006	yes	PREDICTED: cytochrome P450 71D11-like [Sesamum indicum]	-	-	GO:0016491//oxidoreductase activity;GO:0043167//ion binding;GO:0003824//catalytic activity;GO:0005488//binding;GO:0046872//metal ion binding;GO:0043169//cation binding	-
Unigene0027296	867.667	4144	12.0885	18.6163	15.3811	54.5894	93.0149	49.598	15.362	65.7341	2.09728	2.72115e-14	8.02385e-13	yes	PREDICTED: cytochrome P450 CYP736A12-like [Sesamum indicum]	-	-	GO:0043169//cation binding;GO:0005488//binding;GO:0016491//oxidoreductase activity;GO:0046872//metal ion binding;GO:0003824//catalytic activity;GO:0043167//ion binding	-
Unigene0034783	3810.33	18532	54.1955	46.2435	63.4353	221.798	282.728	208.778	54.6248	237.768	2.12193	1.4073e-21	8.38248e-20	yes	cytochrome P450 CYP72A219-like [Sesamum indicum]	-	-	GO:0043169//cation binding;GO:0005488//binding;GO:0016491//oxidoreductase activity;GO:1901363//heterocyclic compound binding;GO:0043167//ion binding;GO:0046914//transition metal ion binding;GO:0003824//catalytic activity;GO:0097159//organic cyclic compound binding;GO:0046906//tetrapyrrole binding;GO:0046872//metal ion binding	GO:0044699//single-organism process;GO:0008152//metabolic process;GO:0044710//single-organism metabolic process
Unigene0034051	172.333	825.333	3.109	1.54	3.785	6.1933	18.9519	12.0864	2.81133	12.4105	2.14224	1.91515e-07	2.17066e-06	yes	cytochrome P450 [Salvia miltiorrhiza]	-	-	GO:0003824//catalytic activity;GO:0016491//oxidoreductase activity;GO:0043167//ion binding;GO:0043169//cation binding;GO:0005488//binding;GO:0046872//metal ion binding	-
Unigene0040008	312.667	1809.33	4.7903	5.2936	5.9599	28.5335	15.5378	36.2611	5.34793	26.7775	2.32397	5.75653e-15	1.81795e-13	yes	PREDICTED: cytochrome P450 83B1-like [Sesamum indicum]	-	-	GO:0005488//binding;GO:0016491//oxidoreductase activity;GO:0003824//catalytic activity	-
Unigene0034018	113.333	640	1.2711	2.0121	2.9058	6.9789	18.0329	6.5212	2.063	10.511	2.34908	4.96801e-08	6.22695e-07	yes	cytochrome P450 CYP71AT92 [Salvia miltiorrhiza]	-	-	GO:0043169//cation binding;GO:0043167//ion binding;GO:0046872//metal ion binding;GO:0003824//catalytic activity;GO:0005488//binding;GO:0016491//oxidoreductase activity	-
Unigene0029637	271.333	1884.67	4.0852	3.2659	6.4293	14.0977	49.4436	24.3291	4.59347	29.2901	2.67276	3.2432e-11	6.53749e-10	yes	cytochrome P450 CYP82D71 [Salvia miltiorrhiza]	-	-	GO:1901363//heterocyclic compound binding;GO:0016491//oxidoreductase activity;GO:0043167//ion binding;GO:0097159//organic cyclic compound binding;GO:0003824//catalytic activity;GO:0005488//binding;GO:0046872//metal ion binding;GO:0043169//cation binding	-
Unigene0046912	2.66667	21.6667	0.3504	0.1365	0	1.6429	0.3851	1.5706	0.1623	1.19953	2.88574	0.00224275	0.00985031	yes	cytochrome P450 CYP96A85 [Salvia miltiorrhiza]	-	-	GO:0005488//binding;GO:0043169//cation binding;GO:0003824//catalytic activity;GO:0043167//ion binding;GO:0016491//oxidoreductase activity;GO:0046872//metal ion binding	-
Unigene0043473	1049.67	9017.33	11.7594	20.1779	26.1105	95.9937	204.181	143.102	19.3493	147.759	2.9329	7.26541e-19	3.39996e-17	yes	PREDICTED: cytochrome P450 CYP736A12-like [Sesamum indicum]	ko00380//Tryptophan metabolism//Amino acid metabolism//Metabolism	-	GO:0043169//cation binding;GO:0003824//catalytic activity;GO:0016491//oxidoreductase activity;GO:0005488//binding;GO:0046872//metal ion binding;GO:0043167//ion binding	-
Unigene0029636	1267.67	11059	63.9065	31.4663	75.1361	245.417	756.808	376.604	56.8363	459.609	3.01552	5.6999e-14	1.61278e-12	yes	PREDICTED: cytochrome P450 82A3-like [Citrus sinensis]	-	-	GO:0043167//ion binding;GO:0043169//cation binding;GO:0003824//catalytic activity;GO:0005488//binding;GO:0016491//oxidoreductase activity;GO:0046872//metal ion binding	-
Unigene0049307	74.3333	758.667	0.632	1.1079	1.5903	10.0474	11.8481	7.7893	1.11007	9.89493	3.15604	3.54105e-19	1.70056e-17	yes	PREDICTED: cytochrome P450 71A8-like [Sesamum indicum]	-	-	GO:0003824//catalytic activity;GO:0016491//oxidoreductase activity;GO:0005488//binding	-
Unigene0044798	2.33333	25	0.156	0	0.0732	1.2172	0.617	0.4195	0.0764	0.751233	3.29762	0.000152302	0.000946017	yes	PREDICTED: cytochrome P450 CYP82D47-like [Sesamum indicum]	-	-	GO:0046872//metal ion binding;GO:0043169//cation binding;GO:0097159//organic cyclic compound binding;GO:0003824//catalytic activity;GO:0043167//ion binding;GO:0005488//binding;GO:1901363//heterocyclic compound binding;GO:0016491//oxidoreductase activity	-
Unigene0027958	333.333	3936.67	2.6763	4.5021	10.4862	37.1307	107.312	42.3753	5.8882	62.2726	3.4027	3.92631e-12	8.89815e-11	yes	PREDICTED: cytochrome P450 71D95-like [Sesamum indicum]	ko00909//Sesquiterpenoid and triterpenoid biosynthesis//Metabolism of terpenoids and polyketides//Metabolism	GO:0005623//cell;GO:0043226//organelle;GO:0043231//intracellular membrane-bounded organelle;GO:0044424//intracellular part;GO:0044425//membrane part;GO:0043229//intracellular organelle;GO:0016020//membrane;GO:0044464//cell part;GO:0005622//intracellular;GO:0043227//membrane-bounded organelle	GO:0003824//catalytic activity;GO:0097159//organic cyclic compound binding;GO:0005488//binding;GO:0004497//monooxygenase activity;GO:0046872//metal ion binding;GO:1901363//heterocyclic compound binding;GO:0016491//oxidoreductase activity;GO:0016705//oxidoreductase activity, acting on paired donors, with incorporation or reduction of molecular oxygen;GO:0016709//oxidoreductase activity, acting on …	GO:0008152//metabolic process;GO:0044710//single-organism metabolic process;GO:0044699//single-organism process
Unigene0033425	18.3333	806.333	0.1088	0.0954	0.6538	8.0574	17.1377	8.0841	0.286	11.0931	5.2775	1.76526e-17	7.18086e-16	yes	PREDICTED: cytochrome P450 71A8-like [Sesamum indicum]	-	GO:0016020//membrane	GO:0046914//transition metal ion binding;GO:0043167//ion binding;GO:0097159//organic cyclic compound binding;GO:0046872//metal ion binding;GO:0043169//cation binding;GO:0046906//tetrapyrrole binding;GO:0005488//binding;GO:0016491//oxidoreductase activity;GO:1901363//heterocyclic compound binding;GO:0003824//catalytic activity	GO:0044699//single-organism process;GO:0044710//single-organism metabolic process;GO:0008152//metabolic process

## Sheet: UDP-glycosyltransferase
GeneID	CS_count	CL_count	CS1_rpkm	CS2_rpkm	CS3_rpkm	CL1_rpkm	CL2_rpkm	CL3_rpkm	CS_rpkm	CL_rpkm	log2 Ratio(CL/CS)	Pvalue	FDR	significant	Description	Pathway	GO Component	GO Function	GO Process
Unigene0037156	83.6667	0.666667	1.6515	0.3003	3.1634	0.0333	0	0	1.70507	0.0111	-7.26312	5.1239e-11	1.00518e-09	yes	PREDICTED: UDP-glycosyltransferase 91C1-like [Sesamum indicum]	-	-	GO:0003824//catalytic activity;GO:0016740//transferase activity;GO:0016757//transferase activity, transferring glycosyl groups	-
Unigene0037157	276	6.33333	3.3456	4.3904	5.9197	0.0799	0.0806	0.1127	4.5519	0.0910667	-5.6434	2.52578e-33	3.82825e-31	yes	PREDICTED: UDP-glycosyltransferase 91C1-like [Sesamum indicum]	-	-	GO:0016740//transferase activity;GO:0016757//transferase activity, transferring glycosyl groups;GO:0003824//catalytic activity	-
Unigene0037155	572.667	21.6667	5.8389	6.8778	9.318	0.3221	0.0503	0.3299	7.3449	0.2341	-4.97155	3.72528e-26	3.40295e-24	yes	PREDICTED: UDP-glycosyltransferase 91C1-like [Sesamum indicum]	-	-	GO:0016740//transferase activity;GO:0003824//catalytic activity;GO:0016757//transferase activity, transferring glycosyl groups	-
Unigene0037009	761.667	81.6667	9.0795	12.8691	11.6493	0.9062	1.2128	1.0727	11.1993	1.0639	-3.39597	9.12202e-32	1.22292e-29	yes	PREDICTED: UDP-glycosyltransferase 90A1-like [Solanum tuberosum]	-	-	GO:0003824//catalytic activity;GO:0016740//transferase activity;GO:0016757//transferase activity, transferring glycosyl groups	-
Unigene0004305	138.667	23.6667	1.8723	3.0951	2.9276	0.2296	0.4634	0.5022	2.63167	0.3984	-2.72369	4.42721e-10	7.65624e-09	yes	PREDICTED: UDP-glycosyltransferase 92A1-like [Sesamum indicum]	-	-	GO:0003824//catalytic activity;GO:0016757//transferase activity, transferring glycosyl groups;GO:0016740//transferase activity	-
Unigene0042725	12	2.33333	0.6242	0.3127	0.2092	0.0539	0.098	0.0571	0.382033	0.0696667	-2.45516	0.00962473	0.0336364	yes	PREDICTED: UDP-glycosyltransferase 74E2-like [Sesamum indicum]	-	-	GO:0016740//transferase activity;GO:0003824//catalytic activity	-
Unigene0007652	207.333	45.3333	5.1988	2.2857	3.4976	0.6803	0.7163	0.7826	3.6607	0.7264	-2.33328	3.73556e-09	5.63495e-08	yes	PREDICTED: UDP-glycosyltransferase 86A1-like [Sesamum indicum]	-	-	GO:0016757//transferase activity, transferring glycosyl groups;GO:0003824//catalytic activity;GO:0016740//transferase activity	-
Unigene0033294	1240	352.667	8.5308	8.006	6.0817	2.3981	0.9052	2.2886	7.5395	1.86397	-2.01609	8.89685e-10	1.47327e-08	yes	PREDICTED: UDP-glycosyltransferase 83A1 [Sesamum indicum]	-	-	GO:0003824//catalytic activity;GO:0016740//transferase activity;GO:0016757//transferase activity, transferring glycosyl groups	-
Unigene0014000	761	235.667	8.2521	22.6598	16.1434	4.9044	4.5238	3.1703	15.6851	4.1995	-1.90111	5.16951e-08	6.4642e-07	yes	PREDICTED: UDP-glycosyltransferase 83A1-like [Sesamum indicum]	-	-	GO:0003824//catalytic activity;GO:0016740//transferase activity	-
Unigene0004058	67	25.6667	1.5768	2.1582	0.8759	0.546	0.456	0.558	1.53697	0.52	-1.5635	0.000931933	0.00463019	yes	PREDICTED: UDP-glycosyltransferase 83A1-like [Sesamum indicum]	-	-	GO:0016740//transferase activity;GO:0016758//transferase activity, transferring hexosyl groups;GO:0016757//transferase activity, transferring glycosyl groups;GO:0003824//catalytic activity	-
Unigene0033513	3179.33	1442.67	20.4205	22.817	19.6728	8.7471	8.1676	8.3214	20.9701	8.41203	-1.31781	3.30148e-11	6.64372e-10	yes	UDP-Glycosyltransferase superfamily protein isoform 1 [Theobroma cacao]	-	-	-	GO:0008152//metabolic process
Unigene0022434	94	42.6667	2.1877	1.2688	1.6011	0.8508	0.4699	0.7109	1.68587	0.6772	-1.31584	0.00151708	0.00703988	yes	PREDICTED: UDP-glycosyltransferase 90A1-like [Sesamum indicum]	-	-	GO:0016740//transferase activity;GO:0003824//catalytic activity;GO:0016757//transferase activity, transferring glycosyl groups	-
Unigene0004478	116.333	54	2.1624	2.0433	1.6906	0.6958	0.5729	1.1489	1.96543	0.805867	-1.28623	0.000974665	0.00481335	yes	PREDICTED: UDP-glycosyltransferase 86A1-like [Sesamum indicum]	-	-	GO:0003824//catalytic activity;GO:0016740//transferase activity	-
Unigene0049362	1608	750.333	33.5518	22.7299	27.2945	11.263	10.0419	13.4851	27.8587	11.5967	-1.26442	5.0352e-08	6.30454e-07	yes	PREDICTED: UDP-glycosyltransferase 86A1-like [Sesamum indicum]	-	-	GO:0016740//transferase activity;GO:0003824//catalytic activity;GO:0016757//transferase activity, transferring glycosyl groups	-
Unigene0011347	1475.67	704.667	22.792	22.9922	23.1529	10.7491	7.7046	10.4189	22.979	9.6242	-1.25558	1.03899e-08	1.45691e-07	yes	PREDICTED: UDP-glycosyltransferase 73C3-like [Sesamum indicum]	-	-	GO:0016740//transferase activity;GO:0016757//transferase activity, transferring glycosyl groups;GO:0003824//catalytic activity	-
Unigene0023101	610.333	300	7.3417	9.7398	11.1945	4.3123	4.0109	3.8366	9.42533	4.05327	-1.21746	2.69374e-06	2.48692e-05	yes	PREDICTED: UDP-glycosyltransferase 86A1-like [Sesamum indicum]	-	GO:0005623//cell;GO:0044464//cell part	GO:0016740//transferase activity;GO:0003824//catalytic activity;GO:0016757//transferase activity, transferring glycosyl groups	GO:0044699//single-organism process;GO:0007154//cell communication;GO:0050789//regulation of biological process;GO:0051716//cellular response to stimulus;GO:0009987//cellular process;GO:0065007//biological regulation;GO:0023052//signaling;GO:0035556//intracellular signal transduction;GO:0007165//signal transduction;GO:0000160//phosphorelay signal transduction system;GO:0050794//regulation of cell…
Unigene0047390	1102.33	560.667	15.399	16.6607	22.1007	8.5039	6.8166	8.7331	18.0535	8.01787	-1.17099	6.86809e-07	7.07043e-06	yes	PREDICTED: UDP-glycosyltransferase 88A1-like [Sesamum indicum]	-	-	GO:0003824//catalytic activity;GO:0016740//transferase activity;GO:0016757//transferase activity, transferring glycosyl groups	-
Unigene0017968	341.667	185	6.9001	7.5399	6.82	3.1901	2.5067	4.4001	7.08667	3.36563	-1.07423	0.000342996	0.00194124	yes	PREDICTED: UDP-glycosyltransferase 87A2-like [Sesamum indicum]	-	-	GO:0016740//transferase activity;GO:0016757//transferase activity, transferring glycosyl groups;GO:0003824//catalytic activity	-
Unigene0049401	386.667	213	7.2286	8.4106	5.1319	4.574	1.9234	3.4246	6.9237	3.30733	-1.06587	0.00214422	0.00947432	yes	PREDICTED: UDP-glycosyltransferase 73C3-like [Sesamum indicum]	-	-	GO:0003824//catalytic activity;GO:0016757//transferase activity, transferring glycosyl groups;GO:0016740//transferase activity	-
Unigene0003975	141.333	76.3333	3.2842	3.2974	3.7997	1.7001	1.8649	1.4184	3.46043	1.66113	-1.05878	0.00143597	0.00671587	yes	PREDICTED: UDP-glycosyltransferase 91C1-like [Sesamum indicum]	-	-	GO:0003824//catalytic activity;GO:0016740//transferase activity;GO:0016757//transferase activity, transferring glycosyl groups	GO:0008152//metabolic process
Unigene0038293	348.333	807.667	4.6665	3.0159	6.2785	9.0599	12.6532	7.4119	4.65363	9.70833	1.06087	0.00055477	0.002951	yes	PREDICTED: UDP-glycosyltransferase 74E1-like [Sesamum indicum]	-	-	GO:0016757//transferase activity, transferring glycosyl groups;GO:0003824//catalytic activity;GO:0016740//transferase activity	-
Unigene0034102	1240.67	3283.67	10.5048	9.4436	10.7706	17.5822	33.6362	22.579	10.2397	24.5991	1.26444	3.53622e-07	3.81969e-06	yes	PREDICTED: UDP-glycosyltransferase 73C3-like [Sesamum indicum]	-	-	GO:0016740//transferase activity;GO:0003824//catalytic activity;GO:0016757//transferase activity, transferring glycosyl groups	-
Unigene0026977	1953.33	5557.33	28.4903	30.4084	50.1073	84.0637	91.7277	96.5444	36.3353	90.7786	1.32098	4.81674e-08	6.0485e-07	yes	PREDICTED: UDP-glycosyltransferase 74E2-like [Sesamum indicum]	-	-	GO:0016740//transferase activity;GO:0003824//catalytic activity	-
Unigene0027793	237	703	3.8089	2.5254	8.2679	11.3992	11.791	14.7208	4.8674	12.637	1.37643	0.000215531	0.00129188	yes	PREDICTED: UDP-glycosyltransferase 82A1 [Sesamum indicum]	-	-	GO:0016740//transferase activity;GO:0003824//catalytic activity;GO:0016757//transferase activity, transferring glycosyl groups	-
Unigene0012656	414.333	1264.67	8.1025	6.1426	10.9359	22.0409	26.7293	19.8056	8.39367	22.8586	1.44536	2.61767e-08	3.41409e-07	yes	PREDICTED: UDP-glycosyltransferase 87A1-like [Sesamum indicum]	-	-	GO:0003824//catalytic activity;GO:0016740//transferase activity	-
Unigene0022770	1203	3683.33	19.211	20.5348	24.9634	53.0719	75.2255	48.832	21.5697	59.0431	1.45276	3.29693e-10	5.80709e-09	yes	PREDICTED: UDP-glycosyltransferase 73C3-like [Sesamum indicum]	-	-	GO:0016740//transferase activity;GO:0003824//catalytic activity;GO:0016757//transferase activity, transferring glycosyl groups	-
Unigene0040267	129.667	413	2.1257	1.9801	2.8115	5.9899	7.2531	6.3398	2.30577	6.5276	1.50131	2.2567e-07	2.52827e-06	yes	PREDICTED: UDP-glycosyltransferase 86A1-like [Sesamum indicum]	-	-	GO:0003824//catalytic activity;GO:0016740//transferase activity;GO:0016757//transferase activity, transferring glycosyl groups	-
Unigene0004586	663	2372.33	12.013	8.6751	13.504	35.6541	40.5572	33.1786	11.3974	36.4633	1.67774	3.82447e-13	9.7752e-12	yes	PREDICTED: UDP-glycosyltransferase 74F2-like [Sesamum indicum]	-	-	GO:0016740//transferase activity;GO:0003824//catalytic activity	-
Unigene0019840	1186.67	4395.33	19.8766	12.5138	20.9326	54.147	77.6898	47.079	17.7743	59.6386	1.74645	2.88163e-11	5.85329e-10	yes	PREDICTED: UDP-glycosyltransferase 86A1-like [Sesamum indicum]	-	-	GO:0003824//catalytic activity;GO:0016740//transferase activity	-
Unigene0014015	28	108	0.7793	0.4204	0.6327	2.0852	1.515	2.6868	0.6108	2.09567	1.77864	3.57769e-05	0.000260072	yes	PREDICTED: UDP-glycosyltransferase 76C4-like [Sesamum indicum]	-	-	GO:0016758//transferase activity, transferring hexosyl groups;GO:0016740//transferase activity;GO:0016757//transferase activity, transferring glycosyl groups;GO:0003824//catalytic activity	-
Unigene0003996	35.3333	137.333	0.4099	0.3685	1.1092	1.2732	3.6203	1.726	0.6292	2.2065	1.81017	0.000719865	0.00369447	yes	UDP-glycosyltransferase [Panax ginseng]	-	-	GO:0003824//catalytic activity	GO:0006643//membrane lipid metabolic process;GO:0044763//single-organism cellular process;GO:0071704//organic substance metabolic process;GO:0044237//cellular metabolic process;GO:1901137//carbohydrate derivative biosynthetic process;GO:0044711//single-organism biosynthetic process;GO:0006664//glycolipid metabolic process;GO:0009247//glycolipid biosynthetic process;GO:0008610//lipid biosynthetic …
Unigene0030538	52.6667	236.667	1.2191	0.1979	1.5091	5.8847	1.3396	4.1469	0.975367	3.7904	1.95833	0.0019432	0.00870328	yes	PREDICTED: UDP-glycosyltransferase 74F2-like [Sesamum indicum]	-	-	GO:0003824//catalytic activity;GO:0016740//transferase activity;GO:0016757//transferase activity, transferring glycosyl groups	-
Unigene0006494	1066.33	5145	20.1088	18.5904	17.2589	67.5787	108.213	68.9828	18.6527	81.5914	2.12903	3.75675e-19	1.7969e-17	yes	PREDICTED: UDP-glycosyltransferase 87A1-like [Sesamum indicum]	-	-	GO:0016740//transferase activity;GO:0003824//catalytic activity;GO:0016757//transferase activity, transferring glycosyl groups	-
Unigene0040508	1342	7577.67	22.1664	15.4714	22.4518	99.626	119.475	85.9521	20.0299	101.684	2.34387	1.2367e-23	9.09694e-22	yes	PREDICTED: UDP-glycosyltransferase 73C3-like [Sesamum indicum]	-	-	GO:0003824//catalytic activity;GO:0016757//transferase activity, transferring glycosyl groups;GO:0016740//transferase activity	-
Unigene0051176	1.66667	11.3333	0.1652	0.2896	0	0.7496	0.8169	1.19	0.1516	0.918833	2.59953	0.00780808	0.0282857	yes	PREDICTED: UDP-glycosyltransferase 74F2-like [Nelumbo nucifera]	-	-	GO:0016757//transferase activity, transferring glycosyl groups;GO:0016740//transferase activity;GO:0003824//catalytic activity	-
Unigene0048140	26.6667	254.333	0.4632	0.4872	1.1406	3.0681	10.3819	4.6485	0.697	6.03283	3.11361	4.63973e-09	6.88752e-08	yes	PREDICTED: UDP-glycosyltransferase 73D1 [Sesamum indicum]	-	-	GO:0003824//catalytic activity;GO:0035251//UDP-glucosyltransferase activity;GO:0008194//UDP-glycosyltransferase activity;GO:0016757//transferase activity, transferring glycosyl groups;GO:0016740//transferase activity;GO:0016758//transferase activity, transferring hexosyl groups;GO:0046527//glucosyltransferase activity	GO:0051179//localization;GO:0071702//organic substance transport;GO:1902578//single-organism localization;GO:0044699//single-organism process;GO:0015711//organic anion transport;GO:0006810//transport;GO:0006811//ion transport;GO:0046942//carboxylic acid transport;GO:0051234//establishment of localization;GO:0006820//anion transport;GO:0015849//organic acid transport;GO:0044765//single-organism tr…
Unigene0026978	1.33333	19	0	0.2258	0	1.2272	0.2654	1.1133	0.0752667	0.868633	3.52866	0.00185223	0.00835716	yes	PREDICTED: UDP-glycosyltransferase 74E2-like [Sesamum indicum]	-	-	GO:0016740//transferase activity;GO:0003824//catalytic activity	-
Unigene0040272	143	6228	1.9402	1.1831	1.2531	68.4669	42.4108	58.6574	1.4588	56.5117	5.2757	9.1228e-70	1.08543e-66	yes	PREDICTED: UDP-glycosyltransferase 86A1-like [Sesamum indicum]	-	-	GO:0016740//transferase activity;GO:0003824//catalytic activity;GO:0016757//transferase activity, transferring glycosyl groups	-
Unigene0004823	0	30.3333	0	0	0	0.4335	0.3375	0.7375	0.001	0.502833	8.97394	3.02278e-10	5.34598e-09	yes	PREDICTED: UDP-glycosyltransferase 83A1 [Sesamum indicum]	-	-	-	-

## Sheet: glucosidase
GeneID	CS_count	CL_count	CS1_rpkm	CS2_rpkm	CS3_rpkm	CL1_rpkm	CL2_rpkm	CL3_rpkm	CS_rpkm	CL_rpkm	log2 Ratio(CL/CS)	Pvalue	FDR	significant	Description	Pathway	GO Component	GO Function	GO Process
Unigene0005344	27	0	3.0225	1.124	1.8529	0	0	0	1.9998	0.001	-10.9656	1.04093e-09	1.70347e-08	yes	PREDICTED: glucan endo-1,3-beta-glucosidase 4-like [Sesamum indicum]	-	-	-	-
Unigene0004985	59.6667	0	1.0038	2.0031	1.9525	0	0	0	1.65313	0.001	-10.691	1.00016e-17	4.17909e-16	yes	PREDICTED: glucan endo-1,3-beta-glucosidase-like [Sesamum indicum]	-	-	GO:0016787//hydrolase activity;GO:0003824//catalytic activity;GO:0016798//hydrolase activity, acting on glycosyl bonds;GO:0004553//hydrolase activity, hydrolyzing O-glycosyl compounds	GO:0008152//metabolic process
Unigene0038310	1283.33	7	15.0431	18.0202	12.6873	0.0681	0.0707	0.0824	15.2502	0.0737333	-7.6923	3.23215e-97	8.5458e-94	yes	PREDICTED: beta-glucosidase 12-like [Sesamum indicum]	ko00500//Starch and sucrose metabolism//Carbohydrate metabolism//Metabolism;ko00940//Phenylpropanoid biosynthesis//Biosynthesis of other secondary metabolites//Metabolism;ko00460//Cyanoamino acid metabolism//Metabolism of other amino acids//Metabolism	-	GO:0016787//hydrolase activity;GO:0016798//hydrolase activity, acting on glycosyl bonds;GO:0003824//catalytic activity	GO:0008152//metabolic process;GO:0044238//primary metabolic process
Unigene0046756	315.333	6.66667	5.8194	5.0575	4.6547	0.1896	0.0328	0.0573	5.1772	0.0932333	-5.79518	2.36745e-34	3.83644e-32	yes	PREDICTED: glucan endo-1,3-beta-glucosidase 12-like [Populus euphratica]	-	-	GO:0004553//hydrolase activity, hydrolyzing O-glycosyl compounds;GO:0008422//beta-glucosidase activity;GO:0016798//hydrolase activity, acting on glycosyl bonds;GO:0003824//catalytic activity;GO:0016787//hydrolase activity;GO:0015926//glucosidase activity	GO:0008152//metabolic process;GO:0044238//primary metabolic process
Unigene0034757	293	10.3333	4.4595	5.755	8.1498	0.1349	0.245	0.1963	6.12143	0.192067	-4.99419	2.52549e-29	2.86175e-27	yes	PREDICTED: beta-glucosidase 11-like isoform X1 [Vitis vinifera]	ko00500//Starch and sucrose metabolism//Carbohydrate metabolism//Metabolism;ko00940//Phenylpropanoid biosynthesis//Biosynthesis of other secondary metabolites//Metabolism;ko00460//Cyanoamino acid metabolism//Metabolism of other amino acids//Metabolism	-	-	-
Unigene0021374	14.6667	0.666667	0.2713	0.2853	0.0954	0	0	0.0261	0.217333	0.0087	-4.64275	0.000104802	0.000680731	yes	PREDICTED: glucan endo-1,3-beta-glucosidase 13-like [Sesamum indicum]	-	GO:0016020//membrane;GO:0005623//cell;GO:0071944//cell periphery;GO:0005618//cell wall;GO:0044425//membrane part;GO:0031225//anchored component of membrane;GO:0044464//cell part;GO:0030312//external encapsulating structure;GO:0031224//intrinsic component of membrane	GO:0016740//transferase activity;GO:0016301//kinase activity;GO:0003824//catalytic activity;GO:0004672//protein kinase activity;GO:0016798//hydrolase activity, acting on glycosyl bonds;GO:0016787//hydrolase activity;GO:0015926//glucosidase activity;GO:0008422//beta-glucosidase activity;GO:0016772//transferase activity, transferring phosphorus-containing groups;GO:0004553//hydrolase activity, hydr…	GO:0006796//phosphate-containing compound metabolic process;GO:0006793//phosphorus metabolic process;GO:0050896//response to stimulus;GO:0008152//metabolic process;GO:0006950//response to stress;GO:0036211//protein modification process;GO:0043170//macromolecule metabolic process;GO:0006464//cellular protein modification process;GO:0043412//macromolecule modification;GO:0019538//protein metabolic …
Unigene0003962	16	0.666667	0.4843	0.3066	0.2603	0	0.0443	0	0.3504	0.0147667	-4.56859	1.95238e-05	0.000150987	yes	PREDICTED: glucan endo-1,3-beta-glucosidase 8 [Sesamum indicum]	-	GO:0016020//membrane;GO:0031224//intrinsic component of membrane;GO:0044425//membrane part	GO:0003824//catalytic activity;GO:0008422//beta-glucosidase activity;GO:0016798//hydrolase activity, acting on glycosyl bonds;GO:0004553//hydrolase activity, hydrolyzing O-glycosyl compounds;GO:0015926//glucosidase activity;GO:0016787//hydrolase activity	GO:0008152//metabolic process;GO:0044238//primary metabolic process
Unigene0039638	7	0.333333	0.3441	0.0268	0.1345	0	0	0.022	0.168467	0.00733333	-4.52185	0.0137032	0.045073	yes	PREDICTED: glucosidase 2 subunit beta [Sesamum indicum]	ko04141//Protein processing in endoplasmic reticulum//Folding, sorting and degradation//Genetic Information Processing	GO:0043231//intracellular membrane-bounded organelle;GO:0044464//cell part;GO:0043227//membrane-bounded organelle;GO:0005623//cell;GO:0043226//organelle;GO:0043229//intracellular organelle;GO:0005622//intracellular;GO:0044424//intracellular part	GO:0005515//protein binding;GO:0005488//binding	GO:1901360//organic cyclic compound metabolic process;GO:0043207//response to external biotic stimulus;GO:0051707//response to other organism;GO:0044723//single-organism carbohydrate metabolic process;GO:0071704//organic substance metabolic process;GO:0009607//response to biotic stimulus;GO:0010467//gene expression;GO:0006073//cellular glucan metabolic process;GO:0044699//single-organism process;…
Unigene0018993	240.667	13.6667	3.8648	5.47	3.7866	0.2812	0.1254	0.2349	4.3738	0.213833	-4.35433	2.06504e-24	1.62984e-22	yes	PREDICTED: glucan endo-1,3-beta-glucosidase 1 [Sesamum indicum]	-	GO:0016020//membrane;GO:0044425//membrane part;GO:0031224//intrinsic component of membrane	GO:0005488//binding;GO:0015926//glucosidase activity;GO:0043169//cation binding;GO:0003824//catalytic activity;GO:0008422//beta-glucosidase activity;GO:0043167//ion binding;GO:0004553//hydrolase activity, hydrolyzing O-glycosyl compounds;GO:0016787//hydrolase activity;GO:0046872//metal ion binding;GO:0016798//hydrolase activity, acting on glycosyl bonds;GO:0046914//transition metal ion binding	GO:0008152//metabolic process;GO:0006950//response to stress;GO:0044238//primary metabolic process;GO:0050896//response to stimulus
Unigene0016645	90.3333	5.66667	1.1912	1.3579	1.9144	0.0934	0.0323	0.113	1.48783	0.0795667	-4.2249	7.2575e-15	2.2664e-13	yes	beta-glucosidase [Phaeodactylum tricornutum CCAP 1055/1]	ko00500//Starch and sucrose metabolism//Carbohydrate metabolism//Metabolism;ko00520//Amino sugar and nucleotide sugar metabolism//Carbohydrate metabolism//Metabolism	-	-	-
Unigene0019451	10.3333	0.666667	0.4897	0.3271	0.3692	0.0635	0	0	0.395333	0.0211667	-4.2232	0.000838212	0.00421827	yes	PREDICTED: glucan endo-1,3-beta-glucosidase 8 [Sesamum indicum]	-	GO:0044444//cytoplasmic part;GO:0043227//membrane-bounded organelle;GO:0044424//intracellular part;GO:0005622//intracellular;GO:0005739//mitochondrion;GO:0005737//cytoplasm;GO:0005623//cell;GO:0044464//cell part;GO:0043231//intracellular membrane-bounded organelle;GO:0043226//organelle;GO:0043229//intracellular organelle	GO:0008757//S-adenosylmethionine-dependent methyltransferase activity;GO:0008168//methyltransferase activity;GO:0008422//beta-glucosidase activity;GO:0016740//transferase activity;GO:0008175//tRNA methyltransferase activity;GO:0004553//hydrolase activity, hydrolyzing O-glycosyl compounds;GO:0016798//hydrolase activity, acting on glycosyl bonds;GO:0003824//catalytic activity;GO:0016787//hydrolase …	GO:0044238//primary metabolic process;GO:0032259//methylation;GO:0044260//cellular macromolecule metabolic process;GO:0090304//nucleic acid metabolic process;GO:0071704//organic substance metabolic process;GO:1901360//organic cyclic compound metabolic process;GO:0006725//cellular aromatic compound metabolic process;GO:0008152//metabolic process;GO:0034660//ncRNA metabolic process;GO:0044237//cell…
Unigene0030882	1697.33	144.333	22.6595	25.135	46.6146	2.5871	1.4486	2.849	31.4697	2.2949	-3.77746	2.40805e-27	2.44358e-25	yes	PREDICTED: glucan endo-1,3-beta-glucosidase 12 [Sesamum indicum]	-	GO:0016020//membrane	GO:0016798//hydrolase activity, acting on glycosyl bonds;GO:0016787//hydrolase activity;GO:0003824//catalytic activity	GO:0008152//metabolic process;GO:0044238//primary metabolic process
Unigene0016646	19.3333	1.66667	0.9508	0.6173	1.8583	0.0479	0	0.2029	1.14213	0.0836	-3.77208	5.59083e-05	0.000386686	yes	beta-glucosidase [Phaeodactylum tricornutum CCAP 1055/1]	ko00500//Starch and sucrose metabolism//Carbohydrate metabolism//Metabolism;ko00940//Phenylpropanoid biosynthesis//Biosynthesis of other secondary metabolites//Metabolism;ko00460//Cyanoamino acid metabolism//Metabolism of other amino acids//Metabolism	-	GO:0004553//hydrolase activity, hydrolyzing O-glycosyl compounds;GO:0016798//hydrolase activity, acting on glycosyl bonds;GO:0003824//catalytic activity;GO:0016787//hydrolase activity	-
Unigene0035529	558.667	55.3333	11.2794	5.3161	7.2767	0.7038	0.52	0.8965	7.9574	0.706767	-3.49299	7.53317e-21	4.1932e-19	yes	PREDICTED: beta-glucosidase 11-like isoform X1 [Vitis vinifera]	ko00500//Starch and sucrose metabolism//Carbohydrate metabolism//Metabolism;ko00940//Phenylpropanoid biosynthesis//Biosynthesis of other secondary metabolites//Metabolism;ko00460//Cyanoamino acid metabolism//Metabolism of other amino acids//Metabolism	-	GO:0003824//catalytic activity;GO:0016798//hydrolase activity, acting on glycosyl bonds;GO:0016787//hydrolase activity	GO:0008152//metabolic process;GO:0044238//primary metabolic process
Unigene0035528	48	5	2.1515	1.2913	1.0911	0.2111	0.0319	0.1675	1.5113	0.136833	-3.4653	5.75147e-08	7.13566e-07	yes	PREDICTED: beta-glucosidase 11-like isoform X2 [Vitis vinifera]	ko00500//Starch and sucrose metabolism//Carbohydrate metabolism//Metabolism;ko00940//Phenylpropanoid biosynthesis//Biosynthesis of other secondary metabolites//Metabolism;ko00460//Cyanoamino acid metabolism//Metabolism of other amino acids//Metabolism	-	GO:0003824//catalytic activity;GO:0016787//hydrolase activity;GO:0016798//hydrolase activity, acting on glycosyl bonds	-
Unigene0034762	130.333	14.3333	9.6105	6.3604	8.8942	0.788	0.3181	1.2789	8.28837	0.795	-3.38206	4.88147e-12	1.0943e-10	yes	PREDICTED: beta-glucosidase 11-like isoform X4 [Nicotiana sylvestris]	ko00500//Starch and sucrose metabolism//Carbohydrate metabolism//Metabolism;ko00940//Phenylpropanoid biosynthesis//Biosynthesis of other secondary metabolites//Metabolism;ko00460//Cyanoamino acid metabolism//Metabolism of other amino acids//Metabolism	-	GO:0003824//catalytic activity;GO:0015926//glucosidase activity;GO:0016798//hydrolase activity, acting on glycosyl bonds;GO:0004553//hydrolase activity, hydrolyzing O-glycosyl compounds;GO:0016787//hydrolase activity	GO:0008152//metabolic process;GO:0044238//primary metabolic process
Unigene0035773	11.3333	1.33333	0.6871	0.4252	0.3792	0	0	0.1553	0.497167	0.0517667	-3.26363	0.00521924	0.0202461	yes	PREDICTED: cyanogenic beta-glucosidase-like [Sesamum indicum]	ko00500//Starch and sucrose metabolism//Carbohydrate metabolism//Metabolism;ko00940//Phenylpropanoid biosynthesis//Biosynthesis of other secondary metabolites//Metabolism;ko00460//Cyanoamino acid metabolism//Metabolism of other amino acids//Metabolism	-	-	-
Unigene0032471	444.667	57.3333	7.0035	11.8708	7.1304	0.8695	0.7466	1.3051	8.66823	0.973733	-3.15414	3.39641e-18	1.49669e-16	yes	PREDICTED: glucan endo-1,3-beta-glucosidase 12 [Sesamum indicum]	-	-	GO:0016787//hydrolase activity;GO:0003824//catalytic activity;GO:0016798//hydrolase activity, acting on glycosyl bonds	GO:0008152//metabolic process
Unigene0029033	27.6667	3.33333	0.8035	1.7843	1.1779	0.0365	0.3532	0.0386	1.25523	0.142767	-3.13622	0.000104982	0.00068181	yes	PREDICTED: glucan endo-1,3-beta-D-glucosidase isoform X2 [Vitis vinifera]	-	GO:0044425//membrane part;GO:0016020//membrane;GO:0031224//intrinsic component of membrane	GO:0016798//hydrolase activity, acting on glycosyl bonds;GO:0003824//catalytic activity;GO:0016787//hydrolase activity;GO:0008422//beta-glucosidase activity;GO:0004553//hydrolase activity, hydrolyzing O-glycosyl compounds;GO:0015926//glucosidase activity	GO:0008152//metabolic process;GO:0044238//primary metabolic process
Unigene0040488	206.667	30.6667	5.2449	6.4421	5.0402	0.8593	0.6937	0.6297	5.57573	0.727567	-2.93801	6.12076e-16	2.13406e-14	yes	Glucosidase 1 isoform 2 [Theobroma cacao]	ko04141//Protein processing in endoplasmic reticulum//Folding, sorting and degradation//Genetic Information Processing;ko00510//N-Glycan biosynthesis//Glycan biosynthesis and metabolism//Metabolism	-	GO:0016787//hydrolase activity;GO:0004553//hydrolase activity, hydrolyzing O-glycosyl compounds;GO:0003824//catalytic activity;GO:0015926//glucosidase activity;GO:0016798//hydrolase activity, acting on glycosyl bonds	GO:0044723//single-organism carbohydrate metabolic process;GO:0071704//organic substance metabolic process;GO:0044699//single-organism process;GO:0005975//carbohydrate metabolic process;GO:0044238//primary metabolic process;GO:0044710//single-organism metabolic process;GO:0008152//metabolic process
Unigene0038304	333.333	54.3333	5.5636	3.4315	3.4298	0.7671	0.4519	0.5815	4.14163	0.600167	-2.78676	1.8604e-14	5.58965e-13	yes	PREDICTED: beta-glucosidase 18-like [Sesamum indicum]	ko00500//Starch and sucrose metabolism//Carbohydrate metabolism//Metabolism;ko00940//Phenylpropanoid biosynthesis//Biosynthesis of other secondary metabolites//Metabolism;ko00460//Cyanoamino acid metabolism//Metabolism of other amino acids//Metabolism	-	GO:0003824//catalytic activity	-
Unigene0026074	385.667	81.3333	4.6418	6.5189	4.946	1.1663	0.7815	1.0067	5.3689	0.984833	-2.44668	1.49171e-14	4.52764e-13	yes	PREDICTED: glucan endo-1,3-beta-glucosidase 13-like [Sesamum indicum]	-	GO:0030312//external encapsulating structure;GO:0044425//membrane part;GO:0005618//cell wall;GO:0016020//membrane;GO:0071944//cell periphery;GO:0005623//cell;GO:0031224//intrinsic component of membrane;GO:0044464//cell part;GO:0031225//anchored component of membrane	GO:0004553//hydrolase activity, hydrolyzing O-glycosyl compounds;GO:0015926//glucosidase activity;GO:0016740//transferase activity;GO:0016773//phosphotransferase activity, alcohol group as acceptor;GO:0016301//kinase activity;GO:0004672//protein kinase activity;GO:0008422//beta-glucosidase activity;GO:0016798//hydrolase activity, acting on glycosyl bonds;GO:0003824//catalytic activity;GO:0016787/…	GO:0043170//macromolecule metabolic process;GO:0016310//phosphorylation;GO:0006950//response to stress;GO:0008152//metabolic process;GO:0006796//phosphate-containing compound metabolic process;GO:0006464//cellular protein modification process;GO:0006468//protein phosphorylation;GO:0043412//macromolecule modification;GO:0009987//cellular process;GO:0071704//organic substance metabolic process;GO:0…
Unigene0003713	67	15.3333	1.8802	1.2236	1.6036	0.3878	0.3052	0.2668	1.56913	0.319933	-2.29412	7.8541e-07	8.01442e-06	yes	PREDICTED: glucan 1,3-beta-glucosidase A-like isoform X1 [Beta vulgaris subsp. vulgaris]	-	-	GO:0005488//binding;GO:0003824//catalytic activity;GO:0008092//cytoskeletal protein binding;GO:0016787//hydrolase activity;GO:0004553//hydrolase activity, hydrolyzing O-glycosyl compounds;GO:0003779//actin binding;GO:0016798//hydrolase activity, acting on glycosyl bonds;GO:0005515//protein binding	GO:0044763//single-organism cellular process;GO:0008152//metabolic process;GO:0016043//cellular component organization;GO:1902589//single-organism organelle organization;GO:0030029//actin filament-based process;GO:0044699//single-organism process;GO:0006996//organelle organization;GO:0030036//actin cytoskeleton organization;GO:0009987//cellular process;GO:0007010//cytoskeleton organization;GO:007…
Unigene0033338	5216	1298	38.3004	59.888	33.6206	7.8902	6.8896	13.8798	43.9363	9.5532	-2.20136	3.53712e-13	9.10431e-12	yes	PREDICTED: lysosomal beta glucosidase-like [Sesamum indicum]	ko00500//Starch and sucrose metabolism//Carbohydrate metabolism//Metabolism;ko00940//Phenylpropanoid biosynthesis//Biosynthesis of other secondary metabolites//Metabolism;ko00460//Cyanoamino acid metabolism//Metabolism of other amino acids//Metabolism	-	GO:0016787//hydrolase activity;GO:0016798//hydrolase activity, acting on glycosyl bonds;GO:0003824//catalytic activity	GO:0008152//metabolic process;GO:0044238//primary metabolic process
Unigene0021373	22	5.66667	0.195	0.3646	0.4116	0.0472	0.0286	0.1373	0.323733	0.0710333	-2.18824	0.00329652	0.013732	yes	PREDICTED: glucan endo-1,3-beta-glucosidase 13-like [Sesamum indicum]	-	GO:0044464//cell part;GO:0071944//cell periphery;GO:0031225//anchored component of membrane;GO:0016020//membrane;GO:0044425//membrane part;GO:0005623//cell;GO:0031224//intrinsic component of membrane;GO:0005618//cell wall;GO:0030312//external encapsulating structure	GO:0015926//glucosidase activity;GO:0016740//transferase activity;GO:0016773//phosphotransferase activity, alcohol group as acceptor;GO:0016787//hydrolase activity;GO:0016301//kinase activity;GO:0003824//catalytic activity;GO:0008422//beta-glucosidase activity;GO:0016772//transferase activity, transferring phosphorus-containing groups;GO:0004672//protein kinase activity;GO:0004553//hydrolase acti…	GO:0019538//protein metabolic process;GO:0043412//macromolecule modification;GO:0044267//cellular protein metabolic process;GO:0043170//macromolecule metabolic process;GO:0006468//protein phosphorylation;GO:0036211//protein modification process;GO:0050896//response to stimulus;GO:0044260//cellular macromolecule metabolic process;GO:0006793//phosphorus metabolic process;GO:0071704//organic substan…
Unigene0032048	767.667	189.667	12.3226	12.6386	15.3175	1.5689	4.9912	2.5663	13.4262	3.04213	-2.1419	3.87903e-09	5.83473e-08	yes	PREDICTED: beta-glucosidase 12-like [Sesamum indicum]	ko00500//Starch and sucrose metabolism//Carbohydrate metabolism//Metabolism;ko00940//Phenylpropanoid biosynthesis//Biosynthesis of other secondary metabolites//Metabolism;ko00460//Cyanoamino acid metabolism//Metabolism of other amino acids//Metabolism	-	-	-
Unigene0035771	2729	793.667	36.012	50.7055	38.4558	9.3012	9.9829	12.7663	41.7244	10.6835	-1.96551	2.63297e-17	1.05301e-15	yes	PREDICTED: beta-glucosidase 12-like [Sesamum indicum]	ko00500//Starch and sucrose metabolism//Carbohydrate metabolism//Metabolism;ko00940//Phenylpropanoid biosynthesis//Biosynthesis of other secondary metabolites//Metabolism;ko00460//Cyanoamino acid metabolism//Metabolism of other amino acids//Metabolism	-	GO:0016787//hydrolase activity;GO:0004553//hydrolase activity, hydrolyzing O-glycosyl compounds;GO:0016798//hydrolase activity, acting on glycosyl bonds;GO:0003824//catalytic activity	GO:0044238//primary metabolic process;GO:0008152//metabolic process
Unigene0029045	642.667	189.667	8.8946	13.5928	10.4847	2.3992	3.0395	3.1558	10.9907	2.86483	-1.93976	2.78321e-12	6.39588e-11	yes	PREDICTED: glucan endo-1,3-beta-glucosidase 11-like [Sesamum indicum]	-	-	GO:0004553//hydrolase activity, hydrolyzing O-glycosyl compounds;GO:0016798//hydrolase activity, acting on glycosyl bonds;GO:0003824//catalytic activity;GO:0008422//beta-glucosidase activity;GO:0016787//hydrolase activity;GO:0015926//glucosidase activity	GO:0044238//primary metabolic process;GO:0008152//metabolic process
Unigene0018234	523.333	165.333	7.8747	11.3363	5.2347	2.3564	1.1259	3.2086	8.14857	2.2303	-1.86931	2.0405e-06	1.93103e-05	yes	PREDICTED: glucan endo-1,3-beta-glucosidase 11 [Sesamum indicum]	-	-	GO:0003824//catalytic activity;GO:0016798//hydrolase activity, acting on glycosyl bonds;GO:0004553//hydrolase activity, hydrolyzing O-glycosyl compounds;GO:0016787//hydrolase activity	GO:0008152//metabolic process;GO:0044238//primary metabolic process
Unigene0031115	39.3333	12.3333	1.1585	0.3494	0.8766	0.1865	0.3696	0.1436	0.794833	0.233233	-1.76888	0.004326	0.0172735	yes	PREDICTED: glucan endo-1,3-beta-glucosidase, basic isoform-like [Sesamum indicum]	-	-	GO:0016798//hydrolase activity, acting on glycosyl bonds;GO:0016787//hydrolase activity;GO:0003824//catalytic activity	GO:0008152//metabolic process
Unigene0027817	179.333	60.3333	2.6746	1.8546	3.0766	0.7897	0.7593	0.7252	2.53527	0.758067	-1.74174	6.99586e-07	7.18797e-06	yes	Beta glucosidase 41 isoform 1 [Theobroma cacao]	ko00500//Starch and sucrose metabolism//Carbohydrate metabolism//Metabolism;ko00940//Phenylpropanoid biosynthesis//Biosynthesis of other secondary metabolites//Metabolism;ko00460//Cyanoamino acid metabolism//Metabolism of other amino acids//Metabolism	GO:0005618//cell wall;GO:0071944//cell periphery;GO:0005623//cell;GO:0030312//external encapsulating structure;GO:0044464//cell part	GO:0004553//hydrolase activity, hydrolyzing O-glycosyl compounds;GO:0003824//catalytic activity;GO:0016798//hydrolase activity, acting on glycosyl bonds;GO:0016787//hydrolase activity;GO:0015926//glucosidase activity	GO:0008152//metabolic process;GO:0044238//primary metabolic process
Unigene0034361	546.333	196.667	7.6885	12.6294	11.9741	3.4805	2.5787	3.9865	10.764	3.34857	-1.6846	2.0432e-08	2.72763e-07	yes	PREDICTED: glucan endo-1,3-beta-glucosidase-like [Sesamum indicum]	-	-	GO:0003824//catalytic activity;GO:0016798//hydrolase activity, acting on glycosyl bonds;GO:0016787//hydrolase activity	GO:0008152//metabolic process;GO:0044238//primary metabolic process
Unigene0041968	167.333	59	3.5157	3.6548	3.1031	1.2929	1.0573	0.853	3.42453	1.06773	-1.68136	1.03675e-06	1.03527e-05	yes	PREDICTED: probable glucan 1,3-beta-glucosidase A [Sesamum indicum]	-	-	GO:0005515//protein binding;GO:0016787//hydrolase activity;GO:0003824//catalytic activity;GO:0003779//actin binding;GO:0008092//cytoskeletal protein binding;GO:0016798//hydrolase activity, acting on glycosyl bonds;GO:0005488//binding	GO:0030036//actin cytoskeleton organization;GO:0044699//single-organism process;GO:0030029//actin filament-based process;GO:0071840//cellular component organization or biogenesis;GO:0044238//primary metabolic process;GO:0007010//cytoskeleton organization;GO:0016043//cellular component organization;GO:0008152//metabolic process;GO:0006996//organelle organization;GO:1902589//single-organism organel…
Unigene0012623	869.333	316.333	10.2882	14.9029	16.0265	3.6398	4.9023	4.6905	13.7392	4.41087	-1.63916	3.79849e-10	6.64624e-09	yes	PREDICTED: probable glucan endo-1,3-beta-glucosidase A6 [Sesamum indicum]	-	GO:0005623//cell;GO:0005618//cell wall;GO:0071944//cell periphery;GO:0030054//cell junction;GO:0030312//external encapsulating structure;GO:0005911//cell-cell junction;GO:0044464//cell part	GO:0016798//hydrolase activity, acting on glycosyl bonds;GO:0003824//catalytic activity;GO:0016787//hydrolase activity	GO:0044238//primary metabolic process;GO:0008152//metabolic process
Unigene0018335	95	37.3333	1.8962	1.4774	1.4463	0.4756	0.5759	0.6515	1.60663	0.567667	-1.50092	9.18824e-05	0.000605241	yes	PREDICTED: glucan 1,3-beta-glucosidase A-like [Sesamum indicum]	-	-	GO:0003779//actin binding;GO:0016787//hydrolase activity;GO:0005515//protein binding;GO:0016798//hydrolase activity, acting on glycosyl bonds;GO:0005488//binding;GO:0003824//catalytic activity;GO:0008092//cytoskeletal protein binding	GO:0008152//metabolic process;GO:0044238//primary metabolic process;GO:0030036//actin cytoskeleton organization;GO:0016043//cellular component organization;GO:0071840//cellular component organization or biogenesis;GO:0009987//cellular process;GO:0044763//single-organism cellular process;GO:0044699//single-organism process;GO:0030029//actin filament-based process;GO:1902589//single-organism organe…
Unigene0042740	38.3333	15.6667	4.0742	2.4199	1.8015	1.1515	0.3669	1.4754	2.7652	0.997933	-1.47037	0.0138653	0.0455276	yes	PREDICTED: lysosomal beta glucosidase-like [Sesamum indicum]	ko00500//Starch and sucrose metabolism//Carbohydrate metabolism//Metabolism;ko00940//Phenylpropanoid biosynthesis//Biosynthesis of other secondary metabolites//Metabolism;ko00460//Cyanoamino acid metabolism//Metabolism of other amino acids//Metabolism	GO:0016020//membrane;GO:0031224//intrinsic component of membrane;GO:0044425//membrane part	GO:0003824//catalytic activity;GO:0004553//hydrolase activity, hydrolyzing O-glycosyl compounds;GO:0016798//hydrolase activity, acting on glycosyl bonds;GO:0016787//hydrolase activity	GO:0008152//metabolic process;GO:0044238//primary metabolic process
Unigene0049576	57.3333	24.3333	0.6111	1.4483	1.2542	0.4005	0.485	0.3424	1.10453	0.4093	-1.43221	0.0029984	0.0126384	yes	PREDICTED: glucan endo-1,3-beta-glucosidase 5-like [Sesamum indicum]	-	GO:0044425//membrane part;GO:0031224//intrinsic component of membrane;GO:0016020//membrane	GO:0004553//hydrolase activity, hydrolyzing O-glycosyl compounds;GO:0008422//beta-glucosidase activity;GO:0016787//hydrolase activity;GO:0003824//catalytic activity;GO:0015926//glucosidase activity;GO:0016798//hydrolase activity, acting on glycosyl bonds	GO:0044238//primary metabolic process;GO:0008152//metabolic process
Unigene0012451	1415	652.333	14.2072	20.4817	18.3902	8.8887	4.1114	7.9919	17.693	6.99733	-1.3383	2.98375e-06	2.73029e-05	yes	PREDICTED: lysosomal beta glucosidase-like [Sesamum indicum]	ko00500//Starch and sucrose metabolism//Carbohydrate metabolism//Metabolism;ko00940//Phenylpropanoid biosynthesis//Biosynthesis of other secondary metabolites//Metabolism;ko00460//Cyanoamino acid metabolism//Metabolism of other amino acids//Metabolism	-	GO:0003824//catalytic activity;GO:0016787//hydrolase activity;GO:0016798//hydrolase activity, acting on glycosyl bonds	GO:0008152//metabolic process;GO:0044238//primary metabolic process
Unigene0030829	2705	1310.33	20.6893	25.8166	19.5788	10.8003	8.367	8.9253	22.0282	9.3642	-1.23413	1.11058e-08	1.54808e-07	yes	PREDICTED: glucan endo-1,3-beta-glucosidase 14-like [Sesamum indicum]	-	GO:0043231//intracellular membrane-bounded organelle;GO:0005623//cell;GO:0043229//intracellular organelle;GO:0031224//intrinsic component of membrane;GO:0043227//membrane-bounded organelle;GO:0071944//cell periphery;GO:0031225//anchored component of membrane;GO:0043226//organelle;GO:0044464//cell part;GO:0016020//membrane;GO:0030312//external encapsulating structure;GO:0005622//intracellular;GO:0…	GO:0015926//glucosidase activity;GO:0016798//hydrolase activity, acting on glycosyl bonds;GO:0016787//hydrolase activity;GO:0004553//hydrolase activity, hydrolyzing O-glycosyl compounds;GO:0008422//beta-glucosidase activity;GO:0003824//catalytic activity	GO:0009719//response to endogenous stimulus;GO:0010033//response to organic substance;GO:0042221//response to chemical;GO:0051641//cellular localization;GO:0051649//establishment of localization in cell;GO:0008104//protein localization;GO:0043067//regulation of programmed cell death;GO:0006605//protein targeting;GO:0007154//cell communication;GO:1902582//single-organism intracellular transport;GO…
Unigene0015323	66	32	2.1963	4.0138	2.6694	0.8334	1.4041	1.5725	2.95983	1.27	-1.22069	0.00691472	0.0255859	yes	PREDICTED: glucan endo-1,3-beta-glucosidase 4-like isoform X1 [Sesamum indicum]	-	-	GO:0016740//transferase activity;GO:0003824//catalytic activity	GO:0008152//metabolic process
Unigene0025884	964.333	480	13.02	14.8367	12.3179	5.8392	6.3691	5.5671	13.3915	5.92513	-1.1764	1.01386e-07	1.20992e-06	yes	PREDICTED: glucan endo-1,3-beta-glucosidase 1 [Sesamum indicum]	-	GO:0016020//membrane;GO:0044425//membrane part;GO:0031224//intrinsic component of membrane	GO:0043169//cation binding;GO:0003824//catalytic activity;GO:0016787//hydrolase activity;GO:0005488//binding;GO:0015926//glucosidase activity;GO:0004553//hydrolase activity, hydrolyzing O-glycosyl compounds;GO:0043167//ion binding;GO:0008422//beta-glucosidase activity;GO:0016798//hydrolase activity, acting on glycosyl bonds;GO:0046872//metal ion binding;GO:0046914//transition metal ion binding	GO:0006950//response to stress;GO:0008152//metabolic process;GO:0050896//response to stimulus;GO:0044238//primary metabolic process
Unigene0033729	333	166.667	6.3274	4.5101	4.6752	2.3302	2.1357	2.4799	5.1709	2.31527	-1.15924	5.92434e-05	0.000407524	yes	PREDICTED: beta-glucosidase 12-like [Malus domestica]	ko00500//Starch and sucrose metabolism//Carbohydrate metabolism//Metabolism;ko00940//Phenylpropanoid biosynthesis//Biosynthesis of other secondary metabolites//Metabolism;ko00460//Cyanoamino acid metabolism//Metabolism of other amino acids//Metabolism	-	-	-
Unigene0031296	90.3333	47	2.1505	2.6739	2.0659	1.1626	0.553	1.3843	2.29677	1.0333	-1.15235	0.00664819	0.0247827	yes	PREDICTED: glucan endo-1,3-beta-glucosidase 3-like [Sesamum indicum]	-	-	-	-
Unigene0023434	903.333	486.667	13.1336	13.9127	12.2112	6.2557	6.2957	6.2191	13.0858	6.25683	-1.0645	9.37299e-07	9.42687e-06	yes	PREDICTED: glucan endo-1,3-beta-glucosidase 6-like [Sesamum indicum]	-	GO:0031224//intrinsic component of membrane;GO:0030054//cell junction;GO:0031225//anchored component of membrane;GO:0005911//cell-cell junction;GO:0016020//membrane;GO:0044425//membrane part	GO:0003824//catalytic activity;GO:0004553//hydrolase activity, hydrolyzing O-glycosyl compounds;GO:0008422//beta-glucosidase activity;GO:0016798//hydrolase activity, acting on glycosyl bonds;GO:0016787//hydrolase activity;GO:0015926//glucosidase activity	GO:0044238//primary metabolic process;GO:0006950//response to stress;GO:0050896//response to stimulus;GO:0008152//metabolic process
Unigene0035485	2102.67	1167.33	31.2255	36.462	30.7989	14.5694	11.8025	21.5509	32.8288	15.9743	-1.03921	2.24541e-05	0.000171121	yes	PREDICTED: beta-glucosidase 44-like [Sesamum indicum]	ko00500//Starch and sucrose metabolism//Carbohydrate metabolism//Metabolism;ko00940//Phenylpropanoid biosynthesis//Biosynthesis of other secondary metabolites//Metabolism;ko00460//Cyanoamino acid metabolism//Metabolism of other amino acids//Metabolism	-	GO:0003824//catalytic activity;GO:0016787//hydrolase activity;GO:0016798//hydrolase activity, acting on glycosyl bonds;GO:0004553//hydrolase activity, hydrolyzing O-glycosyl compounds;GO:0015926//glucosidase activity	GO:0008152//metabolic process;GO:0044238//primary metabolic process
Unigene0019958	463.333	262.333	9.3527	9.8187	5.9267	4.0201	2.6503	5.8309	8.36603	4.1671	-1.0055	0.00245897	0.010665	yes	PREDICTED: probable glucan 1,3-beta-glucosidase A [Sesamum indicum]	-	-	GO:0003824//catalytic activity;GO:0016798//hydrolase activity, acting on glycosyl bonds;GO:0016787//hydrolase activity	GO:0008152//metabolic process
Unigene0031820	436.667	1008.33	8.0428	7.565	7.5907	18.3331	14.4357	14.5261	7.73283	15.765	1.02765	5.13806e-06	4.48587e-05	yes	PREDICTED: glucan endo-1,3-beta-glucosidase, acidic isoform PR-Q'-like [Sesamum indicum]	-	-	GO:0004553//hydrolase activity, hydrolyzing O-glycosyl compounds;GO:0003824//catalytic activity;GO:0016787//hydrolase activity;GO:0016798//hydrolase activity, acting on glycosyl bonds	GO:0008152//metabolic process
Unigene0020568	2373.67	5578.67	36.0901	28.0455	29.7309	72.5974	69.042	55.6697	31.2888	65.7697	1.07178	3.47169e-07	3.75596e-06	yes	PREDICTED: glucan 1,3-beta-glucosidase A-like [Sesamum indicum]	-	-	GO:0016787//hydrolase activity;GO:0016798//hydrolase activity, acting on glycosyl bonds;GO:0003824//catalytic activity	GO:0008152//metabolic process
Unigene0038618	29434.7	81435.7	288.159	542.861	426.166	710.884	953.598	1379.61	419.062	1014.7	1.27582	6.73597e-06	5.75338e-05	yes	PREDICTED: beta-glucosidase 12-like [Sesamum indicum]	ko00500//Starch and sucrose metabolism//Carbohydrate metabolism//Metabolism;ko00940//Phenylpropanoid biosynthesis//Biosynthesis of other secondary metabolites//Metabolism;ko00460//Cyanoamino acid metabolism//Metabolism of other amino acids//Metabolism	-	GO:0016798//hydrolase activity, acting on glycosyl bonds;GO:0003824//catalytic activity;GO:0016787//hydrolase activity;GO:0004553//hydrolase activity, hydrolyzing O-glycosyl compounds	GO:0008152//metabolic process
Unigene0044228	998	2852.33	12.702	16.2556	16.3904	41.406	37.3876	34.9062	15.116	37.8999	1.32612	3.55921e-10	6.24135e-09	yes	PREDICTED: glucan endo-1,3-beta-glucosidase 13 [Sesamum indicum]	-	-	GO:0016798//hydrolase activity, acting on glycosyl bonds;GO:0016787//hydrolase activity;GO:0003824//catalytic activity	GO:0044238//primary metabolic process;GO:0008152//metabolic process
Unigene0040358	2498.33	7072	15.6208	14.8357	26.909	31.0369	72.8426	42.841	19.1218	48.9068	1.35482	1.80081e-05	0.000140407	yes	PREDICTED: glucan endo-1,3-beta-glucosidase 14-like [Sesamum indicum]	-	GO:0044425//membrane part;GO:0043231//intracellular membrane-bounded organelle;GO:0071944//cell periphery;GO:0043227//membrane-bounded organelle;GO:0016020//membrane;GO:0044424//intracellular part;GO:0005622//intracellular;GO:0031225//anchored component of membrane;GO:0005623//cell;GO:0043229//intracellular organelle;GO:0043226//organelle;GO:0030312//external encapsulating structure;GO:0044464//c…	GO:0015926//glucosidase activity;GO:0016787//hydrolase activity;GO:0003824//catalytic activity;GO:0008422//beta-glucosidase activity;GO:0016798//hydrolase activity, acting on glycosyl bonds;GO:0004553//hydrolase activity, hydrolyzing O-glycosyl compounds	GO:0051649//establishment of localization in cell;GO:0009725//response to hormone;GO:0050794//regulation of cellular process;GO:0009755//hormone-mediated signaling pathway;GO:0045184//establishment of protein localization;GO:0006810//transport;GO:0009987//cellular process;GO:0065007//biological regulation;GO:0044700//single organism signaling;GO:0051716//cellular response to stimulus;GO:0071702//…
Unigene0037045	689.667	2373	11.2287	15.6759	15.2597	47.8087	33.3949	44.6412	14.0548	41.9483	1.57755	1.56281e-11	3.30712e-10	yes	PREDICTED: glucan endo-1,3-beta-glucosidase, acidic isoform PR-Q'-like [Sesamum indicum]	-	GO:0005576//extracellular region	GO:0004553//hydrolase activity, hydrolyzing O-glycosyl compounds;GO:0016798//hydrolase activity, acting on glycosyl bonds;GO:0003824//catalytic activity;GO:0016787//hydrolase activity	GO:0008152//metabolic process
Unigene0033640	297.333	1131.33	3.5987	4.6463	4.7078	9.0657	22.3406	13.2263	4.3176	14.8775	1.78483	1.40779e-08	1.93249e-07	yes	PREDICTED: beta-glucosidase 6 [Sesamum indicum]	ko00500//Starch and sucrose metabolism//Carbohydrate metabolism//Metabolism;ko00940//Phenylpropanoid biosynthesis//Biosynthesis of other secondary metabolites//Metabolism;ko00460//Cyanoamino acid metabolism//Metabolism of other amino acids//Metabolism	GO:0043231//intracellular membrane-bounded organelle;GO:0044444//cytoplasmic part;GO:0043226//organelle;GO:0005623//cell;GO:0044464//cell part;GO:0005622//intracellular;GO:0043227//membrane-bounded organelle;GO:0043229//intracellular organelle;GO:0005576//extracellular region;GO:0005737//cytoplasm;GO:0009536//plastid;GO:0044424//intracellular part	GO:0016798//hydrolase activity, acting on glycosyl bonds;GO:0016787//hydrolase activity;GO:0004553//hydrolase activity, hydrolyzing O-glycosyl compounds;GO:0003824//catalytic activity;GO:0015926//glucosidase activity	GO:0044238//primary metabolic process;GO:0008152//metabolic process
Unigene0038617	3804.33	15158.7	293.298	385.179	414.376	1206.94	1006.3	1578.86	364.284	1264.04	1.7949	2.1883e-14	6.52951e-13	yes	PREDICTED: beta-glucosidase 12-like [Glycine max]	ko00500//Starch and sucrose metabolism//Carbohydrate metabolism//Metabolism;ko00940//Phenylpropanoid biosynthesis//Biosynthesis of other secondary metabolites//Metabolism;ko00460//Cyanoamino acid metabolism//Metabolism of other amino acids//Metabolism	-	GO:0004553//hydrolase activity, hydrolyzing O-glycosyl compounds;GO:0016787//hydrolase activity;GO:0003824//catalytic activity;GO:0016798//hydrolase activity, acting on glycosyl bonds	GO:0008152//metabolic process;GO:0044238//primary metabolic process
Unigene0034761	690.667	3076	15.2567	11.7095	10.008	48.1669	37.7417	60.6502	12.3247	48.8529	1.98689	1.97225e-15	6.52736e-14	yes	PREDICTED: beta-glucosidase 11-like isoform X1 [Vitis vinifera]	ko00500//Starch and sucrose metabolism//Carbohydrate metabolism//Metabolism;ko00940//Phenylpropanoid biosynthesis//Biosynthesis of other secondary metabolites//Metabolism;ko00460//Cyanoamino acid metabolism//Metabolism of other amino acids//Metabolism	-	GO:0003824//catalytic activity;GO:0016798//hydrolase activity, acting on glycosyl bonds;GO:0016787//hydrolase activity	GO:0008152//metabolic process;GO:0044238//primary metabolic process
Unigene0043007	57.6667	318.667	0.8839	1.1748	1.3007	4.9852	5.1416	6.142	1.1198	5.42293	2.27583	2.72535e-12	6.27502e-11	yes	PREDICTED: glucan endo-1,3-beta-glucosidase 2-like [Sesamum indicum]	-	GO:0044425//membrane part;GO:0031225//anchored component of membrane;GO:0016020//membrane;GO:0031224//intrinsic component of membrane	GO:0016787//hydrolase activity;GO:0003824//catalytic activity;GO:0016798//hydrolase activity, acting on glycosyl bonds;GO:0004553//hydrolase activity, hydrolyzing O-glycosyl compounds	GO:0008152//metabolic process
Unigene0043818	7.33333	71.3333	0.3408	0.7967	0.5596	3.0927	8.3886	3.4043	0.5657	4.96187	3.13277	2.37417e-07	2.64927e-06	yes	PREDICTED: non-cyanogenic beta-glucosidase-like [Malus domestica]	ko00500//Starch and sucrose metabolism//Carbohydrate metabolism//Metabolism;ko00940//Phenylpropanoid biosynthesis//Biosynthesis of other secondary metabolites//Metabolism;ko00460//Cyanoamino acid metabolism//Metabolism of other amino acids//Metabolism	-	GO:0003824//catalytic activity;GO:0016787//hydrolase activity;GO:0016798//hydrolase activity, acting on glycosyl bonds	GO:0044238//primary metabolic process;GO:0008152//metabolic process
Unigene0047085	0	8.33333	0	0	0	0.893	0	0.3676	0.001	0.4202	8.71493	0.00732739	0.0268477	yes	PREDICTED: glucan endo-1,3-beta-glucosidase 13 [Sesamum indicum]	-	-	GO:0016798//hydrolase activity, acting on glycosyl bonds;GO:0016787//hydrolase activity;GO:0003824//catalytic activity	GO:0044238//primary metabolic process;GO:0008152//metabolic process

## Sheet: tryptophan synthase
GeneID	CS_count	CL_count	CS1_rpkm	CS2_rpkm	CS3_rpkm	CL1_rpkm	CL2_rpkm	CL3_rpkm	CS_rpkm	CL_rpkm	log2 Ratio(CL/CS)	Pvalue	FDR	significant	Description	Pathway	GO Component	GO Function	GO Process
Unigene0023157	568.333	2590.33	10.1432	9.5193	6.1092	43.2452	24.0474	36.0692	8.59057	34.4539	2.00384	3.36807e-13	8.68798e-12	yes	Tryptophan synthase beta type 2 [Theobroma cacao]	ko01230//Biosynthesis of amino acids//Global and Overview//Metabolism;ko00260//Glycine, serine and threonine metabolism//Amino acid metabolism//Metabolism;ko00400//Phenylalanine, tyrosine and tryptophan biosynthesis//Amino acid metabolism//Metabolism	-	GO:0043168//anion binding;GO:0043167//ion binding;GO:0003824//catalytic activity;GO:0016829//lyase activity;GO:0016835//carbon-oxygen lyase activity;GO:0005515//protein binding;GO:0046983//protein dimerization activity;GO:0005488//binding;GO:0016836//hydro-lyase activity	GO:0009308//amine metabolic process;GO:0006082//organic acid metabolic process;GO:0008152//metabolic process;GO:0046483//heterocycle metabolic process;GO:0044238//primary metabolic process;GO:0071704//organic substance metabolic process;GO:0006520//cellular amino acid metabolic process;GO:0009072//aromatic amino acid family metabolic process;GO:0044710//single-organism metabolic process;GO:000672…
