# Supplementary material for: De novo characterization of the Baphicacanthus cusia(Nees) Bremek transcriptome and analysis of candidate genes involved in indican biosynthesis and metabolism
Source: PLoS One. 2018 Jul 5;13(7):e0199788. doi: 10.1371/journal.pone.0199788 (PMC6033399; doi:10.1371/journal.pone.0199788)
Supplement: S11 Table — (XLSX) [file pone.0199788.s011.xlsx]

## Sheet: Sheet1
Table S8 Nucleotide sequences of primers specific to indican metabolic related genes used for qRT-PCR.
ID	Gene annotation	Forward primer 5’-3’	Reverse primer 5’-3’	Product size
Unigene0023157	Tryptophan synthase-1	gctggctaagggagatgttg	taacccgacacccactgaat	103
Unigene0023517	Tryptophan synthase-2	ttgcctgtttccttgtttcc	cgggactgggtgtctaatgt	127
Unigene0032001	Tryptophan synthase-3	cattaggcattaggcaataggc	acttgtcgttttcggaggaa	111
Unigene0003996	UDP-glycosyltransferase-1	tgtcggtttagttgtgtggaa	cttcattttcttgcccttgg	120
Unigene0048140	UDP-glycosyltransferase-2	agagcagagcagagcagagc	cgccatccaatccactatct	122
Unigene0037227	UDP-glycosyltransferase-3	caagggcaatggaaaggtc	gattctgggaagtgggaaca	116
Unigene0000585	CYP450-1	tgggaggaggtatgaggatg	tccaagacaacaacggatga	125
Unigene0040354	CYP450-2	atttcgtgtttttcgggttg	tttgggtttaggcattttgg	112
Unigene0027958	CYP450-3	caatctttctgttccgtgagg	gccaccctacaaaccacatc	149
Unigene0038329	CYP450-4	cccgagactaccccctaatc	ccaaaccaaaccaacaatca	105
Unigene0027386	CYP450-5	agccgccaatcaaaacag	cgatgtaaggggacagcatt	132
Unigene0024794	CYP450-6	aaaatggacagagggaacca	atgagcgagaagggaggact	121
Unigene0034360	Glucosidase-1	ggcacaaagcgtaaatgacc	atgcgtagaaacccctcaca	110
Unigene0032466	Glucosidase-2	tgaggcaggttgcagtaaga	cctcgagataggtaaataatcaaca	137
Unigene0038304	Glucosidase-3	cctttattgtccccagtcca	tggtttacagtcggttg	132
Unigene0040358	Glucosidase-4	tcagatacgaccctgtttgc	ggattctccgccttcgataa	118
